# Supplementary material for: Gene-Set Local Hierarchical Clustering (GSLHC)—A Gene Set-Based Approach for Characterizing Bioactive Compounds in Terms of Biological Functional Groups
Source: PLoS One. 2015 Oct 16;10(10):e0139889. doi: 10.1371/journal.pone.0139889 (PMC4652590; doi:10.1371/journal.pone.0139889)
Supplement: S1 Table — tCMap1 is the 300 by 671 similarity matrix of the 300 highest variance microarray probe-sets and the 671 instances in CMap v1.0 (http://figshare.com/download/file/2258031). (XLSX) [file pone.0139889.s021.xlsx]

## Sheet: ratio_table_sel
	dimethyloxalylglycine_0.001M_6hr_PC3	butein_1e-05M_6hr_PC3	HNMPA-(AM)3_5e-06M_6hr_PC3	trichostatin A_1e-07M_6hr_PC3	trichostatin A_1e-07M_6hr_PC3.1	trichostatin A_1e-07M_6hr_PC3.2	4,5-dianilinophthalimide_1e-05M_6hr_PC3	fisetin_5e-05M_6hr_PC3	dehydrocholic acid_9.6e-06M_6hr_PC3	josamycin_4.8e-06M_6hr_PC3	troglitazone_1e-05M_6hr_PC3	pirinixic acid_1e-04M_6hr_PC3	LY-294002_1e-05M_6hr_PC3	rofecoxib_1e-05M_6hr_PC3	novobiocin_1e-04M_6hr_PC3	fasudil_1e-05M_6hr_PC3	valproic acid_0.001M_6hr_PC3	sodium phenylbutyrate_0.001M_6hr_PC3	ciprofloxacin_1.08e-05M_6hr_PC3	azathioprine_1.44e-05M_6hr_PC3	hesperetin_1.32e-05M_6hr_PC3	aciclovir_1.78e-05M_6hr_PC3	lisuride_1.18e-05M_6hr_PC3	lynestrenol_1.4e-05M_6hr_PC3	guanabenz_1.38e-05M_6hr_PC3	famotidine_1.18e-05M_6hr_PC3	haloperidol_1.06e-05M_6hr_PC3	baclofen_1.88e-05M_6hr_PC3	diflunisal_1.6e-05M_6hr_PC3	lidocaine_1.48e-05M_6hr_PC3	pheniramine_1.12e-05M_6hr_PC3	tolazoline_2.04e-05M_6hr_PC3	acebutolol_1.08e-05M_6hr_PC3	diphemanil metilsulfate_1.02e-05M_6hr_PC3	levodopa_2.02e-05M_6hr_PC3	oxetacaine_8.6e-06M_6hr_PC3	zimeldine_9.8e-06M_6hr_PC3	tolnaftate_1.3e-05M_6hr_PC3	khellin_1.54e-05M_6hr_PC3	methotrexate_8.8e-06M_6hr_PC3	amiloride_1.32e-05M_6hr_PC3	amylocaine_1.48e-05M_6hr_PC3	cinchocaine_1.16e-05M_6hr_PC3	4-hydroxyphenazone_1.96e-05M_6hr_PC3	chlortetracycline_7.8e-06M_6hr_PC3	minaprine_1.08e-05M_6hr_PC3	minoxidil_1.92e-05M_6hr_PC3	azacyclonol_1.5e-05M_6hr_PC3	sulfaguanidine_1.86e-05M_6hr_PC3
206696_at	0	0	0	0	0	0	0	0	0	0	0	0	0	0	0	0	0	0	0	0	0	0	0	0	0	0	0	0	0	0	0	0	0	0	0	0	0	0	0	0	0	0	0	0	0	0	0	0	0
217929_s_at	0	0	0	0	0	0	0	0	0	0	0	0	0	0	0	0	0	0	0	0	0	0	0	0	0	0	0	0	0	0	0	0	0	0	0	0	0	0	0	0	0	0	0	0	0	0	0	0	0
204698_at	0	0	0	0	0	0	0	0	0	0	0	0	0	0	0	0	0	0	0	0	0	0	0	0	0	0	0	0	0	0	0	0.17	0	0	0	0	0	0	0	0	0	0	0	0	0	0	0	0.2	0
220445_s_at	0	0	0	0	0	0	0	0	0	0	0	0	0	0	0	0	0	0	0	0	0	0	0	0	0	0	0	0	0	0	0	0	0	0	0	0	0	0	0	0	0	0	0	0	0	0	0	0	0
205931_s_at	0	0	0	0	0	0	0	0	0	0	0	0	0	0	0.48	0	0	0.39	0	0	0	0	0	0	0	0	0	0	0	0	0	0	0	0	0	0	0.3	0	0	0	0	0	0	0	0	0	0	0	0
201058_s_at	0	0	0	0	0.03	0.33	0	0	0.25	-0.01	0	0	0	0	0	0	0	0	0.42	0.65	0.3	0.85	0.57	0.26	0.65	0.63	0.88	-0.01	0.97	0.47	0.94	0.3	0.27	0.22	0.47	0.38	0.57	0.97	0.63	0.32	0	0.33	0.68	1.05	0.44	0.35	0.99	0.07	0
220057_at	0	0	0	0	0	0	0	0	0	0	0	0	0	0	0	0	0	0	0	0	0	0	0	0	0	0	0	0	0	0	0	0	0	0	0	0	0	0	0	0	0	0	0	0	0	0	0	0	0
219578_s_at	0	0	0	0	0	0	0	0	0	0	0	0	0	0	0	0	0	0	0	0	0	0	0	0	0	0	0	0	0	0	0	0	0.42	0	0	0	0	0	0.36	0	0	0	0	0	0	0	0	0	0
204591_at	0	0	0	0	0	0	0	0	0	0	0	0	0	0	0	0	0	0	0	0	0	0	0	0	0	0	0	0	0	0	0	0	0	0	0	0	0	0	0	0	0	0	0	0	0	0	0	0	0
204724_s_at	0	0	0	0	0	0	0	0	0	0	0	0	0	0	0	0	0	0	0	0	0	0	0	0	0	0	0	0	0	0	0	0	0	0	0	0	0	0	0	0	0	0	0	0	0	0	0	0	0
209739_s_at	-2.16	-0.5	-0.23	-0.23	-0.63	-0.51	0	0	-0.14	0.01	-0.94	-0.63	-0.94	-0.94	-0.6	0.68	-1.07	-1.07	-0.17	-0.14	-0.01	0.14	0.09	0.39	0.09	-0.47	-0.14	-0.12	-0.41	-0.3	-0.04	0.12	-0.33	-0.22	-0.32	-0.36	-0.26	-0.09	-0.1	-0.1	0.22	0.07	-0.13	-0.25	0.22	-0.09	-0.09	-0.01	-0.16
202628_s_at	-0.8	-0.04	-0.13	0.63	0.03	0.44	-0.68	-0.85	0	0.04	-0.62	-0.86	-1.6	-0.1	-0.16	-0.74	-0.53	-0.58	-0.23	-0.06	0.03	0.26	0.35	-0.33	0.36	0.22	0.25	0.12	-0.58	-0.17	0.07	0.12	-0.03	-0.09	-0.58	0.1	-0.33	0.19	-0.12	-0.01	-0.35	-0.01	-0.22	0.04	0.44	-0.38	-0.14	-0.89	-0.1
210948_s_at	0	0.3	0	0	0	0	0	0	0	0	0	0	0	0	0	0	0	0.45	0	0	0	0	0	0	0	0	0	0	0	0	0	0	0	0	0	0	0	0	0	0	0	0	0	0	0	0	0	0	0
206786_at	0	0	0	0	0	0	0	0	0	0	0	0	0	0	0	0	0	0	0	0	0	0	0	0	0	0	0	0	0	0	0	0	0	0	0	0	0	0	0	0	0	0	0	0	0	0	0	0	0
206523_at	0	0	0	0	0	0	0	0	0	0	0	0	0	0	0	0	0	0	0	0	0	0	0	0	0	0	0	0	0	0	0	0	0	0	0	0	0	0	0	0	0	0	0	0	0	0	0	0	0
219998_at	0	0	0	0	0	0	0	0	0	0.06	0	0	0	0	0	0	0.53	0	0	0	0	0	0	0.44	0.2	0	0.2	0	0	0.74	0.09	0	0.88	0	0	0	0.85	0	0.89	0	0	0	0	0	0	0.51	0.19	0	0.25
202746_at	0	0	0	0	0	0	0	0	0	0	0	0	0	0	0.13	0	0	0	0	0	0	0	0	0	0	0	0	0	0	0	0	0	0	0	0	0	0	0	0	0	0	0	0	0	0	0	0	0	0
220909_at	0	0	0	0	0	0	0	0	0	0	0	0	0	0	0	0	0	0	0	0	0	0	0	0	0	0	0	0	0	0	0	0	0	0	0	0	0	0	0	0	0	0	0	0	0	0	0	0	0
216485_s_at	0	0	0	0	0	0	0	0	0	0	0	0	0	0	0	0	0	0	0	0	0	0	0	0	0	0	0	0	0	0	0	0	0	0	0	0	0	0	0	0	0	0	0	0	0	0	0	0	0
217596_at	0	0	0	0	0	0	0	0	0	0	0	0	0	0	0	0	0	0	0	0	0	0	0	0	0	0	0	0	0	0	0	0	0	0	0	0	0	0	0	0	0	0	0	0	0	0	0	0	0
204848_x_at	0	0	0	0	0	0	0	0	0	0	0	0	0	0	0	0	0	0	0	0	0	0	0	0	0	0	0	0	0	0	0	0	0	0	0	0	0	0	0	0	0	0	0	0	0	0	0	0	0
220626_at	0	0	0	0	0	0	0	0	0	0	0	0	0	0	0	0	0	0	0	0	0	0	0	0	0	0	0	0	0	0	0	0	0	0	0	0	0	0	0	0	0	0	0	0	0	0	0	0	0
204273_at	0	0	0	0	0	0	0	0	0	0	0	0	0	0	0	0	0	0	0	0	0	0	0	0	0	0	0	0	0	0	0	0	0	0	0	0	0	0	0	0	0	0	0	0	0	0	0	0	0
214586_at	0	0	0	0	0	0	0	0	0	0	0	0	0	0	0	0	0	0	0	0	0	0	0	0	0	0	0	0	0	0	0	0	0	0	0	0	0	0	0	0	0	0	0	0	0	0	0	0	0
221003_s_at	0	0	0	0	0	0	0	0	0	0	0	0	0	0	0	0	0	0	0	0	0	0	0	0	0	0	0	0	0	0	0	0	0	0	0	0	0	0	0	0	0	0	0	0	0	0	0	0	0
208427_s_at	0.09	-1.42	-0.47	-1.12	-0.38	-0.8	0	0	0.09	0.32	0.12	0.35	-1.47	-1.24	-1.22	-0.29	-0.57	-0.66	-0.13	0.39	0.48	-0.42	0.12	-0.16	-0.09	-0.8	-0.54	-0.8	0.03	-0.3	-0.09	-0.04	-0.81	0.22	-0.04	-0.88	-0.8	-0.51	-0.1	-0.8	-0.12	-0.57	-0.88	-0.09	-0.12	-0.45	0.04	-0.8	0.04
219355_at	0	0	0	0	0	0	0	0	0	0	0	0	0	0	0	0	0	0	0	0	0	0	0	0	0	0	0	0	0	0	0	0	0	0	0	0	0	0	0	0	0	0	0	0	0	0	0	0	0
AFFX-r2-Bs-phe-M_at	0	0	0	0	0	0	0	0	0	0	0	0	0	0	0	0	0	0	0	0	0	0	0	0	0	0	0	0	0	0	0	0	0	0	0	0	0	0	0	0	0	0	0	0	0	0	0	0	0
207144_s_at	0	0	0	0.22	0	0	0	0	0	0	0.22	0	0	0	0	0	0	0	0	0	0	0	0	0	0	0	0	0	0	0	0	0	0	0	0	0	0	0	0	0	0	0	0	0	0	0	0	0	0
217889_s_at	0	0	0	0	0	0	0	0	0	0	0	0	0	0	0	0	0	0	0	0	0	0	0	0	0	0	0	0	0	0	0	0	0	0	0	0	0	0	0	0	0	0	0	0	0	0	0	0	0
209843_s_at	0	0	0	0	0	0	0	0	0	0	0	0	0	0	0	0	0	0	0	0	0	0	0	0	0	0	0	0	0	0	0	0	0	0	0	0	0	0	0	0	0	0	0	0	0	0	0	0	0
201905_s_at	0	0	0	0	0	0	0	0	0.04	0	0	0	0	0.13	0	0	0	0	0	0	0	0	0	0	0	0	0	0	0	0	0	0	0	0	0	0	0	0	0	0	0	0	0	0	0	0	0	0	0
204457_s_at	0	0	0	0	0	0	0	0	0	0	0	0	0	0	0	0	0	0	0	0	0	0	0	0	0	0	0	0	0	0	0	0	0	0	0	0	0	0	0	0	0	0	0	0	0	0	0	0	0
222162_s_at	-0.51	-0.14	0.63	-0.92	-0.55	-0.33	-0.25	-1.1	0.19	-0.29	-1.04	-0.88	-0.07	0.25	-0.22	-0.2	-0.66	-0.77	-0.19	-0.26	-0.25	-0.2	-0.2	-0.32	-0.47	-0.54	-0.51	-0.06	-0.09	0.48	-0.35	-0.07	0.26	-0.13	-0.47	-0.06	-0.3	-0.51	0.03	-0.12	0.1	0.53	-0.14	0.09	0.03	-0.25	0.36	0.39	-0.3
208122_x_at	0	0	0	0	0	0	0	0	0	0	0	0	0	0	0	0	0	0	0	0	0	0	0	0	0	0	0	0	0	0	0	0	0	0	0	0	0	0	0	0	0	0	0	0	0	0	0	0	0
211012_s_at	-0.63	-0.63	0.99	0	0	0	0	0	0	0	0	0	0	0	0.72	0.5	0	0.92	0	0	0	0	0	0	0	0	0	0	0	0	0	0	0	0	0	0	0	0	0	0	0	0	0	0	0	0	0	0	0
213343_s_at	-0.14	1.4	-0.14	0.48	0.26	0.47	0	0	-0.14	-0.14	-0.38	0.48	-0.38	-0.38	0	0	1.09	1.49	-0.48	-0.48	-0.25	-0.48	0.04	0.44	0.2	0.58	0.66	0.5	-0.29	0.29	0.32	0.27	0.68	0.6	0.35	0	0.94	0.42	0.19	0.83	0.83	0.42	0.33	0.19	0.69	-0.29	0.77	0.48	0.3
214603_at	0	0	0	0	0	0	0	0	0	0	0	0	0	0	0	0	0	0	0	0	0	0	0	0	0	0	0	0	0	0	0	0	0	0	0	0	0	0	0	0	0	0	0	0	0	0	0	0	0
205111_s_at	-0.58	-0.94	-0.5	-0.3	0.65	0.03	0.63	0	0.14	-0.13	-0.04	1.31	0.29	0.01	-0.14	0.07	0.06	0.13	0.19	0.75	0.2	0.6	0.44	0.2	0.07	0.04	0.26	-0.29	0.06	-0.17	0.04	0.29	0.13	0.09	0.09	0.36	0.54	0.14	-0.04	0.72	-0.54	0.27	-0.17	0.2	-0.14	-0.17	-0.45	0.44	-0.01
213865_at	-0.42	-0.45	-0.55	-0.1	-0.42	0.44	-0.41	-0.07	-0.33	-0.06	-0.5	-0.33	-0.58	-0.51	-0.12	-0.47	-0.33	-0.68	-0.13	0.29	-0.07	-0.12	0.26	0.94	0.92	0.23	0.1	0.58	-0.39	0.14	0.3	0.27	-0.42	0.16	-0.1	-0.25	0.26	0.01	-0.25	0.6	0.22	-0.38	0.13	0.41	0.25	-0.42	0.41	-0.23	0.23
210050_at	0.55	0.32	-0.19	-0.55	-0.03	0.3	0.65	-0.2	-0.03	0.04	0.19	-0.41	-0.36	0.17	0.04	-0.62	-0.99	-0.26	0.41	-0.09	0.12	0.07	0.03	-0.09	-0.09	-0.09	-0.09	0.32	0.1	-0.03	-0.03	-0.03	-0.03	-0.03	0.16	-0.03	0.09	-0.03	-0.03	-0.09	-0.03	0.07	0.13	0.38	-0.09	0.68	0.69	0.03	0.26
205751_at	0	0	0	0.85	1.15	0.85	0	0	0.35	0.2	0.25	0	0.36	0.14	0	0	0.04	0	-0.01	-0.01	-0.01	-0.01	0.36	-0.01	0.41	0.32	-0.01	-0.01	0.01	0	0.33	0	0.13	0.27	0.01	0.01	0.01	0.35	0	0.1	0	0	0.13	0.39	-0.01	0	0.03	0.41	0.03
222346_at	0	0.6	0	0	0	0	0	0	0	0	0	0	0	0	0	0	0	1.22	0	0	0	0	0	0	0	0	0	0	0	0	0	0	0	0	0	0	0	0	0	0	0	0	0	0	0	0	0	0	0
201744_s_at	0	0	0	0	0	0	0	0	0	0	0	0	0	0	0	0	0	0	0	0	0	0	0	0	0	0	0	0	0	0	0	0	0	0	0	0	0	0	0	0	0	0	0	0	0	0	0	0	0
219274_at	0.45	0.09	0.75	0.99	0.22	0.8	0	0	0.32	0.07	1.04	0	0.85	0	0	0.25	0.16	1.45	-0.04	0.38	0.04	0.1	0.45	0.13	0.16	-0.1	-0.2	-0.14	0.27	-0.26	0.14	-0.23	0.45	-0.09	-0.07	-0.26	-0.2	-0.25	-0.26	-0.01	-0.23	-0.26	0.17	-0.09	-0.03	-0.26	-0.26	0.33	0.22
206479_at	0	0	0	0	0	0	0	0	0	0	0	0	0	0	0	0	0	0	0	0	0	0	0	0	0	0	0	0	0	0	0	0	0	0	0	0	0	0	0	0	0	0	0	0	0	0	0	0	0
206112_at	0	0	0	0	0	0	0	0	0	0	0	0	0	0	0	0	0	0	0	0	0	0	0	0	0	0	0	0	0	0	0	0	0	0	0	0	0	0	0	0	0	0	0	0	0	0	0	0	0
213069_at	0	0	0	0	0.01	-0.42	0	0	-0.57	-0.29	0	0	0	0	0	0	0	0	0.41	0.23	0.07	-0.45	-0.23	-0.33	-0.33	-0.09	-0.42	-0.42	-0.04	-0.72	0.09	0.1	0.2	-0.72	-0.72	-0.72	-0.68	-0.23	-0.6	-0.66	-0.72	-0.01	-0.63	-0.36	0.07	-0.72	0.03	-0.22	0.69
204908_s_at	0.36	-0.04	0.51	-0.57	0.13	0	0.12	-0.1	0.1	0	-0.45	-0.29	0.14	-0.1	0.32	0.33	0.03	-0.44	0	0.14	0	0	0	0	0	0	0	0.19	-0.19	-0.01	-0.19	0.19	-0.13	-0.19	-0.19	-0.09	0	-0.1	0.39	0.27	-0.19	0.48	-0.19	-0.19	0.25	-0.19	0.17	0.8	-0.19
201645_at	-0.42	-0.3	-0.39	-0.2	0.25	0.6	-0.03	-0.53	-0.22	0.1	-0.44	-0.23	-0.44	-0.12	-0.06	-1.01	-0.27	-0.69	-0.03	-0.14	0.12	-0.16	-0.09	0.33	0.07	0.3	0.25	-0.2	-0.2	-0.07	0.04	-0.13	-0.19	0.14	0.27	0.25	-0.75	0.16	-0.32	-0.23	-0.1	-0.36	-0.32	-0.27	-0.1	-0.53	-0.27	0.1	-0.07
222221_x_at	-0.63	-0.36	-0.32	0.85	0.6	0.09	-0.5	-2.07	-0.27	-0.42	-0.68	-1.34	-1.81	-0.48	-0.38	-0.32	-0.69	-0.96	-0.42	-0.51	-0.68	0.07	-0.23	-0.3	-0.32	-0.39	-0.04	-0.86	-0.65	0.29	0	-0.12	0.23	-0.22	0.04	-0.09	0.42	0.26	0.41	-0.51	-0.22	0.36	0.5	-0.16	0.09	0.69	-0.1	0.03	-0.01
203435_s_at	0	0	0	0	0	0	0	0	0	0	0	0	0	0	0	0	0	0	0	0	0	0	0	0	0	0	0	0	0	0	0	0	0	0	0	0	0	0	0	0	0	0	0	0	0	0	0	0	0
213269_at	-0.35	0	-0.23	-0.83	-0.19	-0.26	0.1	-0.91	0.12	0.26	-0.1	0.27	-0.2	0.58	0.3	0.19	0	0.36	0.25	0.48	0.54	-0.2	0.23	0.41	0.22	0.39	0.01	0.06	-0.12	0.23	-0.16	0.13	-0.2	0.01	0.25	-0.38	0.32	0.1	0	0.3	-0.03	0.09	0.35	0.03	0.74	0.03	0.45	-0.22	0.14
208283_at	0	0.19	0	0	0	0	0	0	0	0	0	0	0	0	0	0	0	0	0	0	0	0	0	0	0	0	0	0	0	0	0	0	0	0	0	0	0	0	0	0	0	0	0	0	0	0	0	0	0
203069_at	0	0	0	0	0	0	0	0	0	0	0	0	0	0	0	0	0	0	0	0	0	0	0	0	0	0	0	0	0	0	0	0	0	0	0	0	0	0	0	0	0	0	0	0	0	0	0	0	0
212778_at	-0.17	0.2	-0.1	-0.32	-0.51	-0.45	0.01	0.06	-0.2	-0.27	0.72	0.62	0.88	1.12	-0.04	-0.17	-0.41	-0.2	-0.71	-0.13	-0.32	-0.13	-0.66	-0.16	-0.3	-0.07	-0.03	0.06	0.03	-0.01	-0.39	-0.35	-0.1	-0.16	-0.41	-0.47	-0.47	-0.32	-0.35	0.23	-0.27	0.42	-0.17	-0.35	0.06	-0.12	-0.81	0.03	-0.29
214027_x_at	0	0	0	0	0	0	0	0	0	0	0	0	0	0	0	0	0	0	0	0	0	0	0	0	0	0	0	0	0	0	0	0	0.06	0	0	0	0	0	0	0	0	0	0	0	0	0	0	0	0
209603_at	0	0	0	0	0	0	0	0	0	0	0	0	0	0	0	0	0	0	0	0	0	0	0	0	0	0	0	0	0	0	0	0	0	0	0	0	0	0	0	0	0	0	0	0	0	0	0	0	0
202994_s_at	0.2	0	0	0	0.13	0	0	0	0.16	0	0	0	0	0	0	0	0	0	0	0	0	0	0	0	0	0.32	0	0	0.07	0	0	0.39	0	0	0.48	0.25	0	0	0.44	0	0	0	0	0	0	0	0	0.42	0.36
213950_s_at	0	0	0	0	0	0	0	0	0	0	0	0	0.33	0	0.06	0	0	0	0	0	0	0	0	0	0	0	0	0	0	0	0	0	0	0	0	0	0	0	0	0	0	0	0	0	0	0	0	0	0
219151_s_at	0	0.62	0.09	0	0	0	0	0	0	0	-0.16	-0.16	-0.16	-0.13	0.03	-0.29	0.32	-0.29	0	0	0	0	0	0	0	0	0	0	0	0	0	0	0	0	0	0	0	0	0	0	0	0	0	0	0	0	0	0	0
217560_at	-0.92	-0.89	0.3	0.33	0	0	0	0	0	0.04	-0.72	-0.72	-0.16	-0.1	0.35	-0.91	-0.83	-0.19	0	0	0	0	0	0	0	0	0	0	0	0	0	0	0	0	0	0	0	0	0	0	0	0	0	0.12	0	0	0	0	0
221576_at	0	0	0	0	0	0	0	0	0	0	0	0	0	0	0	0	0	0	0	0	0	0	0	0	0	0	0	0	0	0	0	0	0	0	0	0	0	0	0	0	0	0	0	0	0	0	0	0	0
222272_x_at	-0.1	-0.1	1.1	1.04	0	0	0	0	0	0	0	0	0	0	-0.63	-0.81	-0.41	-0.81	0	0	0	0	0	0	0	0	0	0	0	0	0	0	0	0	0	0	0	0	0	0	0	0	0	0	0	0	0	0	0
213240_s_at	0	0	0.07	0	0	0	0	0	0	0	0	0	0	0	0	0	0	0	0.04	0.33	0	0.09	0	0.06	0	0	0	0.32	0.41	0.2	0.3	0	0.38	0	0	0	0	0.54	0.81	0	0	0	0	0	0.36	0.45	0.47	0	0
206432_at	-0.14	0.06	0.51	-2.77	-2.34	-2.34	-0.23	-0.23	-0.33	0.29	0.5	0.1	-1.26	0.17	0.13	0.26	-1.21	-0.33	0	-0.44	0.12	0.09	-0.23	0.35	0.09	0.19	0.17	-0.19	0.38	0.17	0.06	0.09	-0.23	-0.29	-0.22	-0.42	-0.65	0.09	-0.13	-0.5	-0.48	-0.3	-0.54	-0.36	-0.48	-0.86	-0.65	-0.54	-0.09
203287_at	0	0.06	-0.07	-0.01	-0.32	-0.26	0.01	0.48	0.16	0.06	0.71	0.53	-0.65	0.03	-0.07	-0.23	-0.17	-0.16	-0.25	-0.03	-0.03	0.04	-0.04	0.06	0.04	0.07	0.22	0.01	0.06	0.14	0.03	0.23	0.16	0.16	-0.27	-0.07	0.16	0.22	0.27	0.17	-0.25	0.19	-0.1	0.17	0.29	-0.29	0.29	0.19	-0.01
216330_s_at	0	0	0	0	0	0	0	0	0	0	0	0	0	0	0	0	0	0	0	0	0	0	0	0	0	0	0	0	0	0	0	0	0	0	0	0	0	0	0	0	0	0	0	0	0	0	0	0	0
204205_at	0.44	-0.27	0.35	-1.27	-0.04	0	0	0	0	0.04	0.62	1.15	0.42	0.16	0.35	0.17	-0.09	0.8	0	0	0	0	0	0	0	0.32	0	0	0.69	-0.04	-0.04	-0.03	-0.04	-0.04	-0.04	-0.04	0.38	-0.04	0	0.17	-0.04	-0.04	-0.04	-0.04	0	-0.04	-0.04	0	-0.04
46665_at	-0.13	-0.63	0.22	-0.75	-0.96	-1.22	0.07	-1.4	0.2	-0.13	0.33	0.01	0.35	0.17	0.17	0.12	-0.39	-0.22	0.39	-0.29	0	-0.06	-0.5	-0.55	0.09	-0.26	0.06	-0.48	-0.09	0.16	0.01	0.25	0.26	-0.32	-0.13	0.3	0.36	-0.13	-0.48	0.03	-0.27	-0.2	0.04	0.14	-0.94	0.12	0.06	0.5	0.04
213807_x_at	-0.22	-0.22	-0.41	-0.07	-0.45	-0.54	-0.86	-0.22	0.25	0.66	-0.03	-0.1	0.26	-0.03	0.04	-0.12	-0.25	-0.12	0	0.3	0.1	0.32	0.04	0.22	-0.1	-0.23	-0.06	0.35	-0.77	-0.14	-0.48	-0.38	-0.13	-0.16	-1.17	-0.51	-0.51	0.01	0.06	0.19	-0.22	-0.89	0.01	0.03	-0.57	-0.96	-0.3	-0.75	-0.12
206329_at	0	0	0	0	0	0	0	0	0	0	0	0	0	0	0	0	0	0	0	0	0	0	0	0	0	0	0	0	0	0	0	0	0	0	0	0	0	0	0	0	0	0	0	0	0	0	0	0	0
219412_at	0	0	0	0	0	0	0	0	0	0	0	0	0	0	0	0	0	0	0	0	0	0	0	0	0	0	0	0	0	0	0	0	0	0	0	0	0	0	0	0	0	0	0	0	0	0	0	0	0
219140_s_at	0.1	0.25	0.29	-0.36	0.1	0.12	0.06	0.48	0.16	-0.5	0.14	0.22	-0.22	-0.38	-0.12	-0.23	-0.65	-0.33	-0.07	-0.27	-0.6	-0.5	-0.17	-0.81	-0.66	0.12	0.12	-0.33	-0.68	0.19	-0.12	-0.22	-0.72	-1.07	0.41	0.09	-0.04	-0.07	-0.48	-0.01	0	-1.07	-0.36	-0.89	-0.27	0.22	-0.54	0.19	0.04
206969_at	0	0	0	0	-0.55	-0.14	0	0	-0.55	-0.69	0	0	0	0	0	0	0	0	0.13	0.33	0.23	-0.04	-0.45	0.35	-0.19	-0.14	0.35	-0.19	-0.53	-0.55	-1.04	0.07	-0.47	-0.3	-0.89	-0.12	-0.04	-0.32	0.04	-0.33	-0.25	-1.01	-0.06	-0.25	0.47	-0.47	0.35	0.13	-0.32
207711_at	-0.58	-0.07	0.19	-1.07	0	0	-0.44	-0.45	0	0	-0.09	-0.23	-0.17	-0.41	0.16	-0.45	-0.41	-0.25	0	0	0	0	0	0	0	0	0	0	0	0	0	0	0	0	0	0	0	0	0	0	0	0	0	0	0.06	0	0	0	0
221558_s_at	0	0	0	0	0	0	0	0	0	0	0	0	0	0.32	-0.58	-0.58	-0.2	0.1	0	0	0	0	0	0	0	0	0	0	0	0	0	0	0	0	0	0	0	0	0	0	0	0	0	0	0	0	0	0	0
209604_s_at	-0.57	-0.53	-0.44	-0.16	-0.27	-0.25	0.65	-0.62	-0.13	-0.23	0.47	0.97	0.07	0.48	-0.23	-0.19	0	0.03	0.1	-0.29	0.13	-0.39	-0.19	-0.65	-0.97	-0.47	-0.54	-0.65	-0.58	-0.74	-0.01	-0.27	-0.16	0.27	-0.75	-0.68	-0.97	-0.97	-0.41	-0.94	-1.14	-0.65	0.13	-0.14	0.16	0.16	0	-0.5	0.07
219395_at	-0.66	0.39	-0.09	-0.09	-0.62	-0.04	0.77	0.12	-0.47	-0.23	0.97	0.74	0.47	0.3	0.36	-0.01	0.6	-0.13	0.2	0.03	-0.01	-0.29	-0.06	0.03	0.04	0.09	0.35	-0.48	-0.26	0.01	-0.16	-0.17	0.16	-0.25	-0.48	0.1	-0.6	-0.29	-0.48	-0.5	-0.14	-0.26	-0.27	0.06	0.17	0.26	0.06	0.07	-0.13
219682_s_at	-0.65	-0.69	-0.22	-1.15	-1.12	-0.5	-0.62	-1.72	-0.14	-0.12	0.38	0.06	-0.06	-0.22	0.22	-1.29	-1.26	-0.44	0.74	0	0.07	-0.01	0.41	0.09	0.06	0.16	-0.19	-0.75	-0.13	-0.04	0.06	-0.25	-0.88	0.04	-0.51	-0.23	-0.68	-0.29	-1.05	-1.22	-0.09	-0.3	-0.66	-0.71	-0.27	-1.01	-0.26	0.38	-0.3
221583_s_at	0.19	0.22	0.06	-0.01	-0.07	-0.09	-0.09	0.1	-0.23	-0.29	0.03	0.41	0.36	0.16	0.5	0.1	0.1	0.26	-0.35	-0.06	-0.44	0.12	0.33	0.09	-0.06	-0.42	-0.17	-0.03	-0.19	-0.22	-0.33	-0.32	-0.58	-0.04	0.04	-0.29	-0.65	0.06	-0.01	0.14	-0.04	-0.65	-0.39	-0.38	-0.33	-0.74	-0.32	-0.12	-0.03
214014_at	-1.22	0.09	-1.22	0.97	0.62	0.33	0	0	0	0	0.09	0	0.16	0	0	1.42	1.1	0	0	0	0.51	0.01	0.42	0.63	0	0	0	0.3	0.81	0.97	0.65	0.97	0	0.45	0	0.57	0	0	0.6	0	0.14	0.38	0.71	0.88	0.65	0.63	0.66	0.71	0
207414_s_at	0	0	0	0.42	0	0	0	0	0	0	0	0	0	0	0.83	0	0	0	0	0	0	0	0	0	0	0	0	0	0	0	0	0	0	0	0	0	0.2	0	0	0	0	0	0	0	0	0	0	0	0
206114_at	0	0	0	0.58	0	0	0	0	0	0	0	0	0	0	0	0	0	0	0	0	0	0	0	0	0	0	0	0	0	0	0	0	0	0	0	0	0	0	0	0	0	0	0	0	0	0	0	0	0
210594_x_at	-0.2	-0.5	0.35	0.42	0.39	0.29	-0.25	-0.16	0.25	0.23	0.35	0.13	-0.22	0.23	0	-0.48	-0.2	-0.38	-0.14	0.35	0.12	0.1	0.04	-0.16	-0.23	-0.1	0.26	-0.09	0.23	-0.12	0.26	-0.27	-0.54	-0.29	0.03	-0.41	0.26	0.13	0.29	-0.09	0.25	-0.12	-0.19	0.17	0.04	-0.27	-0.09	-0.12	-0.03
221888_at	-0.51	-0.04	-0.48	-0.19	-0.38	0	-0.8	-1.01	-0.53	-0.38	-0.2	-0.12	-0.45	-0.03	0.33	-0.27	0.53	0.03	-0.35	-0.53	-0.48	-0.09	-0.3	-0.39	0.38	-0.19	-0.35	-0.07	-0.12	-0.1	-0.71	-0.04	-0.71	-0.71	-0.44	-0.63	0.63	-0.44	0.2	-0.23	-0.39	-0.06	-0.51	-0.25	0.44	-0.25	-0.41	-0.53	-0.71
210233_at	0	0	0	0	0.03	0	0	0	0	0	0	0	0	0	0	0	0	0	0.06	0	0	0	0	0	0	0	0	0	0	0	0	0	0	0	0	0	0	0	0	0	0	0	0	0	0.16	0	0	0	0
205112_at	0.29	0.2	0.45	-0.6	0.13	0.48	0	0.26	0	0.07	0.89	0.47	-0.07	0.62	-0.38	-1.22	-0.09	0.06	0.51	0	0.41	0	0.06	0.48	0	0.32	0.38	0	0.42	0.75	0.17	0	0	0	0	0.19	0	0	0	0.45	0.01	0.04	0	0.12	0	0.6	0.16	0	0.27
201004_at	0.19	0.38	0.33	0.22	-0.44	0.22	0.29	0.44	0.13	0.04	0.22	0.09	0.14	0	-0.44	-0.2	0.27	-0.16	0.19	0.26	0.19	0.39	0.38	0.44	0.3	0.13	0.09	0.09	-0.03	0.19	0	0.03	-0.04	0.09	-0.26	0.2	0.16	0.07	0.3	0.17	-0.03	0.07	-0.07	0.1	0.55	0	0.16	0.01	0.09
209602_s_at	0	0	0	0	0	0	0	0	0	0	0	0	0	0	0	0	0	0	0	0	0	0	0	0	0	0	0	0	0	0	0	0	0	0	0	0	0	0	0	0	0	0	0.06	0	0	0	0	0	0
214248_s_at	0	0	0	0	0	0	0	0	0	0	0	0	0	0	0	0	0	0	0	0	0	0	0	0	0	0	0	0	0	0	0	0	0	0	0	0	0	0	0	0	0	0	0	0	0	0	0	0	0
206224_at	0	0	0	0	0	0	0	0	0	0	0.32	0.57	0.6	-0.36	0	0	0	0	0	0	0	0	0	0	0	0	0	0	0	0	0	0	0	0	0	0	0	0	0	0	0	0	0	0	0	0	0	0	0
207368_at	0	0	0	0	0	0	0	0	0	0	0	0	0	0	0	0	0	0	0	0	0	0	0	0	0	0	0	0	0	0	0	0	0	0	0	0	0	0	0	0	0	0	0	0	0	0	0	0	0
214104_at	0.06	0.09	0.44	0.12	-0.75	-0.09	-0.01	-0.85	0	-0.03	0.45	0.92	0.74	0.6	-0.32	-0.44	0.45	0.12	0.68	0.41	0.25	0.41	0.22	0.39	0.13	-0.06	0.3	0.26	-0.04	0.03	-0.19	0	-0.03	-0.14	-0.13	0.19	0.36	0.1	0.13	-0.29	0.27	-0.14	0	0.06	0.38	0.03	0.14	0.25	0.06
204773_at	0.36	0.44	-0.01	-0.47	0	0	0	0	0	0	0	0	0	0	0.38	0	0	0.53	0	0	0	0	0	0	0	0	0	0	0	0	0.13	0	0	0	0	0	0.12	0	0	0	0	0	0	0	0	0	0	0	0
204843_s_at	-0.13	-0.35	-0.07	-0.13	0.25	-0.54	-0.33	-0.62	-0.54	-0.54	0.36	-0.22	-0.39	-0.47	0	-0.48	-0.36	-0.07	-0.35	-0.3	-0.54	-0.25	-0.32	-0.48	-0.54	-0.14	-0.54	0.29	0	0.26	0	0	0	0.26	0	0	-0.54	0	0.22	-0.54	0	0.39	0	0.3	-0.54	0.19	0.32	-0.5	0
205422_s_at	-0.44	-0.89	-0.36	-0.75	-0.36	-0.36	-0.04	0.78	-0.06	0.47	-0.03	-0.03	-0.2	-0.22	-0.22	-0.33	-1.1	-1.22	-0.06	0.19	-0.32	-0.16	0.07	-0.29	0.16	-0.3	-0.36	-0.65	-0.8	-0.5	-0.1	-0.35	-0.07	-0.03	-0.3	-0.13	-0.47	-0.35	-0.8	-1.07	-0.99	-0.96	-0.68	-0.09	0.5	0.25	0.75	-0.2	0.04
202616_s_at	0.23	0.72	0.54	-1.24	-0.39	0.01	-0.23	-0.48	0.53	0.44	-0.2	-0.38	0.14	-0.14	0.27	-0.07	-0.47	0.39	-0.48	0.8	-0.5	0.06	-0.48	0.36	-0.07	-0.38	0.06	-0.23	-0.39	0.45	0.27	0.44	-0.13	0.39	-0.35	0.07	0.17	0.38	0.27	0.44	0.8	-0.39	0.88	0.29	0.14	0.65	-0.23	-0.32	0.75
52975_at	0	-0.88	-0.54	-1.14	-1.09	-1.05	0	0	0.04	-0.26	-0.06	0.48	-0.1	0.25	-0.23	0.39	-0.33	1.47	-0.26	0.26	0.6	0.27	-0.12	-0.3	0.22	-0.09	-0.06	-0.57	0.33	-0.3	0.41	0.29	0.09	0.35	-0.22	0.13	0.32	-0.62	-0.1	-0.13	0.01	-0.36	0.12	0.39	0.17	0.36	0.44	-0.68	0.07
215723_s_at	0	0	0	0	0	0	0	0	0	0	0	0	0	0	0	0	0	0	0	0	0	0	0	0	0	0	0	0	0	0	0	0	0	0	0	0	0	0	0	0	0	0	0	0	0	0	0	0	0
205503_at	0.2	0.33	0.36	0.53	0.03	0	0.78	0	0.04	0.06	0.71	0.48	0.51	0.54	-0.06	-0.33	0.1	-0.13	0	0	0	0	0	0	0	0.22	0	0	0.13	0	0	0	0.17	0	0	0	0.06	0	0	0	0	0	0	0	0	0	0	0	0
203154_s_at	0.72	-0.55	-0.83	-0.99	-0.66	0.17	-0.36	-0.8	-0.1	0.45	-1.21	-1.04	-1.02	-1.24	-0.3	0.63	-0.12	-0.89	0.72	-0.5	-0.09	-0.35	0.09	0.13	-0.17	-0.07	0.04	-0.42	-0.35	-0.36	-0.55	0.06	-0.51	-0.04	-0.26	0.01	-0.47	0.01	-0.57	0.29	-0.41	-0.55	-0.13	0.03	0.44	0.1	-0.19	-0.09	-0.06
210123_s_at	0	0	0	0	0	0	0	0	0	0	0	0	0	0	0	0	0	0	0	0	0	0	0	0	0	0	0	0	0	0	0	0	0	0	0	0	0	0	0	0	0	0	0	0	0	0	0	0	0
204416_x_at	0	0	0	0	0	0	0	0	0	0	0	0	0	0	0	0	0	0	0	0	0	0	0	0	0	0	0	0	0	0	0	0	0	0	0	0	0	0	0	0	0	0	0	0	0	0	0	0	0
213766_x_at	0.01	-0.33	0.25	0.09	0.32	0.48	-0.36	-0.29	-0.25	-0.06	0.38	-0.13	0.01	-0.41	-0.23	-0.55	-0.07	-0.19	-0.06	-0.36	-0.17	-0.2	-0.03	-0.17	-0.09	-0.2	-0.23	-0.39	-0.17	-0.07	-0.1	0.1	-0.29	-0.13	-0.01	-0.19	-0.25	0.14	-0.22	-0.35	0.06	0.04	0.14	0.01	-0.58	-0.03	-0.13	0.19	-0.07
204379_s_at	0	0	0	0	0	0	0	0	0	0	0	0	0	0	0	0	0	0	0	0	0	0	0	0	0	0	0	0	0	0	0	0	0	0	0	0	0	0	0	0	0	0	0	0	0	0	0	0	0
216693_x_at	-0.04	-0.41	-0.01	-0.55	-0.44	-0.39	0.29	0.04	-0.01	0.47	-0.12	-0.14	-0.33	-0.48	-0.32	-0.5	-0.44	-0.45	0	0.25	-0.04	0.06	-0.14	-0.19	-0.14	-0.39	-0.68	-0.32	-0.2	-0.27	0.19	-0.33	-0.35	-0.23	-0.38	-0.17	-0.5	-0.25	-0.36	-0.62	-0.47	-0.48	-0.25	-0.33	-0.63	-0.39	-0.27	-0.3	-0.1
220715_at	-0.32	0.04	0.74	0.32	0	0.3	0	0	0.27	0	1.47	0.8	1.4	1.53	0.65	-0.03	-0.2	0.8	0	0	0	0	0	0	0	0	0	0.53	0	0	0.22	0	0	0	0	0	0	0	0	0	0	0	0.65	0	0	0	0	0	0
210190_at	0	0	0	0	0	0	0	0	0	0	0	0	0	0	0	0	0	0	0	0	0	0	0	0	0	0	0	0	0	0	0	0	0	0	0	0	0	0	0	0	0	0	0	0	0	0	0	0	0
216813_at	0	0	0	0	0	0	0	0	0	0	0	0	0	0	0	0	0	0	0	0	0	0	0	0	0	0	0	0	0	0	0	0	0	0	0	0	0	0	0	0	0	0	0	0	0	0	0	0	0
211143_x_at	0	0	0	0	0	0	0	0	0	0	0	0	0	0	0	0	0	0	0	0	0	0	0	0	0	0	0	0	0	0	0	0	0	0	0	0	0	0	0	0	0	0	0	0	0	0	0	0	0
206670_s_at	0	0	0	-0.57	-0.07	0.19	0	0	-0.29	-0.06	-0.25	-0.25	-0.25	-0.25	0	0	0	0	-0.25	0.07	-0.29	0.17	0.35	0.58	0.12	0.1	-0.1	-0.2	-0.35	-0.5	0.06	-0.27	0.42	-0.19	-0.62	-0.62	0.57	-0.2	-0.62	-0.29	-0.51	0.2	-0.62	-0.22	0.69	0.3	-0.14	-0.26	-0.62
205398_s_at	-0.62	0.13	0.07	-0.23	0.09	-1.02	0.09	-1.45	0.09	-1.14	0.19	0.2	-0.23	-0.13	-0.06	-0.07	-0.6	-0.14	-1.12	-0.77	-1.01	-0.13	-1.09	-0.75	-0.2	-0.12	-0.04	0.32	-0.04	0.16	-0.91	-0.72	-0.01	0.07	-0.06	0.53	-1.38	0.2	0.1	0.39	-1.04	-0.55	0	-0.12	0.09	-0.35	-0.53	-1.01	-0.44
220575_at	0	0.35	0	-0.48	0	0	0	0	0	0	0.1	0.23	0.72	0.55	0.44	0.47	0.12	0.66	0	0	0	0	0	0	0	0	0	0	0	0	0	0	0	0	0	0	0	0	0	0	0	0.29	0	0	0	0	0.12	0	0
218636_s_at	-0.23	-0.17	-1.12	0.3	-0.54	-0.58	0	0	-0.58	-0.58	0.03	0.51	0	-0.39	0.29	0.25	-0.85	0.1	-0.58	-0.13	-0.07	0.39	-0.58	-0.39	-0.58	-0.58	-0.53	-0.13	-0.54	-0.3	-0.54	0.3	-0.5	0.27	0.44	0.72	0.23	0.06	0.22	0.26	-0.04	-0.17	0.1	0.1	0.48	0.13	-0.54	0.39	-0.54
218223_s_at	0	0	0	0	0	0	0	0	0	0	0	0	0	0	-0.35	-0.35	-0.35	-0.35	0	0	0	0	0	0	0	0	0	0	0	0	0	0	0	0	0	0	0	0	0	0	0	0	0	0	0.63	0	0	0	0
208009_s_at	-0.6	0.12	0.33	-0.39	-0.39	0.17	-0.89	-0.92	0.62	0.01	-0.03	0.13	0.12	-0.07	0.22	0.23	-0.27	0.27	0.12	-0.22	-0.22	0.25	0.16	0.2	0.03	-0.2	0	0.65	0.45	0.35	0.45	-0.22	0.47	0.06	0.58	-0.1	0.27	0.14	0.19	-0.22	-0.35	-0.39	0.25	-0.39	0.5	0.42	0.1	0.47	-0.33
213685_at	0.39	0.51	-0.6	-1.76	0.07	0.47	0.63	0.44	-0.55	-1.31	-0.91	-0.91	-0.91	-0.91	-1.66	-1.74	-0.19	-1.74	-0.58	-0.2	0.03	-0.38	0.2	-0.19	-0.29	-0.27	-0.3	0.23	-0.04	-0.25	0.12	-0.39	-0.01	0.06	0.06	-0.26	0.12	0.51	0.14	-0.78	0.58	0.36	0.19	0.48	-0.03	0.13	0.33	-0.09	-0.14
209462_at	-0.35	-0.32	-0.13	0	0.3	0.19	0	0.6	0.19	-0.45	0	0	0	0	0	0.1	0	0	0.33	0.23	-0.19	0.62	0.63	0.19	0.74	0.23	0.54	0.1	0.22	0.47	0.44	0.48	0.2	0.13	-0.29	-0.71	0.3	0.27	0.04	-0.01	-0.44	-0.04	-0.29	0.19	0.68	0.86	0.27	-0.04	0.2
214692_s_at	0	0	0	0	0	0	0	0	0	0	0	0	0	0	0	0	0	0	0	0	0	0	0	0	0	0	0	0	0	0	0	0	0	0	0	0	0	0	0	0	0	0	0	0	0	0	0	0	0
214874_at	0	0	0.04	-0.38	0	0	0	0	0.2	0	0	0	0	0	0.09	-0.62	-0.62	-0.62	0	0	0	0	0	0	0	0	0	0	0	0	0	0	0	0	0	0	0	0	0	0	0.1	0	0	0	0	0	0	0	0
214747_at	-0.04	-0.3	0.04	-0.57	0	0	0	0	0	0	0.25	0.13	-0.42	-0.8	0.2	-0.39	0.27	0.71	0	0	0	0	0	0	0	0	0	0	0	0	0	0	0	0	0	0	0	0	0	0	0	0	0	0	0	0	0	0	0
203976_s_at	-1.58	-0.38	-1.19	-1.1	0	0.83	0	0	0	0	0	0	0	0	-0.6	-0.72	-0.27	-1.24	0	0	0	0	0	0	0	0	0	0	0.2	0	0	0.22	0	0.42	0	0.07	0	0.04	0.97	0.35	0	0	0	0.27	0.03	0	0	0	0
220030_at	0	0	0	0	0.71	0.17	0	0	0.47	0	0	0	0	0	0	0	0	0	0	0	0.2	0	0	0	0	0.09	0.36	0	0	0.2	0	0.17	0.29	0	0	0.13	0	0	0	0	0	0	0	0	0	0.03	0	0	0
221528_s_at	-0.55	-0.63	-0.09	0.22	-0.69	0.66	-0.6	-0.83	0.58	0.54	0.22	0.26	-0.03	0.07	-0.09	0.2	-0.12	0.14	-0.62	-0.17	0.2	-0.62	-0.62	-0.04	-0.27	-0.39	-0.62	-0.62	-0.25	-0.69	-0.33	0.14	0.47	0.07	-0.07	-0.69	-0.57	-0.27	0.14	-0.42	0.54	-0.65	-0.23	0.42	-0.62	-0.69	-0.69	-0.33	-0.69
219257_s_at	-0.38	0.47	0.63	-0.8	-0.99	-0.92	0.09	-0.96	0.22	0.01	-0.12	-0.2	-0.91	-0.12	-0.16	-0.39	-0.48	-0.01	-0.2	0.09	-0.39	0.12	0.14	-0.07	-0.03	-0.44	0.25	0.03	0.14	0.14	0.06	0.14	0.38	0.06	-0.19	-0.19	0.09	0.1	0.25	0.1	-0.07	0.01	-0.09	0	0.51	-0.12	-0.13	-0.41	0.36
219895_at	0	0	0	0	0	0	0	0	0	0	0	0	0	0	0	0	0	0	0	0	0	0	0	0	0	0	0	0	0	0	0	0	0	0	0	0	0	0	0	0	0	0	0	0	0	0	0	0	0
211419_s_at	0	0	0	0	0	0	0	0	0	0	0	0	0	0	0	0	0	0.53	0	0	0	0	0	0	0	0	0	0	0	0	0	0	0	0	0	0	0	0	0	0	0	0	0	0	0	0	0	0	0
214764_at	-0.77	-0.47	-0.83	-0.83	0.2	-0.3	0	0	-0.47	0.17	0.1	0.57	-0.51	-0.14	0.36	-0.01	0.72	0.32	0.03	0.1	-0.48	-0.47	0.03	-0.51	-0.14	-0.2	-0.48	-0.26	-0.32	-0.47	0.07	-0.26	-0.27	-0.1	-0.54	-0.66	-1.12	-0.58	-1.66	-0.99	-0.32	-0.92	-0.25	-0.58	-1.09	-1.05	-1.27	-1.24	-0.58
200983_x_at	-0.12	-0.41	-0.16	-0.3	-0.06	-0.06	-0.03	0.13	-0.42	-0.13	-0.29	-0.25	0.12	-0.17	0.14	0.22	0.1	-0.2	-0.29	0.04	-0.17	0.23	0.26	0.22	0.17	0.14	0.16	-0.35	-0.17	-0.01	-0.17	-0.14	0.12	-0.06	-0.44	-0.55	0.16	-0.27	0.17	-0.2	-0.27	0	-0.26	-0.03	0.16	-0.35	-0.04	-0.3	-0.09
207691_x_at	-0.03	0.09	0.68	0.47	0	0.03	0	0	0	0	0.6	-0.2	-0.36	0.22	-0.3	-0.26	-0.88	-0.04	0	0	0	0	0	0	0	0	0	0	0	0	0	0	0	0	0	0	0	0	0	0	0	0	0	0	0	0	0	0	0
209643_s_at	-0.3	-0.55	-0.09	-0.35	0.14	0.23	-0.44	0.35	0.29	0.07	-0.33	0.41	0.48	0.25	0.27	-0.2	0.32	0.12	0.27	-0.5	-0.5	-0.3	0.1	0.2	-0.17	-0.25	-0.5	-0.29	-0.5	-0.32	-0.23	-0.5	0.07	-0.5	0.41	0.23	-0.5	-0.5	-0.41	-0.5	-0.26	-0.22	-0.17	0.03	0.22	-0.22	-0.06	-0.5	-0.19
207821_s_at	0.01	-0.13	-0.17	-0.03	-0.33	0.06	-0.06	-0.71	-0.41	-0.26	0.12	0.16	0.14	0.03	-0.5	-0.36	-0.07	-0.13	0.16	0.39	0.42	0.35	0.36	-0.01	0.06	0	-0.03	-0.13	-0.58	-0.54	-0.16	-0.25	-0.75	-0.03	-0.81	0.07	-0.1	-0.35	-0.35	-0.14	-0.2	-0.48	-0.33	-0.1	-0.47	-1.12	-0.38	-0.92	0.03
208523_x_at	-0.41	-0.01	0.03	0.75	-0.07	-0.5	0.04	-0.6	-0.17	0.42	0.32	0	0.47	-0.14	0.16	-0.19	-0.03	-0.5	-0.2	0.25	-0.25	-0.16	0.03	-0.19	-0.57	-0.33	-0.55	0.17	-0.51	-0.3	0.69	0.3	0.06	0.17	-0.44	0.32	-0.57	-0.39	-0.51	0.06	0.12	-0.51	0.19	0.14	-0.57	0	0.22	0.25	-0.51
209790_s_at	-0.38	-0.17	-0.69	-1.81	-0.85	-0.63	-0.91	-1.1	-0.09	-0.2	0.04	0.22	-0.57	0.44	-0.22	-0.19	-0.19	-0.23	-0.12	0.07	-0.51	0.12	-0.06	-0.1	0	-0.27	0.17	0.6	0.1	0	0.04	0.22	-0.14	-0.04	-0.16	0.38	-0.91	-0.1	0.54	0	-0.09	0.2	0.53	-0.07	-0.39	-0.38	-0.26	-0.12	-0.38
209818_s_at	-0.39	-0.39	-0.23	0.78	0	0.71	0	0	0	0.23	0.44	0.74	0.29	0	0	0	0	0	0	0	0.2	0.19	0	0	0	0.22	0	0	0	0.5	0	0	0	0	0	0	0.27	0.12	0.27	0	0	0	0.04	0	0	0	0	0	0
214197_s_at	0.01	0.1	0.51	-0.33	0.04	-0.2	-0.2	-0.2	0.29	0.47	0.17	-0.01	0.14	-0.66	-0.06	-0.51	-0.14	-0.03	0	-0.62	-0.55	-0.83	-0.48	-0.6	-0.42	-0.6	0	-1.02	-0.32	-0.33	-0.65	-0.38	-0.26	-0.3	-0.19	-0.5	-0.14	-0.3	-0.09	0	-0.36	-0.77	-0.86	-0.69	-0.55	-0.23	0.14	-0.54	-0.06
217388_s_at	0	0	0.2	0	0	0	0	0	0	0	0	0	0	0	0	0	0	0.47	0	0	0	0	0	0	0	0	0	0	0	0	0	0	0	0	0	0	0	0	0	0	0	0	0	0	0	0	0	0	0
35626_at	-1.1	-0.1	0.01	-0.07	-0.8	-0.09	-0.04	-1.04	-0.6	-0.01	-0.06	-0.14	0.3	-0.36	-0.09	0.16	0.1	-0.22	0.16	0.38	0	0.41	-0.12	-0.19	0.27	0.04	0.07	-0.1	0.2	0.04	-0.07	-0.25	0.12	0.3	0.14	0.33	0.23	-0.06	-0.33	0.06	-0.33	-0.06	0.04	0.19	0.16	-0.22	0.22	-0.36	-0.47
205315_s_at	0.35	-0.1	0.01	-0.36	-0.04	0.1	0.35	-0.04	0.01	-0.09	-0.1	0.12	0.09	-0.54	-0.19	-0.14	-0.1	-0.14	-0.14	0.12	0.07	0.09	0.12	-0.04	0.04	0.03	0.03	0.22	-0.14	0.06	-0.04	0.1	0.13	0.19	-0.07	0.09	0.1	-0.22	0.2	0.1	0.17	-0.23	0.13	-0.01	0.29	0.13	0.12	0.27	0.04
213202_at	0	0	0	0	0	0	0	0	0	0	0	0	0	0	-0.48	0.32	-0.48	-0.01	0	0	0	0	0	0	0	0	0	0	0	0	0	0	0	0	0	0	0	0	0	0	0	0	0	0	0	0	0	0	0
214679_x_at	-0.5	-0.47	-0.35	-0.14	0.14	0.63	-0.51	-0.14	0.32	0.29	0.04	-0.33	-0.44	-0.19	-0.17	-0.48	-0.19	-0.5	0.04	-0.1	-0.07	-0.09	-0.07	-0.06	0.04	-0.1	0	-0.09	-0.16	0.13	-0.19	-0.14	-0.13	-0.07	0.12	-0.22	0	-0.07	-0.03	-0.07	-0.41	0.33	-0.19	-0.03	-0.53	-0.14	0.12	0.33	-0.19
217040_x_at	0.09	0.53	0.5	0.17	-0.19	0.35	0.6	0.42	0.45	0.14	0.42	0.16	0.06	0.17	0.35	0.1	0	0.81	-0.27	-0.2	-0.03	0.07	-0.29	0.04	-0.01	-0.07	-0.09	0.33	0.2	-0.13	0.13	-0.07	0.19	0.22	0.06	-0.39	0.63	-0.01	0.13	-0.2	-0.53	0.04	-0.27	-0.06	-0.48	0.07	0.13	0.26	-0.06
202835_at	0.03	-0.85	1.05	-0.92	-0.17	0.13	0	0.74	-0.54	-0.23	0.85	0.03	-0.54	-0.54	-0.85	-1.07	-1.58	-0.75	0.16	-0.39	0.13	-0.3	-0.29	-0.25	-0.55	0.04	-0.19	-0.07	-0.16	-0.14	-0.36	0	0.12	-0.25	0.26	0.01	-0.16	-0.3	-0.23	-0.2	-0.36	-0.09	-0.88	-0.29	0.03	-0.04	0.33	-0.36	-0.58
205467_at	0	0	0.47	0	0	0	0	0	0.65	0	0	0	0	0	0.22	0	0	0	0	0	0	0	0	0	0	0	0	0	0	0	0	0	0	0	0	0	0	0	0	0	0	0	0	0	0	0	0	0	0
219795_at	0	0	0.12	0	0	0	0	0	0	0	0	0.27	0	0	0	0	0	0	0	0	0	0	0	0	0	0	0	0	0	0	0	0	0	0	0	0	0	0	0	0	0	0	0	0	0	0	0	0	0
215842_s_at	0	0	0	-0.48	0	0	0	0	0	0	0	0.12	0	0	0	0	0.22	0	0	0	0	0	0	0	0	0	0	0	0	0	0	0	0	0	0	0	0	0	0	0	0	0	0	0	0	0	0	0	0
203631_s_at	-0.81	0.23	0.23	0	0	0	0	0	0	0	0	0	0.32	0	0	0.62	0.01	0.66	0	0	0	0	0	0	0	0	0	0	0	0	0	0	0	0	0	0	0.17	0	0	0	0	0	0	0	0	0.14	0.09	0	0
202365_at	-0.36	-1.07	-1.02	-0.3	-0.5	-0.71	-0.51	-0.68	-0.38	-0.14	0.51	0.36	0.25	0.23	-0.2	-0.27	-0.29	0.41	-0.22	-0.04	-0.22	-0.12	-0.01	-0.27	-0.14	-0.38	0.04	-0.58	0.12	0.07	-0.06	-0.03	0.03	0.1	-0.45	0.12	0.17	-0.33	-0.35	-0.6	-0.32	-0.23	-0.38	0.13	0.29	-0.27	0.06	0	-0.2
216494_at	0	0	0	0	0	0	0	0	0	0	0	0	0	0	0	0	0	0	0	0	0	0	0	0	0	0	0	0	0	0	0	0	0	0	0	0	0	0	0	0	0	0	0	0	0	0	0	0	0
206188_at	-0.65	0.3	0.03	-0.72	-0.23	-0.47	0.35	0	-0.69	0.1	0.1	0.32	0.26	-0.48	-0.74	-0.68	-0.74	-0.8	-0.44	0.32	0.12	-0.51	-0.69	-0.62	-0.69	-0.63	-0.69	-0.04	-0.01	-0.1	-0.66	-0.54	0.13	-0.38	-0.48	-0.66	-0.69	-0.22	-0.39	-0.69	-0.09	-0.66	-0.66	-0.44	-0.69	-0.51	-0.33	-0.38	-0.35
203699_s_at	-0.14	-0.14	-0.14	0	0	0	0	0	0	0	0	0	0	0	-0.55	0.53	-0.35	-0.55	0	0	0	0	0	0	0	0	0	0.36	0	0.45	0	0	0	0	0	0	0	0	0.09	0	0.25	0	0	0	0	0	0	0	0
213582_at	0	0	0	0	0	0	0	0	0	0	0	0	0	0	0	0	0	0	0	0	0	0	0	0	0	0	0	0	0	0	0	0	0	0	0	0	0	0	0	0	0	0	0	0	0	0	0	0	0
219545_at	0	0	0	0	0	0	0	0	0	0	0	0	0	0	0	0	0	0	0	0	0.45	0	0	0.06	0	0	0	0	0.88	0.17	0	0.3	0	0	0	0	0	0	0	0	0	0.22	0	0	0	0	0	0	0.14
211003_x_at	-0.2	-0.17	-0.09	0.38	-0.06	-0.06	0.48	0.57	-0.13	-0.13	-0.23	-0.48	-0.07	0.03	-0.16	-0.51	-0.97	-0.65	-0.41	-0.75	-0.97	-0.26	-0.53	-0.36	-0.17	-0.13	0.1	-0.16	-0.33	0.13	-0.39	-0.09	-0.12	-1.01	-0.38	-0.22	0.29	-0.13	0.13	0.1	0.03	-0.13	0.19	-0.32	0.29	0.2	-0.06	0.06	-0.22
215944_at	0	0	0	0	0	0	0	0	0	0	0	0	0	0	0	0	0	0	0	0	0	0	0	0	0	0	0	0	0	0	0	0	0	0	0	0	0	0	0	0	0	0	0	0	0	0	0	0	0
216272_x_at	-0.26	-0.03	-0.25	-1.05	-0.91	-0.04	-0.5	-0.22	0.39	0.2	-0.14	0.04	-0.2	-0.25	-0.17	-0.48	-0.69	-0.22	0.32	0.2	0.03	0.06	0.16	0	-0.2	0.27	0	-0.63	0.14	-0.41	-0.27	-0.53	-0.48	-0.23	0.09	-0.35	-0.68	-0.1	-0.48	-0.39	-0.54	-0.35	0.23	-0.22	-0.09	-0.39	-0.51	0.12	-0.13
202255_s_at	-0.09	0.16	0.09	-0.54	-1.53	-1.7	0.3	-0.74	0.13	-0.1	0	-0.19	0.12	-0.16	-0.06	-0.12	-0.81	0.14	0.04	0.25	0.1	0.13	-0.16	-0.1	-0.25	0.03	-0.19	-0.58	0	0.07	-0.03	-0.14	0.12	-0.14	-0.44	-0.03	-0.13	0.1	0.09	0.29	-0.23	-0.12	-0.1	0.23	0.58	-0.39	0.16	-0.17	-0.07
210684_s_at	0	0	0	0	0	0	0	0	0	0	0	0	0	0	0	0	0	0	0	0	0	0	0	0	0	0	0	0	0	0	0	0	0	0	0	0	0	0	0	0	0	0	0	0	0	0	0	0	0
208086_s_at	0	0	0	0	0	0	0	0	0	0	0	0	0	0	0.41	0	0	0.33	0	0	0	0	0	0	0	0	0	0	0	0	0	0	0	0	0	0	0	0	0	0	0	0	0	0	0	0	0	0	0
215464_s_at	-0.57	-0.39	-0.13	-0.42	-0.53	-0.07	-0.01	-0.04	0.1	0.22	-0.2	-0.36	-0.42	-0.27	-0.12	0.09	-0.2	-0.36	-0.17	0.06	-0.16	-0.03	-0.07	0.03	0.01	-0.03	-0.01	-0.12	-0.36	0.03	-0.23	-0.22	0.27	0.07	0.22	-0.19	0.2	-0.13	-0.04	0.57	-0.01	0	-0.32	0.04	0.14	-0.01	0.09	0.1	-0.17
91816_f_at	-0.12	0.03	-0.13	0.01	-0.19	0.13	-0.44	-0.3	-0.22	0.32	0.3	-0.29	-0.13	-0.39	-0.22	-0.13	-0.16	-0.07	0.5	0.62	0.04	-0.01	0.13	-0.23	0.26	0.3	0.19	-0.44	-0.19	-0.22	-0.25	-0.27	-0.22	-0.1	-0.55	-0.48	0.17	0.01	-0.53	0.07	-0.77	-0.57	-0.1	-0.13	-0.01	0.27	0.19	-0.27	0.14
212226_s_at	-1.15	-0.44	-0.35	-0.99	-0.99	-0.85	-0.29	-0.26	-0.09	0.19	-0.53	-0.47	-0.14	0.13	-0.03	0.06	-0.33	0.1	-0.01	-0.44	-0.1	-0.12	-0.38	0.26	-0.19	-0.07	0.16	0.03	0.07	0.1	-0.13	-0.01	0.12	-0.1	-0.23	-0.1	-0.14	-0.01	0.19	0.26	-0.26	-0.38	-0.44	-0.07	0.14	-0.26	-0.12	0.14	-0.29
206175_x_at	0	0	0	0	0	0	0	0	0	0	0	0	0	0	0	0	0	0	0	0	0	0	0	0	0	0	0	0	0	0	0	0	0	0	0	0	0	0	0	0	0	0	0	0	0	0	0	0	0
213002_at	0.23	0	0.27	-0.09	-0.35	-0.29	-0.22	-0.47	0.07	0.1	0.09	-0.17	0.07	-0.32	-0.2	-0.06	-0.27	-0.26	-0.09	0.07	0.13	-0.09	0.06	-0.04	0.06	0.32	-0.62	-0.47	-0.04	-0.13	-0.19	-0.17	0.06	-0.3	-0.1	-0.04	-0.33	-0.29	-0.32	-0.04	-0.06	-0.17	-0.27	0.03	0.25	0.22	0.12	0.16	0.09
207976_at	-0.41	-0.23	-0.2	-0.25	0.35	0.12	-0.09	-0.09	-0.16	0.48	0.92	0.92	0.54	-0.1	-0.39	-0.72	-0.41	0.6	-0.03	0.29	0.27	-0.16	0.04	-0.1	-0.16	0.06	-0.16	0.33	0	0	0	0	0	0	0	0	0.66	0	0	-0.16	0	1.01	0.25	1.12	-0.16	0.33	0	-0.01	0
212940_at	0.29	-0.41	0.06	-0.17	-0.27	0.78	0.81	0.65	-0.25	0.81	-0.14	-0.2	-0.27	-0.62	-0.06	-0.6	-1.12	-1.22	0.53	0.26	0.44	0.54	0.39	-0.06	0.23	-0.25	-0.2	-0.25	-0.8	-0.81	-0.81	-0.19	-0.45	-0.66	-0.81	-0.72	-0.19	-0.16	-0.38	0.09	-0.54	-0.35	-0.55	-0.27	0.42	-0.68	-0.07	0.19	0.06
210144_at	-0.22	-0.07	-0.48	0.44	0	0	0	0	0	0	0	0	0	0.14	0	0	0	0	0	0	0	0	0	0	0	0	0	0	0	0	0	0	0	0	0	0	0.25	0	0	0	0.13	0	0	0.25	0	0	0.6	0	0
221577_x_at	0.42	1.22	0.97	0.3	0.27	0.19	-0.22	-1.58	-0.44	-0.91	-0.17	-0.06	0.71	-0.25	0.14	-0.13	-0.26	0.23	-0.01	0.25	-0.32	-0.41	0	-0.47	-0.03	0	-0.07	-0.55	0.51	0.5	0.12	0.48	0.03	0.97	0.13	-0.12	-0.06	0.5	-0.01	-0.2	0.69	0.86	0.38	0.55	-0.75	-0.66	-0.12	0.5	1.19
207292_s_at	0	0	0	0	0	0	0	0	0	0	0	0	0.06	0	0	0	0	0	0	0	0	0	0	0.72	0	0	0	0	0	0	0	0.65	0	0	0	0	1.33	0	0	0	0	0	0	0	0	0	0	0	0
219470_x_at	-0.22	-0.6	-0.3	0	0	0	0	0	0.54	0	0.45	0.16	-0.2	-0.33	-0.2	-0.39	0.51	0.25	0	0	0	0	0	0	0	0	0	0	0	0	0	0	0	0	0	0	0	0	0	0	0	0	0	0	0	0	0	0	0
210982_s_at	0	0	0	0	0	0	0	0	0	0	0	0	0	0	0	0	0	0	0	0	0	0	0	0	0	0	0	0	0	0	0	0	0	0	0	0	0	0	0	0	0	0	0	0	0	0	0	0	0
209297_at	1.27	1.14	-0.13	0.35	0.53	0.09	0	0.41	0.16	0.23	-0.03	-0.89	0.54	-0.47	-1.64	-0.14	0.66	0.23	0	0.14	0.06	-0.04	-0.45	-0.45	0.22	0.97	0.19	-0.45	0.14	-0.45	-0.45	0.07	0.3	0.13	0.26	0.51	0.68	-0.38	-0.45	-0.45	0.04	0.17	-0.03	-0.1	0.22	-0.2	-0.22	0.91	-0.09
222245_s_at	0.14	0.07	0.44	-0.16	-0.13	0	-0.27	0.63	0.14	0.58	0.32	0.32	0.27	0.26	0.42	-0.3	-0.07	0.44	-0.69	-0.27	-0.54	-0.69	-0.65	-0.69	-0.69	-0.06	-0.22	-0.69	-0.63	-0.65	-0.32	-0.65	-0.26	0.13	-0.14	-0.42	-0.01	-0.36	-0.04	0.38	0.33	-0.65	-0.63	-0.35	-0.69	-0.65	-0.65	-0.69	-0.65
208711_s_at	-0.63	-0.32	-1.01	-0.65	-0.83	-0.68	-0.22	-0.14	-0.14	0.12	1.09	0.32	0.25	0.1	-0.29	-0.63	-0.29	0.07	0	-0.23	0.06	0.13	0.03	0.2	0.26	0.26	-0.33	-0.16	0.06	0.1	0.17	0.13	0.06	0.12	0.17	0.03	-0.25	0.07	-0.09	-0.22	-0.29	-0.09	-0.32	0.07	-0.09	-0.54	0.3	-0.14	0
209871_s_at	-0.32	0.33	-0.32	0	0	0	0	0	0	0	0	0	0	0	0	0	0	0	0	0.14	0	0	0.33	0.25	0	0	0	0	0	0	0	0	0.58	0.26	0	0.27	0.35	0.2	0	0	0	0	0	0.17	0.39	0.41	0.71	0.39	0
203035_s_at	-0.3	-0.17	-0.19	-0.14	-0.71	-0.69	0.03	-0.99	-0.06	0.17	0.29	0.22	-0.19	0.5	0.25	-0.29	0.51	0.17	-0.09	-0.1	0.04	0.01	-0.07	0.17	0.13	0.06	0.53	0.35	0.09	0.16	-0.13	-0.01	0.22	0.07	0	-0.44	0.1	0.17	0.14	0.22	-0.33	0.12	0.06	0.01	0.01	0	-0.5	-0.03	-0.27
204569_at	0.45	-0.09	-0.03	0	0	0	0	0	0.41	0	0	0	0	0	-0.17	-0.42	0.33	-0.29	0.57	0.2	0.25	0.3	0.06	0	0	0	0	0.13	0.57	0	0	0	0.2	0	0.66	0	0	0	0	0	0	0	0.14	0	0	0	0	0	0
202986_at	0	0	0.66	0	0	0	0	0	0	0	0	0	0	0	0	0	0	0	0	0	0	0	0	0	0	0	0	0	0	0	0	0	0	0	0	0	0	0	0	0	0	0	0	0	0	0	0	0	0
212224_at	0	0	0	0	0	0	0	0	0	0	0	0	0	0	0	0	0	0	0	0	0	0	0	0	0	0	0	0	0	0	0	0	0	0	0	0	0	0	0	0	0	0	0	0	0	0	0	0	0
205266_at	-0.32	-0.69	-0.26	-3.05	-2.26	-2.37	0.26	-1.02	-0.55	-0.22	0.1	0.07	0.2	0.19	-0.32	0.25	-0.81	-0.33	0.06	-0.16	-0.09	0.25	-0.13	-0.36	-0.42	-0.22	0.27	-0.45	-0.06	0.01	-0.55	-0.12	0.2	0.25	0.17	-0.23	-0.17	-0.16	-0.16	-0.25	-0.1	0.12	0.04	0.06	0.01	0.09	0.23	0.57	-0.01
221906_at	-0.3	0.42	-0.27	-0.33	-0.01	0	0	0	0.14	0.1	0.2	0.53	1.07	0.71	-0.26	-0.13	0.38	0.25	0.25	0.16	0	0	0	0	0	0	0	0.44	-0.01	-0.01	0.3	-0.01	0.58	-0.01	-0.01	-0.01	0	-0.01	-0.01	0.09	0.62	0.57	-0.01	-0.01	0.42	0.13	-0.01	0.27	-0.01
206012_at	-0.19	-0.19	0.09	0	0.09	0	0.13	0	0	0.26	0	0	0	0	-0.5	0.25	0.83	-0.53	0	0	0	0	0	0	0	0	0	0.03	0	0	0	0	0	0	0	0	0	0	0	0	0	0	0	0	0	0	0	0	0
208876_s_at	0.19	0.1	0.23	0.32	0.17	-0.23	0.1	0	-0.23	0.27	-0.16	0.12	-0.12	-0.51	-0.22	-0.55	0.14	0.04	-0.23	-0.23	-0.23	-0.23	0	-0.23	-0.1	0.19	-0.23	0.25	-0.17	-0.07	-0.17	-0.17	-0.17	-0.17	-0.17	0.13	0.09	0.3	-0.17	0.06	-0.17	0.5	-0.17	-0.17	0.36	-0.17	-0.17	-0.23	-0.17
219230_at	0	0	0	0	0	0	0	0	0	0	0	0	0	0	0	0	0	0	0	0	0	0	0	0	0	0	0	0	0	0	0	0	0	0	0	0	0	0	0	0	0	0	0	0	0	0	0	0	0
220668_s_at	-0.66	-0.88	-0.55	0.47	1.02	0.92	0.75	0	-0.06	-0.1	0.77	0.6	0.63	0.51	0.19	-0.51	0.2	-0.25	-0.09	0.22	-0.14	-0.12	0.41	0.1	0.12	0.2	-0.07	-0.23	0.13	-0.23	-0.26	-0.09	-0.72	0.03	-0.22	-0.27	-0.83	-0.29	-0.5	-0.25	-0.2	-1.17	-0.72	0.06	0.25	0.17	0.14	0.2	0.14
218445_at	-1.15	-0.97	0.17	0.58	-1.49	-0.54	-0.86	-0.38	0.45	1.04	-1.58	-1.17	-0.99	0.99	-0.75	-0.54	0.68	1.62	0.77	0.74	0.25	0.85	0.77	0.92	0.88	0.5	0.41	0.51	0.16	0.36	-0.01	0.22	-0.83	-0.39	0.65	0.3	-0.54	0.26	-0.06	0.2	0.22	-0.22	-0.48	0.27	0.66	-0.45	0.2	0.36	0.27
208510_s_at	0.66	-0.33	-0.09	-0.01	0.03	-0.03	-0.25	-2.39	0.04	0.09	-0.97	-0.44	0.16	0.39	-0.22	-0.14	-0.33	-0.48	0.06	-0.01	-0.13	-0.25	0.13	-0.07	0.06	-0.09	0.01	-0.25	0.13	0.09	-0.04	-0.03	-0.36	-0.26	-0.23	0.07	-0.07	0.2	-0.23	-0.13	0	-0.04	-0.01	-0.01	-0.03	-0.32	-0.13	-0.1	-0.09
212977_at	0.17	-0.25	-0.25	-0.22	0.3	0	0	0	0	0	0	0	0	0	0.25	0	0.47	1.31	0	0	0	0	0	0	0	0	0	0	0	0	0	0	0	0	0	0	0	0	0	0	0	0	0	0	0	0	0	0	0
211235_s_at	0	0	0	0	0	0	0	0	0	0	0	0	0	0	0	0	0	0	0	0	0	0	0	0	0	0	0	0	0	0	0	0	0	0	0	0	0	0	0	0	0	0.2	0	0	0.03	0	0	0	0
201333_s_at	-0.36	0.03	0.3	0.39	0.63	-0.09	-0.2	-0.48	-0.06	0.1	0.54	0.27	-0.04	-0.04	0.44	-0.07	0.04	0.69	0.41	-0.06	0.01	-0.25	-0.04	-0.06	-0.27	0.22	-0.6	0.19	0.41	0.07	-0.26	-0.09	0	0.14	-0.2	-0.17	0	-0.07	-0.1	-0.36	-0.72	-0.55	-0.38	0.01	0.17	-0.06	-0.1	-0.2	-0.1
51192_at	0.07	0.29	0.12	-0.17	-0.39	-0.13	0.69	0.09	0.19	0.12	-0.47	0	0.06	-0.41	0.04	0	-0.26	-0.19	0.03	-0.12	-0.12	0.44	0.38	-0.22	-0.12	-0.03	-0.2	-1.26	-0.66	-0.54	-0.47	-0.27	-0.36	-0.09	-0.09	-0.66	0.68	0.14	-0.14	-0.1	-0.07	-0.5	-0.13	-0.65	0.47	0.04	0.16	0.72	-0.07
216017_s_at	0	0	0	0	0	0	0	0	0	0	0	0	0	0	0	0	0	0	0	0	0	0	0	0	0	0	0	0	0	0	0	0	0	0	0	0	0	0	0	0	0	0	0	0	0	0	0	0	0
206421_s_at	0.13	-0.29	0.1	0.01	-0.06	0.03	0.04	0.06	-0.1	0.03	-0.26	-0.36	-0.23	-0.06	0.12	0	-0.16	-0.2	0.04	0.14	0.09	0.35	0.3	0.25	0.13	0.03	0	0.06	-0.03	0.22	0.06	0.14	0.09	0.23	-0.3	-0.01	-0.09	0.03	0.16	0.06	-0.12	-0.14	-0.03	-0.07	0.17	-0.32	-0.12	0.19	-0.03
213713_s_at	0.44	0.47	0.88	0.22	0.17	-0.32	-0.38	-0.62	0.55	0.3	1.12	1.02	0.69	0.53	-0.12	-0.78	0.22	0.65	-0.07	-0.16	-0.44	-0.04	-0.54	-0.48	-0.51	-0.13	-0.6	-0.72	-0.35	-0.94	-0.19	-0.29	-0.07	-0.44	-0.58	-0.99	-0.29	-0.13	-0.06	-0.27	-0.35	-0.54	-0.03	-0.44	0.19	-0.85	-0.19	-0.04	-0.25
208960_s_at	0	0	0	0	0	-0.07	0	0	-0.12	0.55	0	0.14	0	0	0	0	0	0	-0.06	0.68	0.45	0.77	0.41	0.33	0.17	0.81	0.42	-0.12	0.51	0.68	0	0	0	0.5	0	0	1.26	0.99	0.96	0.68	0.62	0.62	0.66	0.77	0.89	0	1.09	1.42	0.55
210150_s_at	0.07	0.07	-0.01	-0.42	-0.09	0.04	0.42	-0.26	0.29	-0.1	-0.13	0.07	-0.2	0.09	-0.26	-0.06	-0.74	-0.38	-0.65	-0.01	0.06	-0.66	-0.03	-0.3	-0.07	0.16	0.35	-0.06	-0.09	-0.42	-0.48	-0.42	-0.14	-0.27	-0.04	-0.25	0.44	0.22	0.13	0.01	-0.5	-0.2	0.17	0.1	0.27	0.01	-0.14	0.1	-0.03
205122_at	0	0	0	0	0.16	0.29	0	0	0.13	0.3	0	0	0	0	-0.01	-0.01	-0.01	-0.01	0	0.54	0.12	0	0	0	0	0	0	0.27	0	0	0	0	0	0.23	0	0	0	0.57	0	0	0	0	0	0	0	0	0	0	0
219899_x_at	0	0	0	0	0	0	0	0	0	0	0	0	0	0	0	0	0	0	0	0	0	0	0	0	0	0	0	0	0	0	0	0	0	0	0	0	0	0	0	0	0	0	0	0	0	0	0	0	0
209588_at	0.62	0.65	-1.15	0.33	0.74	0.09	0.78	0	-0.53	0.09	-0.12	-0.03	0.5	0.16	0.53	-0.48	0.2	-0.09	-0.38	-0.48	-0.38	-0.03	-0.44	0.2	-0.86	0.03	-0.85	-0.2	0.03	-0.6	0.01	-0.94	0	-0.72	0.07	-0.2	-0.72	-0.2	-0.94	-0.57	-0.57	-0.53	-0.04	-0.94	-0.91	-0.1	0.23	-0.91	-0.07
207141_s_at	-0.14	0.55	-0.17	0.6	0.41	0.14	0	0	0.27	0.44	0.48	0.58	0.54	0.2	-0.1	-0.3	0.16	0.16	0	0	0	0	0	0	0	0.14	0	0	0	0	0.09	0	0	0	0.14	0	1.33	0	0	0	0.3	0	0	0	0	0.22	0.01	0.1	0.2
209405_s_at	-0.85	-0.45	-0.85	-0.63	-0.69	0.36	-0.63	-0.99	-0.54	0.07	0.3	0.42	0.17	-0.26	-0.47	-0.88	-0.32	-1.1	0.26	0.04	0	0.3	0.01	-0.17	-0.54	-0.54	-0.54	0.07	0.22	-0.12	-0.07	-0.35	-0.69	-0.25	0.16	-0.17	-0.54	-0.06	0.09	0.19	-0.57	0.33	0.03	0.29	0.1	0.47	-0.06	0.19	0.13
221715_at	0	1.72	1.29	0	0	0	0.99	-0.14	0	0	0	0	0	0	0	0	0.39	0	0	0	0	0	0	0	0	0	0	0	0	0	0	0	0	0	0	0	0	0	0	0.14	0	0	0	0	0	0	0	0	0
206157_at	1.51	-1.1	-0.78	-0.63	1.02	0.88	0	0	-0.57	0.29	-1.19	-0.81	-0.58	-0.12	-0.39	-0.06	-1.66	-1.04	0.5	0.32	-0.06	-0.16	-0.09	-0.39	-0.04	0.25	-0.14	-0.29	-0.74	0.07	-0.47	-0.19	-0.58	0	-0.35	-0.63	-0.54	-0.62	-0.94	-0.55	-0.57	-1.01	-0.53	-0.22	-0.85	-0.26	-0.27	0.41	-0.36
209655_s_at	0	0	0.38	0	0	0.89	0	0	0	0	0	0	0	0	0.04	0	0.35	0.41	0.14	0.36	0	0	0	0	0	0	0	0	0	0	0	0	0	0	0	0.23	0	0	0	0	0	0.2	0	0	0	0	0.22	0	0
201211_s_at	0.12	-0.6	0.42	-0.33	0	0	-0.26	-1.01	0	0	0.71	0.62	0.09	0.27	-0.14	-0.29	-0.17	-0.32	0	0	0	0	0	0.14	0	0	0	0	0	0	0	0	0	0	0	0	0.2	0	0.36	0	0	0	0	0	0	0.04	0	0	0
206472_s_at	-0.3	-0.35	0.01	0.2	0.47	0.57	-0.14	-0.14	0.2	0	0.96	1.26	1.02	0.75	-0.26	0.12	0.35	-0.14	0	0	0.07	0	0	0	0	0.22	0	0	0.2	0	0	0	0	0	0	0	0.38	0	0	0	0	0	0	0	0	0	0	0.26	0
211908_x_at	0	0	0	0	0	0	0	0	0	0	0	0	0	0	0	0	0.04	0	0	0	0	0	0	0	0	0	0	0	0	0	0	0	0	0	0	0	0	0	0	0	0	0	0	0	0	0	0	0	0
37831_at	-0.04	-0.23	-0.17	0.63	-0.66	-0.57	0.26	-0.68	-0.12	-0.45	-0.38	-0.17	-0.44	-0.5	0.45	0.06	0.23	0.25	0.14	-0.23	-0.06	-1.02	0.39	-1.02	-0.14	0.25	-1.02	-1.02	0.58	0.38	0.32	-0.32	0.77	0.3	-0.32	-0.99	-1.02	-0.06	-0.44	-0.27	-0.04	0.57	-0.99	-0.99	-0.99	0.1	0.54	-0.13	-0.99
204499_at	0	0	0	0	0	0	0	0	0	0	0	0	0	0	0	0	0	0	0	0	0	0	0	0	0	0	0	0	0	0	0	0	0	0	0	0	0	0	0	0	0	0	0	0	0	0	0	0	0
219922_s_at	-0.3	-0.5	-0.51	-0.13	-0.01	0.38	0.35	-0.53	0.55	0.17	-0.27	-0.09	-0.57	-0.22	-0.5	-0.38	-0.16	-0.04	-0.26	-0.04	0.42	0.22	0.14	0.38	0.45	0.29	0.36	-0.78	-0.5	0.04	0.16	0.03	0.63	0.55	-0.09	0.01	-0.36	0.36	0.09	0	0.29	0.36	0.72	0.47	0.42	0.53	0.44	0.35	0.1
222361_at	0	0.13	0.13	0	0	0	0	0	0	0	0	0	0	0	0	0	0.19	0.27	0	0	0	0	0	0	0	0	0	0	0	0	0	0	0	0	0	0	0	0	0	0	0	0	0	0	0	0	0	0	0
204540_at	0.32	0.29	0.06	-0.01	-0.22	-0.03	-0.16	0.25	-0.53	-0.26	-0.13	-0.23	-0.12	-0.23	-0.14	-0.09	-0.22	0.03	-0.22	-0.01	-0.07	-0.1	0.06	-0.01	0.13	0.44	0.5	0.14	-0.22	-0.09	0.23	-0.16	0.04	-0.29	-0.01	0.03	-0.06	0.35	-0.07	0.19	-0.42	-0.17	-0.17	-0.41	0.2	-0.66	-0.03	-0.5	-0.42
207360_s_at	-0.3	-0.45	-0.2	-0.78	0	0	-0.88	0.48	0	0	-1.81	-1.81	-0.8	-1.81	-0.26	0.22	-0.09	-0.23	0	0	0	0	0	0	0	0	0	0	0	0	0	0	0	0	0	0	0	0	0	0	0	0	0	0	0	0	0	0	0
207341_at	-0.51	-0.51	-0.51	0	0	0	0	0	0	0	0.04	0	0.12	0	0	0.27	0	0	0	0	0	0	0	0	0	0	0	0	0	0	0	0	0	0	0	0	0	0	0	0	0	0	0	0	0	0	0	0	0
201462_at	-0.2	0.23	0.1	-0.3	-1.22	-0.25	-0.29	0.06	0.07	-0.27	0.19	-0.09	0.19	-0.03	0.06	-0.53	-0.06	-0.04	-0.39	-0.2	0.25	0.25	0.25	0.13	0.14	0.35	0.57	0.22	0.25	0.2	0.01	-0.04	0.1	0.25	-0.5	0.13	0.14	0.44	-0.03	0.32	-0.09	0.03	-0.07	-0.35	0.3	-0.38	0.04	-0.01	-0.2
202226_s_at	-0.09	-0.51	-0.1	0.42	-1.09	0.2	-0.35	-1.1	-0.09	0.29	-0.19	0.45	-0.51	-0.14	0.06	-0.04	0.16	0.22	-0.09	-0.29	-0.17	-0.1	-0.35	0.17	0.17	-0.17	-0.2	0.22	0.03	-0.16	-0.44	-0.36	-0.13	0.09	-0.23	-0.17	-0.88	-0.74	-0.41	-0.99	-0.13	-0.36	-0.1	-0.2	-0.36	0.16	0.1	-1.21	0.04
206631_at	-0.22	0.29	0.04	0.44	0.53	0.63	0	0	0	0	1.31	0.44	-0.35	-0.39	-0.25	0.2	1.09	0.77	0	0	0	0	0	0	0	0	0	0	0	0	0	0	0	0	0	0	0	0	0	0	0	0	0	0	0	0	0	0	0
216527_at	0	0	0	0	0	0	0	0	0	0	0	0	0	0	0	0.2	0	0.01	0	0	0	0	0	0	0	0	0	0	0	0	0	0	0	0	0.23	0	0	0	0	0	0	0	0	0	0	0	0	0	0
38521_at	-0.71	-0.53	-0.26	-1.72	0	0	0.06	0	0	0	-0.03	-0.99	0.75	0	-0.12	-0.41	-0.1	0.12	0	0	0.09	0	0	0	0	0	0	0	0	0	0	0	0	0	0	0	0	0	0.2	0	0	0.2	0	0	0.2	0	0	0	0
206898_at	0	0	0	0	0	0	0	0	0	0	0	0	0	0	0	0	0	0	0	0	0	0	0	0	0	0	0	0	0	0	0	0	0	0	0	0	0	0	0	0	0	0	0	0	0	0	0	0	0
204036_at	-0.83	0.2	-0.91	-1.7	-1.81	-2.37	-0.1	-0.44	-0.38	-0.13	-0.22	0.09	-0.55	0.12	0.07	-0.5	-0.23	0.14	0.2	0.01	0.38	0.29	0.22	0.5	0.35	0.22	0.29	0.1	-0.07	0.01	-0.22	0.22	0.27	0.07	-0.51	-1.26	-0.63	0.22	-0.25	-0.07	-0.94	-1.26	-0.8	-0.39	-0.25	-0.97	0.06	0.01	-0.26
211584_s_at	-0.47	0.17	0.13	0.62	1.24	0.94	0	0	0.2	0	-0.03	-0.91	-0.8	-0.91	-1.07	0.04	0.86	0.1	-0.26	0.32	0.04	0.29	-0.25	-0.35	0.25	0.74	-0.26	0.07	-0.04	0.26	-0.42	-0.16	0.89	-0.22	0.07	-0.27	0.19	-0.36	-0.42	-0.35	-0.42	-0.13	-0.25	0.32	0.01	-0.42	0.2	-0.32	-0.29
219711_at	-0.3	0.1	-0.62	-0.81	-0.71	-0.71	-0.62	-0.26	-0.33	0.13	0.07	-0.35	0.04	-0.25	0.6	-0.3	-0.27	-0.03	-0.19	0.16	-0.22	-0.07	-0.35	-0.09	-0.2	-0.22	0.04	-0.17	-0.44	-0.26	-0.07	-0.2	0.14	-0.19	-0.51	-0.69	0.58	0.06	-0.14	-0.03	-0.27	0	-0.19	0.04	0.22	-0.58	-0.14	0.25	-0.03
204995_at	0	0	0	0	0	0	0	0	0	0	0	0	0	0	0	0	0	0	0	0	0	0	0	0	0	0	0	0	0	0	0	0	0	0	0	0	0	0	0	0	0	0	0	0	0	0	0	0	0
200803_s_at	-0.01	-0.13	0.1	0.12	-0.22	0.1	0.01	0.16	0.19	0.16	0.12	0.25	0.27	0.32	-0.03	-0.29	-0.25	-0.09	0.09	0.14	-0.1	-0.19	-0.22	-0.17	-0.1	0	-0.19	-0.2	-0.1	-0.32	-0.23	-0.26	-0.39	-0.35	-0.07	-0.57	-0.04	-0.25	-0.22	0	-0.1	-0.51	-0.1	0.06	-0.29	-0.09	-0.39	-0.19	-0.12
214630_at	0	0	0	0	0	0	0	0	0	0	0	0	0	0	0	0	0	0	0	0	0	0	0	0	0	0	0	0	0	0	0	0	0	0	0	0	0	0	0	0	0	0	0	0	0	0	0	0	0
212879_x_at	-0.51	-0.51	-0.51	0	0	0	0	0	0	0	0	0	0	0	0	0	0	0	0	0	0	0	0	0	0	0	0	0	0	0	0	0	0	0	0	0	0	0	0	0	0	0	0	0	0	0	0	0	0
214632_at	0.01	0.41	0	0	0	0	0	0	0	0	0.47	0	0	0	-0.17	-0.55	0.51	0.16	0	0	0	0	0	0	0	0	0	0	0	0	0	0	0	0	0	0	0	0	0	0	0	0	0	0	0	0	0	0	0
217053_x_at	-0.44	-0.32	-0.27	-0.2	0.27	-0.03	0.65	0.38	-0.03	0.72	-0.1	0.22	0.55	0.1	0.38	0.09	0.03	0.65	-0.03	-0.03	-0.03	-0.03	-0.03	-0.03	-0.03	0.27	0.2	0.62	0.1	0	0.5	0	0.5	0.03	0	0	-0.03	0.07	0.3	-0.03	0	0	0	0.25	0.58	0	0.03	-0.03	0.07
210461_s_at	-0.1	0.51	-0.36	0.51	-0.23	0.12	0	0	0.39	0.25	-0.27	-0.86	-0.29	-0.06	-0.29	0.3	-0.32	-0.07	0.32	0.14	0.51	0.2	-0.22	-0.1	-0.03	0	0.29	-0.39	0	-0.41	-0.45	0.2	-0.69	-0.23	0.2	0.36	0.04	0.04	0.16	0.25	-0.2	0.04	-0.3	-0.07	0.29	0.09	0.09	0.54	0.32
219034_at	0.17	0.13	0.47	0.41	-1.12	-0.69	0.2	-0.44	0.13	0	0.03	-0.29	-0.09	-0.03	-0.57	-0.22	-0.2	0.2	-0.29	0.14	-0.12	-0.22	-0.09	-0.13	-0.14	-0.33	0.13	-0.13	-0.19	-0.6	-0.66	-0.62	-0.26	0.13	-0.06	0	0.57	-0.01	-0.16	0.19	-0.36	-0.36	-0.5	-0.12	-0.03	-0.19	-0.44	0.58	-0.23
221280_s_at	0	0	0	0	0	0	0	0	0	0	0	0	0	0	0	0	0	0	0.06	0	0	0	0.68	0	0	0	0.01	0.07	0.09	0.48	0	0.33	0.71	0	0	0	0	0.19	0	0.16	0	0	0.22	0.32	0	0.06	0	0.55	0
209826_at	-1.12	-0.04	0.39	0.68	0	0	0.2	0	0.74	0.47	1.93	1.04	1.27	1.55	-0.48	-0.48	-0.48	-0.48	0.23	0.14	0	0	0	0.1	0	0.72	0.63	0	0.03	0	0	0.29	0	0	0	0.58	0	0	0	0.5	0.01	0	0	0	0	0	0	0	0
209328_x_at	0.3	0	0.8	0.41	0	0	0	0	0	0	0.2	0	0.6	0.17	-0.6	-0.92	-0.48	-0.6	0	0	0	0	0	0	0	0	0	0	0.83	0	0.01	0.53	0	0.23	0.45	0	0	0	0	0	0.33	0	0	0	0	0.36	0.03	0.14	0
205195_at	0.04	-1.24	-0.97	-0.19	-0.16	0.26	0.29	-0.09	0.2	-0.1	-0.75	0.16	-1.87	-1.87	-0.57	1.22	0.38	1.02	0.26	0.62	0.55	0.26	-0.1	0.01	0.16	0.38	-0.1	-0.1	-0.16	0.51	-0.16	-0.16	-0.16	-0.16	-0.16	-0.16	0.06	0.17	0.2	0.54	0.27	-0.16	-0.16	-0.16	-0.1	0.04	0.04	-0.1	-0.13
208006_at	0	0	0.26	0.35	0	0	0	0	0	0	0	0.35	0.33	0.68	0.42	-0.5	0.03	0.39	0	0	0	0	0	0	0	0	0	0	0	0	0	0	0	0	0	0	0	0	0	0	0	0	0	0	0	0	0	0	0
207409_at	0	0	0	0	0	0	0	0	0	0	0	0	0	0	0	0	0	0	0	0	0	0	0	0	0	0	0	0	0	0	0	0	0	0	0	0	0	0	0	0	0	0	0	0	0	0	0	0	0
215341_at	0	0	0	0	0	0	-0.68	-0.68	0	0	0	0	0	0	-0.47	-0.47	-0.47	-0.47	0	0	0	0	0	0	0	0	0	0	0	0	0	0	0	0	0	0	0	0	0	0	0	0	0	0	0	0	0	0	0
204821_at	0	0	0	0	0	0	0	0	0	0	0	0	0	0	0	0	0	0	0	0	0	0	0	0	0	0	0	0	0	0	0	0	0	0	0	0	0	0	0	0	0	0	0	0	0	0	0	0	0
213524_s_at	-1.27	-0.54	-0.71	-0.71	-0.14	-0.09	-0.57	-2.05	0.2	0.26	0.62	0.1	-1.21	-0.2	-0.16	-0.03	-0.03	-0.16	-0.06	0.23	-0.01	-0.1	-0.16	-0.12	0.04	-0.16	-0.01	0	-0.13	-0.12	-0.3	-0.2	-0.23	-0.12	-0.14	0.01	-0.22	-0.14	-0.19	-0.04	-0.35	-0.3	-0.25	-0.12	-0.62	-0.3	-0.12	-0.19	-0.14
202421_at	0.29	0.33	0.41	0.71	0.71	0.36	-0.47	-0.47	0.3	0.25	0.33	0.66	0.22	0.39	0.45	-0.74	0.41	0.13	0.07	-0.04	-0.41	-0.35	-0.03	-0.54	-0.48	-0.1	0.12	0.27	-0.07	-0.55	-0.3	-0.48	-0.04	0.07	0.01	0.12	0.23	-0.12	-0.35	-0.12	0.42	0.12	-0.23	-0.16	0.17	0.13	0.23	0	-0.39
39248_at	-0.12	-0.12	0	0.72	2.19	2.21	0	0	0.27	0.35	1.68	1.01	0	0	0.26	0.14	0.09	0.45	0.04	0	0	0	0.09	0.97	0	0.07	0	0	-0.09	-0.07	-0.16	-0.16	-0.04	0.26	0.44	0.06	0	-0.13	-0.16	0	-0.09	0.07	-0.16	0.19	0	0.07	0.1	0.74	-0.16
220582_at	-0.1	0.47	0.48	0.13	0	0	0	0	0	0	0.77	0.13	0.5	0.55	0.51	-0.16	0.5	0.63	0	0	0	0	0	0	0	0	0	0	0	0	0	0	0	0	0	0	0	0	0	0	0	0	0	0	0	0	0	0	0
201109_s_at	-1.27	-0.57	0.44	0.48	-0.5	-0.8	-0.12	0.09	-0.16	0.07	0.47	0.1	-0.78	-0.36	-0.25	-0.44	-0.14	0.1	0.06	-0.33	-0.29	0.53	-0.14	-0.29	0.01	-0.17	-0.5	0.09	-0.06	-0.1	-0.12	0.01	-0.35	-0.33	-0.91	-0.63	-0.25	-0.04	0.01	0.17	-0.13	-0.13	-0.17	-0.23	-0.04	-0.42	-0.29	-0.57	-0.22
218024_at	0	0.14	0.19	-0.27	0.16	0.32	0.38	-0.01	-0.23	-0.26	0.39	0.39	0.54	0.03	0.29	-0.13	-0.01	0.12	-0.17	-0.29	-0.04	0.16	-0.13	0.03	-0.22	-0.22	0.33	-0.1	-0.2	0.06	0.27	0.03	-0.12	-0.14	-0.14	-0.25	-0.17	0.03	-0.09	-0.17	-0.19	0.2	-0.16	-0.2	-0.12	-0.01	0.35	0.14	0.14
214702_at	0	0	0	0	0	0	0	0	0	0	0	0	0	0	-0.2	-0.2	-0.2	-0.2	0	0	0	0	0	0	0	0	0	0	0	0	0	0	0	0	0	0	0	0	0	0	0	0	0	0	0	0	0	0	0
206336_at	-1.07	-0.75	-1.24	-0.36	-0.51	-0.6	0	0	-0.19	0.09	0.13	0.27	-0.07	0.06	-0.19	0.69	-0.19	0.23	0.42	0.1	0.25	-0.07	-0.33	-0.3	-0.35	-0.19	-0.26	-0.23	-0.57	-0.53	-0.86	-0.19	-0.65	-0.72	-0.1	-1.05	-0.91	-0.78	-1.22	-1.47	-0.69	-1.43	-0.88	-0.91	-0.91	-1.01	-0.81	-0.14	-0.53
206120_at	0	0	0	0	0	0	0	0	0	0	0	0	0	0	0	0	0	0	0	0	0	0	0	0	0	0	0	0	0	0	0	0	0	0	0	0	0	0	0	0	0	0	0	0	0	0	0	0	0
204733_at	0.09	0.47	0.23	0.62	-0.23	-0.12	0.06	-0.14	0.14	0.2	0.45	0.38	0.27	0.53	0.6	0.26	0.32	0.42	0.16	0.2	0.1	0.09	0.13	0.19	0.1	0.09	0.19	-0.23	-0.12	-0.04	-0.17	-0.13	-0.16	-0.09	-0.22	-0.41	0.01	-0.16	-0.3	0.13	-0.13	-0.22	-0.09	0.04	0.39	0.04	-0.12	0.27	-0.36
204005_s_at	-0.29	-0.54	0.6	0.55	-0.25	-0.29	0	0	-0.47	-0.07	-0.27	-0.48	0.07	-0.6	-0.13	-0.32	-0.68	0.01	0.06	-0.17	-0.57	-0.6	-0.17	-0.78	-0.26	-0.48	-0.55	-0.41	-0.58	-0.17	0.04	-0.14	-0.74	-0.55	-0.75	-0.96	-0.89	-0.53	-1.15	-1.07	-0.25	-0.88	-0.1	-0.09	-0.96	-0.07	-0.33	-0.22	-0.53
208690_s_at	0.23	-0.09	0.32	-0.12	-0.06	-0.07	-0.22	0.13	0.41	0.14	0.22	0.07	0.36	0.07	-0.01	-0.13	-0.22	0	-0.06	-0.22	-0.13	-0.16	-0.01	-0.29	-0.19	-0.2	0.09	-0.42	-0.17	0.13	-0.13	0.06	0.17	0.1	0.25	0.2	-0.32	-0.06	-0.03	-0.35	0.03	-0.16	-0.01	-0.19	0	0.07	0.23	-0.17	-0.13
209684_at	-0.44	-1.26	-1.19	-2.62	-2.45	-2.65	-0.32	-2.39	-0.36	0.1	-0.25	-0.17	-0.1	0.39	-0.54	-0.44	-1.29	-0.8	0.22	0.25	0.14	0.16	0.07	-0.25	0.17	0	-0.38	-0.44	-0.29	-0.42	-0.25	-0.04	-0.36	-0.25	-0.47	-0.75	-0.03	-0.33	-0.17	-0.22	0.09	-0.3	-0.22	0.01	-0.2	-0.44	-0.62	0	-0.01
211890_x_at	0	0	0	0	0	0	0	0	0	0	0	0	0	0	0	0	0	0	0	0	0	0	0	0	0	0	0	0	0	0	0	0	0	0	0	0	0	0	0	0	0	0	0	0	0	0	0	0	0
211603_s_at	-0.07	-0.39	-0.83	-1.45	-0.71	0.09	0.26	-0.04	0.03	-0.27	-0.29	-0.35	-0.53	-1.04	-0.25	-0.33	-0.57	-0.5	-0.19	0	-0.1	-0.62	0.13	-0.04	0.06	0.09	0.14	-0.47	0.12	0.19	0.48	0.26	0.26	0.29	-0.2	0.5	-0.68	-0.14	0.29	-0.55	-0.38	0.45	-0.14	0.42	0.3	0.38	0.36	0.41	-0.19
204235_s_at	-0.48	-0.06	-0.13	-0.3	-0.1	-0.47	0.03	0.85	-0.19	-0.22	0.1	0.32	0.06	-0.07	0.3	0.23	-0.25	0.22	-0.04	-0.32	-0.14	-0.23	0.04	-0.44	0	0.03	0.3	-0.36	0.03	0.03	-0.2	-0.16	0.19	0.1	-0.04	-0.22	-0.01	0.03	-0.35	-0.53	-0.32	-0.5	-0.27	-0.47	-0.3	-0.14	-0.29	-0.09	-0.27
210107_at	-0.92	0.09	-0.92	0.35	0	0	0.03	-0.69	0.62	0	0.81	0.09	1.12	0.51	0.45	-0.72	0.2	-0.81	0	0	0	0	0	0	0	0.01	0.19	0.1	0.07	0.06	0	0	0.58	0.41	0.22	0	0	0	0	0.53	0	0	0	0.38	0.03	0	0.06	0	0
220488_s_at	-0.17	0.29	0.22	-0.04	-0.51	0.33	0.07	0.6	0.45	0.35	-0.16	0.03	0.45	0.12	0.1	-0.32	-0.03	0	-0.3	-0.2	0.3	0.29	-0.12	-0.01	0.25	0.23	0.63	-0.01	-0.83	-0.72	-0.45	-0.16	-0.26	-0.13	-0.27	-0.1	0.06	-0.19	-0.23	-0.06	-0.42	0.07	-0.03	0	0.16	-0.32	0.36	0.06	-0.19
212763_at	-0.33	0.12	0.1	0.2	-0.69	0.25	-0.14	-0.42	0.57	0.14	1.01	0.8	0.6	0.54	0.26	-0.54	-0.16	-0.06	0.06	-0.12	-0.44	0.32	0.32	-0.26	0.2	0.19	-0.12	0.19	-0.09	-0.12	-0.5	-0.25	0.33	-0.17	-0.33	-0.85	0.16	-0.04	-0.03	-0.09	-0.69	-0.13	-0.27	-0.04	0.09	-0.58	0.25	-0.03	-0.23
211056_s_at	-0.27	-0.58	-0.22	0.22	0.39	0.29	-0.75	-0.75	0.14	0.12	1.55	0.29	1.62	1.78	0.17	-0.38	-0.06	0.33	0.42	-0.03	-0.14	-0.07	-0.14	-0.33	0.16	0.63	0.16	0.16	-0.2	0.16	-0.55	0.06	0.55	-0.3	-0.04	0.19	0.3	0.33	0.32	-0.1	0.09	0.12	-0.38	-0.75	-1.22	-1.14	-0.45	-0.04	-0.26
213500_at	0	0	0	0	0	0	0	0	0	0	0	0	0	0	0	0	0	0	0	0.44	0	0	0	0	0	0	0	0	0	0	0	0	0.16	0.69	0	0	0	0	0	0	0	0	0.06	0	0	0	0	0	0
221539_at	0.03	0	0.26	0.09	-0.22	-0.04	0.29	0.68	-0.03	-0.14	0.1	-0.07	0.12	-0.17	-0.14	0.47	0.09	-0.14	-0.23	-0.19	-0.16	0.07	-0.06	0	0.12	0.12	0.32	0.14	0.01	0.3	0.01	-0.25	0.17	-0.25	0	0.29	0.01	0.23	0.27	0.06	-0.07	-0.01	-0.22	0.07	0.13	-0.2	-0.03	0.16	0.06
219973_at	-0.16	-0.8	0.03	-1.51	-0.32	0	0	0	0	1.55	-0.26	0.5	1.15	0.92	0.29	0.51	-0.09	0.17	1.21	0.58	0	0.14	0.27	0.19	0.07	0.75	0	0.27	-0.35	0.12	-0.35	-0.35	0.19	0.16	0.03	0.75	0	-0.07	-0.35	0.14	-0.35	-0.35	-0.35	0.23	0	-0.35	0.06	0	-0.32
206363_at	0	0	0	0	0	0	0	0	0	0	0	0	0	0	0	0	0	0	0	0	0	0	0	0	0	0	0	0	0	0	0	0	0	0	0	0	0	0	0	0	0	0	0	0	0	0	0	0	0
211107_s_at	0.38	0.04	0.81	0.83	0	0	-0.09	-0.09	0.53	0.13	0.42	0.16	0.42	0.22	-0.3	0.04	0.01	-0.3	0	0	0.3	0	0	0	0	0	0	0	0	0.06	0	0	0	0.14	0	0	0	0	0	0	0	0	0	0	0.3	0	0	0	0
217944_at	0.19	0.5	0.51	0.01	-0.1	-0.51	-0.36	-0.39	0.39	0.45	0.81	0.97	0.89	0.72	0.1	-0.72	-0.26	-0.12	0.26	0.39	-0.07	0.17	0.22	0.14	0.04	-0.03	-0.06	0.16	-0.13	-0.27	-0.42	0.01	0.17	0.1	0.19	-0.04	-0.3	0.23	-0.32	-0.92	-0.69	-0.63	-0.48	-0.23	0.14	-0.42	-0.23	-0.44	0.13
222138_s_at	-0.25	-0.06	0.22	-1.45	-0.94	-0.26	0.17	0.26	-0.44	-0.53	-0.44	-2.21	-0.55	-0.25	-0.3	-0.29	-1.6	-1.78	0.03	0.04	-0.65	-0.32	0.04	0.2	0.19	-0.54	0.3	-0.1	-0.29	0.19	-0.26	0.1	-0.74	-0.63	-0.54	-0.22	-0.16	0.01	-0.17	-0.14	-0.32	0.07	-0.48	-0.27	0.41	0.13	0.04	-0.41	0
209292_at	0	0	0	0	0	0	0	0	0	0	0	0	0	0	0	0	0	0	0	0	0	0	0	0	0	0	0	0	0	0	0	0	0	0	0	0	0	0	0	0	0	0	0	0	0	0	0	0	0
214046_at	0	0	0	0	0	0	0	0	0	0	0	0	0	0	0	0	0	0	0	0	0	0	0	0	0	0	0	0	0	0	0	0	0	0	0	0	0	0	0	0	0	0	0	0	0	0	0	0	0
206019_at	-1.05	-1.05	-1.05	0	0	0	0	0	0	0	-0.03	-0.03	-0.03	-0.03	0	0	0	0	0	0	0	0	0	0	0	0	0	0	0	0	0	0	0	0	0	0	0	0	0	0	0	0	0.35	0	0	0	0	0	0
207154_at	-0.5	0	0.39	-0.06	0	0	0.27	0	0.3	0	0.66	0.38	-0.09	0.69	0.45	0.51	0.27	0.71	0	0	0	0	0	0	0	0	0.03	0	0	0.27	0	0	0	0	0	0	0.16	0	0	0	0	0	0	0	0	0	0	0	0
204202_at	0.57	0.44	0.06	-0.03	0.03	0	0	0	0	0	-0.03	0.06	-0.57	0.26	-0.83	-0.83	0.57	-0.04	0.19	0	0	0	0.09	0	0	0	0.45	0	0.01	0.04	0.32	0.13	-0.09	-0.09	0	-0.09	0	0.29	-0.09	0	-0.09	-0.09	-0.09	0.19	0.01	-0.09	-0.09	0	-0.04
206761_at	0	0	0	0	0	0	0	0	0	0	0	0	0	0	0	0	0	0	0	0	0	0	0	0	0	0	0	0	0	0	0	0	0	0	0	0	0	0	0	0	0	0	0	0	0	0	0	0	0
207552_at	0	0	0	0	0.51	0	0	0	0	0.01	1.76	0.5	0	1.57	0.26	1.57	0	0	0	0	0	0	0	0	0	0	0	0	0	0	0	0	0	0	0	0	0	0	0.5	0	0	0	0	0	0	0.51	0	0	0
219331_s_at	0.32	0	0.16	0	0	0	0	0	0	0	0	0	0	0	0.14	0	0	0	0	0	0	0	0	0	0	0	0	0	0	0	0	0	0	0	0	0	0	0	0	0	0	0	0	0.35	0	0	0	0	0
202752_x_at	0	0	0	0.07	0	0	0	0	0	0	0.09	0	0.06	0	0.27	0	0.55	0	0	0	0	0	0	0	0	0	0	0	0	0	0	0	0	0	0	0	0	0	0	0	0	0	0	0	0	0	0	0	0
208603_s_at	0	0	0	0	0	0	0	0	0	0	0	0	0	0	0	0	0	0	0	0	0	0	0	0	0	0	0	0	0	0	0	0	0	0	0	0	0	0	0	0	0	0	0	0	0	0	0	0	0
220864_s_at	0.16	0.19	0.26	0.16	-0.25	0.04	-0.29	0.16	0.04	0.12	-0.12	0.23	0.12	0.23	-0.13	0.25	-0.19	-0.04	-0.17	0.42	0.01	0.48	0.58	0.5	0.48	0.13	0.29	0.14	0	0.44	-0.17	0.06	-0.06	-0.03	-0.58	-0.71	-0.06	-0.13	0.38	0.32	0.04	-0.09	-0.29	0.09	0.77	-0.06	0.26	0.13	0.07
210229_s_at	0	0	0	0	0	0	0	0	0	0	0.13	0	0	0	0	0	0.33	0	0	0	0	0.71	1.1	0	0	0	0.07	0	0	0	0	0.74	0	0.47	0	0	0.91	0.6	0	0.14	0	0	0	0	0	0	0	0.54	0
209626_s_at	-0.12	0.01	-0.44	0.33	-0.03	0.69	0.3	0	-0.26	0.1	1.14	0.63	0.03	0.04	0.1	-0.35	-0.47	0	0.6	0.27	0.63	0.45	0.55	0.26	0.26	-0.13	0.47	0.38	0.22	0.39	-0.39	0.27	0.09	0.41	-0.12	-0.85	-0.19	0.38	0.14	0.06	0.13	-0.13	0.38	-0.29	0.22	0.12	0.55	0.74	0.32
215028_at	0	0	0	0	0	0	0	0	0	0	0	0	0	0	0	0	0	0	0	0	0	0	0	0	0	0	0	0	0	0	0	0	0	0	0	0	0	0	0	0	0	0	0	0	0	0	0	0	0
211564_s_at	0.42	0.39	0.41	0.26	0.14	0.38	0.44	0.16	-0.33	0.3	0.44	-0.13	0.04	-0.07	-0.45	-0.32	0.09	-0.35	0.07	0.1	0.07	-0.04	0.1	0	-0.33	0.19	0.38	0.13	-0.23	0.26	-0.22	0.2	0.01	0.45	0.01	0.09	0.72	0.33	-0.36	-0.03	0.14	0.58	0.48	-0.35	0.45	-0.01	0.53	-0.33	0.53
212695_at	0	0	0	0	0	0.13	-0.25	-0.25	0	1.31	0	0	0	0	0	0	0	0	0	0	0.71	0	0	0	0	0.22	0.26	0	0	0	0	0	0	0	0	0	0	0.04	0	0	0	0	0	0.86	0	0	0.04	0	0.01
214826_at	0	-0.81	-0.81	-0.26	0	0	0	0	0	0.17	-0.44	-0.44	-0.44	0.2	-0.5	0.17	1.12	0.13	0	0	0	0	0	0	0	0	0	0	0	0	0	0	0	0	0	0	0	0	0	0	0	0	0	0	0	0	0	0	0
219118_at	0.51	-0.13	0.5	-0.47	-0.45	-0.62	0.17	0	-0.25	0.23	0.39	0.35	0.29	-0.33	-0.13	-0.12	-0.09	-0.04	-0.62	-0.38	-0.23	-0.62	-0.62	-0.57	-0.62	-0.62	0.06	-0.62	-0.53	-0.01	-0.53	-0.47	-0.53	0.33	-0.38	0.13	-0.62	0.09	-0.53	-0.62	-0.44	0.1	-0.27	-0.01	-0.62	0.1	-0.14	-0.51	-0.53
213801_x_at	0.07	0.12	-0.03	0.12	0.06	0.01	0.22	0.03	0.16	-0.01	-0.22	-0.16	-0.01	-0.1	-0.07	0.19	0.06	0.16	0.29	0.1	0.06	0.04	0.09	0.07	-0.04	-0.12	0.03	0.03	0	0.01	-0.04	-0.01	0.2	0.13	0.27	0.04	-0.12	-0.09	-0.12	-0.07	-0.04	-0.07	-0.13	0.03	-0.04	0.07	-0.07	0.07	-0.01
212543_at	-0.32	-0.51	0.16	-0.54	-0.25	-0.26	-0.36	-0.66	0.17	0.39	-0.1	-0.22	-0.09	0.23	-0.06	-0.41	0.35	0.35	0.07	-0.29	-0.07	-0.38	-0.23	-0.3	0	0	-0.22	-0.45	-0.03	-0.27	-0.27	-0.47	-0.75	-0.54	-0.23	0.07	0.09	-0.39	-0.58	-0.22	-0.23	-0.68	-0.3	-0.27	0.14	-0.39	-0.33	0.01	-0.06
204517_at	-0.27	0.16	-0.17	-0.42	-0.39	-0.53	-0.32	-0.16	-0.14	-0.16	-0.13	-0.13	-0.14	-0.51	-0.32	-0.55	-0.03	-0.06	0.04	0.09	-0.27	-0.39	-0.06	-0.14	-0.03	-0.25	-0.83	-0.58	-0.2	-0.22	-0.23	-0.25	-0.35	-0.12	-0.35	0.12	-0.1	-0.2	-0.32	-0.57	-0.23	-0.33	-0.16	-0.35	-0.29	0.07	-0.41	-0.12	-0.22
213417_at	0.75	-0.13	1.01	-0.14	0	0	-0.6	-0.6	0	0.66	0	0.04	0	0	0.25	-0.57	0.2	-0.57	0	0	0	0	0	0	0	0	0	0	0	0	0	0	0	0.42	0	0	0	0	0	0	0	0	0.1	0	0.51	0	0	0.19	0
214521_at	0.47	0.1	0.48	-0.07	0.47	0.04	0	0	0.2	0.01	0.19	-0.41	-0.01	-0.01	-0.65	-0.71	-0.45	-0.38	-0.2	-0.35	-0.51	-0.5	-0.41	-0.69	-0.68	0.13	-0.01	-0.14	-0.12	-0.14	-0.35	-0.12	-0.66	-0.53	0.39	0.27	-0.62	0.27	-0.72	-0.57	-0.66	-0.48	-0.26	0.22	-0.23	-0.27	-0.39	-0.69	-0.41
205910_s_at	0	0	0	0	0	0	0	0	0	0	0	0	0	0	0	0	0	0	0	0	0	0	0	0	0	0	0	0	0	0	0	0	0	0	0	0	0	0	0	0	0	0	0	0	0	0	0	0	0
217298_at	0	0	0	0	0	0	0	0	0	0	0	0	0	0	0	0	0	0	0	0	0	0	0	0	0	0	0	0	0	0	0	0	0	0	0	0	0	0	0	0	0	0	0	0	0	0	0	0	0
221765_at	0.36	-0.19	0.41	0.8	0.14	0.75	0	0	-0.06	0.01	0	0.3	0	0	-0.25	-0.89	-0.71	-0.83	0.5	0.2	-0.78	0.25	-0.13	-0.36	0.41	-0.07	0.33	0.29	-0.1	-0.58	0.13	-0.3	-0.03	-0.17	-0.13	-1.12	-0.03	-0.85	-0.51	-0.44	-0.04	-0.41	-0.38	-0.38	-0.09	-0.19	0	-0.14	0.1
50221_at	0	0	0	0	0	0	0	0	0	0	0	0	0	0	0	0	0	0	0	0	0	0	0	0	0	0	0	0	0	0	0	0	0	0	0	0	0	0	0	0	0	0	0.36	0	0	0	0	0	0
205104_at	-0.89	-0.19	0.19	2.45	0.19	0.57	-0.26	-0.62	0	0.29	-0.04	-0.45	0.38	1.22	-0.22	0.36	0.63	1.1	0.23	0	0.2	0	0.39	0	0	0	0	0	1.17	0.25	-0.16	-0.03	0.75	0.38	-0.16	-0.16	0.42	-0.12	0.94	0.47	0.35	0.06	-0.16	0.35	0.22	0.06	0.69	0	0.04
213067_at	0.68	0.62	-0.07	0.13	-0.16	0.5	0.03	0	0.22	0.36	-0.22	-0.51	-0.44	-0.07	-0.14	-0.81	-0.81	-0.26	-0.09	0.2	-0.3	0.14	-0.06	-0.17	-0.12	-0.23	-0.45	-0.03	-0.13	-0.53	-0.29	-0.29	0.01	-0.26	-0.54	-0.5	0.17	0	-0.17	-0.26	-0.68	-0.12	-0.38	0.2	-0.63	-0.68	0.17	-0.63	-0.65
209736_at	-0.83	-0.69	0.07	0.22	0.29	0.51	-0.58	-1.38	-0.32	0.33	-0.07	0.22	0.32	-0.03	0.35	0.47	0.55	0.23	0.53	0.58	1.04	-0.01	0.26	0.3	0.04	0.45	0.69	0.33	-0.57	-0.42	0.1	0.29	0.41	0.01	-0.03	-0.29	-0.32	-0.26	0.38	0.5	0.44	-0.57	-0.57	0.3	-0.32	0.57	0.3	0.99	0.09
219195_at	0	0	0	0	0	0	0	0	0	0	0	0	0	0	0	0	0	0	0	0	0	0	0	0	0	0	0	0	0	0	0	0	0	0	0	0	0	0	0	0	0	0	0	0	0	0	0	0	0
220570_at	-0.19	-0.39	-0.39	0	0	0	0	0	0	0	0	0	0	0	0	0	0	0	0	0	0	0	0	0	0	0	0	0	0	0	0	0	0	0	0	0	0	0	0	0	0	0	0	0	0	0	0	0	0
211872_s_at	0.48	-0.16	-0.16	0	0	0	0	0.5	0.38	0	0	0	0	0	0	0	0	0	0	0	0	0	0	0	0	0	0	0	0	0	0	0	0.45	0	0	0	0.1	0	0.74	0.5	0	0	0	0.88	0	0.23	0	0	0
[truncated: 625 more columns]
