# Supplementary material for: Gene-Set Local Hierarchical Clustering (GSLHC)—A Gene Set-Based Approach for Characterizing Bioactive Compounds in Terms of Biological Functional Groups
Source: PLoS One. 2015 Oct 16;10(10):e0139889. doi: 10.1371/journal.pone.0139889 (PMC4652590; doi:10.1371/journal.pone.0139889)
Supplement: S3 Table — IGCMd is the 4884 by 1309 similarity matrix of the 4884 highest variance microarray probe-sets against the 1309 drugs/chemicals in CMap v2.0 (http://figshare.com/download/file/2258034). (XLSX) [file pone.0139889.s023.xlsx]

## Sheet: GeneSetNES
	naftidrofuryl	oxantel	bisoprolol	phenylpropanolamine	nicotinic.acid	meglumine	biotin	tacrine	velnacrine	dosulepin	chloropyramine	profenamine	ouabain	digoxin	proscillaridin	digitoxigenin	helveticoside	lanatoside.C	strophanthidin	digoxigenin	mepacrine	amodiaquine	dimethyloxalylglycine	tamoxifen	fulvestrant	alverine	mianserin	nimesulide	naphazoline	probucol	clonidine	demecolcine	benfluorex	nocodazole	fenbendazole	gefitinib	ethoxyquin	sisomicin	dobutamine	sulfapyridine	ketoconazole	dihydroergotamine	orciprenaline	X....isoprenaline	tioguanine	oxamic.acid	pimethixene	succinylsulfathiazole	ioxaglic.acid
KEGG_PANTOTHENATE_AND_COA_BIOSYNTHESIS	-0.75	-1.33	1.1	0.64	-1.22	-1.1	-1.37	1.86	0.88	1.22	0.91	-0.66	0.81	-1.34	-0.91	-1.13	-1.7	-0.74	0.62	-1.11	-0.76	1.04	1.27	-0.91	1.36	-0.99	-0.87	1.02	-1.02	1.08	-0.77	1.08	1.12	-0.93	1.25	-1.05	-1.59	-0.91	0.92	0.89	-0.72	0.9	-0.55	-1.09	-1.16	-0.85	-0.96	-1.41	-1.12
KEGG_PANTOTHENATE_AND_COA_BIOSYNTHESIS1	-0.75	-1.33	1.1	0.64	-1.22	-1.1	-1.37	1.86	0.88	1.22	0.91	-0.66	0.81	-1.34	-0.91	-1.13	-1.7	-0.74	0.62	-1.11	-0.76	1.04	1.27	-0.91	1.36	-0.99	-0.87	1.02	-1.02	1.08	-0.77	1.08	1.12	-0.93	1.25	-1.05	-1.59	-0.91	0.92	0.89	-0.72	0.9	-0.55	-1.09	-1.16	-0.85	-0.96	-1.41	-1.12
REACTOME_ACTIVATED_TLR4_SIGNALLING	0.94	1.31	1.09	-1.18	-0.57	1.41	0.72	-1.11	-1.14	0.99	1.39	0.63	0.83	0.81	-0.87	1.25	1.03	-0.53	1.34	0.66	-0.69	-0.71	1.23	0.81	-0.92	1.64	0.65	-1.4	-0.63	-1.2	0.78	0.77	-0.53	1.23	1.16	-0.82	-0.64	1.43	1.14	0.79	-0.98	0.91	0.72	0.99	-1.16	0.89	-0.72	0.94	-0.7
REACTOME_ACTIVATED_TLR4_SIGNALLING1	0.94	1.31	1.09	-1.18	-0.57	1.41	0.72	-1.11	-1.14	0.99	1.39	0.63	0.83	0.81	-0.87	1.25	1.03	-0.53	1.34	0.66	-0.69	-0.71	1.23	0.81	-0.92	1.64	0.65	-1.4	-0.63	-1.2	0.78	0.77	-0.53	1.23	1.16	-0.82	-0.64	1.43	1.14	0.79	-0.98	0.91	0.72	0.99	-1.16	0.89	-0.72	0.94	-0.7
REACTOME_TOLL_LIKE_RECEPTOR_4_CASCADE	0.57	1.13	-0.77	-0.9	0.68	0.54	1.03	-0.79	-1.23	0.86	1.24	-0.77	1.34	0.86	0.85	-0.76	1.17	0.67	1.07	-0.7	-1.27	0.79	1.27	1	-1	1.87	1.06	-1.79	0.84	-1.09	-0.51	0.76	0.63	0.82	1.1	0.91	0.85	1.07	1.49	0.82	-0.93	0.75	-0.78	1.16	-0.97	0.87	-0.75	0.85	-0.68
REACTOME_TOLL_LIKE_RECEPTOR_4_CASCADE1	0.57	1.13	-0.77	-0.9	0.68	0.54	1.03	-0.79	-1.23	0.86	1.24	-0.77	1.34	0.86	0.85	-0.76	1.17	0.67	1.07	-0.7	-1.27	0.79	1.27	1	-1	1.87	1.06	-1.79	0.84	-1.09	-0.51	0.76	0.63	0.82	1.1	0.91	0.85	1.07	1.49	0.82	-0.93	0.75	-0.78	1.16	-0.97	0.87	-0.75	0.85	-0.68
REACTOME_TOLL_LIKE_RECEPTOR_9_CASCADE	0.79	0.86	-0.95	-1.49	-1.17	-0.88	0.62	-0.83	0.92	1.15	1	-1.01	0.94	0.82	-0.69	-0.85	1.49	-0.72	0.96	-0.63	0.97	0.56	1.14	0.8	-0.6	-0.81	-0.69	-1.51	-0.86	-0.96	0.68	-1.16	-0.63	0.98	1.36	-0.76	0.78	1.02	0.84	0.83	-0.73	0.65	1	0.54	1.06	-0.78	-0.79	-0.97	-1.5
REACTOME_TOLL_LIKE_RECEPTOR_9_CASCADE1	0.79	0.86	-0.95	-1.49	-1.17	-0.88	0.62	-0.83	0.92	1.15	1	-1.01	0.94	0.82	-0.69	-0.85	1.49	-0.72	0.96	-0.63	0.97	0.56	1.14	0.8	-0.6	-0.81	-0.69	-1.51	-0.86	-0.96	0.68	-1.16	-0.63	0.98	1.36	-0.76	0.78	1.02	0.84	0.83	-0.73	0.65	1	0.54	1.06	-0.78	-0.79	-0.97	-1.5
REACTOME_MYD88_CASCADE	0.85	0.61	-0.81	-1.1	-0.99	-0.76	0.86	-0.64	-0.83	1.18	1.15	-1.18	0.98	1.06	-0.78	-0.89	1.55	-0.73	1.05	0.69	-0.85	-0.83	1.09	0.94	-0.76	0.99	-0.62	-1.39	-0.98	-0.68	0.83	-0.92	-0.79	1.18	1.17	0.86	0.78	1.09	1.18	-0.73	-0.9	1.24	1.04	0.8	0.94	0.7	-1.17	1.08	-0.91
REACTOME_MYD88_CASCADE1	0.85	0.61	-0.81	-1.1	-0.99	-0.76	0.86	-0.64	-0.83	1.18	1.15	-1.18	0.98	1.06	-0.78	-0.89	1.55	-0.73	1.05	0.69	-0.85	-0.83	1.09	0.94	-0.76	0.99	-0.62	-1.39	-0.98	-0.68	0.83	-0.92	-0.79	1.18	1.17	0.86	0.78	1.09	1.18	-0.73	-0.9	1.24	1.04	0.8	0.94	0.7	-1.17	1.08	-0.91
KEGG_CYTOSOLIC_DNA_SENSING_PATHWAY	-0.82	-0.66	0.94	-1.25	-0.68	-1.09	-1.1	-0.78	-1.42	0.72	-0.9	1.12	0.67	-1.47	-0.86	-1.49	-1.22	-1.3	-1.07	-1.75	-1.07	1.07	-1.17	0.51	-1.2	-0.67	1.16	-0.78	-0.88	0.79	0.62	-1.03	0.71	1.39	1.97	-1.32	0.59	0.84	0.62	-0.62	-1.08	1.53	-0.84	1.35	-0.82	1.3	0.92	0.88	0.98
KEGG_CYTOSOLIC_DNA_SENSING_PATHWAY1	-0.82	-0.66	0.94	-1.25	-0.68	-1.09	-1.1	-0.78	-1.42	0.72	-0.9	1.12	0.67	-1.47	-0.86	-1.49	-1.22	-1.3	-1.07	-1.75	-1.07	1.07	-1.17	0.51	-1.2	-0.67	1.16	-0.78	-0.88	0.79	0.62	-1.03	0.71	1.39	1.97	-1.32	0.59	0.84	0.62	-0.62	-1.08	1.53	-0.84	1.35	-0.82	1.3	0.92	0.88	0.98
BIOCARTA_FREE_PATHWAY	1.87	1.4	-1.41	-1.15	1.31	0.47	1.58	0.84	1.12	1	0.43	0.73	1.03	1.65	-0.9	0.81	-0.52	1.39	1.49	1.51	-1.3	-1.08	1.16	-0.49	0.68	1.07	0.9	1.36	-0.94	-0.68	0.98	1.27	-1.04	-1.05	0.97	-1	0.87	-0.97	1.01	1.27	-1.58	-1.19	-1.13	-0.94	0.84	1.23	1.16	-0.77	0.73
BIOCARTA_FREE_PATHWAY1	1.87	1.4	-1.41	-1.15	1.31	0.47	1.58	0.84	1.12	1	0.43	0.73	1.03	1.65	-0.9	0.81	-0.52	1.39	1.49	1.51	-1.3	-1.08	1.16	-0.49	0.68	1.07	0.9	1.36	-0.94	-0.68	0.98	1.27	-1.04	-1.05	0.97	-1	0.87	-0.97	1.01	1.27	-1.58	-1.19	-1.13	-0.94	0.84	1.23	1.16	-0.77	0.73
RESPONSE_TO_UV	0.89	0.6	0.53	1.1	1.05	-0.65	0.89	1.13	1.37	0.9	1	-0.59	-1.04	-0.98	-1.27	0.85	-1.13	-1.1	-0.98	-0.7	-0.9	-1.13	-0.98	-0.83	-1.17	-0.87	0.79	-1.01	0.93	-1.38	-0.6	-0.83	-0.64	0.78	-0.96	-0.96	0.88	2.15	1.24	-1.07	0.99	-0.83	1.53	0.55	1.01	-0.92	-0.67	0.93	0.94
RESPONSE_TO_LIGHT_STIMULUS	0.73	0.98	-0.96	1.44	0.42	-0.51	0.69	1.1	1.18	-0.62	-1.03	0.9	1.02	1.6	-0.93	0.88	-0.9	0.82	-1.21	-0.81	-1.39	-1.73	-1.1	-0.94	-1.16	0.66	-0.97	0.72	0.74	-1.46	-0.87	-1.01	-1.26	1.04	-0.94	-0.69	1.4	1.37	1.18	-1.16	0.58	-0.88	1.16	0.57	1.01	0.79	0.71	0.62	1.28
RESPONSE_TO_ABIOTIC_STIMULUS	0.73	0.9	-0.63	0.84	-1.05	1.17	0.7	1.16	1.18	-0.77	-0.6	-0.81	-1.61	-1.29	-1.89	-1.29	-1.3	-1.91	-1.94	-1.53	-1.38	-1.26	-1.11	-0.93	-0.72	0.82	-1.11	0.86	1.16	-0.97	1	0.9	-0.83	1.22	0.69	-0.89	1.5	1.58	0.91	-1.34	0.95	-1.02	-0.9	-1.03	0.84	0.78	-0.74	-0.9	-0.8
RESPONSE_TO_RADIATION	0.67	1.01	-0.69	0.76	-0.98	1.09	1.25	1.36	1.04	0.62	-1.21	0.76	-1.43	-0.64	-1.57	-1.18	-1.16	-1.77	-1.62	-1.3	-1.52	-1.86	-1.03	-0.99	0.88	-0.67	-0.8	0.79	1.08	-1.06	1.04	-0.83	-0.9	0.91	-1.09	-0.82	1.25	1.42	-1.06	-1.15	1.07	-1.7	-0.71	1.1	0.85	0.86	-0.7	-0.64	0.52
MORF_FDXR	1.03	-1.01	-0.91	0.94	0.94	0.76	0.62	-1	0.7	-1.53	-0.76	-0.57	-1.08	-1.26	-1.13	-0.89	-1.88	-1.44	-1.4	-1.22	-0.93	-1	-0.89	-0.74	-1.14	-0.61	-0.76	-0.96	-0.94	0.85	-0.73	1.15	-0.92	0.87	-1.03	1.32	1.49	1.84	1.09	1.05	0.72	-1.06	-0.93	-1.14	-1.31	1.22	-0.56	0.81	1.67
MORF_DDX11	1.16	-1.17	-1.54	0.89	0.66	1.11	0.57	-0.75	-0.53	-1.61	-0.73	-0.57	-1.02	-1.2	-0.73	0.92	-1.29	-1.53	0.7	-0.66	-1.19	-1.12	0.96	-1.17	-1.31	0.62	-0.88	-1.03	-1.07	0.85	-1.33	0.83	0.9	1.07	-0.74	1.16	0.92	1.72	0.85	0.91	0.88	-1.68	-0.77	-1.1	-1.19	1.29	-0.95	0.86	1.9
MORF_ORC1L	0.96	-1.21	-1.23	1.33	1.07	-0.85	1.23	1.08	-1.36	-1.06	-0.56	-0.61	1.56	0.84	1.36	1.17	1.32	1.03	0.86	1.67	-0.53	-1.14	-1.2	-0.63	-0.83	-0.57	0.79	-1.23	-1.32	-0.53	-0.55	-1.19	-1.18	0.81	0.79	1.32	-1.25	-0.64	-0.58	1.14	0.76	-0.56	-0.78	-1.43	-1.16	1.24	1.09	1.22	-0.54
MORF_PTPN9	1.08	1.01	-0.63	1.08	-1.07	-1.31	1.28	0.95	-1	-1.09	-0.84	-0.87	1.7	-1.26	1.28	1.54	1.18	1.41	-1.09	1.45	-0.61	-1.17	-1.2	-1.17	-0.74	-0.98	0.92	-0.8	-0.94	1.52	-1.07	-0.8	0.77	1.75	-1.05	1.17	0.62	1.11	1.17	1.08	0.77	1.04	-1.17	-1.28	-0.75	0.96	1.41	1.08	0.69
module_486	-0.86	1.07	-1.17	0.74	0.85	0.9	0.78	0.79	-1.19	-0.94	1.09	1.71	1.15	0.71	1.07	1.12	0.77	-0.82	-0.78	0.99	-0.96	1.59	-0.96	-1.16	-1.13	1.36	0.9	0.8	1.01	-0.81	0.64	-0.78	-1.07	0.81	-0.66	0.83	0.93	1.06	1.36	1.06	-0.9	0.74	1.22	0.69	1.24	0.78	1.1	1.43	0.69
module_430	-1.23	-1.02	-0.96	-1.19	-1.15	-0.9	-0.9	-0.79	-0.65	0.65	0.85	-0.78	0.54	-1.05	-1.44	1.21	-0.98	-1.4	-0.72	-1.08	-0.76	-0.91	0.76	0.92	1.1	-0.94	-0.98	0.59	-0.8	-0.79	-1	1.12	1.09	1.44	0.86	1.24	1.07	0.88	1.37	0.9	0.8	0.68	-1.73	0.81	0.99	1.23	-1.36	-0.71	1.44
module_484	-1.73	-1.23	-1.01	-0.94	-0.81	-0.87	0.82	-0.68	-1.32	0.72	0.56	0.83	1	-1.15	-1.11	0.6	-1.31	-0.67	-1.02	-1.14	-0.78	-0.91	0.84	1.15	1.91	0.66	-1.41	0.64	-0.47	-1.24	-0.91	1.12	0.96	1.02	-1.11	1.12	1.18	-0.73	0.95	0.81	-1.03	0.76	-0.76	1.18	0.95	1.14	-1.31	-0.74	1.31
GCM_BNIP1	0.71	1	1.04	1.02	0.78	-0.66	-0.74	0.62	1.13	-0.92	-1.09	0.45	0.79	-0.69	1.09	0.83	-0.62	0.67	-1.05	-1.38	0.85	-0.88	-0.74	-1.12	0.93	-1.12	0.59	0.63	-1.69	-0.56	0.69	-1.1	-1.55	-1.17	-1.15	0.76	0.59	-1.14	-1.25	0.87	1.32	0.54	0.94	-1.58	0.68	1.21	1.15	1.22	1.9
GCM_MYCL1	1.16	1.42	-0.7	0.86	1.25	0.6	-0.82	1.25	0.81	-1.17	-0.55	0.68	0.85	-0.91	0.61	-0.81	-2.22	-0.82	-1.07	-1.62	0.84	0.92	1.1	-0.97	1.31	-1.05	0.62	-1.63	-1.4	-0.6	-0.66	-0.98	-1.36	-1.23	0.57	0.97	0.58	-0.94	-1.51	-1.11	1.26	0.96	-0.87	-1.24	-0.98	1.29	1.27	0.7	1.8
GCM_FANCC	-0.61	1.22	0.62	0.84	0.76	-0.95	0.95	0.96	0.75	1.26	0.66	0.76	0.66	1.28	1.71	1.7	1.65	2.1	1.43	1.98	-0.85	-0.71	-0.85	0.58	-1.49	1	-0.68	-0.77	-1.62	-0.94	-1.28	0.82	-1.7	1.33	0.8	1.04	-1.12	-1.12	-0.63	1.05	0.78	0.72	-0.75	-1.31	-1.22	1.23	1.12	-1.01	1.94
GCM_RING1	-0.81	1.15	0.9	0.84	0.77	-0.95	1.15	-0.68	1.58	-0.94	0.9	-0.73	0.95	1.6	1.78	1.51	1.44	2.23	1.54	1.14	-0.56	0.53	-0.7	-1.42	-1.68	-1.12	-0.95	-0.66	-1.24	-0.87	-1	-0.78	-1.82	1.26	1.1	1.01	-1.06	-1.04	-0.78	0.78	0.7	0.73	-0.84	-1.41	-1.11	0.91	1.29	0.64	2.09
GCM_VAV1	-0.75	-0.69	-0.6	0.93	-1.18	-0.82	0.59	-0.92	-1.09	1.28	1.5	0.98	-0.9	-1.01	-0.96	0.6	-1.92	-0.8	-1.24	-0.84	-1.55	0.99	-0.69	0.55	-0.5	-0.76	-1.35	-0.9	-1.41	-0.99	-1.46	-0.96	-1.24	-0.8	-0.95	1.25	-1	-1.57	1.12	0.58	-1.01	-0.54	-1.55	-0.99	-0.93	1.21	0.69	-0.72	1.37
GCM_PRKAG1	0.87	0.96	1.15	1.61	-1.81	0.86	-0.68	-0.9	1.03	-1.6	-1.02	0.88	0.84	0.56	-0.96	0.5	-0.96	-1.11	-0.92	-1.01	-1.26	0.81	1.16	-0.79	-0.7	-0.97	-0.97	1.47	-1.05	-1.06	-0.53	-0.73	-0.82	-1.2	-0.78	1.27	-0.89	0.98	-0.55	0.82	-0.66	0.99	-0.77	-1	-0.76	1.28	0.87	0.85	1.4
GCM_DPF2	1.18	1.11	0.92	0.99	-1.15	1.12	1.32	-1.05	0.87	-1.23	-1.06	1.17	-1.02	-0.88	-0.69	-1.1	-1.14	-0.91	-0.63	-1.13	0.91	-0.75	-0.9	-1.75	0.92	0.86	-1.2	0.83	-1.35	0.66	-1.18	-1.22	-2.01	-1.13	-0.54	1.27	-1.03	-0.77	-0.93	-0.66	1.11	1.45	0.77	-1.26	-1.25	1.31	0.96	-0.53	1.08
GCM_SUPT4H1	0.79	0.82	1.18	1.54	-0.78	-0.68	0.98	0.68	0.77	-0.5	0.76	0.69	-0.5	0.65	1.55	1.2	-0.6	1.18	0.82	-0.62	-0.91	-0.62	0.76	-1.05	-0.77	-0.92	-0.88	-1.13	-1.51	0.85	-1.11	-1.2	-1.75	-0.99	0.6	-1.12	-1.12	-1.22	-0.98	0.61	1.45	-1.12	0.55	-1.18	-1.3	1.1	1.29	1.09	0.87
RECEPTOR_MEDIATED_ENDOCYTOSIS	0.88	1.36	0.57	1.27	1.16	1.39	-0.83	-0.98	1.15	-1.1	1.6	-0.8	0.92	1.52	1.68	1.76	1.45	1.63	1.17	0.87	0.9	0.72	0.78	0.72	-0.7	-0.78	-0.96	1.5	1.03	-0.92	1.07	1.21	0.9	0.72	1.06	1.3	0.52	-0.98	0.74	-0.5	1.08	-0.98	1.13	1.17	-0.9	1.25	1.48	1.14	-0.64
POSITIVE_REGULATION_OF_CELLULAR_COMPONENT_ORGANIZATION_AND_BIOGENESIS	0.84	0.92	1.62	0.99	0.66	-1.23	-0.66	-1.1	-1.3	-1.09	1.31	-1.25	-1.35	-0.87	0.88	-1.08	0.84	-1.68	-1.21	-1.09	1.02	-0.91	-0.83	-0.73	-0.58	-0.81	1.67	0.93	0.84	-0.7	-1.24	1.24	-0.98	-0.77	-0.65	1.21	-0.5	-0.67	-0.7	-0.85	-0.67	-0.96	1.16	-0.62	0.71	0.72	1.3	1.36	1.09
REGULATION_OF_ENDOCYTOSIS	-0.91	0.91	0.86	1.16	1.04	1.45	0.79	0.99	0.71	-0.74	0.78	-1.14	0.93	1.16	1.93	0.58	1.88	1.47	0.81	1.67	1.58	0.88	-1.03	1.54	1.15	0.72	0.74	1.04	0.88	-1.24	-1.49	1.2	-1.22	-0.81	0.83	1.17	-0.86	-1	1.08	-0.76	-1.01	-0.9	-0.82	0.73	-0.84	-0.68	-0.77	0.62	0.7
CGGTGTG.MIR.220	0.68	1.41	0.66	-1.17	0.9	1.34	1.3	0.97	1.44	0.7	0.79	1.57	0.97	1.32	-0.94	-0.8	-1.17	-0.67	-0.73	0.65	-0.66	-0.51	-1.03	0.9	0.96	-1	-0.74	-1.18	0.72	1.07	1.04	-0.99	0.83	1.12	1.08	0.96	1.78	1.46	2.05	-1.33	1.31	1.28	-0.85	0.72	1.05	-1.21	0.69	-0.78	-0.62
REACTOME_EARLY_PHASE_OF_HIV_LIFE_CYCLE	0.99	1.04	-0.98	-0.94	0.74	1	1.65	1.22	0.92	0.98	-1.02	-0.62	-1.64	-0.58	-1	-1.13	1.39	1.13	0.72	1.15	1.28	-0.61	-0.89	-0.58	1.65	0.57	2.03	0.77	1.45	-0.91	0.99	-1.32	-1.47	-1.01	0.76	0.98	0.62	-0.62	1.06	-0.72	-0.62	-0.81	-1.38	-0.78	-0.95	0.75	1.45	-1.6	-0.76
REACTOME_EARLY_PHASE_OF_HIV_LIFE_CYCLE1	0.99	1.04	-0.98	-0.94	0.74	1	1.65	1.22	0.92	0.98	-1.02	-0.62	-1.64	-0.58	-1	-1.13	1.39	1.13	0.72	1.15	1.28	-0.61	-0.89	-0.58	1.65	0.57	2.03	0.77	1.45	-0.91	0.99	-1.32	-1.47	-1.01	0.76	0.98	0.62	-0.62	1.06	-0.72	-0.62	-0.81	-1.38	-0.78	-0.95	0.75	1.45	-1.6	-0.76
module_360	-0.82	-0.85	1.22	1.16	1.02	-0.9	0.85	0.84	-1.06	-0.62	0.52	-0.96	-1.43	-1.23	-1.37	-1.61	-0.89	-1.44	-1.11	-1.96	-0.84	-0.8	-0.67	-0.7	-2.03	-0.83	-2.36	-1.07	0.75	0.74	0.94	-1.2	-1.71	1.3	-0.91	-1.15	0.56	-1.02	0.51	-1.11	-0.66	1.31	1.7	-0.57	-1.2	-1.08	-0.93	-0.79	0.77
module_118	-0.71	0.58	-1.6	1.28	1.17	1.09	0.61	-1.05	0.91	1.75	1.54	1.11	1.51	1.25	1.28	1.06	2.17	1.4	0.91	1.58	-0.93	-0.94	0.71	1.3	1.35	0.94	1.14	0.72	0.75	0.7	1.62	0.92	0.68	1.65	1.64	0.76	-1.13	1.06	1.57	0.96	1.02	1.72	0.79	1.35	-0.77	-1	1.71	0.84	1.17
module_16	0.89	-0.52	-0.99	0.89	0.53	0.75	0.57	0.84	-0.89	0.9	1.52	1.06	0.65	-0.64	0.7	1.08	1.61	-0.69	0.73	1.64	-1.58	-1.59	0.74	-0.86	-2.18	-0.79	-1.1	0.94	-0.84	-0.62	-1.25	-0.97	-0.85	0.71	1.56	-1.26	-1.07	-0.68	0.87	0.69	0.47	0.6	-0.6	1.27	0.98	-0.88	1.11	0.94	1.07
module_53	-0.68	0.65	-0.78	1.65	-0.63	-0.81	-0.67	-0.92	-1.26	1.03	0.91	-0.54	0.88	0.57	0.73	1.24	1.33	0.78	-0.72	0.78	-1.69	-1.38	0.79	-1.03	1.28	-0.84	-1.07	-0.55	0.86	-1.22	0.81	0.78	-0.44	1.85	1.36	-1.06	-1.22	1.03	1.5	0.95	0.58	1.29	-0.85	1.19	0.79	-0.73	0.68	0.67	1.03
BIOCARTA_IL4_PATHWAY	-1.14	-1.29	0.84	0.78	0.59	-0.92	-1.06	-0.74	-0.68	0.91	0.86	1.15	1.21	0.78	1.66	0.89	1.08	-0.92	0.84	1.21	-0.75	-1.46	-0.97	-0.54	-0.74	0.69	-0.98	-1.12	0.78	1.39	1.1	1.05	-0.52	-0.94	-0.76	1.3	-0.92	-1.34	1.31	1.15	1.07	0.93	-0.99	1.54	1	-0.9	-1.24	-1.42	-1.21
BIOCARTA_IL4_PATHWAY1	-1.14	-1.29	0.84	0.78	0.59	-0.92	-1.06	-0.74	-0.68	0.91	0.86	1.15	1.21	0.78	1.66	0.89	1.08	-0.92	0.84	1.21	-0.75	-1.46	-0.97	-0.54	-0.74	0.69	-0.98	-1.12	0.78	1.39	1.1	1.05	-0.52	-0.94	-0.76	1.3	-0.92	-1.34	1.31	1.15	1.07	0.93	-0.99	1.54	1	-0.9	-1.24	-1.42	-1.21
SH2_DOMAIN_BINDING	0.66	0.83	-0.75	1.15	1.68	1.4	1.34	1.76	1.04	-0.74	1.94	-0.92	1.72	1.47	1.26	1.47	1.68	2.02	1.61	1.63	0.94	1.13	0.98	-0.73	-1.53	-1.04	0.77	1.19	0.77	1.77	0.82	1.23	-0.72	-0.78	1.36	-1.03	1.66	1.39	0.81	-1.16	1.1	1.39	0.63	-0.64	0.82	1.31	-1.11	-0.61	0.75
ST_JAK_STAT_PATHWAY	1.1	-0.63	0.93	1.17	0.82	0.97	-0.61	1.34	0.88	-1.04	1.79	-0.94	0.92	1.04	-0.62	-0.98	1.1	0.75	0.96	1.31	1.62	-0.71	0.88	-0.82	-1.67	0.8	1.74	0.96	-0.51	0.62	0.93	-0.9	-0.97	0.83	1.39	0.88	1.37	1.34	0.72	1.41	1.15	-0.88	-1.08	1.04	0.71	-1.24	-1.25	0.83	-0.81
ST_STAT3_PATHWAY	1.02	-0.66	0.9	1.01	1.19	0.62	1.21	1.08	1.07	-0.83	0.96	1.08	-0.84	-0.66	-0.83	0.62	0.79	0.78	-0.94	0.86	1.74	1.12	-0.87	-0.81	-1.97	-0.66	0.88	0.94	-0.58	1.2	1.13	0.71	-1.17	1.57	1.31	1.18	-0.89	0.97	0.92	1.04	0.64	-1.18	-0.76	1.22	1.02	0.95	1.01	-1.12	0.79
DEPHOSPHORYLATION	1.16	-1.36	1.12	0.91	0.62	-0.6	-0.9	-0.55	0.79	1.18	0.73	0.85	1.46	1.46	1.28	1.73	2.58	2.25	1.63	1.92	1.34	-1.58	1.13	1.32	-1.15	-0.77	1.04	1.04	-1.23	-1.35	-0.88	1.29	-0.7	1.53	1.17	0.77	1.66	1.23	0.65	2	-1.55	-0.93	-1.08	-0.9	-0.78	1.28	-0.62	1.02	1.11
PROTEIN_AMINO_ACID_DEPHOSPHORYLATION	1.12	-1.31	1.14	1.35	0.61	-0.76	-0.91	-0.71	0.71	1.13	0.6	0.94	1.32	1.43	1.12	1.5	2.41	2.25	1.34	1.7	1.42	-1.15	1.18	1.22	0.89	-0.62	1.13	0.93	-1.02	-0.92	0.76	1.32	-1.04	1.2	1.48	0.75	1.83	0.59	0.7	1.95	-0.98	0.98	-1.42	-0.62	0.84	1.2	-0.57	0.91	1.22
PROTEIN_TYROSINE_PHOSPHATASE_ACTIVITY	0.96	0.83	0.76	0.57	-1.08	-1.6	-0.49	-0.64	1.93	0.78	1.08	1.14	-1.26	-1.35	-1.9	-1.7	-1.51	-1.58	-1.66	-1.03	-0.51	-1.09	1.3	1.63	-1.34	0.99	1.4	1.14	-1.45	-0.97	1.19	1.25	-0.67	1.26	0.97	1.22	1.55	1.22	0.75	1.83	-1.27	1.08	-0.84	0.94	-1.09	0.93	-0.73	1.3	-0.48
PHOSPHORIC_MONOESTER_HYDROLASE_ACTIVITY	-0.81	-0.9	1.06	0.78	0.44	0.8	-1.15	0.83	1.03	1.39	0.7	1.03	-0.88	0.84	0.95	-1.92	1.37	0.87	1.02	1.18	0.86	-0.86	0.68	0.96	-0.8	1.46	0.71	1	-0.82	0.68	-0.92	1.23	-1.31	0.56	0.73	1.04	0.97	1.11	0.68	1.26	-0.92	0.88	1.32	1.26	-0.82	0.85	-0.81	-0.74	-0.9
PHOSPHOPROTEIN_PHOSPHATASE_ACTIVITY	1.22	0.83	1.19	0.84	-0.57	0.56	-0.81	1.09	1.55	0.95	0.81	1.13	1.26	0.92	1.1	-1.17	1.74	1.32	-1.3	1.43	0.86	-1.05	1.12	1.32	-0.79	1.27	0.83	1.02	-1.23	0.94	-0.96	1.22	-1.12	-0.99	0.98	1.15	1.52	1.28	-1.07	1.77	-1.41	1.33	1.41	1.17	-0.97	0.83	0.84	1.01	0.68
HYDROLASE_ACTIVITY_ACTING_ON_ESTER_BONDS	0.65	-1.13	0.79	0.92	0.92	-0.91	-1.02	-0.98	0.63	-1.02	-1.36	-1.3	-2.07	-2.13	-1.41	-2.47	-2.35	-2.31	-1.67	-2.41	0.81	-1.92	-0.77	-0.77	-1.92	1.43	-0.63	1.33	-0.79	1.02	-1.32	0.7	-1.4	1.27	1.16	-1.03	1.23	-0.55	0.96	1.48	1.06	0.86	1.16	1.14	-1	-1.28	-1.32	0.73	1
PHOSPHORIC_ESTER_HYDROLASE_ACTIVITY	-0.66	-0.88	-0.82	1.03	0.64	-0.94	-1.69	0.71	1.48	0.98	1.08	-0.82	-0.59	-0.94	-0.5	-1.77	-0.6	-0.62	-0.99	-1.11	0.92	0.98	0.96	1.48	1.42	1.5	0.83	1.88	-0.7	0.77	-0.85	1.31	-1.71	0.6	1.22	1.23	1.36	-0.74	0.66	1.3	-1.07	1.09	1.27	1.21	-1.09	0.92	-0.88	-0.68	-0.71
SMAD_BINDING	-1.35	-0.7	-0.82	-1.22	-1.26	0.94	-0.68	0.99	-0.85	0.74	1.85	0.79	-0.81	-0.53	0.76	-1.38	1.24	1.22	-1.14	0.94	-0.89	0.61	-1.22	1.53	1.35	1.52	-0.64	1.5	1.06	1.27	0.52	1.01	0.85	0.69	1.51	-1	1.27	1.46	-0.47	-1.1	-0.94	-1.42	-0.9	1.38	0.92	1.1	1.96	0.58	-1.26
REGULATION_OF_TRANSFORMING_GROWTH_FACTOR_BETA_RECEPTOR_SIGNALING_PATHWAY	-0.52	-0.99	-1.18	-0.55	1.52	0.83	-0.5	1.69	-1	0.5	0.83	-0.75	2	1.07	1.4	1.72	2.67	1.99	1.58	2.03	0.62	-0.98	-0.94	1.45	1.73	0.84	-1.32	1.08	0.69	-0.52	1.15	1.27	1.34	-0.78	-1.25	-1.3	1.11	1.35	-1.2	0.59	0.71	0.8	-0.99	1.5	-0.72	1.14	1.11	-0.5	-0.85
TRANSFORMING_GROWTH_FACTOR_BETA_RECEPTOR_SIGNALING_PATHWAY	-0.78	-0.62	-0.5	-1.14	1.45	-1.28	1.38	-0.61	-1.19	-0.69	0.92	1.16	1.96	1.19	1.25	1.14	2.25	1.6	1.1	2.03	0.86	-0.48	-1.2	1.09	-0.61	1.25	-0.78	1.23	1.06	-1.57	1.16	0.69	1.36	-0.91	-1.06	-1.07	0.95	1.26	-1.06	-0.61	1.17	0.7	-0.93	1.2	-0.74	1.08	1.74	-0.79	-1.07
TRANSMEMBRANE_RECEPTOR_PROTEIN_SERINE_THREONINE_KINASE_SIGNALING_PATHWAY	-1.1	0.66	-0.8	0.85	0.99	-0.93	1.2	-0.69	0.81	-0.86	1.68	0.93	1.52	1.11	1.05	1.22	2.56	1.68	1.14	1.73	0.8	-0.71	-1.16	1.24	-0.66	1.09	-0.77	1.65	0.78	-1.24	1.34	-0.75	1	-1.06	-1.04	-0.97	0.96	1.46	-1.25	-0.56	1.1	-1.11	0.95	1.12	-0.72	0.93	2.01	-0.57	-0.98
NEGATIVE_REGULATION_OF_GROWTH	-1.32	1	0.76	0.71	-0.73	-1.69	0.84	0.83	-1.07	1.29	1.15	1.02	1.53	0.89	-0.72	1.29	2.16	1.56	1.07	0.78	0.77	0.48	-0.98	0.86	1.97	1.56	0.92	1.28	1.23	-1.02	0.69	0.85	1.92	0.93	-0.85	-0.8	1.1	1.06	-0.59	-0.65	-1	-0.97	-1.3	-1.3	1.11	1.13	1.59	-0.91	-0.92
REGULATION_OF_CELL_GROWTH	-1.32	0.79	-0.91	-0.85	-0.92	-2	0.89	-1.02	-0.89	1.58	1.17	0.98	1.54	1.12	1.21	2.05	2.11	1.73	1.19	1.51	0.79	-1.06	-0.81	0.85	1.82	1.43	1.55	0.81	-0.93	0.82	-0.81	1.28	1.4	-0.71	-0.78	-1.12	0.5	0.9	0.78	1.6	-0.75	0.9	-0.87	-1.24	1.21	1.05	1.27	-1.03	-1.28
REGULATION_OF_GROWTH	-1.19	0.8	-1.19	0.93	-0.75	-1.67	-1.17	0.77	-0.9	1.27	1.05	0.9	1.52	1.39	1.32	1.79	1.85	1.13	1.06	0.95	0.84	-0.8	-0.87	1.04	1.7	1.64	1.32	0.87	1.06	0.62	-0.74	1.16	1.62	-1	0.37	-1.1	0.95	1.12	-0.62	1.37	-0.92	-0.86	-1.5	-1.52	1.19	1.06	1.45	-0.76	-1.31
GROWTH	0.7	0.75	-0.85	1.06	-0.99	-1.36	-1.08	0.9	-1.01	1.26	0.84	0.88	1.35	1.23	1.15	1.53	1.46	0.82	1.11	0.56	0.9	1.54	-1.01	1.3	2.06	1.66	1.15	0.98	0.95	1.02	-0.92	1.2	1.99	-1	-0.7	-1.15	1.23	0.65	-0.49	1.34	-0.9	-1.2	-1.47	-1.52	1.23	0.72	1.45	-0.9	-1.2
REGULATION_OF_CYTOKINE_PRODUCTION	-0.68	1.05	1.06	-0.96	0.58	1.05	1.01	0.8	0.95	-0.67	1.36	0.56	1.45	2.03	1.84	1.43	2.05	1.81	1.9	2	1.47	-0.76	0.8	1.22	2.03	1.08	1.43	1.61	0.75	-0.98	0.9	1.05	0.77	-0.68	0.98	-1.29	-1.03	1.49	0.91	-0.92	1.93	1.16	1.64	1.24	0.76	0.77	0.96	-1.12	-0.65
RESPONSE_TO_HYPOXIA	0.8	1.37	-0.56	-1.11	-0.97	0.84	-0.78	2.1	0.93	1.4	1.12	1.01	1.65	1.82	1.41	2.07	2.4	2.36	1.81	2.16	0.76	1.15	1.3	0.8	0.75	1.25	1.02	0.92	0.57	-0.72	1.02	1.03	0.75	-1	1.39	-0.76	1.07	1.34	1.4	-0.58	-0.74	1.19	0.64	0.91	1.24	0.8	1.87	-1.08	-1.23
SEQUENCE_SPECIFIC_DNA_BINDING	0.88	-0.66	-0.91	0.76	0.85	-1.09	0.59	1.66	0.72	1.3	1.34	1	1.93	1.64	1.33	1.88	1.1	0.81	-0.9	1.29	0.86	0.81	-1.16	1.22	-1.03	0.51	1.19	-0.99	0.79	1.35	1.2	1.29	1.83	0.56	0.76	1.14	1.11	0.74	-0.73	1.15	0.83	0.78	-0.66	-1.25	-1.03	0.79	0.74	-0.87	-1
CCATCCA.MIR.432	-0.6	-1.4	-0.66	0.91	-1.06	0.96	1.11	1.03	1.3	0.89	0.79	-0.76	2.06	2.35	2.14	2.07	2.81	2.92	1.4	1.79	1.33	-1.49	-0.71	1.69	-0.89	-1.37	-1.58	-1.47	1.01	0.99	-1.56	0.74	-0.79	1.27	-0.52	-1.1	0.63	-0.68	1.34	0.83	-0.93	0.67	-0.62	0.58	0.96	0.7	-1.06	0.94	-0.88
TTCCGTT.MIR.191	0.78	-1.61	-1.22	0.84	1.45	0.68	1.13	0.88	1.6	1.04	-1.12	-0.85	1.53	1.78	1.58	1.2	2.34	2.38	1.35	1.87	-0.78	-0.84	0.72	1.19	-1.59	-1.24	1.36	0.9	0.87	-0.82	1.21	1.01	0.77	0.89	1.13	1.09	1.14	-0.76	1.42	1.07	-0.54	0.52	1.02	-1.11	-0.9	1.31	1.01	1.39	-0.97
V.ALX4_01	0.71	0.65	1.27	1.25	1.09	-1.45	1.1	0.74	1.28	-0.93	-1.83	-0.79	1.93	1.86	1.47	1.87	2.36	2.5	1.49	2.15	0.83	0.56	1	1.7	1.75	0.58	0.8	1.12	-0.98	1.54	1.28	-0.72	-0.94	1.17	-0.57	1.17	1.11	0.85	-0.96	-1.2	-0.63	-0.49	-1.09	-1.01	1.25	1.1	1.81	1.31	-1.07
BIOCARTA_ETS_PATHWAY	1.02	-0.6	0.75	-1.31	0.83	0.85	0.76	0.77	1.1	0.73	0.77	0.63	2.11	2.18	1.66	2.19	1.83	2.07	1.84	1.74	0.83	1.05	1.28	0.87	-1.56	1.07	0.87	-1.02	-0.9	-0.97	0.95	1.04	2.12	1.75	1.52	-0.94	0.58	-1.02	1.24	-1.21	1.01	-0.78	-1.1	-0.93	0.72	-0.96	1.16	0.73	-0.96
BIOCARTA_ETS_PATHWAY1	1.02	-0.6	0.75	-1.31	0.83	0.85	0.76	0.77	1.1	0.73	0.77	0.63	2.11	2.18	1.66	2.19	1.83	2.07	1.84	1.74	0.83	1.05	1.28	0.87	-1.56	1.07	0.87	-1.02	-0.9	-0.97	0.95	1.04	2.12	1.75	1.52	-0.94	0.58	-1.02	1.24	-1.21	1.01	-0.78	-1.1	-0.93	0.72	-0.96	1.16	0.73	-0.96
HOMEOSTASIS_OF_NUMBER_OF_CELLS	1.11	0.78	-0.63	-0.97	-1.05	-0.92	-1.1	-0.63	-0.84	-0.77	1.8	0.84	1.76	1.69	1.42	1.53	2.23	2.17	0.96	1.57	1.38	-1.11	-0.78	0.9	0.89	0.86	1.4	0.77	-0.98	-0.77	-0.71	1.19	1.66	-0.79	1.51	1.28	0.97	0.78	1.08	-0.85	0.69	-1.2	1.46	1.05	0.99	1.25	1.02	-1.18	-1.35
V.STAT3_01	0.78	0.65	-0.72	-1.16	0.86	-0.77	-0.7	0.91	-1.72	1.75	0.63	1.05	2.18	1.8	1.2	1.47	1.99	2.31	0.96	1.77	0.68	-0.76	1.07	0.9	-1.07	-0.66	2.07	1.49	0.84	-0.95	0.76	-0.67	1.57	1.53	1.54	0.91	1.31	-0.47	-0.73	-0.82	1.57	-0.93	-1.43	-1.4	-0.82	-0.72	1.02	-0.83	-1.67
POSITIVE_REGULATION_OF_CELL_CYCLE	0.82	0.81	-1.57	-0.9	0.75	-0.82	0.73	0.64	1.17	0.93	1.17	0.92	1.83	1.93	2.08	1.82	2.91	2.88	1.8	2.5	0.78	1.18	1.03	1.5	-0.73	1.12	1.71	0.64	-0.85	-0.88	-1.07	1.24	1.8	1.56	1.27	-1.29	-0.8	0.77	1.4	-1	0.6	0.99	-0.96	0.59	-0.73	0.9	0.73	-0.76	-0.75
CELL_SOMA	1.29	1.43	-1.15	-0.8	-0.62	-0.92	0.69	1.24	1.1	-1.14	1.7	1.13	1	1.08	1.31	0.96	1.33	1.39	1.71	1.09	-0.68	1.2	1.05	1.25	2.62	1.08	1.12	0.81	-0.81	1.1	-0.83	1.07	1.61	-0.85	0.83	-1.23	-1.11	0.59	0.85	1.35	1.05	-0.66	1.09	1.53	0.89	0.95	-0.61	-1.08	0.95
TCCGTCC.MIR.184	0.89	0.64	0.71	0.7	-0.62	-1.41	-0.52	0.64	-0.61	-0.62	1.8	-1.03	2.03	2.18	1.58	1.7	1.5	1.24	0.91	2.13	1.44	0.91	1.06	-0.86	0.98	0.69	-1.2	1.45	-0.63	1.75	-1.04	1.2	1.57	0.71	-0.76	1.14	0.64	-1.39	-1.39	1.34	0.9	-0.62	-0.71	0.79	0.81	-1.11	0.73	0.67	-0.75
ACAACCT.MIR.453	-0.75	-1.2	0.88	1.18	0.94	0.72	0.92	1.24	-0.75	1.22	-0.89	-0.86	1.61	1.01	1.84	1.28	1.14	2.4	0.75	1.62	0.74	-0.9	0.79	0.93	-1	1.14	-1.32	-0.87	0.94	-1.01	1.18	-0.9	1.08	0.6	-0.97	-1.04	-0.86	-0.85	-0.48	0.9	0.58	-1.05	-0.71	0.63	1	-0.75	-1.31	0.92	1.1
REGULATION_OF_GENE_SPECIFIC_TRANSCRIPTION	-0.96	-0.72	-1.22	-0.9	-0.69	1.11	-1.07	0.73	0.94	-1.3	1.14	1.08	2.02	1.56	1.54	1.17	1.69	2.26	1.59	1.77	0.97	1.52	0.93	1.32	1.42	1.35	-1.13	1.37	-1.24	1.1	1.21	0.89	1.53	0.69	1.15	-0.71	0.94	1.29	0.55	1.54	-0.93	0.67	-1.26	0.61	0.76	1.31	-1.32	0.81	-0.92
WYAAANNRNNNGCG_UNKNOWN	-0.87	-1.28	-1.25	0.72	1.49	-0.88	-0.82	-0.71	0.57	-0.86	-1	-1.62	-0.83	-0.99	-1.3	-0.78	-0.86	-0.82	-0.8	0.76	0.9	1.12	-1.25	0.61	2.07	0.61	0.78	-0.66	1.14	1.54	1.23	0.74	-0.92	1.31	0.98	0.68	0.93	1.03	-0.61	-0.74	-0.93	1.26	0.68	0.82	-1.19	1.18	1.88	1.08	-1.15
V.HOXA3_01	-0.98	1	-0.61	0.68	0.89	-0.81	1.39	0.68	-0.66	1.09	-0.88	1.5	1.22	1.55	0.7	1.05	1.74	1.68	1.05	1.34	0.94	-0.7	-0.99	-0.79	1.91	1.62	-0.98	0.54	-0.72	1.06	1.04	1.31	-0.91	-1.12	1.45	0.83	1.77	-0.59	1.12	0.58	-0.77	0.53	-0.58	0.88	0.87	-0.88	0.54	0.9	1.11
RYCACNNRNNRNCAG_UNKNOWN	-1.25	-1.5	-1.53	-0.55	-0.93	-1.6	-1.08	-0.55	-1.01	0.7	1.6	-0.95	1	-0.99	-0.7	0.94	0.78	1.19	0.96	1.46	1.09	1.63	1.16	-0.97	0.75	2	1.34	-0.74	-0.82	0.85	0.77	0.98	-1.32	0.82	1.16	0.76	0.96	1.47	1.11	0.92	-0.73	0.77	1.03	0.82	0.8	1	0.93	0.67	-0.94
RYTGCNWTGGNR_UNKNOWN	1.13	0.98	0.93	1.27	1.13	1.4	-0.62	1.05	-0.49	0.97	1.17	0.62	1.49	1.83	1.04	1.93	1.64	2.25	1.64	1.89	-0.98	0.61	1.09	1.06	-1.54	0.92	0.61	0.82	-0.88	1.63	0.8	-0.97	-1.39	-1.3	1.85	1.28	1.14	-1.03	0.64	-0.88	-1.04	-1.19	0.92	0.88	-1.26	1.3	0.96	-1.05	0.85
TTGCWCAAY_V.CEBPB_02	-0.65	1.14	-1.08	-1.54	0.76	-1.01	1.73	-0.95	1.08	-0.8	-0.74	0.83	-2.09	0.6	-1.32	-1.16	-0.99	-1.7	1.02	-1.06	-0.8	0.95	-1.32	0.86	0.56	1.41	1.45	-0.61	-0.84	-1.07	0.93	1.14	1.49	-0.6	0.79	0.99	1.12	-0.73	-0.78	-0.9	-0.88	1.14	0.8	-1	1.21	-0.9	1.25	-1.29	0.98
V.EGR3_01	1.15	0.66	1.29	-0.81	-1.21	-0.68	1.4	1.56	0.64	-0.74	-1.23	0.88	1.75	1.65	1.44	1.52	1.77	1.86	1.33	2.13	1.18	-0.77	-0.84	0.55	-1.81	-0.97	0.93	-0.99	0.72	-1.08	-0.61	-1.24	-0.83	-0.67	-0.77	-0.87	0.78	0.64	-1.52	-1.13	-1.1	-0.84	0.96	-1.37	1.33	-1.26	1.04	0.74	-1.48
V.EGR2_01	1.05	-0.75	1.17	1.11	0.53	1.17	1.73	1.35	1.15	-0.6	-1.1	2.22	2.19	1.9	1.63	2.06	2.16	2.18	1.64	1.96	1.01	1.24	1.3	0.76	-2.06	0.99	0.98	0.94	-1.15	0.54	0.73	-1.32	1.36	-1.35	0.66	0.73	0.79	0.82	1.18	1.2	0.85	1.59	-1.16	-0.82	1.02	0.91	1.82	-0.64	-1.18
V.PEA3_Q6	-1	-0.64	-0.64	1.12	0.81	0.64	1.05	1.06	-0.54	-0.76	1.07	1.03	-0.67	-0.55	-0.88	0.88	1.35	-0.7	-0.75	1	0.77	0.87	-0.83	0.7	0.99	0.86	1.1	0.68	0.71	1.42	1.4	-0.76	0.97	1.44	1.26	1.19	0.74	1.23	0.76	0.77	-0.71	-0.54	0.91	1.26	0.9	1.24	-1.2	-1.02	-0.92
V.ELF1_Q6	0.51	-1.06	1.06	-0.55	-0.96	-1.04	-0.74	-0.62	0.69	1.21	1.15	0.71	0.48	0.95	-0.66	1.38	1.44	1.31	1.02	-0.71	-0.7	0.93	0.84	0.78	1.35	0.7	-0.55	-1.23	-0.56	1.08	1.06	1.2	1.33	0.92	1	1.21	1.34	1.17	1.21	1.68	-1.62	1.14	-0.66	1.02	0.69	1.02	0.85	0.94	-1.13
V.ETS2_B	-0.79	-0.78	-0.88	1.53	0.96	-0.84	0.73	1.12	-1.06	0.75	-0.62	1.29	1.96	1.31	1.47	1.62	2.57	2.38	1.82	1.65	1.31	0.76	-0.95	1.03	1.66	1.36	-1.23	-1.07	0.6	-0.85	0.49	0.84	0.74	1.39	-0.58	-0.84	1.5	1.3	1.2	0.91	-0.86	-1.36	-0.66	1.01	-0.93	1.25	1.19	0.92	1.32
V.ETS1_B	1.31	0.9	0.78	1.17	0.92	-1.02	1.05	1.15	-0.62	1.54	1.72	1.66	-0.83	1.35	1.06	1.36	1.86	1.46	1.16	0.87	-1.21	-0.74	-0.72	0.89	-1.34	0.9	0.84	-1.01	0.7	1.01	-0.71	-0.7	0.79	1.39	-0.64	1.14	1.27	1.44	1.52	1.62	-0.85	-1.13	0.93	0.78	0.68	1.22	0.88	0.99	1.19
V.ETS_Q4	0.74	-0.71	-1.27	0.72	1.05	-0.59	1.1	-0.54	-0.6	1.12	1.74	0.83	-0.77	0.7	0.91	1.51	2.04	1.32	1.39	1.04	0.81	-0.99	0.92	0.77	1.47	1.21	-1.72	0.72	-1.07	0.74	-0.7	-1.01	-1.34	0.86	-0.67	0.86	1.43	1.38	1.68	1.53	1.3	-0.61	1.13	1.01	0.88	1.07	-1.19	-0.54	0.74
GAANYNYGACNY_UNKNOWN	0.75	-0.84	-0.92	1.13	-1.48	0.96	-0.88	0.75	-1	0.83	0.72	0.57	1.36	1.1	1.35	1.14	2.15	1.59	1.62	1.69	1.23	0.89	1	-0.84	1.45	1.23	-0.68	-0.92	-0.93	-1.17	1.07	-0.71	0.99	-2.1	1.33	1.07	0.92	1.05	-1.09	1.5	1.31	0.69	0.56	1.09	-0.76	0.72	-1.1	0.84	0.97
V.HNF4ALPHA_Q6	1.59	-0.62	0.66	-1.15	1.5	1.53	-0.76	0.59	0.82	-0.92	-0.68	1.14	0.99	0.41	1.68	1.37	0.99	-0.84	-1.03	1.14	1.39	1	-1.02	1.33	2.05	0.89	0.83	1.43	1.17	0.86	1.6	1.27	0.6	-1.05	0.92	-0.75	1.53	1.03	0.91	2.08	-1.09	1.34	-0.69	1.44	-1.16	0.67	1.92	1.16	1.08
V.PPAR_DR1_Q2	0.68	-1.53	-0.58	-1.06	0.81	1.16	0.73	-0.95	-0.9	0.64	-0.74	1.06	1.17	1.79	2.04	1.86	1.99	1.6	1.12	1.98	1.16	1.82	1.13	0.9	0.77	-0.81	-0.97	1.13	-0.92	-0.96	0.76	1.14	-0.81	0.7	0.74	-0.67	0.69	1.18	1.33	1.97	-0.97	0.68	0.57	0.89	1.21	-0.94	-0.92	1.52	-1.08
V.DR1_Q3	0.87	-0.81	-1.7	-1.38	-1.06	0.7	-0.98	-0.94	-0.94	0.83	0.62	1.27	1.71	1.35	2.02	1.68	2.4	2.46	0.89	2.58	1.5	1.71	1.22	-0.78	0.77	-0.65	-1.16	0.82	-1.35	-1.2	1.27	1.31	1.85	1.06	1.07	1.01	-0.8	-1.07	-0.48	1.51	1.02	0.76	-0.82	0.92	1.14	-1.23	-0.62	1.11	0.75
V.COUP_DR1_Q6	0.91	-1.51	-1.32	1.08	0.88	1.04	0.77	-0.77	-0.55	-0.83	1.01	1.06	1.85	1.33	1.77	1.53	2.38	2.25	1.11	2.6	1.51	1.24	0.67	1.13	1.39	0.67	-1.47	-1.13	0.78	-0.58	0.98	1.26	-1.16	0.87	0.87	1.01	-1.1	0.94	0.9	2.1	0.64	0.51	-0.73	0.89	1.1	-0.88	0.64	1.29	0.75
V.HNF4_DR1_Q3	1.1	-0.86	-1.74	1.05	2.14	1.11	0.62	0.97	-0.65	-1.23	0.93	1.71	1.28	0.77	1.26	1.14	1.1	1.16	-0.82	1.96	0.84	1.15	-1.01	0.69	0.56	0.87	-1.05	0.59	-0.93	0.79	0.94	1.12	0.83	0.78	1.32	1.21	1.41	-0.85	0.61	2.09	1.02	0.65	-0.79	1.61	1.22	-1.27	-0.73	1.13	0.82
V.COUP_01	1.47	-0.8	1.04	-1.08	0.77	1.22	0.91	-1.06	-1.52	-0.68	0.87	1.43	2.04	1.76	1.94	1.19	1.59	2.24	-0.87	2.26	1.17	1.42	1.21	1.79	1.45	0.97	-1.39	1.25	0.57	-1.04	0.66	1.14	0.97	-1.32	-0.72	1.09	1.9	-1.26	1.26	1.65	0.94	0.74	-0.65	1.69	0.98	1.05	0.81	0.85	1.55
V.HNF4_01_B	1.88	-0.81	-1.31	-0.79	1.24	1.01	0.69	0.8	1.08	0.73	-1.21	1.7	1.56	1.73	1.92	1.8	2.23	1.98	1.46	2.46	0.82	1.15	0.94	1.39	1.39	-0.69	-1.09	-0.58	0.72	-0.99	0.77	0.99	0.74	0.89	0.95	1.02	-0.91	0.87	0.73	1.92	0.64	-0.57	-1.02	0.96	0.71	0.92	-0.65	1.55	1.04
V.STAT1_03	0.57	1.07	-1.27	-1.21	0.68	1.17	1.09	0.53	0.94	-0.64	0.88	1.5	2.17	1.78	1.42	2.13	1.7	1.76	2.19	2.3	1.47	0.96	1.02	-1.27	1	-1.32	0.97	0.72	-0.84	-0.82	-0.87	1.08	1.06	-1.25	-0.75	1.32	1.11	1.31	0.91	1.07	-0.86	0.8	0.65	-0.97	-1.08	0.76	1.01	1.13	-1.06
V.TFIIA_Q6	0.94	-0.66	-0.73	0.68	1.04	1.15	0.72	1.24	0.93	1.24	1.31	1.69	2.03	2.29	1.46	1.18	1.8	2.26	1.04	1.51	1.47	-1.48	-0.94	-0.86	0.82	0.94	-0.92	1.32	0.97	-0.54	0.97	-0.95	-0.66	0.83	0.55	0.8	1.24	1.2	-0.68	1.92	0.87	0.91	-0.66	0.71	1.07	1.29	1.15	1.15	-1.33
REGULATION_OF_PROTEIN_IMPORT_INTO_NUCLEUS	0.83	-0.88	-1.07	0.9	0.83	-0.78	-1.35	0.46	-0.87	0.57	1.84	0.95	1.76	1.36	-0.76	1.38	1.67	1.68	1.42	1.36	0.7	-1.13	0.69	1.68	-0.95	1.33	-0.83	0.61	0.97	-1.2	0.89	1.22	1.3	1.75	1.82	0.72	-0.95	1.41	1.16	1.44	-0.54	-1.09	-1.23	-0.81	0.89	0.85	1.4	-1	1.03
REGULATION_OF_NUCLEOCYTOPLASMIC_TRANSPORT	0.57	-1.03	-0.52	0.9	-1.05	0.62	-1.26	-0.55	-0.94	0.78	1.64	0.55	1.95	1.66	1	1.79	2.22	2.41	1.89	1.89	-0.91	-1.16	-0.69	1.73	-1.09	0.94	-0.92	1.11	-0.99	-1.39	1.17	1.31	1.49	1.24	1.33	0.9	0.57	0.99	0.97	1.39	-0.66	-1.07	-1.63	-0.93	0.77	0.87	1.06	-0.89	-1.02
REGULATION_OF_INTRACELLULAR_TRANSPORT	0.71	-0.81	0.72	0.84	-0.99	-0.71	-1.22	-0.42	-0.99	0.74	1.8	0.6	2.21	1.7	1.02	1.91	2.08	2.29	2.06	2.03	-0.96	-1.35	-0.81	1.45	0.76	0.78	-1.01	0.9	-0.94	-1.05	0.85	1.3	1.01	1.22	1.51	0.99	0.57	0.74	1.11	1.38	0.56	-1.58	-1.58	-1.09	0.9	0.93	1.66	-0.79	-1.06
POSITIVE_REGULATION_OF_TRANSPORT	0.6	0.58	0.62	0.7	-0.58	-0.6	0.76	0.62	0.86	-0.95	1.75	0.83	1.66	1.58	1.19	1.17	1.82	1.85	1.55	2.06	0.72	-0.79	-1.3	2.71	1.31	-0.56	0.54	1	-0.65	0.93	1.26	1.33	1.05	0.85	1.38	1.07	1.12	-1.32	0.6	1.23	1.59	-1.52	-1.59	-1.18	0.68	0.8	1.67	0.83	-1.12
REGULATION_OF_TRANSPORT	1.54	-0.58	0.62	1.03	1	-0.93	-0.75	-1.13	-0.68	-0.47	1.66	1.16	1.94	2.01	1.53	2.02	2.48	2.25	1.4	2.35	-1.07	-0.78	-1.1	2	1.13	-0.57	-1.1	1.03	-1.18	-0.75	0.67	1.32	1.4	1.6	1.6	1.16	-0.95	-0.96	1.02	1.52	0.59	-1.23	-1.59	-1.16	1.07	0.8	1.8	1.11	-0.91
AGCTCCT.MIR.28	1.13	-1.9	-0.72	-0.82	1.27	1.09	-0.55	0.67	0.77	1.07	0.88	1.48	1.17	2.06	1.68	1.62	2.16	1.91	1.32	1.75	0.92	1.36	-0.79	0.65	-1.09	1.39	0.74	-0.96	-0.87	1.01	-1.07	1.25	1.22	1.75	1.21	-0.72	1.03	-0.87	2.02	0.68	0.54	-1.18	-1.29	-0.82	-1.07	0.83	1	0.89	0.53
V.HMX1_01	1.19	-0.91	1.18	-1.42	1.17	0.92	0.78	1.51	0.71	-1.39	1.08	0.64	2.01	1.69	1.92	1.24	1.61	1.83	1.29	1.99	1.14	0.84	-1.17	1.62	0.59	-0.79	0.98	0.77	0.78	0.68	1.19	1.31	1.09	0.61	0.98	-1.04	0.95	-0.93	0.87	-1.05	0.94	0.83	-1.54	1.06	1.1	1.02	0.8	-0.94	0.83
SPECIFIC_RNA_POLYMERASE_II_TRANSCRIPTION_FACTOR_ACTIVITY	1.57	-0.86	1.03	0.92	-1.74	1.03	0.85	1.18	1.46	-0.63	-0.8	-0.79	1.61	2.07	1.34	2.16	2.65	2.08	1.61	2.18	1.15	1.7	1.23	1.45	1.2	-1.41	-1.36	0.78	0.57	1.31	1.17	0.77	1.4	-0.63	0.79	-1.31	-1.21	-0.69	0.83	0.9	-0.92	0.73	-1.21	0.75	0.81	0.85	1.06	1.24	-1.1
POSITIVE_REGULATION_OF_TRANSCRIPTION_FROM_RNA_POLYMERASE_II_PROMOTER	-0.68	-0.68	-0.86	0.58	0.67	-0.63	0.76	1.42	0.76	1.43	1.16	1.5	1.84	1.46	1.46	1.94	2.76	2.57	1.3	2.19	1.24	0.82	-0.98	1.34	-1.07	1.57	-0.64	0.91	-1.01	0.56	1.63	0.8	1.53	1.17	0.82	-0.83	1.38	1.15	1.12	1.33	1	-0.74	-1.22	0.62	0.71	0.89	1.57	-1.06	-1.33
POSITIVE_REGULATION_OF_METABOLIC_PROCESS	-0.54	0.64	0.68	0.9	0.64	0.95	1.04	0.86	1.44	-0.72	1.23	-0.89	2.47	2.46	1.83	2.23	2.98	3.02	1.68	2.68	1.73	-0.48	0.88	1.32	-0.92	1.36	0.97	-0.68	-0.76	0.85	1.12	1.24	1.25	-0.74	1.21	1.02	-0.57	1.02	1.09	1.59	0.98	-1.05	-1.65	-0.61	1.02	1.04	1.43	-0.92	-0.95
POSITIVE_REGULATION_OF_CELLULAR_METABOLIC_PROCESS	-0.54	0.86	0.66	0.75	0.72	1.04	1.05	0.52	1.35	-0.74	1.21	-0.76	2.48	2.46	1.75	2.15	2.97	3.02	1.7	2.69	1.73	-1.01	0.86	0.91	-0.88	1.03	0.79	0.76	-0.51	1.19	1.07	1.18	1.2	-0.87	0.98	1.05	0.65	1.07	0.96	1.47	0.9	-1.71	-1.73	-0.7	1.02	1.01	1.42	-0.9	-0.81
POSITIVE_REGULATION_OF_TRANSCRIPTIONDNA_DEPENDENT	-1.19	0.57	0.61	0.58	0.49	1.38	-0.93	1.05	1.48	-0.77	1.14	1.32	2.35	2.26	1.79	2.29	2.92	2.98	1.57	2.5	1.49	-1.25	-1.19	1.82	-0.63	1.31	-0.98	0.98	0.56	0.96	1.27	1.2	1.78	-0.84	1.1	-0.76	1.34	1.29	1.24	1.67	0.67	-0.64	-1.53	-0.86	0.92	1.07	0.9	-0.8	-0.73
POSITIVE_REGULATION_OF_RNA_METABOLIC_PROCESS	-1.14	0.55	-0.62	0.58	0.48	1.44	-0.84	1.1	1.51	-0.71	1.18	1.36	2.33	2.17	1.69	2.3	2.88	2.98	1.59	2.44	1.48	-1.24	-1.17	1.73	-0.84	1.28	-1.11	1.08	0.57	0.91	1.25	1.2	1.73	-1.01	1	-0.8	1.31	1.25	1.23	1.66	0.75	-0.73	-1.51	-0.85	0.94	1.07	0.79	-0.66	-0.83
POSITIVE_REGULATION_OF_NUCLEOBASENUCLEOSIDENUCLEOTIDE_AND_NUCLEIC_ACID_METABOLIC_PROCESS	-0.77	0.73	0.76	0.66	0.65	1.34	0.99	1.29	1.24	-0.85	1.31	1.32	2.47	2.39	1.8	2.45	2.98	3.02	1.76	2.72	1.43	-1.26	-1.04	1.23	-0.98	1.29	-0.96	1.04	-0.84	0.92	1.23	1.26	1.52	-0.73	1.1	0.89	0.49	1.09	1.32	1.56	0.59	-1.15	-1.47	0.61	0.99	1.13	1.31	-1.03	-1
POSITIVE_REGULATION_OF_TRANSCRIPTION	-0.9	0.75	0.73	0.49	0.71	1.34	0.67	1.18	1.06	-0.85	1.13	1.51	2.47	2.41	1.91	2.44	2.98	3.02	1.8	2.75	1.41	-1.29	-1.07	1.29	-1	1.34	-0.86	0.95	0.79	0.79	1.21	1.25	1.72	-0.77	1.07	0.78	0.7	1.19	1.32	1.72	0.91	-1.24	-1.59	0.57	0.93	1.13	1.4	-0.9	-0.86
POSITIVE_REGULATION_OF_DEVELOPMENTAL_PROCESS	1.08	0.71	-0.92	-1.09	-0.95	-1.65	0.72	1.1	-0.75	1.42	1.21	1.02	-1.08	-1.07	-1.79	0.76	2.02	-1.25	1.23	1	1	-1.57	1.08	-0.64	0.73	1.49	1.77	0.95	0.92	1.4	-0.67	-1.03	1.12	1.4	-0.82	1.03	0.58	-0.56	0.98	0.94	-1.48	1.03	1.38	2.28	1.3	0.92	1.22	1.1	-0.72
POSITIVE_REGULATION_OF_BIOLOGICAL_PROCESS	0.83	1.3	-1.01	-0.7	-0.81	0.97	1.01	1.65	0.96	0.86	1.75	1.03	2.19	2.04	1.89	2.29	2.95	2.32	1.52	2.65	1.25	-1.01	1.19	1.13	0.81	1.18	1.06	1.07	0.75	1.17	0.84	1.09	0.94	0.92	1.53	1.17	0.93	0.76	0.96	1.15	1.02	0.93	-0.76	1.56	1.04	0.98	1.24	-0.59	-0.88
POSITIVE_REGULATION_OF_CELLULAR_PROCESS	0.85	1.3	-1.01	-0.75	-0.84	0.83	0.96	0.94	0.98	0.96	1.64	0.85	2.3	2.19	1.99	2.38	2.96	2.37	1.48	2.7	1.32	-1.31	1.15	1.46	-0.64	1.15	1.08	0.92	-0.63	1.08	1.14	1.19	1.04	0.78	1.49	1.18	-0.77	0.89	1.06	1.26	1.04	0.99	-0.69	1.7	1.09	0.97	1.36	-0.6	-1
GGCKCATGS_UNKNOWN	1	1.36	0.68	-0.72	-1.49	1.43	-1.09	0.99	1.19	1.05	1.54	1.26	-1.11	-0.75	-1.29	1.36	0.76	-0.8	0.88	1.45	0.6	1.23	-0.8	0.9	0.88	0.71	-1.14	-0.88	-0.7	-0.74	0.68	0.87	1.11	1.16	1.75	0.88	-0.85	0.87	1.34	1.26	0.6	0.59	-1.03	-0.85	1.12	0.74	0.89	0.62	0.92
ANDROGEN_RECEPTOR_SIGNALING_PATHWAY	-0.75	-0.93	0.83	0.61	-0.67	1.56	0.7	0.76	0.7	-0.73	1.13	1.09	1.36	0.96	1.18	1.22	1.54	1.86	1.15	1.97	-0.6	-1.03	0.77	0.89	0.76	0.82	-1.42	1.08	1	0.95	-0.71	1.32	1.41	1.37	1.01	-1.08	1.47	0.7	1.04	1.36	0.76	-1.14	-0.94	-0.85	1.18	0.98	-0.55	0.62	0.94
STEROID_HORMONE_RECEPTOR_SIGNALING_PATHWAY	0.97	0.83	-0.77	0.83	0.63	1.32	0.71	1.21	0.91	0.58	0.88	1.4	1.33	1.18	1.28	1.11	1.37	2.02	1.51	1.8	-1.05	-1.54	1.18	0.66	-0.92	0.89	-1.03	1.35	1.21	0.98	-0.75	1.31	1.43	1.23	0.94	-1.03	1.98	0.53	0.59	1.28	-0.67	-0.96	-0.96	-1.05	1.21	0.94	-0.52	-0.66	0.99
INTRACELLULAR_RECEPTOR_MEDIATED_SIGNALING_PATHWAY	0.97	0.83	-0.77	0.83	0.63	1.32	0.71	1.21	0.91	0.58	0.88	1.4	1.33	1.18	1.28	1.11	1.37	2.02	1.51	1.8	-1.05	-1.54	1.18	0.66	-0.92	0.89	-1.03	1.35	1.21	0.98	-0.75	1.31	1.43	1.23	0.94	-1.03	1.98	0.53	0.59	1.28	-0.67	-0.96	-0.96	-1.05	1.21	0.94	-0.52	-0.66	0.99
V.MZF1_02	1.42	0.81	0.94	-0.81	1.04	0.65	1.27	1.68	1.66	-0.87	-0.53	0.46	2.39	2.21	1.91	1.85	2.44	2.94	1.69	2.39	1.31	0.79	-0.75	0.86	1.78	1.11	-0.83	-1.39	-0.68	-1.08	0.84	-1.14	1.06	-0.93	1.2	1.27	0.82	1.14	1.55	1.22	1.04	-0.93	-0.85	-0.93	-1.2	1.12	-1.16	1	0.77
V.MAZ_Q6	1.02	0.98	0.88	0.99	1.35	-0.96	1.19	1.02	-0.52	1.09	0.89	0.65	2.45	1.86	2.01	2.3	2.6	2.72	2.24	2.34	0.67	1	0.84	1.5	1.13	1.14	1.31	1.51	-1.11	1.4	0.87	1.17	1.53	-0.69	0.93	0.91	1.08	-0.88	1.63	1.06	1.06	-0.64	-1.15	-0.93	1.15	0.93	1.66	0.97	0.73
PROTEIN_PROCESSING	1.38	0.87	1.24	1.61	-0.71	0.91	1.65	0.62	0.78	1.1	1.77	0.77	1.94	1.58	1.29	1.24	1.18	1.64	-0.85	1.62	0.66	-0.63	1.12	0.56	-1.04	-0.93	0.66	1.35	-0.71	0.83	0.62	0.83	1.07	1.27	-0.59	1.18	0.83	1.03	0.66	1.66	-0.94	1.02	-1.51	-1.1	-1.02	-1.22	0.92	-0.99	-0.88
PROTEIN_AUTOPROCESSING	1.49	-0.67	1.19	0.64	-0.67	1.05	0.68	0.62	0.8	0.8	2.11	0.98	1.65	1.85	1.37	1.2	1.32	1.53	1	1.98	-1.35	-0.87	1.07	1.22	-1.87	-1.29	-0.93	1.02	-0.71	0.98	-0.78	1.24	1.54	1.17	0.79	1.22	1.21	1	0.86	1.04	0.76	1.21	-1.6	-1	-0.97	-1.32	-0.71	1.15	-1.13
PROTEIN_AMINO_ACID_AUTOPHOSPHORYLATION	1.49	-0.67	1.19	0.64	-0.67	1.05	0.68	0.62	0.8	0.8	2.11	0.98	1.65	1.85	1.37	1.2	1.32	1.53	1	1.98	-1.35	-0.87	1.07	1.22	-1.87	-1.29	-0.93	1.02	-0.71	0.98	-0.78	1.24	1.54	1.17	0.79	1.22	1.21	1	0.86	1.04	0.76	1.21	-1.6	-1	-0.97	-1.32	-0.71	1.15	-1.13
GTGTGAG.MIR.342	-0.63	0.58	-0.74	0.9	1.32	0.92	1.43	0.85	1.33	-1.37	1.02	0.99	1.83	2.39	1.6	2.21	2.35	2.41	0.9	2.19	0.81	0.98	1.26	1.54	-0.64	-0.6	-0.9	-0.69	0.77	0.94	0.96	1.27	-0.48	1	1.31	1.26	0.71	1.03	-0.66	1.41	-1.01	-0.97	-1.61	0.89	-1.16	-1.28	-0.9	1.61	-1
CCAGGGG.MIR.331	1.24	0.73	-0.75	0.61	1.62	0.85	-0.86	0.7	0.99	-1.55	0.93	1.08	1.77	1.58	1.58	1.45	1.16	1.41	-0.94	1.64	-0.79	1.1	1.08	0.92	1.46	0.46	-1.35	1.27	-1.23	1.21	1.29	1.12	1.15	1.11	1.54	1.24	1.16	0.88	1.17	1.5	1.35	-0.74	-0.83	-0.78	1.22	0.99	0.96	1.21	1.51
V.PAX4_01	0.92	0.86	-0.8	0.64	0.67	0.76	-0.83	0.73	0.95	0.69	0.96	1.73	1.53	1.34	1.35	1.09	1.33	1.43	0.92	0.55	-0.76	-0.6	-0.8	-1.23	1.08	1.36	-0.97	1.01	-1.03	1.37	0.98	1.12	1.43	1.91	1.33	1.25	0.84	1.35	1.75	1.98	-1.18	-0.74	0.98	0.8	-0.72	1.06	1.8	1.03	1.62
V.AP2_Q6_01	1.45	-0.51	-0.76	-0.98	-0.63	-1.2	-0.8	1.22	1.23	-1.08	0.84	1.03	1.93	1.38	1.45	2.33	1.24	1.21	-0.82	1.92	-0.74	1.37	-0.75	0.96	0.58	-0.66	-1.38	0.6	1.03	1.09	-0.56	1.02	1.15	0.83	-1.03	1.28	-1.4	-0.85	2.02	1.62	0.86	0.7	-1.07	0.83	0.92	-0.86	-0.73	0.99	0.71
V.AP2_Q6	0.78	0.82	0.62	0.82	0.92	0.94	-0.83	1	1.73	-1.03	1.14	-0.75	1.56	1.88	1.38	1.8	1.89	2.18	1.08	2.01	0.55	1.15	0.73	-0.93	-1.77	1.16	0.79	0.98	-0.96	-0.72	-1.2	1.24	1.57	1.54	0.82	0.87	0.61	-0.79	1.15	1.02	0.76	-0.68	-1.54	0.6	1.08	0.83	0.54	1.02	-0.92
V.AP2_Q3	1.31	-0.64	0.94	0.74	0.77	-0.88	-1.04	-0.76	1.11	0.83	-0.49	-0.62	1.25	0.87	1.31	1.61	1.26	1.28	0.46	1.71	1.36	1.33	1.01	-1.05	-1.42	-0.67	-1.05	-1.17	-1.05	1.08	0.58	-0.75	1.71	2.29	0.64	1.27	-1.19	-1.04	1.73	1.16	0.82	-0.84	-0.94	0.94	0.85	-0.85	0.74	1.13	-0.81
TCCCCAC.MIR.491	1.19	-0.85	0.58	-0.51	0.83	-0.8	1.45	1.04	1.16	1.1	0.79	1.19	1.84	1.62	1.12	1.54	-1.05	-0.6	-0.61	2.06	0.96	1.51	-1	0.48	0.79	1.08	-0.8	0.75	0.67	1.2	0.79	0.79	1.5	0.7	-0.68	0.91	1.09	0.6	1.24	1.23	-0.98	-0.8	-1.18	0.63	0.96	1.11	0.87	1.85	0.91
GAGCCTG.MIR.484	-0.54	-1.16	-1.23	-0.87	-0.9	-1.38	-0.61	1	-0.93	0.9	0.64	1.11	1.77	1.78	1.63	2.1	2.63	1.68	0.99	1.71	-0.82	-0.99	1.06	1.01	1.36	-0.91	-0.9	0.71	1.5	0.91	1.03	1.1	1.39	1.29	0.98	0.94	0.94	-1.09	1.94	0.68	-0.65	-0.68	-0.96	0.69	0.79	-0.85	-0.56	0.98	-1.19
CTGAGCC.MIR.24	0.66	-1.45	-1.02	0.86	0.72	-0.96	-0.96	0.81	-0.61	1.21	1.44	1.67	1.64	1.66	1.41	1.45	1.49	2.14	1.42	2.19	0.64	-0.62	1.05	1.12	-0.42	0.8	0.6	0.55	1.19	1.38	0.51	0.88	1.16	1.83	1.52	0.8	1.14	0.48	1.56	1.47	1.11	-0.86	-0.74	1.52	0.79	1.06	0.88	1.18	0.73
CAGCCTC.MIR.485.5P	1.45	0.88	-0.71	1.2	0.89	-0.96	0.73	0.94	1.16	-0.89	0.83	1.39	0.87	1.44	1.32	1.3	1.44	1.82	1.55	1.64	0.97	-1.14	1.07	-1.08	-3.03	-0.74	-1.06	0.9	-1.26	0.59	-0.86	-0.86	0.75	1.38	1.14	0.72	0.91	0.92	1.18	1.42	1.04	0.52	-1.1	-0.86	0.9	0.78	-0.84	1	1.73
AGGGCAG.MIR.18A	1.35	-1.07	-0.73	1.15	0.96	0.92	1.3	0.46	1.1	1.13	1.14	0.94	1.89	1.79	1.9	1.77	2.46	2.75	1.72	2.13	1.04	1.13	-1.27	-1.36	1	0.64	0.96	1.18	1.02	1.24	1.11	0.98	-0.87	0.92	0.99	0.89	1.22	0.75	1.47	0.64	-1.26	-0.69	-1.1	1.13	0.95	0.93	1.02	1.16	1.18
CAGGGTC.MIR.504	-0.94	-0.84	-0.6	0.93	1.57	1.21	-1.11	1.19	1.26	0.68	1.15	1.2	1.44	1.43	1.4	1.67	2.13	2.38	1.13	2.15	1.39	0.68	-1.12	-1.19	-0.94	0.9	-1.5	-0.87	0.73	-0.78	0.79	1.28	1.79	1	0.8	1.06	1	-0.63	1.54	1.25	-1.08	-1.68	-0.9	0.88	-1.3	-1.23	1.65	-1.39	-0.52
CGCTGCT.MIR.503	-0.84	0.7	-0.85	-1.04	1.03	1.35	-0.87	-1.35	0.79	-0.78	0.9	1.34	1.91	0.99	0.83	0.78	0.9	1.4	-1.61	0.83	-0.9	0.95	0.99	-0.6	-1.28	1.47	1.09	1.26	0.86	-1.52	1.12	-1.03	0.65	0.88	1.13	0.89	-0.61	0.44	-0.73	-0.77	1.11	-0.96	-0.86	1.28	1.02	0.7	0.64	0.75	0.46
RHO_PROTEIN_SIGNAL_TRANSDUCTION	1.17	0.94	1.03	0.87	1.51	1.39	0.97	1.52	1.44	-0.92	-0.89	0.6	1.97	2.07	2.1	1.83	1.79	1.52	1.55	1.03	-0.94	-1.08	-0.86	1.43	1.66	-0.68	1.2	1.02	-0.69	0.71	-0.84	-1.06	0.85	0.72	0.88	1.08	-1.22	-0.54	-0.47	1.86	-1.69	-0.75	-1.22	1.87	-0.98	1.23	0.9	0.88	1.38
RAS_PROTEIN_SIGNAL_TRANSDUCTION	1.54	1.7	-1.1	1.09	1.1	1.57	0.96	1.26	1.18	-0.73	1.26	0.9	1.95	1.9	2.02	1.69	1.92	1.64	1.09	1.79	0.78	-0.93	-0.97	1.28	-0.59	0.62	0.98	2.02	0.74	-0.71	-1.25	0.73	1.05	1.2	1.65	0.98	0.6	-0.66	0.98	1.23	-0.78	-0.95	0.74	1.58	0.84	0.79	1.23	1.04	1.2
SMALL_GTPASE_MEDIATED_SIGNAL_TRANSDUCTION	1.02	1.65	-1.08	1.19	0.62	1.71	0.85	0.98	1.55	-1.16	0.98	1.18	1.4	1.45	1.3	1.69	0.77	0.47	0.71	1.07	-1.13	-0.88	-0.88	1.21	0.68	0.86	1.43	1.6	0.57	0.91	0.88	0.68	1.08	1.09	1.77	0.93	1.19	0.98	0.46	1.26	-0.71	-1.07	-0.67	1.2	-0.94	0.84	1.01	0.76	1.36
V.SMAD_Q6	-0.84	-1.12	-0.9	1.88	0.84	1.8	0.91	0.68	1.13	-0.79	1.18	1.45	2.27	1.44	1.57	1.71	1.95	1.94	1.9	1.61	0.69	-0.51	1.13	1.18	2.27	1.67	0.48	0.91	0.95	1.12	1.54	1.27	1.12	1.66	1.3	-0.77	0.84	0.91	0.91	1.47	0.88	-0.76	0.59	1.05	0.69	1.01	0.9	0.9	1.78
V.GATA1_01	-1.09	0.96	-0.98	1.09	1.37	1.55	1.58	0.83	1.03	-0.63	-1.52	1.59	2.43	2.24	2.2	2.47	2.35	2.01	2.1	2.11	-0.65	1.02	1.02	1.89	1.21	0.56	-1.33	-0.8	0.96	1.12	1.14	0.7	-0.82	1.13	1.72	1.26	1.08	1.05	-1.17	-0.98	0.94	0.91	-1.11	-1.01	0.82	1.15	-1.07	0.98	1.58
V.GATA2_01	0.75	0.79	-0.86	0.85	1.33	0.62	0.66	0.81	0.92	-0.98	1.28	-0.68	2.43	1.72	1.92	1.81	1.62	2.11	1.09	2.07	1.09	1.25	-0.75	0.71	2.84	0.86	-1.08	0.94	-0.7	1.22	0.98	0.98	1.17	0.69	0.94	1.01	0.76	1.71	-0.89	0.65	1.24	-0.95	0.64	-0.65	0.9	1.23	-1.54	0.84	0.71
V.SPZ1_01	1.07	0.66	-0.65	0.92	0.81	1.03	-0.89	0.88	0.7	-0.91	1.04	-0.52	1.65	1.63	1.58	1.56	1.63	2.13	1.56	1.59	-0.66	1.12	1.1	0.68	1.4	1.43	-1.01	0.93	-1	-0.89	1.21	1.03	1.31	1.41	1	1.19	-0.82	1.11	1.23	1.62	0.96	-0.75	-0.81	-1.34	0.83	-1.15	-1.38	-0.46	-0.91
V.STAT3_02	1.12	0.9	-0.85	0.72	1.21	0.58	-0.5	1.07	-0.93	-0.94	1.26	0.76	2.43	2.39	2.11	2.08	2.7	2.7	1.72	2.2	1.39	0.65	0.94	0.6	1.16	1.48	0.82	1.32	0.6	-0.69	1.15	-1.17	1.2	1.36	-1.06	0.76	1	1.04	0.94	1.08	0.56	-1.71	-0.88	0.84	1.11	1.16	1.3	1.3	1.02
V.PAX5_01	1.2	-0.77	1.28	1.13	0.52	1.16	1.44	1.89	1.07	-1.82	0.53	0.58	1.44	2.14	2.2	1.5	2.01	1.8	1.12	2.32	0.57	-0.81	-0.98	0.46	1.25	0.79	0.78	-0.7	1.16	-0.92	1.06	0.97	1.06	1.52	0.89	-1.11	1.03	-1.35	0.73	1.16	0.87	0.72	-0.72	-1.23	-0.76	0.79	1.66	0.93	1.05
V.DR3_Q4	-0.61	0.68	0.99	-1.02	1	0.82	0.84	1.1	1.04	-0.92	-1.18	0.83	1.57	1.65	1.7	1.84	1.98	1.95	1.26	1.47	1.29	-0.92	0.85	1.22	1.4	0.94	0.88	-0.94	-1.2	0.51	1.62	0.8	0.79	-0.76	0.78	1.15	0.96	0.96	0.48	1.1	0.64	1	1.19	1.78	1.14	-1.01	-1.07	1.67	1.53
GAGCCAG.MIR.149	1.36	1	0.66	0.62	0.86	1.05	0.72	1.09	0.67	-1.54	1.99	1.41	1.57	1.44	1.78	1.82	2.51	1.87	1.23	1.85	-0.61	-1.07	-0.99	0.63	0.82	-1.06	-0.7	0.68	-0.79	1.02	-0.47	1.24	1.53	0.84	1.4	0.8	1.08	0.72	1.38	1.22	1.16	1.06	0.92	0.75	0.9	1.09	1.95	1.12	1.12
V.MTF1_Q4	1.1	-0.61	1.39	-0.92	0.44	0.95	-1	1.28	0.76	0.69	0.55	1.46	1.28	1.4	1.07	1.09	0.87	-0.98	0.58	1.16	-0.84	0.86	1.09	-0.7	-0.61	-0.8	1.44	-1.29	1.11	-0.92	-0.79	1.14	-0.74	1.19	0.75	1.19	-0.7	1.04	1.02	1.82	-1.23	0.97	-0.62	1.39	1.2	1.28	1.8	1.45	1.31
V.PPARA_02	-1.05	-0.79	-0.77	1.16	0.76	-0.98	0.65	0.62	1.27	1.21	0.75	-0.97	1.45	1.5	1.76	1.21	1.28	1.47	-0.76	0.97	0.77	0.94	1.29	0.89	0.7	-0.74	-0.88	-0.62	-0.69	0.97	1.37	-0.81	-0.64	0.98	1	0.8	0.85	1.02	1.37	0.94	-0.77	1.06	0.86	-1.21	-1.08	1.22	0.94	1.11	1.49
V.TFIII_Q6	1.56	-0.94	-0.48	-0.94	0.92	0.71	1.11	-0.51	1.45	-0.83	-0.79	0.86	1.6	1.67	1.74	1.45	1.51	1.17	1.11	1.38	0.91	0.89	-1.14	0.88	0.8	0.66	-0.65	0.88	-1.07	0.64	0.71	-0.9	1.1	0.88	1.55	0.97	1.34	1.36	1.3	1.07	1.43	0.75	-1.5	0.75	0.89	0.71	0.84	0.81	1.65
V.HNF4_01	1.11	-0.44	0.71	0.95	1.79	1.02	0.86	-0.62	1	-0.89	0.9	1.03	1.52	1.88	1.6	2.05	1.53	2.23	1.35	1.17	-0.85	1	1.01	0.68	-0.8	-1.44	-0.74	1.4	-0.68	-0.61	0.94	0.76	-0.68	-0.78	1.19	1.09	1.01	0.62	0.97	-0.98	0.72	0.52	0.75	0.94	0.9	-0.91	0.69	-0.61	1.09
WWTAAGGC_UNKNOWN	0.98	1.01	0.98	-1.39	1.12	-0.9	1.25	1.3	1.54	1.27	1.03	1.64	2.1	2.31	1.59	1.8	1.73	1.12	1.07	2.31	-0.72	-1.49	-0.94	0.86	1.13	1.25	1.12	-0.55	1.03	1.14	-0.81	1.06	0.86	1.43	1.31	1.24	0.55	1.17	1.7	1.56	-0.78	-1.1	-1	-1.28	-0.86	1.1	-0.58	1.24	1.09
V.AREB6_01	1.25	1.35	1.38	1.07	0.61	1.13	1.8	-0.98	-0.86	0.65	0.96	1.41	1.1	2.05	1.16	2.04	1.68	1.47	-0.62	1.19	-1.01	1.03	-0.95	0.87	-1.31	1.46	0.59	1.23	-0.83	-0.5	1	-0.8	1.1	-0.84	1.12	1.2	-0.98	1.04	1.72	1.13	1.25	1.24	0.88	1.15	0.84	-0.81	1.29	0.56	0.74
V.PTF1BETA_Q6	1.01	-0.8	-1.12	1.1	1.61	1.27	-0.7	-0.92	1.11	0.94	-0.98	2.37	2.02	1.43	1.7	1.78	1.87	1.34	0.71	0.9	1.11	1.66	1.2	0.9	1.85	1.16	0.59	-0.55	-1.02	0.84	1.22	0.98	1.44	0.96	0.85	-1.24	1.01	0.82	1.85	0.8	0.84	0.66	0.91	1.72	-1.06	1.33	0.99	0.76	0.67
V.ZIC2_01	0.75	-0.72	-1.33	0.55	1.24	-0.9	-0.72	-0.64	-1.02	1.49	1.04	1.25	2.33	2.27	1.8	2.42	2.26	2.22	1.83	2.12	1.32	1.51	-0.98	1.21	1.46	1.09	1.1	-0.92	-0.69	0.97	1.03	1.23	1.04	0.92	1.31	-0.93	1.08	1.61	1.14	1.7	0.59	-0.62	-1.33	-0.59	0.69	1.27	0.7	1.18	1.36
CCCNNGGGAR_V.OLF1_01	0.67	-1.16	-1.16	-0.73	0.65	0.9	0.76	0.76	0.97	-0.76	0.9	0.72	1.39	1.66	1.21	1.45	1.63	2	1.16	1.4	0.78	1.5	1.17	-0.59	-1.03	0.83	0.68	0.7	-0.84	0.77	-0.52	1.27	1.21	1.62	0.98	1.01	1.91	0.99	0.94	1.6	0.77	1.18	-1.24	0.82	1.04	-1.04	1.51	1.12	1.18
V.CACCCBINDINGFACTOR_Q6	0.68	1.27	-1.07	0.68	1.7	-0.57	1	-0.56	1.67	-1.14	0.96	1.04	2.34	1.85	2.17	2.31	2.09	2.4	1.24	2.64	1.07	1.21	1.26	-0.74	-1.07	0.95	-1.19	0.7	-1.34	-0.8	1.12	0.96	0.71	0.99	0.71	1.28	1.92	0.63	1.22	1.42	-0.71	-0.66	-0.62	0.99	1.12	1.29	1.25	1.08	1
V.AP2ALPHA_01	1.03	1.15	-1.22	-1.01	-0.94	-0.68	0.66	1.42	1.05	-0.89	1.5	1.35	2.39	2.41	2.1	2.4	2.49	2.81	1.62	2.44	1.49	1.56	0.91	1.09	-1.05	0.89	-0.58	-0.89	-1.02	1.02	-0.59	1.25	1.12	2.12	1.57	1.11	0.55	0.61	1.46	1.54	0.72	0.67	1.23	1.35	0.85	1.08	1.68	1.35	1.07
V.AP2GAMMA_01	0.85	1.05	-1.47	-0.86	-0.72	-0.96	0.79	0.82	-0.79	0.84	1.54	1.48	2.44	2.44	2.04	2.45	2.73	2.81	1.51	2.76	1.64	1.23	0.94	0.74	1.32	-0.66	-0.59	-1.09	-0.57	-0.89	-0.77	1.01	1.03	1.08	1.17	1.16	-0.78	0.74	1.39	1.34	-1	-0.92	1.29	1.04	-0.85	1.21	1.4	0.61	-0.74
PATTERN_SPECIFICATION_PROCESS	-0.47	0.96	-0.68	1.23	-0.99	0.87	0.9	0.96	-1.03	-1.45	1.47	-1.35	-1.72	-1.85	-1.6	-1.28	-2.16	-2.42	-1.34	-1.76	-1.34	-0.92	-1.24	0.43	-0.99	1.19	-1.08	0.89	1.13	-1.2	1.05	1.19	1.39	-1.39	-0.78	-1.16	0.78	0.81	-0.78	1.07	0.91	0.84	-1	-0.79	-1.06	-0.72	1.01	1.39	0.64
REGIONALIZATION	-1.05	0.65	-1.31	1.64	-0.6	0.94	-0.67	0.66	-0.69	-1.08	1.18	-1.29	-1.12	-1.52	-1.11	-1.11	-1.29	-1.47	-0.91	-0.81	-0.86	-1.47	-1.31	0.83	-0.93	-0.68	-0.66	0.75	0.94	0.77	1.23	1.07	1.1	0.84	-0.6	-1.26	-1.33	1.28	0.76	1.29	0.72	-1	-0.85	1.1	-1.12	-0.76	-0.59	1.3	-0.73
TISSUE_MORPHOGENESIS	-1.04	0.61	-1.03	-1.23	0.58	-0.51	0.67	1.12	1.07	0.77	1.06	-1	1.46	1.35	1.46	1.31	1.36	1.79	1.58	2.19	-0.55	-1.01	-0.67	1.12	-0.98	1.4	0.67	-0.72	0.59	0.79	-0.95	1.09	1.92	-1.23	-0.6	-0.88	1.02	0.98	1	0.65	-0.78	1.2	-1.12	1.83	1.2	0.85	1.02	-0.6	-0.68
CELL_FATE_COMMITMENT	0.9	0.53	-0.8	-0.78	1.11	1.2	0.92	1.21	0.77	1.14	-0.88	-1.11	-1.63	-1.4	-1.7	-1.1	-1.29	-1.23	0.82	-1.39	0.64	1.25	0.77	0.74	-2.28	1.03	0.71	1.19	1.65	1.51	0.81	1.2	0.76	-1.28	1.23	0.96	-0.77	1.57	1.25	0.98	-0.77	-1.14	-1.46	1.76	1.1	0.68	1.49	1.14	-0.97
REACTOME_GAB1_SIGNALOSOME	1.23	0.88	1.02	0.92	1.85	1.2	1.42	1.39	1.52	1.16	-0.67	0.91	-0.73	1.08	-0.88	0.73	0.8	-1.09	1.09	-0.91	0.75	-1.07	-0.86	-1.12	-1.61	-0.93	1.17	1.44	-1.13	0.85	-0.81	0.72	-1.11	-0.78	-0.74	1.11	1.3	1.24	0.83	1.71	1.14	-1.17	0.82	0.65	0.76	-1.15	0.74	0.73	1.57
REACTOME_GAB1_SIGNALOSOME1	1.23	0.88	1.02	0.92	1.85	1.2	1.42	1.39	1.52	1.16	-0.67	0.91	-0.73	1.08	-0.88	0.73	0.8	-1.09	1.09	-0.91	0.75	-1.07	-0.86	-1.12	-1.61	-0.93	1.17	1.44	-1.13	0.85	-0.81	0.72	-1.11	-0.78	-0.74	1.11	1.3	1.24	0.83	1.71	1.14	-1.17	0.82	0.65	0.76	-1.15	0.74	0.73	1.57
REACTOME_SIGNALING_BY_PDGF	1.13	0.6	-0.8	-0.74	1.87	1.2	1.06	1.46	1.01	1.1	1.21	0.71	1.34	1.78	1.59	1.47	1.85	1.79	1.51	1.74	1.59	0.98	0.92	-1.3	-1.11	-0.56	1.51	1.41	-0.57	0.93	1.02	1.14	-0.55	0.7	1.31	0.88	1.3	-0.85	0.96	1.19	0.8	-1.22	-0.62	0.71	0.67	1.02	1.02	0.8	0.95
REACTOME_SIGNALING_BY_PDGF1	1.13	0.6	-0.8	-0.74	1.87	1.2	1.06	1.46	1.01	1.1	1.21	0.71	1.34	1.78	1.59	1.47	1.85	1.79	1.51	1.74	1.59	0.98	0.92	-1.3	-1.11	-0.56	1.51	1.41	-0.57	0.93	1.02	1.14	-0.55	0.7	1.31	0.88	1.3	-0.85	0.96	1.19	0.8	-1.22	-0.62	0.71	0.67	1.02	1.02	0.8	0.95
CTCTAGA.MIR.526C.MIR.518F.MIR.526A	1.46	-0.8	1.06	0.96	0.73	0.96	1.03	0.91	-0.66	1.26	0.73	-0.93	0.82	1.17	0.65	0.66	1.5	1.8	2.16	1.04	0.85	1.11	0.71	1.61	1.61	-0.68	1.36	0.79	-0.58	0.99	1.28	1.32	0.76	1.07	-0.72	1.07	-1.01	-1.21	0.64	-1.28	0.85	-0.88	-1.04	1.82	0.79	-1.01	0.68	-0.79	-1.17
ESTABLISHMENT_AND_OR_MAINTENANCE_OF_CELL_POLARITY	1.37	-1.34	-0.87	0.55	1.44	-0.99	0.73	1.32	1.81	-0.91	0.73	-0.87	1.48	2.07	1.45	1.6	2.08	2.01	2.18	2.26	1.25	1.81	1.02	0.85	-0.84	1.1	1.94	1.21	1.12	-0.8	-0.98	-1.01	0.6	0.54	1.55	-1.3	-0.86	1.21	0.89	-0.66	-1.39	-0.7	-0.82	1.88	-1.13	-0.73	0.66	-0.96	-1.51
CTCAAGA.MIR.526B	1.11	-0.63	0.96	1.1	-0.66	0.58	1.3	1.62	1.87	1.8	0.78	0.95	1.94	1.46	1.09	1.62	2.16	1.6	1.97	0.96	-0.53	0.92	0.84	1.01	1.41	-0.7	1.16	-0.55	-0.68	0.57	-1.31	-0.72	-0.72	-1.01	1.66	-1.28	-0.78	-0.72	0.54	-1.31	1.11	-1.66	1.97	-1.05	-0.94	-1.2	0.68	-0.78	0.67
TACGGGT.MIR.99A.MIR.100.MIR.99B	1.26	-2	1.55	-1.67	1.28	-0.64	0.66	1.05	1.73	0.83	-0.8	0.98	1.47	1.47	1.71	1.48	1.5	1.44	-0.76	1.03	0.84	-1.62	1.28	-0.71	-1.46	-0.79	-0.81	1.06	-0.77	0.72	-0.9	-0.69	1.33	1.88	-1.03	-1.27	-0.83	1.07	1.14	1.12	1.8	-0.83	1.17	-0.99	-1.29	-0.94	-1.29	-0.78	0.9
V.PAX8_01	0.75	1.04	-1.25	1.36	1.33	-1.23	0.93	1.32	1.76	0.95	-1	1.33	0.86	1.64	0.79	1.34	1.71	1.62	1.08	1.54	1.07	0.74	1.07	1.14	2.54	0.99	1.46	-0.82	-0.78	1.89	0.86	0.67	1.06	-1.28	0.77	-1.16	1.08	1.46	-0.64	1.11	0.9	-1.33	-0.84	0.61	0.87	-0.73	0.78	1	0.8
AGTTCTC.MIR.146A.MIR.146B	-0.9	0.67	0.87	-0.93	-0.9	1.06	0.84	-0.61	0.9	-0.92	-1.53	1.53	1.68	2.46	2.08	1.76	2.63	2.14	1.47	2.71	-0.87	-1.17	1.21	1.79	-0.88	1.08	1.21	0.83	0.78	1.47	1.07	1.27	1.65	-0.85	1.83	-1.14	-0.59	1.34	0.87	-0.96	0.53	-0.76	-1.16	-1.38	-0.87	-0.77	0.8	-1.03	1.68
V.RORA2_01	-1.06	0.94	1.52	-0.91	0.69	-0.96	0.55	-0.75	1.16	-1.07	1.07	-1.15	0.92	1.05	1.06	0.64	1.64	1.01	0.94	0.52	-1.43	-0.92	-1.18	0.78	1.5	0.97	-0.9	0.93	0.97	1.4	0.89	0.86	-0.79	0.79	1.23	-0.89	0.9	1.48	-1	0.81	-1.23	1.08	-0.64	0.62	1.22	0.8	0.97	-1.08	0.85
YKACATTT_UNKNOWN	-1.15	1.02	1.13	1.28	-0.93	0.94	1.18	0.98	-0.89	-0.63	-0.7	-0.95	1.03	1.58	1.8	1.42	1.71	1.52	1.77	1.34	1.49	0.76	-0.89	-0.93	-1.13	0.91	1.98	0.8	-1.1	0.63	0.56	-1.16	-0.89	-2.02	1.12	0.86	-0.56	-0.44	-0.55	0.88	-0.78	0.64	1.39	0.61	-0.71	-0.88	0.79	-0.82	-0.96
V.EVI1_06	-0.96	-1.45	-1.1	-0.9	1.03	-0.58	-1	-0.84	0.94	0.76	-0.78	-0.96	0.64	-0.82	-0.88	1.08	1.13	0.85	0.56	-0.56	0.84	-1.38	1.33	-1.31	0.63	-1.05	0.81	1.62	-0.7	0.61	0.97	0.68	-0.8	-0.94	-1.41	-0.7	-0.84	0.67	-1.2	-0.93	1.46	0.94	1.19	1.07	0.91	-0.74	0.72	-1.54	0.7
V.PAX6_01	-0.79	-1.31	-1.41	1.12	0.96	-1.05	1.06	0.83	1.34	1.21	-0.84	-0.76	1.53	1.5	1.44	1.21	2.56	2.46	1.33	1.53	1.6	1.23	1.06	-0.7	-0.57	-0.9	0.72	0.92	-1.21	1.08	-0.83	1	-1.6	-1.05	-1.19	-0.82	-1.09	0.99	0.67	0.62	-1.15	-1.01	1.46	-1.15	-0.98	-0.69	-1.23	-0.53	-1.18
TATCTGG.MIR.488	-1.23	-1.48	1.08	-0.98	-0.9	1.02	0.74	0.78	1.39	1.41	0.91	1.67	1.75	1.63	2.07	1.28	2.91	2.36	1.8	2.01	1.37	1.35	1.14	1.43	-0.97	1.13	1.05	-1.09	-0.88	0.65	0.6	1.11	0.83	1.07	1.33	-1.04	-0.95	-0.81	1.35	0.86	-0.59	-1.12	1.45	1.67	-0.96	-1	-0.87	1.02	-1.33
ATGTCAC.MIR.489	-0.98	-1.07	1.52	1.3	-0.96	1.92	1.25	1.37	1.08	0.8	1.06	1.5	2.19	2.39	1.81	1.61	2.41	2.52	1.69	2.23	1.48	1.44	1.18	1.37	1.37	1.38	-0.58	0.86	0.71	-0.8	1.48	1.26	1.32	-0.4	1.17	-0.74	-0.8	1.07	1.1	1.62	-0.95	1.14	-1.04	-0.71	-0.82	1.21	-1.2	-1.78	-1.06
EMBRYONIC_MORPHOGENESIS	1.39	-1.17	-0.57	0.91	0.86	-1.5	-1.05	-1.05	-1.53	1.3	1.23	-0.82	0.76	0.62	1.23	1.11	-1.22	-1.01	1.46	0.91	1.52	-1.01	1.27	0.84	1.28	0.7	-0.67	-1.62	1.54	0.73	0.54	-0.76	-0.64	-0.56	-0.94	-1.32	-1.37	-0.9	-0.63	0.81	-0.58	-1.45	-0.98	-1.09	-1.31	-1.23	-0.84	1.02	-0.91
EMBRYONIC_DEVELOPMENT	1.78	-1.44	-0.78	1.07	1.56	1.1	0.95	1.17	1.49	-0.64	1.28	-1.08	1.49	1.25	1.44	1.83	1.02	1.33	1.54	1.36	0.88	0.79	1.11	1.46	-0.78	-0.66	0.8	-0.98	1.56	0.6	1.33	0.84	0.76	-1.09	1.72	-1.27	0.76	-0.76	0.88	-0.75	-1.31	-0.92	0.81	1.29	-0.96	-0.95	1.1	0.95	0.85
TGCAAAC.MIR.452	-0.86	-1.69	1.45	-1.18	-1.09	-1	-1.34	0.63	1.3	-1	0.89	-1.41	1.7	2.17	2.08	1.55	1.85	2.2	1.92	2.64	1.05	-0.99	-0.9	0.79	1.49	-1.53	0.57	-1.39	-0.52	1.56	1.28	-0.88	-1.37	-1.3	-0.71	-1.32	-0.51	-0.68	0.46	0.64	-0.84	0.57	0.8	-0.71	-0.92	0.73	-0.89	-1.01	-1.06
V.WHN_B	-1.07	0.95	0.55	-0.91	-0.85	-1.09	0.72	0.65	0.99	0.83	0.72	0.89	1.54	2.26	2.1	1.66	1.9	2.69	2.39	2.52	1.34	1.02	-0.93	-1.23	1.06	0.59	0.59	-1.53	0.94	1	1.1	0.95	1.38	-1.4	0.9	-0.99	0.8	0.64	-1.04	-0.98	1.5	-0.79	0.89	0.77	-1.23	-1.23	-0.62	-1.28	0.62
CTCTATG.MIR.368	-0.81	0.96	0.94	-0.62	-1.05	0.58	0.91	1	1.12	1.6	0.79	-1.09	0.94	1.16	1.33	-0.73	1.53	1.13	1.43	1.16	1.58	-0.62	0.68	1.24	1.02	0.97	0.81	1.09	0.89	-1.07	0.9	1.29	1.14	-0.94	0.61	-1.12	0.9	-0.98	1.25	0.79	0.95	-1.53	-1.35	-0.79	-0.71	-0.82	-1.72	1.09	-1.56
RRAGTTGT_UNKNOWN	0.62	-0.61	0.92	0.86	0.68	0.57	1.35	1.74	1.15	0.81	1	0.88	-1.15	1	-0.8	-0.73	-0.95	-1.36	0.72	1.84	0.98	1.02	1.23	0.9	1.74	1.05	-1.27	-1.21	1.11	1.03	1.07	-1.28	-1.24	-1.41	-0.95	-1.02	-1.12	-1.07	0.38	0.87	1.07	-0.96	0.92	-0.6	-1.15	-1.16	-1.32	-0.75	-0.63
V.CEBPA_01	-1.08	-0.84	-0.55	0.8	-0.8	-0.95	-1.14	-1.67	1.23	0.89	1.09	-1.09	-0.98	0.64	0.93	-0.92	1.05	0.73	1	1.07	1	0.62	1.33	-0.59	1.25	-0.83	0.8	-0.62	-1.21	1.4	1.62	0.92	1.06	-0.55	1.05	-1.07	1.03	0.59	0.55	1.08	-1.18	-0.65	1.28	-0.9	-0.9	-0.86	1.3	-0.58	-0.73
V.IPF1_Q4	-0.64	-0.95	0.72	0.91	1.56	1.23	1.11	1.04	0.82	-0.79	1.57	1.32	2.05	1.93	1.85	1.98	2.67	2.22	1.3	1.62	-0.62	1.09	-1.26	1.07	1.24	1.79	-0.64	-0.6	1.32	0.69	1.01	0.77	0.9	-1.65	-0.85	-1.1	1.32	-0.6	0.88	0.93	-1.23	-1.24	-0.88	-0.77	-1.3	0.71	-0.76	-0.86	-1.34
V.AHRARNT_01	0.85	-1.03	0.84	0.83	-1.19	0.7	-0.84	-0.86	0.64	-1.19	-0.55	-1.11	1.79	1.97	1.45	1.92	2.95	2.46	1.79	2.66	1.12	0.76	1.25	1.18	2.06	1.63	0.79	-1	-0.95	1.64	1.36	-0.97	-0.79	0.97	1.62	1.32	0.92	-1.28	0.76	1.47	0.78	0.75	1.01	0.77	-0.96	-0.78	0.89	1.37	-1.01
V.HFH1_01	-1.39	0.99	1.22	1.43	-1.66	-0.82	0.9	0.92	1.03	0.94	0.69	0.91	1.2	1.43	1.37	1.88	1.81	1.86	1.32	1.21	-0.72	0.9	-1.06	1.41	1.35	1.4	1.56	-0.72	0.5	-1.04	0.9	1.02	1.3	-1.23	1.3	-1.07	1.31	1.37	1.19	0.66	1.56	1.23	-0.87	-0.69	1.16	-1.16	-1.24	-0.94	0.71
V.TEF_Q6	-0.75	-0.52	-0.68	0.52	1.32	0.84	1.48	-0.77	1.86	0.54	-1.09	1	1.18	1.9	1.32	1.14	2.27	1.72	0.88	1.61	0.77	0.6	-0.94	1.84	0.68	1.17	0.63	0.9	1.21	0.67	1.28	0.84	0.65	-1.23	0.68	1.06	1.37	0.74	1.03	1.13	0.91	1.18	1.05	-0.58	-1.11	-0.84	1.68	-0.99	0.75
V.CHOP_01	0.75	-1.35	-0.92	1.24	-0.73	0.71	-0.95	1.34	0.72	1.55	-0.97	1.08	1.04	1.73	1.41	1.66	1.82	2.09	1.85	2	-1.2	0.76	0.8	0.93	1.67	0.75	0.67	-0.86	1.08	1.03	-0.76	0.96	0.92	-0.92	-1.09	0.94	1.41	1.53	0.7	0.63	0.88	-0.69	-0.94	-0.97	-0.97	0.83	0.93	0.97	-0.93
ACATATC.MIR.190	0.9	-1.23	0.96	1.75	-1.07	-0.67	0.77	0.59	1.06	0.84	0.76	-1.65	1.42	0.94	1.36	0.95	1.7	2.23	1.46	1.49	1.55	1.82	1.3	1.59	0.96	0.98	-0.72	0.78	0.68	0.97	1.34	1.3	0.77	0.67	0.73	-0.93	-0.93	1.21	0.92	-0.86	-1.03	0.74	1.79	-0.83	-0.96	1.03	-0.7	-1.07	-0.66
GCTNWTTGK_UNKNOWN	0.73	0.82	-0.86	1.52	1.07	1.47	1.3	1.17	1.88	-0.74	1.29	1.33	1.91	1.89	2.12	1.58	2.45	2.43	1.84	2.5	-0.82	-0.88	-0.74	1.36	1.34	0.81	-0.65	1.13	0.69	-0.82	1.41	1.21	1.16	0.96	1.82	-1.27	0.86	0.83	-0.88	0.88	0.8	-1.42	-1.02	0.66	-0.73	1.04	-0.52	0.71	-0.86
V.SOX9_B1	0.76	-0.93	-0.71	-0.63	0.78	1.17	0.84	2.03	1.01	1.31	-0.85	1.62	1.41	1.54	1.94	1.45	1.83	1.61	1.61	2.44	0.89	0.62	1.1	1.74	2.19	0.99	1.72	-0.74	-1.19	1.6	1.8	1.04	1.04	-1.67	0.72	-0.97	0.7	1.39	1.29	-1.12	0.58	-1.13	0.9	-0.82	-1.23	-0.99	0.76	-0.61	0.56
CATTGTYY_V.SOX9_B1	1.45	0.67	1.08	0.54	0.9	1.05	0.69	0.97	1.67	0.76	-1.01	1.34	0.98	1.49	1.9	1.12	1.79	1.54	1.67	0.84	0.9	-0.76	1.19	-0.94	1.39	1.14	1.73	0.92	1.45	0.78	1.37	1.03	0.74	-2.07	0.91	0.75	-0.74	1.11	-0.62	-0.85	1	1.03	0.9	1.24	-0.89	-1.11	-0.6	-1.29	0.97
TAATAAT.MIR.126	-0.62	1.01	1.27	1.3	0.63	-0.85	0.77	1.22	0.89	1.02	-0.91	-0.6	1.36	1.76	1.7	1.56	2.07	1.98	1.53	1.89	-0.75	-0.82	0.83	1.22	-0.58	0.96	1.11	1.2	-0.68	1.25	0.88	1.27	1.13	-0.96	0.93	-1.29	-0.55	0.81	0.58	-0.58	1.17	-1.36	0.66	-1.43	0.82	-0.71	-1.08	-0.83	0.52
CTACTGT.MIR.199A	-0.94	-0.88	1.2	1.05	0.79	-0.82	-0.72	1.25	1.33	1.54	1.1	-0.83	2.1	1.81	1.43	1.79	2.36	2.23	1.47	2.09	1.52	0.98	1.19	1	1.41	0.69	1.68	-0.76	1.35	1	1.49	0.84	-0.82	-0.57	0.72	-1.14	0.94	1.15	1.01	-0.65	1.07	0.72	0.89	1.37	-1.16	-0.71	-0.91	-0.92	-1.7
SMTTTTGT_UNKNOWN	0.91	-1.1	-0.75	1.27	0.94	0.88	-0.55	1.31	1.44	1.18	0.86	1.22	2.48	2.5	2.08	2.07	2.98	2.98	1.75	2.3	1.39	0.9	1.32	0.97	0.79	1.14	0.94	0.83	-1.34	0.88	0.92	1.23	1.09	-1.07	1.4	-0.88	-0.82	0.97	1.22	1.23	0.91	-0.64	1.67	1.29	-1.17	0.77	0.63	-0.73	-0.84
CTTTGT_V.LEF1_Q2	1.57	0.62	0.69	-0.66	1.09	0.92	0.62	1.43	1.3	1.18	1.39	1.53	1.78	2.14	1.4	1.47	2.38	2.09	1.52	2.08	1.02	1.18	1.18	0.97	0.84	1.38	0.96	1.27	-0.85	1.13	1.06	1.31	0.89	-1.41	0.85	0.85	1.16	0.89	1.29	0.92	1.02	-0.91	0.74	-0.66	-1.15	-0.99	1.47	1.13	-0.77
module_371	0.95	-1.01	1.08	1.12	1.64	1.25	-0.87	0.6	-1.17	1.24	-1.1	-0.92	1.73	1.13	1.79	0.96	1.92	1.56	2.06	1.92	1.76	-1.31	1.2	0.77	1.21	1.53	0.89	0.89	-0.89	0.54	1.21	-1.16	0.58	-1.58	1.11	-1.19	-1.29	0.98	-1.69	0.88	0.81	-1.09	1.57	-1.09	-0.96	-1	-1.58	-1.04	0.91
V.LEF1_Q2	-0.77	0.75	0.98	1.09	1.3	0.98	-0.76	0.76	1.36	1.18	-1.23	0.75	0.87	1.87	1.39	1.56	1.47	2.04	1.61	0.86	1.1	0.41	0.75	1.15	0.52	1.15	-0.98	0.97	0.69	1.54	1.43	-0.77	0.57	-0.91	1.01	-0.88	0.79	0.92	-0.72	-0.52	1.64	1.16	0.96	-0.62	1.28	1.08	1.29	0.83	0.89
NEGATIVE_REGULATION_OF_CELL_ADHESION	1.12	0.95	-0.97	-1.08	0.78	1.21	0.97	1.18	-0.71	0.61	1.23	-0.85	-1.02	-1.04	-0.75	1.2	-0.85	-1.03	1.21	-1.45	-0.82	0.84	-0.89	-0.9	1.16	-1.45	0.98	-0.89	0.96	-1.34	-1.05	-0.83	0.66	-0.6	-1.24	-0.81	-1	-1.03	-0.9	0.62	-1.48	0.99	-1.65	-0.77	0.72	1.21	0.83	-1.1	1.17
REGULATION_OF_CELL_CELL_ADHESION	0.98	-0.58	-0.72	-0.69	-0.85	0.94	-0.83	0.5	-0.82	0.73	1.21	0.92	-1.73	-0.97	0.74	1.12	0.87	0.46	1.15	-0.77	-0.83	-0.58	0.77	-0.83	0.81	0.71	1.61	-1.62	1.3	-1.13	0.93	1.18	-0.96	-1.55	-0.55	-0.86	-1.27	0.95	-0.78	-0.61	0.66	1.05	-1.26	-1.47	0.73	0.86	0.81	-0.67	0.72
NEGATIVE_REGULATION_OF_SIGNAL_TRANSDUCTION	0.98	1.54	-0.98	0.49	-0.85	-0.83	-0.72	1.29	1.28	-0.66	1.62	0.53	1.64	1.74	1.51	2.09	2.21	2.16	1.39	1.8	-0.82	-1.69	0.75	0.88	-0.9	0.53	-1.14	1.18	1.49	-0.92	-0.68	1.06	0.66	1.28	1.56	-0.75	0.67	0.97	-0.94	1.75	-1.36	-0.6	-0.6	-0.76	0.86	-0.77	0.97	-0.91	-0.92
REGULATION_OF_CELL_ADHESION	1.11	1.36	-0.7	0.58	0.62	0.73	-0.49	1.24	0.85	-0.7	1.08	0.85	1	1.19	1.62	1.5	1.57	1.35	1.27	0.68	-1.08	-0.81	0.83	-0.93	-0.64	0.84	1.76	-0.94	1.24	-1.45	-1.18	-1.1	0.67	-0.64	1.41	-0.74	-1.07	-0.76	0.9	0.96	-0.86	0.71	-1.38	-0.7	0.92	0.93	0.72	0.83	1.1
REGULATION_OF_CELL_MIGRATION	1.5	1.08	0.44	-1.09	-0.62	-0.81	-0.84	-0.6	-0.92	-0.82	1.68	1.04	0.96	0.84	1.5	1.7	1.4	1.89	1.28	1.03	-1.24	-1.11	-0.71	-0.64	-1.25	-0.8	1.1	0.81	-0.81	-1.64	-0.72	0.9	0.6	1.07	1.26	-0.94	-1.24	1.29	-1.11	0.9	-1.14	0.6	-0.82	-1.62	1.32	-0.93	1.17	-1.11	-1.8
NEGATIVE_REGULATION_OF_CELL_MIGRATION	0.81	1.56	-0.68	-1.47	-0.9	-0.96	-0.99	0.88	-0.47	-0.96	1.79	0.86	-0.78	0.81	0.93	0.88	1.56	1.05	1.13	-0.54	-0.8	-1.38	1.01	0.77	-0.93	0.84	0.77	1.33	1	-1.51	-1.02	0.98	-0.78	1.36	1.74	0.71	-0.92	-0.74	-0.79	-0.55	-1.52	-0.79	-0.92	-1.07	1.32	0.68	0.92	0.94	0.55
REGULATION_OF_PHOSPHORYLATION	-1.07	1.08	0.8	-0.95	-1.32	0.72	1.07	1.23	0.73	-0.74	0.85	-1.1	1.34	1.3	1.74	2.1	1.47	0.9	1.13	0.67	1.35	0.83	0.68	0.66	2.09	1.29	0.85	0.52	-0.9	0.99	1.34	-0.77	0.86	1.65	1.27	-0.88	-0.7	1.56	1.46	1.27	1.38	1.2	0.98	0.9	1.12	-0.93	-0.65	-1.01	0.7
NEGATIVE_REGULATION_OF_PHOSPHORYLATION	-0.62	1	0.43	0.91	-1.06	0.91	-1.11	1.11	1.13	0.6	-0.66	-1.13	0.89	0.86	-0.93	1.2	-0.77	-1.08	-1	-1.03	-0.69	-1.43	1.13	0.57	2.15	1.33	0.99	-1.75	0.92	-0.67	-0.56	-1.04	0.9	1.36	1.16	-1.24	-1.07	1.26	1.36	1.28	0.73	1.29	0.65	-0.78	1.16	-1.12	1.28	1.08	-0.75
NEGATIVE_REGULATION_OF_PHOSPHATE_METABOLIC_PROCESS	-0.64	1.25	-0.71	-0.97	-1.36	1.38	-1.07	0.56	-0.6	-0.47	0.63	-1.23	1.12	0.98	0.68	1.01	1.09	0.79	-0.84	0.83	0.57	-1.16	1.22	0.87	2.21	1	0.98	-1.05	0.94	-0.94	-0.58	-0.86	0.76	1.53	1.26	-1.21	-0.93	0.82	1.37	1.58	0.59	1.2	0.61	-0.91	1.16	-0.68	0.87	1.3	-0.93
ACTIN_FILAMENT_ORGANIZATION	1.25	1.1	0.87	1.05	-1.14	0.44	-0.81	1.57	1.37	-1.3	0.62	1.01	-1.37	-0.66	1.02	1.06	-0.79	-1.29	0.77	-0.92	0.92	1.15	1.1	0.91	2.33	1.73	1.05	0.79	-1.27	-0.52	-0.88	0.96	0.72	1.44	-0.81	0.79	0.81	1.82	0.75	-1.23	0.94	-1.19	-1.04	-0.85	1.11	0.91	0.97	0.79	1.35
ACTIN_FILAMENT_BUNDLE_FORMATION	1.26	0.91	0.82	-0.6	-1.52	0.86	-0.66	1.4	0.69	-1.18	0.88	-0.95	-1.25	0.78	1.06	0.86	-1.16	-1.02	-1.47	-0.92	-0.65	1.47	1.19	1.11	1.89	1.08	0.94	0.69	-1.21	0.48	-0.96	0.98	0.55	2.15	0.6	0.74	-0.78	1.24	-0.67	-1.39	-1.08	-1.08	-1.22	-1.3	1.09	0.69	1.02	0.9	1.25
REGULATION_OF_TYROSINE_PHOSPHORYLATION_OF_STAT_PROTEIN	0.98	1.29	0.64	-0.71	0.92	1.27	0.94	-0.86	-0.56	-1.07	0.95	0.63	-0.62	1.02	0.65	-0.61	0.56	-0.93	-0.68	-1	1.27	-1.03	0.98	0.67	2.63	0.9	-1.08	1.1	1.06	0.78	-0.65	0.89	0.76	0.88	0.72	0.7	-1.44	-1.03	0.71	1.09	0.72	-0.55	0.92	-0.93	1.16	0.86	-0.58	-1.01	0.64
REGULATION_OF_JAK_STAT_CASCADE	0.95	1.31	-0.68	0.6	0.8	1.36	0.86	-0.75	-0.63	-1.07	1.16	-0.72	-0.81	0.87	0.54	-0.48	-0.69	-1.23	-0.68	-1.2	1.18	-1.24	0.82	-0.67	2.28	1	-1.32	1.5	1.16	0.47	-0.77	0.87	0.82	0.92	0.78	0.68	-1.55	-0.97	-0.6	1.05	0.62	0.83	0.85	-0.79	1.05	0.96	-0.72	0.8	0.63
JAK_STAT_CASCADE	1.34	1.67	0.64	0.59	1.57	-1.01	0.71	1.05	1.02	-1.47	-0.91	-1.27	-0.79	-1.01	-1.37	-1.05	-1.34	-1.38	-0.92	-1.71	1.15	-0.73	-1.15	0.71	1.19	1.52	0.9	1.98	1.1	-0.92	1.11	0.72	1.18	-0.61	0.59	0.74	-0.75	-1.42	-0.88	1.27	0.81	-1.19	-0.62	-0.77	1.21	-1.03	0.84	-1.04	1.34
TYROSINE_PHOSPHORYLATION_OF_STAT_PROTEIN	1.7	1.23	0.72	-0.8	1.23	1.17	0.93	-1.13	0.99	-1.29	-1.53	-0.66	-1.04	-0.98	-0.79	-1.04	-0.91	-1.19	-0.65	-1.05	1.1	-0.58	0.93	1.18	1.93	0.69	1.44	1.37	0.62	-0.53	0.7	0.74	1.46	-1.82	-0.96	0.71	-1.01	-1.03	-1.16	0.79	0.88	-0.88	-1.01	-0.86	0.96	-0.73	-1.03	-1.12	0.8
PEPTIDYL_AMINO_ACID_MODIFICATION	0.97	1.36	0.84	-0.92	0.8	1	0.7	0.57	1.25	-0.79	0.77	1.03	0.82	1.39	1.3	1.63	1.39	1.61	1.24	1.97	1.17	1.11	0.88	1.03	1.19	-0.8	0.71	0.93	-0.58	0.55	0.98	0.88	1.05	-1.58	-1.27	-0.9	0.78	0.81	-0.46	-0.47	0.54	1.12	-0.95	-1.27	0.72	0.8	-1.14	-1.36	1
PEPTIDYL_TYROSINE_PHOSPHORYLATION	1.53	1	0.68	-0.78	0.86	1.28	0.91	0.64	1.22	-1.41	-0.58	0.74	0.81	0.83	-0.88	0.55	0.96	0.95	0.89	-1.01	0.52	-0.73	0.72	0.94	1.83	0.86	0.78	1.73	-0.7	0.51	1.47	0.68	0.94	-1.41	0.94	-0.93	-0.84	-0.69	1.11	1.08	0.92	0.78	-1.24	-0.99	0.73	0.7	-1.18	-1.3	0.59
PEPTIDYL_TYROSINE_MODIFICATION	1.42	1.05	0.7	-1.06	0.95	1.71	0.95	0.96	0.95	-0.94	-0.79	-0.68	0.69	0.78	-0.83	0.55	0.9	0.98	0.9	-0.98	1.19	-0.76	-0.84	1.1	1.28	0.45	-0.8	1.41	-0.6	-0.57	1.5	-0.67	-0.82	-2.05	1.04	-0.86	-0.81	1.19	1.08	1.1	1.02	0.87	-1.18	-1.12	-0.69	0.79	-1.09	-1.32	0.64
BIOCARTA_D4GDI_PATHWAY	-1.08	1.29	0.62	-0.57	-1.28	0.78	0.88	0.62	1.22	1.17	1.29	-1.47	-1.2	0.98	1.4	1.03	1.26	1.42	0.92	1.15	0.91	0.72	1.17	0.74	-1.01	-1.25	-1	-0.76	-1.54	-1.94	1.16	1.06	1.24	0.93	0.67	-0.9	0.99	-0.71	-0.9	-1.05	-1.7	0.82	1.48	-1.09	1	1.05	0.95	-1.25	-1.45
BIOCARTA_D4GDI_PATHWAY1	-1.08	1.29	0.62	-0.57	-1.28	0.78	0.88	0.62	1.22	1.17	1.29	-1.47	-1.2	0.98	1.4	1.03	1.26	1.42	0.92	1.15	0.91	0.72	1.17	0.74	-1.01	-1.25	-1	-0.76	-1.54	-1.94	1.16	1.06	1.24	0.93	0.67	-0.9	0.99	-0.71	-0.9	-1.05	-1.7	0.82	1.48	-1.09	1	1.05	0.95	-1.25	-1.45
SA_CASPASE_CASCADE	-0.64	1.14	0.87	1.06	-0.98	-0.82	-0.89	1.14	-0.66	-0.9	1.53	0.72	-1.87	-1.28	-1.74	-1.82	-1.3	-1.63	-1.51	-1.31	0.58	-1.02	0.78	0.97	-1.02	0.92	-0.96	-0.7	-1.09	-1.73	-1.15	0.93	1.04	1.19	-1.07	1.12	1.05	0.79	1.06	-0.72	1.27	0.9	0.86	-1.37	1.1	1.29	1.22	-1.23	-0.82
BIOCARTA_CASPASE_PATHWAY	-1.2	1.12	1.2	0.7	-1.07	-1.24	-0.68	1.19	-0.84	-0.72	0.74	-0.72	-1.64	-1.86	-1.15	-1.38	-2.22	-2.1	-0.89	-1.13	0.84	-0.88	-0.76	-0.78	-1.04	-0.9	0.68	1.39	-0.89	-1.22	0.47	0.72	-0.77	0.61	-0.9	-1	0.82	0.59	-0.81	-0.94	-1.4	1.05	1.12	0.72	0.78	0.9	1.83	0.64	-1.02
BIOCARTA_CASPASE_PATHWAY1	-1.2	1.12	1.2	0.7	-1.07	-1.24	-0.68	1.19	-0.84	-0.72	0.74	-0.72	-1.64	-1.86	-1.15	-1.38	-2.22	-2.1	-0.89	-1.13	0.84	-0.88	-0.76	-0.78	-1.04	-0.9	0.68	1.39	-0.89	-1.22	0.47	0.72	-0.77	0.61	-0.9	-1	0.82	0.59	-0.81	-0.94	-1.4	1.05	1.12	0.72	0.78	0.9	1.83	0.64	-1.02
BIOCARTA_EPONFKB_PATHWAY	-1.07	0.82	-0.91	-1.05	-1.01	-0.66	-1.05	1.35	0.77	1	1.15	1.1	-0.68	1.19	1.43	1.23	0.81	1.07	1.6	-0.82	1.53	-0.58	1.08	-1.3	-0.9	-1.27	-0.81	1.16	-1.36	0.79	1.09	0.97	0.79	1.01	1.51	0.69	0.5	1.2	1.01	0.96	0.98	1.13	-0.92	1.65	0.86	-1.07	1.07	0.65	0.72
BIOCARTA_EPONFKB_PATHWAY1	-1.07	0.82	-0.91	-1.05	-1.01	-0.66	-1.05	1.35	0.77	1	1.15	1.1	-0.68	1.19	1.43	1.23	0.81	1.07	1.6	-0.82	1.53	-0.58	1.08	-1.3	-0.9	-1.27	-0.81	1.16	-1.36	0.79	1.09	0.97	0.79	1.01	1.51	0.69	0.5	1.2	1.01	0.96	0.98	1.13	-0.92	1.65	0.86	-1.07	1.07	0.65	0.72
ST_INTERFERON_GAMMA_PATHWAY	1.26	0.8	0.68	1.32	0.85	1.16	1.42	1.1	0.95	-1.55	-1.32	1.3	-1	-1.46	-2.02	-1.66	-1.08	-1.74	0.91	-0.96	1.23	0.63	-0.89	0.86	-1.66	-1.19	1.58	0.73	0.82	0.75	1.45	-0.94	0.93	-1.81	0.76	-0.69	0.54	0.94	1.2	0.65	-0.54	-1.02	-0.7	1.52	0.82	-1.01	-1.4	-1.04	0.79
ST_TYPE_I_INTERFERON_PATHWAY	1.02	-0.83	0.85	0.65	0.58	-0.83	1.48	1.05	0.63	-1.04	-1.54	1.12	-1.11	-1.56	-1.87	-1.39	-1.38	-1.21	1.22	-1.08	1.53	1	-0.89	0.72	-1.73	-1.22	1.11	1.26	0.94	-0.68	0.97	-0.78	0.98	-1.99	-0.81	0.68	0.88	-1.06	0.81	1.28	-0.62	-0.94	-1.05	1.64	1.18	-1.24	-0.95	-0.85	-0.7
BIOCARTA_IL22BP_PATHWAY	1.16	1.23	0.72	1.37	1.08	0.7	0.69	0.78	0.64	-1.13	-0.73	-0.64	-0.88	-1.05	-1.66	-1.34	-1.27	-1.85	0.91	-1.12	1.57	1.36	-1.32	-0.7	-1.85	-0.86	0.76	1.13	1.44	-0.89	1.11	-1	0.87	-0.76	0.78	1.22	0.89	0.94	1.22	-1.55	0.83	-1.35	-0.87	1.03	1.16	0.99	-0.76	-1.42	0.7
BIOCARTA_IL22BP_PATHWAY1	1.16	1.23	0.72	1.37	1.08	0.7	0.69	0.78	0.64	-1.13	-0.73	-0.64	-0.88	-1.05	-1.66	-1.34	-1.27	-1.85	0.91	-1.12	1.57	1.36	-1.32	-0.7	-1.85	-0.86	0.76	1.13	1.44	-0.89	1.11	-1	0.87	-0.76	0.78	1.22	0.89	0.94	1.22	-1.55	0.83	-1.35	-0.87	1.03	1.16	0.99	-0.76	-1.42	0.7
BIOCARTA_IL10_PATHWAY	0.8	1.11	-0.7	0.71	-0.92	-1.64	-1.09	-1.24	-0.86	0.51	-1.64	-1.16	-1.38	-1.75	-1.68	-1.57	-1.48	-1.86	-0.99	-1.56	1.26	1.07	-1.29	1.13	-1.42	0.62	0.95	0.49	1.48	-1.04	0.89	-1.16	0.94	-1.14	1.31	0.95	0.65	-1.46	0.62	0.79	-0.83	-1.18	-0.83	0.95	1.13	1.2	0.88	-1.42	0.72
BIOCARTA_IL10_PATHWAY1	0.8	1.11	-0.7	0.71	-0.92	-1.64	-1.09	-1.24	-0.86	0.51	-1.64	-1.16	-1.38	-1.75	-1.68	-1.57	-1.48	-1.86	-0.99	-1.56	1.26	1.07	-1.29	1.13	-1.42	0.62	0.95	0.49	1.48	-1.04	0.89	-1.16	0.94	-1.14	1.31	0.95	0.65	-1.46	0.62	0.79	-0.83	-1.18	-0.83	0.95	1.13	1.2	0.88	-1.42	0.72
REACTOME_TCR_SIGNALING	0.7	0.66	-0.6	-1.11	-0.54	-0.92	0.82	1.1	-1.14	0.74	1.82	-0.75	0.88	0.83	0.91	1.48	0.72	1.26	1.12	-1.37	1.47	-1.64	0.96	-0.65	-2.17	-1.86	1.42	1.08	0.51	-0.85	1.05	-0.74	0.66	1.28	1.74	-0.67	0.67	1.03	-0.54	1.26	-1.48	-0.87	-0.68	0.62	-1.17	0.76	0.96	-0.75	0.69
REACTOME_TCR_SIGNALING1	0.7	0.66	-0.6	-1.11	-0.54	-0.92	0.82	1.1	-1.14	0.74	1.82	-0.75	0.88	0.83	0.91	1.48	0.72	1.26	1.12	-1.37	1.47	-1.64	0.96	-0.65	-2.17	-1.86	1.42	1.08	0.51	-0.85	1.05	-0.74	0.66	1.28	1.74	-0.67	0.67	1.03	-0.54	1.26	-1.48	-0.87	-0.68	0.62	-1.17	0.76	0.96	-0.75	0.69
REACTOME_DOWNSTREAM_TCR_SIGNALING	-1.04	-0.75	-0.71	-1.36	-0.62	-0.74	1.14	1.14	-1.06	-0.61	1.39	-1.41	1.44	1.46	0.9	1.37	0.84	1.29	1.69	0.69	1.8	-0.87	1.11	-1.19	-1.51	-1.62	1.2	0.92	-0.5	-1.04	1.12	-0.79	-0.81	0.94	1.29	0.71	0.71	0.78	-0.68	1.57	-1.48	-0.81	-0.73	-0.55	-1.21	0.98	0.72	-1.04	0.93
REACTOME_DOWNSTREAM_TCR_SIGNALING1	-1.04	-0.75	-0.71	-1.36	-0.62	-0.74	1.14	1.14	-1.06	-0.61	1.39	-1.41	1.44	1.46	0.9	1.37	0.84	1.29	1.69	0.69	1.8	-0.87	1.11	-1.19	-1.51	-1.62	1.2	0.92	-0.5	-1.04	1.12	-0.79	-0.81	0.94	1.29	0.71	0.71	0.78	-0.68	1.57	-1.48	-0.81	-0.73	-0.55	-1.21	0.98	0.72	-1.04	0.93
GCAAGGA.MIR.502	0.98	0.64	-0.9	1.21	-0.5	-0.83	1.14	-0.56	-1.05	1.33	-1.03	0.86	1.53	1.49	1.34	0.77	1.97	1.47	1.47	1.74	-0.77	-0.56	-1.13	-0.74	-1.52	-0.83	1.1	1.26	-0.92	1.94	-0.86	0.84	0.88	-1.18	0.95	1.31	1.55	0.95	1.15	-1.33	1.32	-0.93	0.97	1.24	-0.92	0.72	0.53	-0.55	-0.97
KEGG_ADIPOCYTOKINE_SIGNALING_PATHWAY	1.54	-1.03	-0.8	0.94	1.26	-1.19	0.79	-0.89	1.27	-0.99	0.49	1.23	1.21	1.19	1.25	-0.66	1.2	1.05	1.27	0.92	-0.96	1.06	1	0.99	-1.45	1.26	-1.1	-1.18	1.09	0.74	-0.91	-0.88	-0.87	2.12	1.08	1.29	0.72	1.26	1.56	-1.14	-0.88	0.82	0.71	1.05	0.75	-0.89	0.73	-0.64	0.98
KEGG_ADIPOCYTOKINE_SIGNALING_PATHWAY1	1.54	-1.03	-0.8	0.94	1.26	-1.19	0.79	-0.89	1.27	-0.99	0.49	1.23	1.21	1.19	1.25	-0.66	1.2	1.05	1.27	0.92	-0.96	1.06	1	0.99	-1.45	1.26	-1.1	-1.18	1.09	0.74	-0.91	-0.88	-0.87	2.12	1.08	1.29	0.72	1.26	1.56	-1.14	-0.88	0.82	0.71	1.05	0.75	-0.89	0.73	-0.64	0.98
ST_GAQ_PATHWAY	1	-1.12	1.22	-0.59	1.14	-0.96	0.74	-0.84	0.81	-1.9	1.52	1.31	-1.26	0.92	-1.33	-0.79	-1.54	-0.64	0.98	-1.06	-1.61	-1.37	1.2	0.77	-0.98	0.6	0.6	0.9	-0.8	0.62	0.76	0.67	0.8	-0.76	0.92	1.01	1.5	-1.03	1.08	-1.17	0.74	1.23	-1.26	0.84	1.04	1.13	0.62	-0.86	0.73
ST_GA13_PATHWAY	1.2	-0.83	-0.77	0.84	1.13	-0.72	-0.7	-1.06	0.62	-0.74	1.03	1.08	0.7	0.92	-0.98	0.75	-0.87	-0.88	0.94	-0.67	-0.74	1.1	0.72	1.06	-1.49	0.81	1.51	1.3	0.93	-0.73	-1.29	1.01	0.87	0.62	0.86	1.29	1.08	0.7	1.18	-1	-0.6	0.92	0.55	0.92	-0.77	0.9	-0.79	-0.92	0.73
REACTOME_AKT_PHOSPHORYLATES_TARGETS_IN_THE_CYTOSOL	0.76	-0.82	-0.77	1.1	-0.92	-1.05	-1.14	-0.82	-1.63	1.04	-0.73	1.08	1.78	1.09	0.93	1.08	0.94	0.93	0.64	0.88	1.61	-0.92	0.95	-1.08	0.44	0.89	-0.94	-0.8	-1.02	-0.66	-0.94	0.96	-1.27	-0.99	1.1	-0.7	-0.84	1.23	1.54	0.74	0.77	0.82	-0.95	0.83	-1.03	1.14	0.73	0.78	-1
REACTOME_AKT_PHOSPHORYLATES_TARGETS_IN_THE_CYTOSOL1	0.76	-0.82	-0.77	1.1	-0.92	-1.05	-1.14	-0.82	-1.63	1.04	-0.73	1.08	1.78	1.09	0.93	1.08	0.94	0.93	0.64	0.88	1.61	-0.92	0.95	-1.08	0.44	0.89	-0.94	-0.8	-1.02	-0.66	-0.94	0.96	-1.27	-0.99	1.1	-0.7	-0.84	1.23	1.54	0.74	0.77	0.82	-0.95	0.83	-1.03	1.14	0.73	0.78	-1
KEGG_DORSO_VENTRAL_AXIS_FORMATION	0.93	1.25	1.52	1.07	-0.73	1.04	0.72	1.5	-1.43	1.44	-1.36	1.13	1.64	1.19	0.88	1.12	1.19	1.01	-0.93	0.79	1.29	0.72	-1.23	0.7	1	1.36	1.08	0.91	0.63	-1.18	-1.04	1.19	-1.1	-1.58	1.14	-1.15	0.9	1.17	-0.89	-1.57	-0.88	-0.73	0.61	-0.81	-0.89	-0.85	0.96	-0.88	0.8
KEGG_DORSO_VENTRAL_AXIS_FORMATION1	0.93	1.25	1.52	1.07	-0.73	1.04	0.72	1.5	-1.43	1.44	-1.36	1.13	1.64	1.19	0.88	1.12	1.19	1.01	-0.93	0.79	1.29	0.72	-1.23	0.7	1	1.36	1.08	0.91	0.63	-1.18	-1.04	1.19	-1.1	-1.58	1.14	-1.15	0.9	1.17	-0.89	-1.57	-0.88	-0.73	0.61	-0.81	-0.89	-0.85	0.96	-0.88	0.8
SIG_IL4RECEPTOR_IN_B_LYPHOCYTES	0.64	-1.19	0.69	1.1	-0.62	-0.81	1.09	-0.72	-1.41	1.19	1.11	1.46	1.88	1.36	1.27	0.91	1.82	1.53	1.21	1.67	1.25	0.84	-0.84	-0.62	-1.25	-0.6	0.94	-1.13	1.29	-0.91	-1.66	-1.09	-0.94	-1.17	-0.68	-0.75	0.98	1.37	-0.64	0.9	1	-1.32	-0.83	0.92	-0.9	-1.16	-1.07	-1.37	0.65
ST_INTERLEUKIN_4_PATHWAY	0.86	1.11	1.27	1.51	1	-1.07	0.57	1.47	-0.66	0.97	1.23	1.75	1.22	2.11	1.29	0.89	1.29	1.38	0.89	1.32	1.14	0.99	-1.04	0.8	-0.75	-0.98	0.86	0.72	-0.78	-1.14	0.76	0.82	-0.62	-0.72	0.99	0.87	0.9	0.88	-0.95	0.76	0.8	0.81	-1.57	1.18	-0.78	-0.84	0.78	-1.54	-0.75
BIOCARTA_GH_PATHWAY	-0.9	0.9	-1.1	1.38	1.3	0.76	-0.76	1.08	-0.98	1.05	-1.27	-0.85	1.79	0.85	0.64	-0.83	2.09	1.61	0.88	0.69	0.82	1.22	-1.18	-1.28	-2.23	0.77	-0.69	-1.37	1.1	-1.03	-0.65	0.85	-0.9	0.86	1.24	-0.71	-0.69	1.9	1.82	1.21	0.92	-1.02	1.02	1.01	-0.86	1.18	-0.84	-0.83	-0.95
BIOCARTA_GH_PATHWAY1	-0.9	0.9	-1.1	1.38	1.3	0.76	-0.76	1.08	-0.98	1.05	-1.27	-0.85	1.79	0.85	0.64	-0.83	2.09	1.61	0.88	0.69	0.82	1.22	-1.18	-1.28	-2.23	0.77	-0.69	-1.37	1.1	-1.03	-0.65	0.85	-0.9	0.86	1.24	-0.71	-0.69	1.9	1.82	1.21	0.92	-1.02	1.02	1.01	-0.86	1.18	-0.84	-0.83	-0.95
KEGG_GLIOMA	0.97	0.67	-0.89	-1	-0.57	1.28	0.59	0.71	-0.85	0.98	0.92	-0.61	2.05	1.69	1.49	1.87	2.45	2.4	1.48	1.9	1.74	-0.74	-0.68	-0.69	-1.11	0.83	0.62	-0.5	-1.25	-0.85	0.88	-0.67	0.85	-0.96	0.75	1.01	1.4	1.46	0.73	-1.19	-0.92	-0.88	-1.23	0.66	-1.18	1.01	-0.73	-0.76	-0.82
KEGG_GLIOMA1	0.97	0.67	-0.89	-1	-0.57	1.28	0.59	0.71	-0.85	0.98	0.92	-0.61	2.05	1.69	1.49	1.87	2.45	2.4	1.48	1.9	1.74	-0.74	-0.68	-0.69	-1.11	0.83	0.62	-0.5	-1.25	-0.85	0.88	-0.67	0.85	-0.96	0.75	1.01	1.4	1.46	0.73	-1.19	-0.92	-0.88	-1.23	0.66	-1.18	1.01	-0.73	-0.76	-0.82
REACTOME_CTLA4_INHIBITORY_SIGNALING	0.7	-0.89	0.85	1.36	1.2	1.03	0.79	0.55	0.66	0.84	-1.03	0.93	0.9	1.26	1.42	1.19	1.58	1.47	1.62	1.63	1.24	0.82	1.13	-1	1.19	0.82	-1.8	0.93	1.18	0.65	-0.91	1.06	-1.43	-0.99	1.33	1.08	1.19	-0.73	-0.57	0.94	0.9	0.76	-0.82	-1.26	0.67	0.82	0.71	-0.85	-0.73
REACTOME_CTLA4_INHIBITORY_SIGNALING1	0.7	-0.89	0.85	1.36	1.2	1.03	0.79	0.55	0.66	0.84	-1.03	0.93	0.9	1.26	1.42	1.19	1.58	1.47	1.62	1.63	1.24	0.82	1.13	-1	1.19	0.82	-1.8	0.93	1.18	0.65	-0.91	1.06	-1.43	-0.99	1.33	1.08	1.19	-0.73	-0.57	0.94	0.9	0.76	-0.82	-1.26	0.67	0.82	0.71	-0.85	-0.73
REACTOME_PP2A_MEDIATED_DEPHOSPHORYLATION_OF_KEY_METABOLIC_FACTORS	0.67	-0.95	1.05	1.05	1.78	-0.6	-0.87	1.57	-0.66	-1.57	-0.98	0.83	0.88	1.9	0.73	0.86	1.08	1.17	0.92	1.59	0.94	1.08	1.01	-1.34	-1.67	0.68	-1.4	1.6	1.42	-0.67	-0.82	0.9	-1.6	0.65	0.7	0.94	1.03	-0.84	-1.09	-0.75	-1.34	0.47	1.14	-0.62	-0.93	0.95	1.31	-1.02	-0.73
REACTOME_PP2A_MEDIATED_DEPHOSPHORYLATION_OF_KEY_METABOLIC_FACTORS1	0.67	-0.95	1.05	1.05	1.78	-0.6	-0.87	1.57	-0.66	-1.57	-0.98	0.83	0.88	1.9	0.73	0.86	1.08	1.17	0.92	1.59	0.94	1.08	1.01	-1.34	-1.67	0.68	-1.4	1.6	1.42	-0.67	-0.82	0.9	-1.6	0.65	0.7	0.94	1.03	-0.84	-1.09	-0.75	-1.34	0.47	1.14	-0.62	-0.93	0.95	1.31	-1.02	-0.73
REACTOME_CD28_CO_STIMULATION	0.87	-1.47	-0.92	0.55	1.47	1	1.1	0.86	-0.62	1.52	1.3	0.71	0.96	0.97	-0.7	-0.79	1.7	1.04	0.84	0.65	1.49	0.97	0.96	1.43	1.29	-0.92	-1.23	1.22	1.2	0.94	-1.17	-0.72	1.38	0.81	1.21	1.25	0.89	-0.48	1.01	1.17	-0.77	0.81	-1.09	1.23	-0.69	0.94	0.7	-0.84	-1.31
REACTOME_CD28_CO_STIMULATION1	0.87	-1.47	-0.92	0.55	1.47	1	1.1	0.86	-0.62	1.52	1.3	0.71	0.96	0.97	-0.7	-0.79	1.7	1.04	0.84	0.65	1.49	0.97	0.96	1.43	1.29	-0.92	-1.23	1.22	1.2	0.94	-1.17	-0.72	1.38	0.81	1.21	1.25	0.89	-0.48	1.01	1.17	-0.77	0.81	-1.09	1.23	-0.69	0.94	0.7	-0.84	-1.31
REACTOME_CD28_DEPENDENT_PI3K_AKT_SIGNALING	-0.69	-0.99	-0.82	-1.34	0.76	0.98	-0.8	-0.96	-1.27	2.09	0.98	0.85	-0.94	-1.25	-1.72	-2	-1.22	-1.19	-1.44	-1.85	0.76	0.76	-1.1	0.94	-0.99	-1.07	-1.11	-0.72	1.22	-0.91	-0.95	-0.76	0.86	1.12	1.46	1.23	0.67	-0.73	0.85	1.68	0.96	0.77	-1.08	-0.81	-0.74	1.19	0.69	-1.07	-1.14
REACTOME_CD28_DEPENDENT_PI3K_AKT_SIGNALING1	-0.69	-0.99	-0.82	-1.34	0.76	0.98	-0.8	-0.96	-1.27	2.09	0.98	0.85	-0.94	-1.25	-1.72	-2	-1.22	-1.19	-1.44	-1.85	0.76	0.76	-1.1	0.94	-0.99	-1.07	-1.11	-0.72	1.22	-0.91	-0.95	-0.76	0.86	1.12	1.46	1.23	0.67	-0.73	0.85	1.68	0.96	0.77	-1.08	-0.81	-0.74	1.19	0.69	-1.07	-1.14
SIG_PIP3_SIGNALING_IN_B_LYMPHOCYTES	-0.68	-1.1	0.66	-1.16	-0.68	0.94	0.97	-0.88	-0.85	0.85	1.31	1.32	-0.81	-1.12	-1.18	-0.76	-1.33	-0.75	-1.15	-1.47	-1.19	-1.07	1.15	1.03	1.49	-1.58	0.86	0.97	0.92	-0.94	-0.73	0.86	0.63	-0.86	0.55	0.69	2.07	0.82	1.12	0.85	-1.15	0.79	0.61	-0.64	-0.91	0.99	-0.97	1.15	0.74
SIG_BCR_SIGNALING_PATHWAY	-0.71	-1.13	-0.42	0.74	0.67	-0.89	1.35	1.16	-0.68	1	1.23	1.17	0.63	-1.05	-0.75	-0.98	1.34	-0.72	1.21	-1	-0.58	-0.66	1.27	0.55	1.57	-0.82	-1.04	-0.73	-1.24	-0.6	-1.58	-0.85	-0.58	-1.05	-0.72	1.11	1.02	1.51	0.88	1.38	1.07	0.48	0.8	0.71	-0.76	0.86	-0.77	0.66	1.12
REACTOME_COLLAGEN_MEDIATED_ACTIVATION_CASCADE	-1.68	-1.74	0.53	-1.44	-1.22	-0.87	-0.92	-1.14	-1.42	1.32	1.14	-1.42	1.34	-1.27	-1.45	-1.91	-1.47	-1.38	-0.75	-2.13	-0.76	-0.64	-0.69	0.83	1.79	-1.13	-1.19	-1.11	-0.84	-1.25	-0.86	-0.69	0.72	0.86	1.34	0.69	0.73	-0.95	1.51	-0.77	0.97	-0.74	0.6	1.22	-0.76	1.12	-1.03	-0.88	-1.22
REACTOME_COLLAGEN_MEDIATED_ACTIVATION_CASCADE1	-1.68	-1.74	0.53	-1.44	-1.22	-0.87	-0.92	-1.14	-1.42	1.32	1.14	-1.42	1.34	-1.27	-1.45	-1.91	-1.47	-1.38	-0.75	-2.13	-0.76	-0.64	-0.69	0.83	1.79	-1.13	-1.19	-1.11	-0.84	-1.25	-0.86	-0.69	0.72	0.86	1.34	0.69	0.73	-0.95	1.51	-0.77	0.97	-0.74	0.6	1.22	-0.76	1.12	-1.03	-0.88	-1.22
REACTOME_PLATELET_ACTIVATION_TRIGGERS	-1.36	-0.83	-0.75	-1.38	1	1.26	0.61	1.16	1.11	1.02	0.79	-1.44	0.53	-1.14	-1.15	-1.46	0.72	-0.69	-0.8	-0.72	1.62	0.81	0.8	-0.82	0.89	-0.94	0.92	0.78	1.02	-1.14	-0.89	-0.69	-0.89	0.9	0.76	0.91	0.85	-1.86	1.27	-0.98	1	-0.42	1.03	0.77	1.14	1.24	0.85	-0.96	-0.75
REACTOME_PLATELET_ACTIVATION_TRIGGERS1	-1.36	-0.83	-0.75	-1.38	1	1.26	0.61	1.16	1.11	1.02	0.79	-1.44	0.53	-1.14	-1.15	-1.46	0.72	-0.69	-0.8	-0.72	1.62	0.81	0.8	-0.82	0.89	-0.94	0.92	0.78	1.02	-1.14	-0.89	-0.69	-0.89	0.9	0.76	0.91	0.85	-1.86	1.27	-0.98	1	-0.42	1.03	0.77	1.14	1.24	0.85	-0.96	-0.75
KEGG_FC_EPSILON_RI_SIGNALING_PATHWAY	-1.25	-0.75	-0.58	1.12	-0.64	0.68	0.68	1.27	-1.27	0.55	0.98	-1.01	1.17	1.61	-0.64	-1.42	1.44	0.92	-1.11	-0.73	1.17	1.09	0.88	1.06	1.11	-0.96	-1.23	-1.2	0.84	0.77	-1.21	-1.12	-1.26	0.83	0.7	0.86	0.91	0.8	0.83	-1.57	1.44	-1.92	0.64	-0.55	1.05	1.16	-1.23	-1.55	-1.18
KEGG_FC_EPSILON_RI_SIGNALING_PATHWAY1	-1.25	-0.75	-0.58	1.12	-0.64	0.68	0.68	1.27	-1.27	0.55	0.98	-1.01	1.17	1.61	-0.64	-1.42	1.44	0.92	-1.11	-0.73	1.17	1.09	0.88	1.06	1.11	-0.96	-1.23	-1.2	0.84	0.77	-1.21	-1.12	-1.26	0.83	0.7	0.86	0.91	0.8	0.83	-1.57	1.44	-1.92	0.64	-0.55	1.05	1.16	-1.23	-1.55	-1.18
KEGG_VEGF_SIGNALING_PATHWAY	-0.61	0.84	0.52	0.69	-0.64	-0.92	1.06	0.88	0.96	-0.63	-0.52	-1.06	0.93	0.82	-0.7	-0.67	1.96	1.2	0.67	0.58	0.89	0.94	0.72	-0.92	0.83	-1.54	-1.01	-0.97	-0.87	-1.21	-0.95	0.97	-1	-0.67	0.9	1.27	-1.01	1.6	0.82	1.32	0.57	-0.79	-0.64	0.98	0.82	1.3	0.92	-1.02	-0.72
KEGG_VEGF_SIGNALING_PATHWAY1	-0.61	0.84	0.52	0.69	-0.64	-0.92	1.06	0.88	0.96	-0.63	-0.52	-1.06	0.93	0.82	-0.7	-0.67	1.96	1.2	0.67	0.58	0.89	0.94	0.72	-0.92	0.83	-1.54	-1.01	-0.97	-0.87	-1.21	-0.95	0.97	-1	-0.67	0.9	1.27	-1.01	1.6	0.82	1.32	0.57	-0.79	-0.64	0.98	0.82	1.3	0.92	-1.02	-0.72
KEGG_FC_GAMMA_R_MEDIATED_PHAGOCYTOSIS	0.66	-0.94	-0.78	1.04	1.24	-0.92	-1.21	1.28	-0.99	1.07	0.88	-1.2	1.31	1.2	1.09	-0.62	2.21	1.9	1.33	-0.52	0.86	0.78	-0.8	0.87	1.82	0.66	-0.84	0.88	1.03	0.71	1.05	1.08	1.09	0.76	0.72	1	0.83	1.11	0.62	-0.96	-1	-0.83	0.92	0.89	0.79	1.03	-0.67	-0.9	-1.83
KEGG_FC_GAMMA_R_MEDIATED_PHAGOCYTOSIS1	0.66	-0.94	-0.78	1.04	1.24	-0.92	-1.21	1.28	-0.99	1.07	0.88	-1.2	1.31	1.2	1.09	-0.62	2.21	1.9	1.33	-0.52	0.86	0.78	-0.8	0.87	1.82	0.66	-0.84	0.88	1.03	0.71	1.05	1.08	1.09	0.76	0.72	1	0.83	1.11	0.62	-0.96	-1	-0.83	0.92	0.89	0.79	1.03	-0.67	-0.9	-1.83
INACTIVATION_OF_MAPK_ACTIVITY	-0.68	-0.81	-1.49	-0.65	0.95	-1.07	0.74	0.75	-0.89	1.18	1.2	-1.03	-0.94	0.69	-0.89	-1.13	1.62	-0.71	-1.45	-0.74	0.76	0.7	1.12	1.12	-1.19	1.26	-0.92	0.89	-1.26	-1.47	-0.78	-0.85	-0.82	1.84	-1.16	1.02	1.8	-0.63	0.98	1	-1.4	1.34	1.02	-1.56	-1.25	1.02	0.88	-1.26	-1.35
NEGATIVE_REGULATION_OF_CATALYTIC_ACTIVITY	-0.92	0.46	-1.03	0.86	-0.55	-1	0.72	1.24	0.94	1.48	1.43	0.83	0.84	1.57	0.74	1.26	1.34	1.04	1.72	1.62	1.07	-0.98	1.22	-0.78	-0.94	0.92	1.27	-0.87	0.76	-1.64	-1.21	-1.15	-0.77	0.77	1.4	0.67	0.6	1.08	1.77	-1.24	-1.04	1.13	0.88	-0.64	0.76	1.32	-1.11	0.81	-1.07
NEGATIVE_REGULATION_OF_MAP_KINASE_ACTIVITY	-0.74	1.05	0.73	-0.87	-0.6	-1.19	0.75	1.25	1.07	1.17	1.3	-0.58	-0.74	1.17	-0.59	0.68	1.65	1.34	-1.43	1.51	-0.86	-1.11	1.07	1.24	-2.2	1	0.76	1.4	-0.92	-1.87	-1.13	-0.83	-0.83	0.92	-1.14	0.92	1.9	0.93	0.77	-0.7	-1.25	1.1	0.92	-1.21	0.73	1.17	1.63	-0.69	-0.78
NEGATIVE_REGULATION_OF_TRANSFERASE_ACTIVITY	-0.89	0.9	1.03	-1.13	0.9	-0.98	0.7	1.36	1.03	1.52	1.51	0.77	-0.91	1.24	-0.92	-0.8	2.2	0.87	0.78	0.66	-0.61	-0.86	1	0.97	-0.82	0.94	1.31	0.62	-1.1	-1.01	-1.18	-0.77	0.83	0.98	1.18	0.83	1.5	0.9	1.2	0.87	-0.94	1.36	1.07	-1.12	-0.96	1.21	1.45	-0.94	-1.49
DENDRITE	-1.02	1.53	1.15	1.69	-0.75	-0.83	-0.79	0.97	0.68	-0.74	-0.68	-1.31	-0.85	-0.98	-0.84	-0.82	-1.51	-1.19	-0.95	-1.19	-0.68	-0.85	-0.86	-1.09	1.1	-1.26	-0.76	1	1.25	-0.91	-0.87	-0.84	-0.89	0.58	0.45	-1.18	1.03	-0.84	0.89	0.71	-1.29	-1.3	0.71	0.9	1.07	-0.76	0.94	-0.95	-0.82
REGULATION_OF_RHO_PROTEIN_SIGNAL_TRANSDUCTION	0.62	1.03	-0.86	1.15	1.04	0.92	-0.84	1.26	1.38	-1.16	-1	-0.55	0.94	1.53	1.9	1.35	1.61	1.79	0.94	1.55	0.89	-1.03	-0.89	0.92	-0.62	-1.15	-0.81	1.15	-0.93	-1.13	-1.03	1.2	1.22	-0.78	0.97	0.98	1.15	0.82	-0.92	0.97	-0.86	-0.94	-0.87	0.61	-1.06	-1.03	-0.54	0.83	0.63
REGULATION_OF_RHO_GTPASE_ACTIVITY	0.56	0.78	-0.74	1.02	-1.37	0.7	-1.29	-1.36	1.16	-0.64	1.1	-0.68	1.02	-0.9	1.35	1.36	-1.04	1.31	-0.68	1.07	0.85	-0.85	-1.05	1.77	0.85	-1.02	0.7	1.12	-1.54	-1	-1.07	1.32	1.06	-1.09	0.59	1.01	1.43	1.1	-0.9	1.05	0.72	-1.24	-0.76	-0.61	-1.26	-1.3	-1.26	-0.72	1.65
REGULATION_OF_RAS_PROTEIN_SIGNAL_TRANSDUCTION	0.79	1.89	-0.83	0.99	1.05	1.02	0.72	1.17	0.86	0.77	0.96	0.6	1.37	1.38	0.64	1.2	1.44	1.49	0.83	1.07	-0.71	-1.03	-1.13	1.24	-0.9	0.91	0.68	1.69	0.76	-1.47	-0.94	1.1	1	0.76	1.55	0.84	0.85	1.33	-0.74	0.63	-0.67	-1.24	-1.48	-0.63	1.08	0.7	1.23	-0.54	-0.82
REGULATION_OF_SMALL_GTPASE_MEDIATED_SIGNAL_TRANSDUCTION	1.27	2.04	-0.62	-0.97	0.75	1.32	0.72	0.62	0.66	-1.12	1.09	0.99	1.43	1.52	0.84	1.16	1.32	1.98	0.89	1.03	-0.78	-1.48	-1.07	1.14	-0.88	1.15	-0.61	2.07	0.99	-1.32	-0.58	1.2	0.77	1.18	1.41	0.99	1.64	1.06	-0.75	0.99	-0.9	-1.42	-1.02	-0.88	1.14	0.85	0.69	0.88	0.54
REGULATION_OF_GTPASE_ACTIVITY	-1.48	1.01	1.21	1.43	-1.12	-0.71	-0.82	-0.72	0.86	-0.88	1.28	0.93	1.97	1.39	1.54	1.86	2.03	2.27	1.15	1.53	-1.6	-1.29	0.88	1.7	-0.59	-1.04	1.4	1.26	-0.9	-0.76	-1.27	0.98	0.57	0.82	1.39	1.19	1.43	1.16	0.92	0.54	-0.82	-1.14	-1.3	-0.95	1.19	0.96	1.17	1.14	1.16
REGULATION_OF_RAS_GTPASE_ACTIVITY	-0.9	1.23	-0.89	0.84	-1.07	-0.69	-1.33	-0.87	0.98	0.58	1.6	1.13	1.74	1.55	1.21	1.4	1.58	1.72	0.52	1.51	-1.01	-1.34	-0.8	1.1	-0.89	-0.73	0.97	1.29	-1.1	-1.96	-1.11	1.11	0.56	0.92	1.09	0.71	1.25	1.22	-0.52	0.79	-0.91	-0.97	-1.05	0.57	1.04	-0.95	1.26	-1	0.98
REGULATION_OF_ACTION_POTENTIAL	-0.9	1.26	0.68	0.78	-1.02	-1.9	1.24	0.98	-0.88	0.58	1.45	0.88	0.69	1.29	1.38	0.71	1.17	1.03	-1.34	0.98	-1.03	-1.55	-1	0.78	-0.65	0.86	-1.66	1.62	0.96	-1.37	-1.37	0.83	-1.18	1.83	-0.68	0.71	2.14	1.29	-0.98	0.58	-1.64	-0.69	0.76	1.19	1.28	1.25	-1.01	-0.92	0.86
GLIOGENESIS	-0.65	1.7	0.6	1.19	-1.16	-0.71	1.19	1.42	1.11	-0.88	0.94	0.81	0.44	-0.55	-1.93	0.81	-1.24	-1.69	-1.12	-1.37	-0.96	-0.64	0.86	-1.31	0.92	1.02	-1.2	0.79	-0.97	-1.11	-1.25	0.82	-0.71	1.47	0.89	0.71	-1.21	0.96	-1.25	-0.77	-1.04	-1.09	0.9	-0.87	1.09	1.1	1.11	1.09	1.08
SENSORY_ORGAN_DEVELOPMENT	-0.96	1.5	0.87	0.72	0.72	-0.96	-0.82	0.92	-0.94	0.57	1.3	-0.93	1.49	-0.58	-0.84	1.31	1.39	1.45	0.5	1.16	-0.67	0.67	1.2	-0.86	1.13	1.53	0.77	1.54	-0.71	-0.92	-1.21	1.24	1.25	1.5	1.44	-1.1	-1.28	0.61	0.98	0.72	-0.77	-0.93	0.62	1.59	0.76	0.75	0.98	0.8	0.99
REGULATION_OF_NEURON_APOPTOSIS	0.78	1.31	1.11	0.95	-0.71	-0.92	1.19	0.81	0.96	1.01	0.91	0.84	1.82	1.72	1.45	1.21	2.18	1.87	1.74	1.94	-1.18	1.02	-0.84	-0.64	1.7	1.02	1.34	0.72	0.84	-0.93	-1.18	1.19	0.87	-1	2.17	-0.69	-1.34	-0.74	1.07	0.92	-1.14	-1	0.82	1.49	1.2	0.82	1.31	-1.22	1.14
NEURON_APOPTOSIS	0.66	1.24	0.82	1.26	-1.13	-0.87	0.57	1.15	0.81	1.13	1.78	-0.64	1.08	1.06	1.28	1.05	2.05	1.66	1.08	1.24	0.92	1	-0.73	-1.07	0.7	0.72	1.78	0.63	-0.76	-0.67	-1.26	1.03	1.04	-1.17	1.62	-0.76	-0.72	-0.98	0.92	-1.57	-1.31	-1.16	1.11	1.25	1.14	1.05	1.16	-1.66	1.31
NEGATIVE_REGULATION_OF_TRANSPORT	-1.06	1.05	0.93	-0.66	1.13	-0.7	-1.19	0.99	-0.61	0.86	0.58	1.02	1.67	1.78	1.08	2.1	2.3	2	1.23	1.51	-0.48	0.87	0.79	-1.72	-2.33	1.6	-0.76	1.14	1	-1.4	0.94	0.83	-0.86	2.05	1.88	1.06	0.7	1.39	1.05	0.63	-0.78	-1.02	1.12	0.65	1.3	0.73	1.25	0.94	-0.73
NEGATIVE_REGULATION_OF_INTRACELLULAR_TRANSPORT	-1.24	0.56	0.83	0.74	0.92	-1.42	-0.9	-1.03	-0.92	0.61	1.46	0.82	1.56	1.49	-0.71	1.37	1.49	1.25	0.69	0.95	-1.15	-1.23	1.1	-1.19	-1.77	1.31	-1.33	1.6	0.74	-1.65	0.8	1.17	0.73	1.55	1.85	1.12	-0.66	1.12	1.11	-0.89	-0.94	-1.06	0.78	0.76	1.25	-0.73	1.27	-0.57	-0.56
PERIPHERAL_NERVOUS_SYSTEM_DEVELOPMENT	0.88	1.58	0.88	1.27	0.98	-0.59	0.79	1.04	0.58	-1.07	-1.05	0.98	1.38	1.09	0.84	1.24	1.53	1.33	-1.44	1.05	-0.61	-0.96	-0.77	-0.94	0.97	-0.8	-1.16	0.98	-0.76	-1.11	1.23	0.85	-1.22	-1.18	0.62	-0.73	1.02	0.74	-0.98	-1.25	-0.8	1.34	0.64	0.88	0.95	-0.79	1.26	0.84	-1.44
ENDOTHELIAL_CELL_PROLIFERATION	0.51	1.76	1.13	0.91	1.34	-0.67	0.65	1.44	0.7	-0.86	1.1	1.12	-0.7	0.89	0.71	1.33	1.69	1.24	0.95	1.61	0.88	0.89	-0.69	-0.69	-0.76	1.02	1.01	1.2	1.31	-1.45	0.74	-0.84	-0.94	1.13	-0.75	-1.19	0.83	1.22	0.84	-1.1	-1.16	0.85	0.92	-1.53	1.11	1.12	0.78	-0.77	-1.27
REGULATION_OF_ENDOTHELIAL_CELL_PROLIFERATION	0.61	1.46	0.67	-0.55	0.96	0.56	0.68	-0.59	-0.83	-0.76	1.33	0.58	-0.62	0.92	-0.98	0.73	0.72	-0.73	-0.78	0.52	-1.34	-0.69	0.82	-0.68	0.76	0.78	-0.75	1.08	1.13	-1.65	1.11	-1.09	0.7	1.41	-0.89	-0.78	0.98	0.95	1.35	-0.7	-0.75	0.72	0.98	-1.45	0.98	0.71	1.12	0.71	-0.66
KEGG_TRYPTOPHAN_METABOLISM	-0.92	1.38	0.86	0.81	1.26	-0.8	0.49	-0.61	1.08	0.64	-0.83	1.65	-1.53	1.04	0.76	0.68	0.94	-0.81	1.32	1.21	0.89	0.67	-0.93	-0.73	2.09	1.13	-1.24	0.66	-0.86	0.86	-0.96	-1.29	-1.53	-1.95	-1.15	0.74	-0.89	-0.84	-1.22	-1.11	-0.93	-0.86	-1.01	0.88	0.71	0.79	0.6	1.22	-0.71
KEGG_TRYPTOPHAN_METABOLISM1	-0.92	1.38	0.86	0.81	1.26	-0.8	0.49	-0.61	1.08	0.64	-0.83	1.65	-1.53	1.04	0.76	0.68	0.94	-0.81	1.32	1.21	0.89	0.67	-0.93	-0.73	2.09	1.13	-1.24	0.66	-0.86	0.86	-0.96	-1.29	-1.53	-1.95	-1.15	0.74	-0.89	-0.84	-1.22	-1.11	-0.93	-0.86	-1.01	0.88	0.71	0.79	0.6	1.22	-0.71
KEGG_HISTIDINE_METABOLISM	-0.94	0.96	1.08	1.16	0.94	-0.81	-0.74	-1.82	0.87	-1.19	0.8	0.91	-2.34	-1.58	-1.7	-1.84	-2.92	-2.45	-1.37	-1.57	-0.75	-1.05	-0.95	-1.73	0.41	-0.78	0.67	-1.14	-0.7	0.69	0.79	-1.23	-1.21	-1.21	-2.18	-1.12	-0.94	1.12	-1.06	-0.94	-0.51	-0.53	-1.05	0.71	-0.87	0.97	-1.1	1.66	0.57
KEGG_HISTIDINE_METABOLISM1	-0.94	0.96	1.08	1.16	0.94	-0.81	-0.74	-1.82	0.87	-1.19	0.8	0.91	-2.34	-1.58	-1.7	-1.84	-2.92	-2.45	-1.37	-1.57	-0.75	-1.05	-0.95	-1.73	0.41	-0.78	0.67	-1.14	-0.7	0.69	0.79	-1.23	-1.21	-1.21	-2.18	-1.12	-0.94	1.12	-1.06	-0.94	-0.51	-0.53	-1.05	0.71	-0.87	0.97	-1.1	1.66	0.57
OXIDOREDUCTASE_ACTIVITY_ACTING_ON_THE_ALDEHYDE_OR_OXO_GROUP_OF_DONORSNAD_OR_NADP_AS_ACCEPTOR	-0.58	-1.06	1.03	-0.77	1	1.17	0.68	-1.2	0.62	-0.98	0.76	0.77	-2.06	-1.53	-1.2	-1.68	-2.15	-2.05	-1.39	-1.8	1.11	-0.97	0.88	-0.78	1.88	-0.81	0.67	-1.15	-1.07	-0.58	-0.64	1.07	-1.6	-1.5	-1.28	0.73	-0.83	0.51	-0.76	-0.81	-0.92	-0.66	-1.02	0.6	-1.13	1.06	0.67	1.1	1.04
OXIDOREDUCTASE_ACTIVITY_ACTING_ON_THE_ALDEHYDE_OR_OXO_GROUP_OF_DONORS	-0.55	0.86	0.94	0.58	1	1.17	0.82	-1	0.81	-1.37	0.55	0.89	-2.26	-1.74	-1.41	-1.5	-2.28	-2.34	-0.87	-1.44	1.21	1.16	0.82	-0.86	1.56	0.74	-0.62	-1.1	-1.07	0.62	0.69	-0.92	-1.4	-1.5	-1.16	0.72	-0.95	0.79	-0.8	-0.86	-1.03	-0.74	-0.5	0.52	0.81	1.29	-0.75	1	0.8
module_194	-0.53	-0.65	0.77	0.9	-1.13	1.3	-0.97	-0.98	0.94	-0.98	1.08	0.66	-2.08	-0.82	-1.18	-1.38	-2.2	-1.75	0.58	-1.24	0.48	0.58	1.11	0.52	1.47	1.07	0.9	-1.19	-1.28	0.82	-0.8	-0.7	-1.53	-1.31	-1.56	0.7	0.64	0.74	-1.49	-0.85	-1.25	-0.83	0.96	0.77	0.98	1.27	-0.75	0.94	0.97
module_464	-0.45	-0.56	0.75	0.95	-1.06	1.27	-0.94	-0.84	0.82	-0.97	1.13	0.7	-2.17	-0.88	-1.2	-1.44	-2	-1.76	0.58	-1.29	0.65	0.53	0.97	0.53	1.79	1.11	0.96	-1.17	-1.23	0.68	-0.85	0.81	-1.53	-1.32	-1.58	0.71	0.73	-0.68	-1.4	-1.13	-1.23	-0.83	0.91	0.87	0.86	1.21	-0.76	1.04	0.94
KEGG_FOLATE_BIOSYNTHESIS	0.9	0.6	1.16	-1.28	-1.37	-0.84	0.76	0.56	0.82	-1.22	-1.34	-1.27	0.94	-1.78	-0.71	0.7	1.46	-1.12	-1.29	-1.11	-1.54	-0.91	0.81	-1.26	-0.83	-1.09	-1.17	-1.2	-1.4	0.81	-0.5	0.93	1.58	0.66	-1.47	-1.24	-1.21	0.92	-0.71	-0.94	0.91	-1.16	1.56	-0.73	-0.82	-1.05	-0.6	-0.83	0.7
KEGG_FOLATE_BIOSYNTHESIS1	0.9	0.6	1.16	-1.28	-1.37	-0.84	0.76	0.56	0.82	-1.22	-1.34	-1.27	0.94	-1.78	-0.71	0.7	1.46	-1.12	-1.29	-1.11	-1.54	-0.91	0.81	-1.26	-0.83	-1.09	-1.17	-1.2	-1.4	0.81	-0.5	0.93	1.58	0.66	-1.47	-1.24	-1.21	0.92	-0.71	-0.94	0.91	-1.16	1.56	-0.73	-0.82	-1.05	-0.6	-0.83	0.7
AROMATIC_COMPOUND_METABOLIC_PROCESS	-0.83	-1.06	-0.75	-0.83	0.61	0.67	-1.44	-1.1	0.8	1.23	-0.86	-0.76	-1.21	-1.37	-1.04	-1.57	0.86	0.67	1.05	-1.47	0.59	-1.67	0.79	1.16	-0.95	0.63	0.97	-0.46	-1.16	-0.82	-1.2	1.29	0.69	-1.12	-1.09	-1.17	0.78	-0.66	-0.82	-1.23	1.16	-0.47	-0.77	0.76	-1.02	-0.74	-1.41	-0.99	0.78
module_140	0.57	1.31	1.19	-0.65	-0.92	0.72	1.1	-0.99	-1.29	1.41	-1.36	-1.1	-0.77	0.6	-0.59	1.48	1.31	0.98	0.94	0.81	0.81	0.92	0.69	0.91	-1	-1.07	0.79	-1.63	-1.03	-1.01	0.83	1.24	-0.73	0.63	-0.96	-1.3	0.63	-0.84	-1.2	-0.6	1.13	-0.69	0.86	0.76	0.97	-1.2	0.8	0.69	1.36
module_514	0.83	1.48	0.8	-0.91	-0.6	-0.85	0.86	-1.95	1.05	0.96	-1.22	1.03	-1.52	-0.64	-1.68	-1.16	-1.43	-1.62	-0.78	-0.86	-0.89	-1.9	-1.21	0.77	-1.25	-1.02	0.62	0.81	-1.29	-0.71	-1.14	-1.08	-0.95	-0.85	-1.31	0.68	1.64	1.47	-1.9	1	1.47	0.81	-0.94	-0.94	1.28	0.92	0.73	-0.99	-0.71
V.ERR1_Q2	0.74	-1.43	-1.02	-1.28	0.81	1.02	1.28	1.1	1.37	0.56	-0.86	-0.63	1.79	1.58	2.17	1.68	1.97	1.29	1.3	2.07	-0.92	-1.15	-0.76	-1.41	-1.14	0.76	1.1	0.74	-1.15	-1.43	-0.94	-1.11	-1.06	-0.96	0.68	1.18	0.88	1.9	-1.24	0.88	-0.85	-0.59	0.85	1.47	-1.1	0.96	0.91	0.98	-0.49
V.SF1_Q6	0.78	-1.05	0.7	-0.99	0.84	1.05	0.85	0.66	-0.98	-0.97	0.96	0.9	1.27	2	2.07	1.79	2.02	2.27	1.69	2.23	1.55	1.05	1.15	-0.83	0.7	-0.63	-0.91	-0.79	-0.53	1.19	-0.87	1.09	-1.19	-1.32	0.72	-0.67	-0.98	0.65	0.86	1.06	0.76	-0.84	-0.81	-0.55	-0.83	1.18	1.28	0.73	1.29
TGACCTTG_V.SF1_Q6	0.73	-1.14	-0.88	-0.88	1.03	0.72	0.71	0.85	0.64	0.68	0.6	-0.55	0.54	1.17	1.21	1.4	1.47	1.68	1.3	1.42	1.21	1.1	-0.67	-1.27	-0.92	0.68	-1.19	-1.47	-1.26	1.07	1.03	-0.89	-1.45	-1.52	-0.85	-1.18	0.68	0.94	0.88	1.6	0.98	1.06	0.68	1.01	-0.98	0.92	1.03	1.38	-0.82
CARBOXY_LYASE_ACTIVITY	0.72	0.63	-1	1.28	1.31	1.4	-0.93	-1.29	1	-0.97	0.9	0.72	-0.94	-1.19	1.07	-1.15	-0.89	-1.31	1.52	-0.7	0.71	0.73	0.82	-1.73	-1.07	0.63	-0.69	-1.37	-0.56	-0.96	-1.16	1.01	-1.48	-1.29	-0.9	-1.09	-1.27	0.64	-0.82	-0.99	0.91	-0.71	0.71	-1.19	-0.67	1.11	-1.23	-0.79	-1.22
CARBON_CARBON_LYASE_ACTIVITY	-0.62	-0.74	-1.43	1.42	1.64	1.12	1.08	-0.59	1	0.75	-0.64	1.15	0.82	0.88	1.35	0.98	-1.05	-1.17	1.11	-1.02	0.77	-0.78	1.13	-2.05	-1.4	-0.8	0.85	-0.8	0.58	-1.11	-1.15	1	-0.85	-0.97	-1.46	-1.24	-1.79	-0.65	0.82	-1.02	-0.79	0.85	-0.61	-1.23	0.89	1.22	0.97	-1.19	1.11
KEGG_PATHOGENIC_ESCHERICHIA_COLI_INFECTION	1.09	0.82	1.1	1.29	1.23	1.57	-0.54	0.71	1.02	1.48	1.11	-1.09	1.18	1.72	1.31	1.19	2.6	1.72	1.66	1.22	1.38	-0.61	0.81	1.13	2.38	0.54	0.82	-1.12	-0.6	0.78	-0.65	-1.04	1	-1.19	-0.88	-0.91	-0.76	-0.61	0.68	-0.6	1.26	-0.87	0.9	-0.87	0.93	1.13	-0.99	-0.66	1.21
KEGG_PATHOGENIC_ESCHERICHIA_COLI_INFECTION1	1.09	0.82	1.1	1.29	1.23	1.57	-0.54	0.71	1.02	1.48	1.11	-1.09	1.18	1.72	1.31	1.19	2.6	1.72	1.66	1.22	1.38	-0.61	0.81	1.13	2.38	0.54	0.82	-1.12	-0.6	0.78	-0.65	-1.04	1	-1.19	-0.88	-0.91	-0.76	-0.61	0.68	-0.6	1.26	-0.87	0.9	-0.87	0.93	1.13	-0.99	-0.66	1.21
REACTOME_POST_CHAPERONIN_TUBULIN_FOLDING_PATHWAY	0.97	0.56	-1.04	-0.59	1.05	1.12	0.81	0.77	-1.05	1.23	-1.11	1.1	0.78	0.96	0.79	1.67	1.4	1.24	1.72	1.16	0.84	0.88	0.77	1.06	1.78	-1.19	-1.06	-1.28	0.76	0.98	-1.31	-1.27	-0.82	-2.37	-2.03	-1.23	1.09	-0.76	0.56	-1.08	-0.51	-1.53	0.78	1.09	0.7	1.1	1.94	0.64	0.98
REACTOME_POST_CHAPERONIN_TUBULIN_FOLDING_PATHWAY1	0.97	0.56	-1.04	-0.59	1.05	1.12	0.81	0.77	-1.05	1.23	-1.11	1.1	0.78	0.96	0.79	1.67	1.4	1.24	1.72	1.16	0.84	0.88	0.77	1.06	1.78	-1.19	-1.06	-1.28	0.76	0.98	-1.31	-1.27	-0.82	-2.37	-2.03	-1.23	1.09	-0.76	0.56	-1.08	-0.51	-1.53	0.78	1.09	0.7	1.1	1.94	0.64	0.98
REACTOME_FORMATION_OF_TUBULIN_FOLDING_INTERMEDIATES_BY_CCT_TRIC	0.79	0.51	-0.84	1.05	0.7	1.78	1.34	0.93	1.04	1.18	-0.81	1.19	-1.08	0.59	-0.91	1.49	-0.68	-0.85	1.31	-1.37	-0.77	-0.65	0.67	-0.58	1.37	-1.14	-0.83	-0.96	-0.79	-0.71	-1.32	-1.24	-0.6	-2.43	-1.82	-1.33	1.17	-1.06	-0.92	-1.02	0.95	-1.39	0.8	-0.87	-1.08	0.76	1.27	0.6	0.9
REACTOME_FORMATION_OF_TUBULIN_FOLDING_INTERMEDIATES_BY_CCT_TRIC1	0.79	0.51	-0.84	1.05	0.7	1.78	1.34	0.93	1.04	1.18	-0.81	1.19	-1.08	0.59	-0.91	1.49	-0.68	-0.85	1.31	-1.37	-0.77	-0.65	0.67	-0.58	1.37	-1.14	-0.83	-0.96	-0.79	-0.71	-1.32	-1.24	-0.6	-2.43	-1.82	-1.33	1.17	-1.06	-0.92	-1.02	0.95	-1.39	0.8	-0.87	-1.08	0.76	1.27	0.6	0.9
REACTOME_PREFOLDIN_MEDIATED_TRANSFER_OF_SUBSTRATE_TO_CCT_TRIC	1.1	0.69	-0.76	-0.91	0.87	1.22	1.49	0.88	1	1.17	-0.8	0.81	-0.68	1.07	-0.57	1.52	1.45	1.14	1.68	1.2	0.51	-1.1	-0.83	0.78	1.35	-1.05	-0.93	-0.94	-0.9	-1.3	-1.59	-1.08	-1.05	-2.37	-1.45	-1.25	1.05	-1	-1.03	-0.96	1.11	-1.34	-0.99	-1.09	-0.72	0.71	1.15	0.95	0.78
REACTOME_PREFOLDIN_MEDIATED_TRANSFER_OF_SUBSTRATE_TO_CCT_TRIC1	1.1	0.69	-0.76	-0.91	0.87	1.22	1.49	0.88	1	1.17	-0.8	0.81	-0.68	1.07	-0.57	1.52	1.45	1.14	1.68	1.2	0.51	-1.1	-0.83	0.78	1.35	-1.05	-0.93	-0.94	-0.9	-1.3	-1.59	-1.08	-1.05	-2.37	-1.45	-1.25	1.05	-1	-1.03	-0.96	1.11	-1.34	-0.99	-1.09	-0.72	0.71	1.15	0.95	0.78
REACTOME_CHAPERONIN_MEDIATED_PROTEIN_FOLDING	0.68	0.6	-0.54	0.94	0.48	1.03	1.08	0.78	0.71	1.39	0.71	1.09	-0.6	1.15	0.77	1.6	1.35	1.49	1.48	1.39	0.69	-1.16	0.7	0.82	1.11	-1.16	-0.93	-0.73	0.59	-0.88	-1.71	-1.08	-0.9	-1.77	-1.43	-1.28	0.94	-1.09	-0.85	-1.35	0.81	-1.28	-0.82	-1.08	-0.71	0.98	1.1	0.87	-0.59
REACTOME_CHAPERONIN_MEDIATED_PROTEIN_FOLDING1	0.68	0.6	-0.54	0.94	0.48	1.03	1.08	0.78	0.71	1.39	0.71	1.09	-0.6	1.15	0.77	1.6	1.35	1.49	1.48	1.39	0.69	-1.16	0.7	0.82	1.11	-1.16	-0.93	-0.73	0.59	-0.88	-1.71	-1.08	-0.9	-1.77	-1.43	-1.28	0.94	-1.09	-0.85	-1.35	0.81	-1.28	-0.82	-1.08	-0.71	0.98	1.1	0.87	-0.59
BIOCARTA_FEEDER_PATHWAY	-0.75	0.7	-0.66	1.42	-1.03	1.75	-1.27	-0.92	1.11	1.08	-0.94	0.58	-1.11	-1	-0.73	-1.39	-0.98	-1.96	0.66	-0.82	1.11	0.76	1.31	-0.86	0.98	-1.45	-0.6	1.1	-0.85	0.55	0.79	-1.15	0.58	-0.92	-1.07	-1.14	-1.02	0.94	1.06	0.76	-0.43	-1.08	1.16	1.17	1.23	1.24	-1.22	1.34	-1.66
BIOCARTA_FEEDER_PATHWAY1	-0.75	0.7	-0.66	1.42	-1.03	1.75	-1.27	-0.92	1.11	1.08	-0.94	0.58	-1.11	-1	-0.73	-1.39	-0.98	-1.96	0.66	-0.82	1.11	0.76	1.31	-0.86	0.98	-1.45	-0.6	1.1	-0.85	0.55	0.79	-1.15	0.58	-0.92	-1.07	-1.14	-1.02	0.94	1.06	0.76	-0.43	-1.08	1.16	1.17	1.23	1.24	-1.22	1.34	-1.66
KEGG_GLYOXYLATE_AND_DICARBOXYLATE_METABOLISM	0.82	0.79	0.84	-1.16	1.44	1.77	-0.99	-0.9	-0.9	1.12	-1.14	1.06	-1.17	-1.44	-1.54	-1.6	-1.96	-1.47	-0.65	-1.53	0.76	-0.6	1	-0.67	0.69	-0.74	-1.69	0.64	1.22	-0.68	0.73	-0.78	0.59	0.81	-0.61	0.9	0.63	-0.98	-0.98	-0.63	-1.06	-1	-1.05	-0.62	1.09	1.18	-1.72	0.98	1.23
KEGG_GLYOXYLATE_AND_DICARBOXYLATE_METABOLISM1	0.82	0.79	0.84	-1.16	1.44	1.77	-0.99	-0.9	-0.9	1.12	-1.14	1.06	-1.17	-1.44	-1.54	-1.6	-1.96	-1.47	-0.65	-1.53	0.76	-0.6	1	-0.67	0.69	-0.74	-1.69	0.64	1.22	-0.68	0.73	-0.78	0.59	0.81	-0.61	0.9	0.63	-0.98	-0.98	-0.63	-1.06	-1	-1.05	-0.62	1.09	1.18	-1.72	0.98	1.23
CARBOHYDRATE_KINASE_ACTIVITY	-0.94	0.88	-0.77	-0.68	-0.94	-0.95	-0.42	-1.15	-0.68	-0.74	1.78	1.58	-1.09	-1.08	-1.61	-1.27	-1.47	-1.75	-1.49	-0.71	-1.12	-0.92	1.27	-0.8	-1.66	-1.06	-1.35	-1.17	0.85	-1.37	-0.58	0.83	1.08	-1.01	-0.79	-1.32	0.57	0.88	-0.98	-1.14	1.03	-1.08	0.71	-0.72	-0.87	0.88	1.92	1.22	0.76
KEGG_GALACTOSE_METABOLISM	0.58	1.21	0.94	-1.13	-1.36	-0.61	1.05	-0.68	-1.18	0.94	1.36	1.74	-0.99	-1.48	-1.64	-1.6	-0.97	-1.59	-1.72	-0.63	-0.92	-1.66	0.95	-1.17	-1.73	-1.03	-1.19	-1.2	0.57	-1.73	0.73	-0.99	-0.88	-1.09	0.9	-1.06	0.55	0.63	0.65	-1.26	0.97	1	-1.03	1.36	1.15	0.73	-0.86	0.61	1.31
KEGG_GALACTOSE_METABOLISM1	0.58	1.21	0.94	-1.13	-1.36	-0.61	1.05	-0.68	-1.18	0.94	1.36	1.74	-0.99	-1.48	-1.64	-1.6	-0.97	-1.59	-1.72	-0.63	-0.92	-1.66	0.95	-1.17	-1.73	-1.03	-1.19	-1.2	0.57	-1.73	0.73	-0.99	-0.88	-1.09	0.9	-1.06	0.55	0.63	0.65	-1.26	0.97	1	-1.03	1.36	1.15	0.73	-0.86	0.61	1.31
KEGG_FRUCTOSE_AND_MANNOSE_METABOLISM	-0.73	1.06	-0.86	0.82	-0.68	1.9	-0.77	-0.78	1.02	1.33	0.86	1.46	-1.71	-1.72	-2.01	-1.69	-2.16	-1.77	-1.08	-0.93	-1.58	-1.03	1.14	-1.61	-1.54	-1.07	-0.89	1.26	-0.98	-0.85	-0.61	1.29	0.69	-0.64	-1.07	-1.18	-1.04	1.44	0.8	-0.63	-0.85	-1.02	-0.91	0.73	1.16	1.19	1.86	1.14	0.95
KEGG_FRUCTOSE_AND_MANNOSE_METABOLISM1	-0.73	1.06	-0.86	0.82	-0.68	1.9	-0.77	-0.78	1.02	1.33	0.86	1.46	-1.71	-1.72	-2.01	-1.69	-2.16	-1.77	-1.08	-0.93	-1.58	-1.03	1.14	-1.61	-1.54	-1.07	-0.89	1.26	-0.98	-0.85	-0.61	1.29	0.69	-0.64	-1.07	-1.18	-1.04	1.44	0.8	-0.63	-0.85	-1.02	-0.91	0.73	1.16	1.19	1.86	1.14	0.95
KEGG_PENTOSE_PHOSPHATE_PATHWAY	0.86	0.58	-1.01	-1.57	0.8	-1.58	0.88	0.66	0.54	1.2	1.07	0.7	-1.5	-0.87	-0.98	-0.77	-0.95	-0.92	-1.25	0.77	-0.87	-1.11	1.25	0.7	0.8	0.86	-1.26	0.66	0.94	-1.09	0.62	1.16	0.63	0.5	-0.97	-1.31	1.47	-0.93	-1.28	0.57	1.24	-0.95	0.87	-1.05	0.9	1.16	1.2	1.1	-0.99
KEGG_PENTOSE_PHOSPHATE_PATHWAY1	0.86	0.58	-1.01	-1.57	0.8	-1.58	0.88	0.66	0.54	1.2	1.07	0.7	-1.5	-0.87	-0.98	-0.77	-0.95	-0.92	-1.25	0.77	-0.87	-1.11	1.25	0.7	0.8	0.86	-1.26	0.66	0.94	-1.09	0.62	1.16	0.63	0.5	-0.97	-1.31	1.47	-0.93	-1.28	0.57	1.24	-0.95	0.87	-1.05	0.9	1.16	1.2	1.1	-0.99
module_306	1.26	0.92	-0.66	0.94	1.42	0.89	-0.63	1.46	-0.88	1.52	1.15	0.97	-0.54	0.62	1.22	0.72	1.1	1.38	1.52	0.84	1.41	-1.09	1.33	0.84	1.41	-0.93	-1.35	0.84	-0.83	-0.46	0.89	-1.07	-1.19	-1.88	-0.52	-1.26	1.18	0.93	-0.82	1.3	0.63	-1.03	-0.84	0.83	1.21	0.86	1.06	0.9	1.35
REACTOME_GLUCOSE_METABOLISM	-0.71	-0.4	-0.85	1.22	1.45	1.25	-0.57	-0.77	-0.64	1.12	0.8	1.03	-1.95	-1.07	-1.12	-1.29	-1.69	-0.98	0.61	-1.24	-1.21	-1.06	1.33	0.97	-1.22	-1.04	-1.63	-0.7	-0.78	0.65	0.66	1.26	-0.77	-1.34	-0.84	-1.24	0.73	1.09	0.68	1.53	-0.67	-0.53	-1.03	0.63	1.28	1.14	1.38	0.78	1.07
REACTOME_GLUCOSE_METABOLISM1	-0.71	-0.4	-0.85	1.22	1.45	1.25	-0.57	-0.77	-0.64	1.12	0.8	1.03	-1.95	-1.07	-1.12	-1.29	-1.69	-0.98	0.61	-1.24	-1.21	-1.06	1.33	0.97	-1.22	-1.04	-1.63	-0.7	-0.78	0.65	0.66	1.26	-0.77	-1.34	-0.84	-1.24	0.73	1.09	0.68	1.53	-0.67	-0.53	-1.03	0.63	1.28	1.14	1.38	0.78	1.07
REACTOME_METABOLISM_OF_CARBOHYDRATES	0.7	0.56	-0.65	-0.76	1	0.9	-0.6	-0.83	1	1.34	1.22	0.74	-1.08	-1.1	-1.21	-0.86	-1.16	-1.08	0.88	0.87	-1.48	-1.32	1.02	-0.97	-1.58	-0.87	-1.58	-0.77	1.2	0.68	0.71	1.19	-1.08	-1.38	0.87	-1.27	0.72	0.8	0.59	1.15	-0.54	-0.86	-0.87	1.01	-0.72	0.81	-0.78	0.9	0.65
REACTOME_METABOLISM_OF_CARBOHYDRATES1	0.7	0.56	-0.65	-0.76	1	0.9	-0.6	-0.83	1	1.34	1.22	0.74	-1.08	-1.1	-1.21	-0.86	-1.16	-1.08	0.88	0.87	-1.48	-1.32	1.02	-0.97	-1.58	-0.87	-1.58	-0.77	1.2	0.68	0.71	1.19	-1.08	-1.38	0.87	-1.27	0.72	0.8	0.59	1.15	-0.54	-0.86	-0.87	1.01	-0.72	0.81	-0.78	0.9	0.65
module_530	-1.08	-0.71	-0.92	0.67	-1.02	-1.29	1.16	-0.96	0.91	1.36	-1.05	0.99	1.34	1.46	1.82	1.41	2.05	1.55	1.36	1.75	0.83	0.72	0.96	1.22	1.17	-0.71	-1.06	-1.11	-1.67	-1.48	-2.18	-0.92	-0.71	-0.75	1.18	-1.02	1.01	-1.37	-0.86	-1.07	-0.65	0.83	-0.77	-0.68	-0.99	0.86	0.73	-1.9	0.67
OXIDOREDUCTASE_ACTIVITY_ACTING_ON_PEROXIDE_AS_ACCEPTOR	1.26	0.71	0.91	0.84	-1.42	0.8	1.02	0.72	-0.66	1.21	-0.81	1.01	0.95	1.39	0.67	1.46	0.7	-0.87	0.59	1.69	-0.74	1.14	-0.69	1.84	1.39	0.96	0.97	-0.94	-1.25	-0.97	-1.33	-0.96	-1.09	-2.26	0.67	-1.26	-0.68	0.87	-1.36	-0.61	0.68	-0.62	-0.94	0.6	1.12	0.95	0.64	-0.77	0.8
ANTIOXIDANT_ACTIVITY	0.98	1.03	0.87	-0.73	-1.37	1.54	-0.69	0.69	-0.79	1.21	0.92	1.16	0.92	1.22	1.13	1.38	0.64	0.65	0.88	1.33	0.8	0.74	0.77	1.64	0.93	-0.87	0.76	-0.85	-1.36	-1.15	-1.71	-1.11	-0.91	-1.81	1.16	-1.3	-0.61	-0.86	-1.23	-0.58	0.62	0.48	-1.61	-0.7	1.24	1.06	1.22	-1.45	0.59
module_235	0.98	0.69	-0.91	-0.66	0.95	-1.44	-0.74	-0.89	-0.67	1.25	-1.76	-0.63	-1.73	0.88	1.45	1.54	1.47	-0.98	1.8	1.4	-0.92	1.29	0.9	-0.81	-1.08	-1.03	1.07	-1.2	0.93	-0.98	-1.15	0.88	-0.83	0.72	-0.7	-0.96	1.14	-1.46	-1.24	-0.91	0.67	-0.7	1.11	0.89	-0.76	-0.72	-0.81	1.07	0.59
module_440	-1.09	1.09	1.08	-0.97	0.6	1.55	0.82	-0.68	1.03	0.77	1.23	-0.66	0.88	-1.05	1.2	0.98	1	-0.81	-0.94	1.27	0.57	-1.08	-0.83	-1.48	-0.44	1.11	-0.74	0.92	-0.78	1.49	-0.81	-0.68	-1.89	-1.52	-0.65	-0.99	-1.17	-1.12	-1.8	-1.38	0.66	-0.77	-0.82	-1.04	1.01	1	-1.19	0.61	1.14
module_40	0.57	1.41	0.75	-1.13	1.02	1.28	1.02	-0.87	-0.61	1.33	-1.04	-1.46	-2.03	-1.76	-1.39	-1.75	-2.03	-1.67	-1.74	-1.85	-0.89	-1.11	0.86	-0.47	2.15	-1.44	-0.9	-0.97	-0.92	-0.85	-1.26	0.76	-0.79	-1.81	-1.05	-1.33	0.88	-1.37	-1.41	0.86	0.72	-0.88	-0.81	-1.2	-1.08	0.83	-1.26	-0.77	-1.43
module_78	-0.88	0.74	1.47	-0.83	-0.85	-0.96	0.6	-1.27	0.69	-1.14	-1.24	-0.6	-1.74	0.87	0.72	0.96	0.64	-0.88	1.43	1.4	-1.19	0.84	0.82	-0.74	0.8	-0.7	-1.32	-0.63	-1.29	0.75	-0.98	1.31	-1.36	-1.32	-1.15	-1.32	1.01	-0.84	0.78	-1.23	-0.77	-0.66	0.9	-0.7	-1.15	0.89	-1.2	-1.05	-0.91
CARBOXYLIC_ACID_METABOLIC_PROCESS	0.85	-0.78	-1.13	0.57	-0.76	0.64	-0.57	-1.1	-0.96	1.15	-0.83	1.26	-1.92	-1.54	-0.79	-1.01	-1.4	-2.28	-0.82	-1.3	-1.24	0.75	1.11	0.53	-1.29	1.06	-0.96	0.83	0.95	-0.74	-0.94	-0.88	-1.13	-1.13	-1.48	-1.01	0.92	-1.43	-0.66	0.56	0.62	-1.21	-1.24	-1.25	0.81	1.07	1.02	-0.81	1.11
ORGANIC_ACID_METABOLIC_PROCESS	0.87	0.78	-1.09	0.64	-0.81	0.79	-0.68	-1.04	-0.96	1.07	-0.81	1.21	-1.9	-1.56	-0.96	-1	-1.48	-2.29	-0.83	-1.3	-1.22	0.85	1.1	0.49	-1.53	1.07	-1.05	0.85	-1.02	-0.84	-1.02	-0.88	-1.13	-1.14	-1.33	-1	0.9	-1.43	-0.68	0.58	0.63	-0.72	-1.24	-1.17	0.9	1.12	1.04	-0.7	1.16
NITROGEN_COMPOUND_METABOLIC_PROCESS	-1.1	-0.7	-1.02	0.8	0.89	0.88	-0.64	-0.79	-0.86	1.21	1.22	1.16	-1.02	0.73	-0.52	0.78	-1.25	1.5	0.96	0.63	-0.92	-0.66	0.97	0.96	-0.79	0.66	-1.15	-1.16	-1.58	0.83	-1.12	0.83	-1.51	-1.78	-0.87	-0.96	-0.99	1.13	-1.26	-0.66	0.57	-1.02	-1.22	-0.98	0.71	0.85	0.75	-0.58	0.6
AMINE_METABOLIC_PROCESS	-1.29	-0.89	-1.06	0.98	-0.63	0.77	-0.78	-0.98	-0.68	1.21	1.38	1.08	-1.05	0.91	-0.48	0.62	-0.85	1.27	1.64	1.16	-0.92	1.07	1.13	0.98	-0.76	0.74	1	-0.79	-2	0.82	-1.21	0.72	-1.45	-1.27	-0.87	-0.82	-0.77	-0.85	-1.03	-0.74	0.75	-1.3	-1.23	-0.97	-0.82	0.97	0.64	0.57	1.2
AMINO_ACID_METABOLIC_PROCESS	-1.39	0.96	-1.01	0.7	0.5	0.79	1.01	-1.05	-0.69	1.04	0.71	0.67	-2.17	-0.56	-0.95	0.94	0.62	0.67	0.79	0.69	-1.22	0.98	1.14	1.34	-1.6	-0.56	0.89	1.11	-1.38	-0.63	-1.11	1.03	-1.66	-1.14	-1.07	-0.78	-0.63	-1.49	-0.74	-0.55	0.6	-1.43	-1.2	-1.1	-1.12	0.79	-1.23	-1.03	0.57
AMINO_ACID_AND_DERIVATIVE_METABOLIC_PROCESS	-0.9	-0.68	-0.91	0.9	0.52	0.75	0.66	0.87	-0.57	1.2	1.34	0.98	-1.44	1.1	1.44	1.29	1.13	1.33	1.64	1.4	-1.49	0.49	1.28	0.96	-1.31	-0.52	0.84	-0.96	-1.34	0.75	-1.18	0.96	-1.3	-1.36	-0.96	-0.84	-0.67	-1.12	0.9	-0.78	0.84	-1.19	-1.25	0.74	-1.03	0.97	-1.21	-0.81	0.77
GLUTAMINE_FAMILY_AMINO_ACID_METABOLIC_PROCESS	-0.78	0.92	1.04	-0.94	1.49	0.9	0.99	1.13	0.43	0.92	1.39	1.4	-1.12	-0.75	-1.11	-1.25	-1.02	-1.18	0.79	1.18	0.92	1.21	-0.97	-0.5	0.98	0.51	1.08	1.07	-0.98	0.94	-0.78	0.88	-2	-0.76	-1.16	-0.88	0.87	-0.83	-1.05	0.63	0.62	-0.84	0.97	-1.16	0.69	0.91	-1.39	-1.02	-1.01
AMINO_ACID_CATABOLIC_PROCESS	1.37	1.16	1.05	1.05	1.55	1.25	1.03	-0.77	0.92	-0.73	0.49	0.8	-1.23	0.6	-0.64	-0.66	-1.36	-1.54	1.04	-0.56	-0.64	-0.74	0.75	0.62	0.87	0.6	-0.91	-0.67	-1.02	2.03	-0.72	-0.93	-1.32	-2.08	-2.23	-1.32	-0.75	-0.49	-1.19	1.1	-0.62	0.79	0.97	-0.85	0.72	0.71	-1.19	1.1	-0.7
AMINE_CATABOLIC_PROCESS	1.42	1.3	0.95	1.34	1.4	1.29	1.18	0.85	0.93	-0.45	0.51	1.27	-0.73	-0.49	-0.94	0.79	-1	-1.23	1.05	-0.64	-0.83	1.15	-0.77	-0.62	1.1	1.09	-1.02	0.85	-1.03	1.98	-0.93	-0.92	-1.1	-2.21	-1.76	-1.32	-0.83	0.45	-1.37	1.1	-0.64	-0.7	1.04	-0.82	0.79	0.72	-1.15	-1.06	-0.83
NITROGEN_COMPOUND_CATABOLIC_PROCESS	1.47	1.32	0.8	1.47	1.52	1.29	0.97	0.96	0.81	-0.51	-0.68	1.08	-1.56	-0.72	-1.3	0.78	-1.54	-1.4	1.02	-1.68	-0.81	1.19	-0.8	-0.62	0.89	1.08	-0.82	0.7	-1.05	1.22	-1.35	-0.92	-1.43	-1.87	-1.48	-1.32	-0.82	-0.57	-1.56	1.12	-0.66	-0.69	1.11	-0.89	0.89	0.88	-1.13	-0.78	-0.55
module_294	0.86	1.12	1.19	1.07	-1.39	-0.53	-0.95	0.94	1.4	-1.68	-0.91	1.01	-0.72	-0.73	-0.93	-1.45	0.88	0.82	0.6	0.78	0.88	-0.93	-0.81	-1.64	-0.58	-0.61	1.25	0.59	-0.71	0.89	-0.93	-1.08	-1.44	-1.73	-1.88	1.23	-0.79	-0.79	-1.28	-1.22	-0.98	-0.89	0.59	-1.07	1.09	-1.27	-1.43	-1.1	-1.05
KEGG_NITROGEN_METABOLISM	1.23	1.96	0.96	0.67	-1.4	-0.61	0.73	1.14	0.62	-1.11	-1.49	1.27	-1.19	-0.96	-0.77	-1.02	-0.89	-0.89	-1.05	-0.87	0.8	1.23	1.3	-2.1	-3.64	1.1	1.11	0.96	1.02	1.09	0.68	-1.16	0.96	-1.74	-0.93	-1.1	1.24	0.86	-1.08	-0.91	-0.63	-1.67	0.87	0.62	1.14	-0.88	-1.26	0.84	-0.72
KEGG_NITROGEN_METABOLISM1	1.23	1.96	0.96	0.67	-1.4	-0.61	0.73	1.14	0.62	-1.11	-1.49	1.27	-1.19	-0.96	-0.77	-1.02	-0.89	-0.89	-1.05	-0.87	0.8	1.23	1.3	-2.1	-3.64	1.1	1.11	0.96	1.02	1.09	0.68	-1.16	0.96	-1.74	-0.93	-1.1	1.24	0.86	-1.08	-0.91	-0.63	-1.67	0.87	0.62	1.14	-0.88	-1.26	0.84	-0.72
LYASE_ACTIVITY	1.01	1.04	0.71	1.73	0.96	1.15	0.67	0.95	0.69	0.9	-0.87	-1.18	-1.85	-1.45	-0.77	-1.94	-1.88	-2.12	-0.77	-1.86	-0.83	0.95	1.17	-1.84	-2.36	1.11	-1.03	-0.64	0.72	0.89	-0.89	-0.8	0.8	-0.9	-1.37	-1.25	-1.31	-1.13	0.83	1.05	-1.5	-0.85	0.83	-0.74	-1.19	1.32	-0.76	-0.6	1.12
HYDRO_LYASE_ACTIVITY	1.25	0.71	0.71	-0.85	-0.55	0.6	-0.73	1.16	-0.62	0.77	-1.09	0.83	-1.14	-1.18	-0.75	-0.92	-1.84	-2.17	1.12	-0.78	-0.81	0.65	1.32	-1.78	-2.06	1.4	1.2	-0.66	0.54	0.89	-1.26	-1.14	1.07	-1	-0.93	-1.14	0.83	-0.83	1.05	1.41	-1.41	-1.72	1.03	0.77	-1.2	1.24	-0.84	-0.71	0.64
CARBON_OXYGEN_LYASE_ACTIVITY	1.16	1.08	0.74	0.62	-0.59	0.52	-1.09	0.78	-0.64	-0.73	-1.07	0.91	-1.35	-1.28	-1.4	-1.42	-1.87	-2.42	0.87	-1.44	-1.16	0.8	1.31	-1.46	-2.18	1.33	1.12	-0.63	-0.7	-1.08	-1.15	-1.25	0.98	-0.91	-0.78	-1.24	-1.01	0.88	0.96	1.26	-0.99	-1.44	0.88	0.71	-1.2	1.25	0.84	-0.77	0.91
BIOCARTA_BCELLSURVIVAL_PATHWAY	-0.58	1.09	-0.83	-0.84	-0.68	1.14	-1.01	1.37	-0.96	-1.2	0.75	0.8	1.84	1.64	1.38	1.29	2.38	1.82	1.67	1.26	0.89	1.16	1.03	1.21	-1.61	-1.3	1.06	1.2	-0.54	-1.31	1.05	0.96	-0.46	1.2	1.83	0.85	-0.86	0.9	0.94	1.41	0.6	0.88	-0.61	1.58	0.83	0.92	0.89	-0.99	1.21
BIOCARTA_BCELLSURVIVAL_PATHWAY1	-0.58	1.09	-0.83	-0.84	-0.68	1.14	-1.01	1.37	-0.96	-1.2	0.75	0.8	1.84	1.64	1.38	1.29	2.38	1.82	1.67	1.26	0.89	1.16	1.03	1.21	-1.61	-1.3	1.06	1.2	-0.54	-1.31	1.05	0.96	-0.46	1.2	1.83	0.85	-0.86	0.9	0.94	1.41	0.6	0.88	-0.61	1.58	0.83	0.92	0.89	-0.99	1.21
BIOCARTA_ACH_PATHWAY	1.16	-0.67	-0.77	-0.85	1.38	1	0.8	1.44	0.86	-0.84	0.93	1.32	0.86	-0.85	-1	-1.07	-1.31	0.84	-0.86	0.66	0.84	1.53	-0.86	0.86	-1.88	-1.09	1.12	0.94	-0.9	1.21	-0.86	-0.67	1.19	0.88	-0.94	0.98	0.86	1	-1.03	1.03	-1	-1.85	-1.23	1.37	1.26	1.21	1.41	-0.9	1.27
BIOCARTA_ACH_PATHWAY1	1.16	-0.67	-0.77	-0.85	1.38	1	0.8	1.44	0.86	-0.84	0.93	1.32	0.86	-0.85	-1	-1.07	-1.31	0.84	-0.86	0.66	0.84	1.53	-0.86	0.86	-1.88	-1.09	1.12	0.94	-0.9	1.21	-0.86	-0.67	1.19	0.88	-0.94	0.98	0.86	1	-1.03	1.03	-1	-1.85	-1.23	1.37	1.26	1.21	1.41	-0.9	1.27
BIOCARTA_LONGEVITY_PATHWAY	1.19	-0.47	-0.58	0.75	-1.15	0.84	-0.73	1	-0.94	-1.07	0.85	1.11	1.8	1.32	1.72	1.3	1.83	2.11	1.62	0.77	0.9	-0.9	-1.05	0.69	-2.26	-1.07	-1.22	-0.77	-0.84	-1.36	-0.7	1.15	0.92	-0.72	0.88	-0.76	0.94	-1.2	-0.94	-0.69	1.18	1.07	0.96	1.45	-0.79	-0.78	-1.12	-0.96	-0.86
BIOCARTA_LONGEVITY_PATHWAY1	1.19	-0.47	-0.58	0.75	-1.15	0.84	-0.73	1	-0.94	-1.07	0.85	1.11	1.8	1.32	1.72	1.3	1.83	2.11	1.62	0.77	0.9	-0.9	-1.05	0.69	-2.26	-1.07	-1.22	-0.77	-0.84	-1.36	-0.7	1.15	0.92	-0.72	0.88	-0.76	0.94	-1.2	-0.94	-0.69	1.18	1.07	0.96	1.45	-0.79	-0.78	-1.12	-0.96	-0.86
SPERMATID_DEVELOPMENT	0.59	-1.13	1.07	-0.87	-1.25	0.68	-1.4	-0.72	-1.41	-1.07	-1.71	-0.65	-1.83	-2	-2	-2.1	-2.33	-1.9	-1.46	-2.16	0.88	0.63	1.06	0.88	-0.9	-1.56	-1.25	-1.19	1.42	0.95	0.84	-1.08	-0.8	0.76	1.19	-0.95	-0.87	0.76	1.16	0.78	-0.59	1.8	1.5	0.97	0.77	1.18	-0.78	-0.73	-1.01
SPERMATID_DIFFERENTIATION	-0.68	-1.16	1.12	-1.18	-1.04	0.81	-1.02	0.76	-1.42	-1.52	-1.32	0.65	-1.66	-1.9	-2.06	-2.14	-2.92	-2.08	-1.64	-1.86	0.87	0.56	0.68	-0.69	0.77	-1.35	-0.56	-1.09	1.2	0.69	0.62	-1.22	0.57	0.85	0.93	-1.18	-0.99	0.62	1.22	0.94	0.69	1.17	0.92	-0.95	1.01	1.14	0.94	1.09	-0.95
module_192	0.6	-1.1	1.45	1.13	-1.25	-0.74	-1.08	-0.73	-1.21	1.09	-0.96	0.74	-0.9	0.87	0.7	1.06	0.84	-1.06	-0.74	-0.87	1.54	-1.31	-0.81	-0.85	2.49	-0.76	0.9	-0.74	0.69	0.67	0.69	1	-0.65	-1.08	0.74	1.05	0.64	0.9	1.13	-0.79	-1.37	1.2	1.67	1.16	0.96	1.29	1.03	-0.56	-1.6
module_279	0.72	-1.19	1.54	1.11	-1.29	-0.6	-1.05	0.8	-0.68	1.19	-0.84	0.77	-0.81	0.78	0.92	1.25	1.28	-1.08	-1.09	0.72	1.45	-1.15	-0.85	0.69	2.74	-1.11	-0.56	-0.54	1.07	0.82	-1.25	0.8	0.88	-0.71	-0.68	1.01	-1.07	-0.56	0.87	-1.46	-1.04	1.25	1.1	0.82	0.85	1.25	1.04	-0.66	-1.47
module_334	-0.76	-1.12	1.58	1.33	-1.45	0.73	0.91	0.75	0.83	1.27	0.89	0.91	-0.92	0.83	1.1	1.22	1.48	-0.98	-1.1	0.81	0.61	-1.12	-0.91	0.8	2.52	-1.25	-1.1	-0.5	0.87	1.08	-1.29	1.07	0.68	-0.82	-0.54	1.2	-1.13	0.56	0.83	-1.25	-0.98	1.24	1.46	-0.87	0.9	1.13	1.31	-0.69	-1.3
module_427	-1.03	-0.87	0.86	1.03	0.86	-1.07	0.96	-1.06	-0.62	1.08	-1.04	0.61	-0.61	-0.51	1.2	-0.61	0.84	-1.38	-0.92	-1.02	0.92	-1.6	-1.22	-1.16	2.06	0.77	-1.03	-0.6	1.1	-0.74	-1.11	-0.72	-0.87	-1.11	1.26	1.32	0.63	0.71	0.94	0.74	-0.99	0.89	1.05	0.92	0.68	1.31	-0.81	0.98	-0.67
module_480	-1.41	-1.56	1.19	0.76	0.83	-1	0.79	-1	-0.55	0.64	-0.88	-0.6	-0.73	0.85	1.27	-0.56	0.66	-0.87	0.74	1.01	0.91	-1.38	-1	-1.49	1.79	0.68	-0.87	-0.76	0.86	0.83	-0.95	0.73	0.64	0.48	1.8	1.29	-0.62	-0.64	0.96	1.13	-1.17	1.24	1	0.74	-0.72	1.31	0.81	1.66	0.95
MAPKKK_CASCADE_GO_0000165	0.81	1.28	-0.76	0.69	-0.97	-0.92	1.15	-1.24	1.51	-1	1.71	0.89	1.6	1.29	0.92	1.26	1.59	1.74	1.02	1.81	-0.81	-0.79	1.29	-0.77	-0.93	0.7	-0.72	1.04	-0.5	-1.18	1.39	1.25	0.98	2.25	1.81	1.05	1.03	1.39	1.3	1.17	-0.74	1.02	-1.1	0.85	-0.92	0.79	1.02	1.15	-0.72
JNK_CASCADE	0.5	-0.79	-0.95	1.17	-1.02	-0.8	1.25	0.72	0.78	-1.09	-1.25	0.91	1.09	0.92	-1.5	0.58	-0.8	-1.65	-0.6	1.47	0.92	-0.58	1.32	-1.03	-0.99	-1.48	-0.99	0.61	-1.05	-0.78	-0.81	1.2	0.66	1.24	-0.87	1.27	0.96	1	1.36	-0.65	0.68	0.53	-1.43	-0.77	0.79	-1.29	-1.04	1.31	1.09
STRESS_ACTIVATED_PROTEIN_KINASE_SIGNALING_PATHWAY	0.51	-0.67	-1	1.13	-1.09	-0.96	1.27	-0.69	0.49	-1.13	-1.28	1	0.81	0.79	-1.47	0.74	-0.67	-1.56	-0.64	1.38	0.9	-0.59	1.32	-1.19	-0.89	-1.53	-0.94	0.78	-1.34	-0.7	-0.7	1.21	0.8	1.27	-0.86	1.27	0.77	-0.89	1.27	-0.9	0.61	0.55	-1.25	-0.74	-0.74	-1.28	-1.12	1.31	1.1
REGULATION_OF_MAP_KINASE_ACTIVITY	0.47	1.05	-1.02	-0.9	-0.65	-0.44	0.74	0.86	0.83	0.81	1.93	0.94	-0.65	1.12	-0.86	-0.92	0.96	1.29	-0.99	0.77	-1.04	0.84	1.32	1.24	1.22	1.1	1.11	1.18	-1.14	-0.62	-0.7	0.89	-0.6	1.59	1.41	0.96	1.53	0.62	1.38	1.29	-0.77	1.66	0.97	0.81	-0.69	1.19	0.92	-1.1	-0.72
POSITIVE_REGULATION_OF_TRANSFERASE_ACTIVITY	1.01	-0.91	-0.74	-0.73	-0.84	0.91	0.58	0.98	1.11	0.89	1.24	0.71	0.75	1.02	1.24	0.71	1.49	1.28	1.51	1.66	0.93	1.02	1.28	0.86	-1.28	1.03	0.99	-0.87	-0.85	-1.29	1.67	0.84	-1.02	1.96	0.73	-0.78	-0.8	-0.91	1.38	0.88	-0.84	1.13	0.68	-1	-0.76	0.79	-1.13	-0.62	-0.8
ACTIVATION_OF_MAPK_ACTIVITY	0.56	0.69	-0.89	0.7	-1.09	1.45	0.96	1.13	1.62	-0.74	0.75	-0.88	0.62	-0.66	-0.96	-0.62	1.08	1.31	0.96	-0.65	-1.18	-1.29	1.3	-0.91	1.43	0.64	-0.94	-0.74	0.68	0.77	0.94	1.11	-1.13	1.32	0.6	0.96	-0.72	-1.06	0.83	-0.61	0.9	1.36	-0.58	0.88	-0.85	0.92	-0.92	-0.55	0.73
POSITIVE_REGULATION_OF_MAP_KINASE_ACTIVITY	1	-0.99	-0.93	-0.96	1	1.51	1.01	1.09	1.2	0.53	0.79	-0.65	-0.71	0.85	-0.93	1.36	1.02	1.47	1.05	1.05	-0.96	0.92	1.29	1	1.49	1.06	1.01	-0.89	-1.23	1.43	1.21	0.92	0.73	0.82	0.62	0.78	0.86	1.18	1.11	0.92	0.98	1.35	0.57	1.22	-0.77	-0.7	-0.84	0.66	0.64
MAP_KINASE_KINASE_KINASE_ACTIVITY	-0.62	0.78	0.93	-0.79	0.81	0.7	0.98	0.59	1.22	-0.85	1.31	1.26	-1.56	-1.7	-1.43	-1.18	-1.97	-1.57	-1.34	-0.89	-0.69	1.01	1.05	-0.88	1.03	-1.12	-0.61	-1.25	1.31	-0.85	1.15	0.93	-1.14	0.96	-0.79	0.9	-1.07	-1.22	0.75	0.89	1.14	1.3	0.63	1.28	0.75	-0.88	0.89	1.42	0.72
REGULATION_OF_JNK_ACTIVITY	-0.62	1.18	0.9	-0.96	-0.98	-0.71	1.1	1.59	0.87	-0.8	1.02	1.23	-1.65	-1.38	-1.89	-1.64	-0.72	-2.08	-1.1	-1.07	1.09	0.58	1.3	-0.62	-1	-0.56	0.86	0.94	0.74	1.06	1.25	0.99	-0.63	-0.88	-0.81	0.78	1.27	-0.99	1.3	-0.88	1.02	1.36	0.64	-0.75	0.78	-0.89	-1.02	-0.78	1.08
ACTIVATION_OF_JNK_ACTIVITY	-0.85	-0.76	1.25	-1	-0.61	0.77	1.47	1.68	1.3	-1.13	0.92	0.79	-1.77	-1.97	-1.87	-1.26	-0.78	-1.71	-1.02	-1.21	0.92	0.6	1.27	-0.76	0.86	0.62	-1.14	0.72	1.15	1.13	1.26	1.2	0.78	0.88	-1.26	0.81	-0.94	-1.34	0.89	-0.68	1.08	1.35	-0.63	0.94	0.71	-1.15	-0.98	0.88	0.51
POSITIVE_REGULATION_OF_JNK_ACTIVITY	-0.54	0.74	0.89	-0.85	-0.74	0.98	1.31	1.58	1.16	-1.16	1.54	1.12	-1.88	-1.7	-1.96	-1.31	-0.73	-2.32	-1.42	-1.18	-0.88	0.61	1.3	-0.68	0.8	0.8	-1.06	0.85	0.9	1.26	1.89	1.14	1.03	1.29	-1.2	0.72	-0.84	-1.5	0.92	-0.96	1.01	1.19	-0.69	1.17	-0.8	-1.22	-0.9	-0.98	0.6
PROTEIN_SERINE_THREONINE_TYROSINE_KINASE_ACTIVITY	-1.43	0.71	-1.48	1.56	-0.61	1.18	1	0.86	1.06	-0.8	0.7	-0.8	-0.84	-0.9	-0.99	0.97	1.47	0.74	-0.74	0.54	1.34	0.86	-1.23	0.88	-2	0.64	1.03	0.66	0.84	1.1	-0.8	0.86	-1.34	0.78	1.17	1.14	0.95	1.69	-0.85	-0.89	-0.85	0.79	0.54	-0.8	-1.03	1.07	-1.24	0.92	-0.76
RECEPTOR_SIGNALING_PROTEIN_ACTIVITY	0.92	0.91	-0.59	0.6	0.67	-0.8	0.87	-0.79	-0.85	-1.57	-0.62	0.77	-1.24	-1.44	-1.58	-1.05	-0.62	-1.29	-1.1	0.82	0.75	-0.7	-0.94	1.33	-0.48	0.86	-0.75	0.64	0.77	1	0.98	0.82	-0.97	-1.04	-0.46	1.27	0.71	-1.23	-0.57	-0.46	0.75	-0.96	1.22	1.57	1.26	-1.25	0.98	1.01	1.67
MAP_KINASE_ACTIVITY	-0.85	-0.92	1.34	1.45	1.04	1.05	0.9	0.62	1.44	-1.12	-1.76	1.04	-0.74	-1.07	-1.1	-0.92	1.5	-0.96	-0.94	-0.83	-1.3	-0.75	0.85	-0.68	0.78	1.11	-0.63	-1.42	-0.8	0.71	-1.24	-0.71	-2.06	-1.32	-1.05	1.16	-1.13	0.86	-0.98	0.94	1.55	-1.1	1.43	0.95	-0.82	-0.96	0.63	-0.74	1.23
RECEPTOR_SIGNALING_PROTEIN_SERINE_THREONINE_KINASE_ACTIVITY	0.75	1.17	1.12	0.84	1.26	1.41	1.09	0.94	0.98	-0.94	0.82	1	-1.52	-1.45	-1.94	-1.26	0.81	-1.86	-1.44	-1.08	-0.85	0.66	-0.68	-1.07	1.07	0.98	-1.06	-0.89	1.57	-1.11	0.79	0.98	-1.42	0.98	-0.94	1.23	1.19	1.17	-0.54	-0.57	1.44	0.53	1.91	-0.7	-0.81	-1.04	0.77	-1.06	1.37
OLIGOSACCHARIDE_METABOLIC_PROCESS	0.88	-1.21	1.27	1.04	1.05	1.15	1.51	0.98	-1.22	-0.63	-0.68	1.36	0.66	1.48	1.4	1.53	1.28	-1.02	0.95	0.51	-0.91	-0.94	-0.97	0.58	-0.63	-0.6	0.63	-1.11	0.9	-0.89	1.34	-0.79	-1.11	-1.06	1.05	-0.88	0.71	-1.37	0.85	-1.11	-1.03	1.02	-1.65	1.28	1.32	1.3	-0.82	-0.79	1.38
GALACTOSYLTRANSFERASE_ACTIVITY	0.7	0.79	1.03	-0.72	-0.57	-0.68	1.24	0.99	0.78	-1.58	-0.74	1.56	1.09	1.61	1.16	2.12	1.7	0.62	1.27	1.83	0.48	-0.78	-1.28	-1.38	-2.58	-0.75	-0.89	1.43	-0.41	-1.95	0.85	-0.75	0.68	-1.23	-0.71	1.12	1.26	-1.12	-0.76	0.96	0.87	-0.89	-0.73	-1.15	0.89	-0.85	0.7	0.9	1.32
KEGG_GLYCOSAMINOGLYCAN_BIOSYNTHESIS_KERATAN_SULFATE	-0.93	-1.12	-0.53	-1.16	-1.69	-0.61	-1	0.84	0.62	-0.76	-1.05	-1.09	1.24	0.66	0.78	0.7	1.28	0.58	1.01	1.45	0.81	-0.95	-1.22	-1.29	0.95	-0.68	-0.62	-1.01	0.81	-1.03	1.58	-1.16	-0.66	-0.98	-0.73	1.22	1.02	-1.07	2.15	0.68	-1.27	0.68	-1.06	1.49	-0.84	-1.17	-1.16	0.67	1.26
KEGG_GLYCOSAMINOGLYCAN_BIOSYNTHESIS_KERATAN_SULFATE1	-0.93	-1.12	-0.53	-1.16	-1.69	-0.61	-1	0.84	0.62	-0.76	-1.05	-1.09	1.24	0.66	0.78	0.7	1.28	0.58	1.01	1.45	0.81	-0.95	-1.22	-1.29	0.95	-0.68	-0.62	-1.01	0.81	-1.03	1.58	-1.16	-0.66	-0.98	-0.73	1.22	1.02	-1.07	2.15	0.68	-1.27	0.68	-1.06	1.49	-0.84	-1.17	-1.16	0.67	1.26
LYSOSOME_ORGANIZATION_AND_BIOGENESIS	0.63	1.17	-0.6	0.91	0.86	-1.13	-1.12	-0.84	0.74	-0.72	1.36	-0.49	-0.8	-0.98	-1.53	-0.82	-1.64	-0.89	-1.37	-0.96	-0.92	-0.9	1.13	-1.05	1.39	1.24	1.05	0.79	-0.7	1.01	0.81	1.01	-0.98	-0.82	-1.8	1.1	1.15	-1.09	0.69	1.16	-1.52	1.01	-1.94	1.09	0.94	0.79	0.69	1.88	-1.04
VACUOLE_ORGANIZATION_AND_BIOGENESIS	0.6	1.16	-0.68	1.06	0.88	-1.12	-1.16	-0.57	0.92	-0.78	0.78	-0.52	-0.88	-1.04	-1.62	-0.82	-1.47	-0.83	-1.42	-1.03	-0.92	-0.86	1.07	0.9	1.46	1.17	1	0.86	-0.69	0.75	1.08	1.11	-0.9	-0.81	-1.67	1.03	1.06	-1.09	0.74	1.12	-1.45	1.05	-1.9	1.13	0.92	0.79	0.76	1.78	-1
MONOVALENT_INORGANIC_CATION_HOMEOSTASIS	-1.08	1.22	-1.07	0.79	-0.67	-1.31	-0.7	-1.58	1.13	1.72	1.06	0.61	-1.09	-0.55	-1.16	-0.93	-1.33	-1.49	-0.54	-0.94	0.79	1.16	-1.16	1.13	-0.81	0.92	1.82	0.66	1.15	1.25	0.79	1.23	-0.96	-1.1	-0.5	-0.86	0.98	0.87	1.25	-1.09	-0.88	1.14	-0.62	-0.6	1.09	0.88	-0.92	-0.9	1.15
REGULATION_OF_PH	-1.14	1.25	-0.98	0.86	-0.7	-1.31	-0.57	-1.68	1.14	1.44	0.89	-0.59	-1.09	-0.57	-1.14	-1.07	-1.93	-0.96	0.61	-0.99	0.74	0.87	-1.24	1.28	0.78	0.87	1.89	1.05	1.27	0.97	0.71	1.28	0.72	-1.34	-0.64	-0.86	1.24	1.27	1.3	-1.04	-0.91	1.17	-0.88	-0.74	0.93	0.98	0.94	-1.05	1.14
REGULATION_OF_CELLULAR_PH	1.12	1.24	-1.37	1.2	0.94	-1.16	-0.94	-1.66	-0.92	1.45	0.78	0.96	-1.06	-0.86	-1.62	-1.09	-1.91	-1.61	0.77	-1.15	1.06	0.9	-1.08	1.34	0.86	0.69	1.9	1.14	0.84	0.82	-0.81	1.22	-0.74	-1.26	-0.76	-0.98	1.11	1.3	1.36	-0.67	1.06	1.05	-1.06	-1	0.92	0.74	0.78	-1.03	1.43
CELLULAR_MONOVALENT_INORGANIC_CATION_HOMEOSTASIS	0.97	1.28	-1.42	1.07	1.01	-1.13	-0.91	-1.57	-1	1.28	0.88	1.06	-1.63	-1	-1.68	-1.03	-1.68	-1.68	-0.81	-0.96	0.98	0.87	-0.95	1.07	-0.89	0.83	2.03	0.93	0.83	1.26	0.79	1.16	-1.04	-1.31	-0.53	-0.88	1.02	0.92	1.22	-0.7	-0.66	0.96	-0.98	-0.9	1.09	-0.73	-0.88	-0.73	1.56
TRANSITION_METAL_ION_TRANSPORT	-1.38	0.71	0.59	-0.81	-0.72	-1.23	-0.85	-1.37	-1.34	-1.12	1.39	-0.97	1.03	-0.71	1.12	0.86	-0.57	0.74	0.92	-0.72	0.95	1.06	-1	-0.63	1.52	0.64	-1.01	-1.11	0.73	-0.79	0.74	0.8	-1.14	-0.44	-1.07	1.03	1.07	0.88	-0.83	0.68	0.76	-1	1.45	0.54	-0.89	-1.31	1.14	1.08	-0.67
TRANSITION_METAL_ION_TRANSMEMBRANE_TRANSPORTER_ACTIVITY	-1.39	0.86	0.62	0.69	-0.73	-0.89	-1.6	-0.9	-1.31	0.67	0.82	-1.1	-0.89	-1.08	-0.81	-0.51	1.55	-0.61	0.98	0.67	1.49	0.7	-0.95	-0.93	0.78	0.59	-1.03	-1.36	-1.7	0.99	0.64	0.97	0.71	0.75	0.99	-1.01	-0.67	0.94	0.95	-0.62	-0.71	-1.24	1.11	-0.49	0.73	-1.26	0.98	-0.96	-0.85
METALLOEXOPEPTIDASE_ACTIVITY	0.66	0.65	-1.2	0.74	-1.21	-1.31	1.11	1.01	1.51	-1.17	-1.03	-1.02	-1.51	-1.76	0.42	-1.04	-0.72	0.72	0.81	-1.18	-0.88	-0.97	1.23	-0.91	0.86	-1.54	1.96	-0.55	1.12	-0.87	-0.84	-1.18	1.6	-2.11	1.12	1.03	1.85	-1.19	-0.76	-0.78	-1.03	-1.18	-0.6	-0.85	1.07	-1.13	-1.45	-1.11	0.86
EXOPEPTIDASE_ACTIVITY	-1.11	-1.28	-0.6	0.75	0.78	-1.22	0.88	-0.56	1.26	-1.17	-1.01	-1.01	-1.1	0.68	1.21	0.63	1.05	0.93	0.91	1.5	-0.81	0.86	1.27	0.93	-1.25	-0.92	1.19	0.74	-0.75	-0.83	1.09	-1.2	-0.63	-1.21	0.76	0.9	1.67	0.61	-1.49	1.02	-1.11	0.91	-0.94	-1.25	0.74	-1.15	-1.53	-1.07	-0.79
AMINOPEPTIDASE_ACTIVITY	-1.03	0.72	-0.52	1.06	-0.8	-1.4	1.22	1.46	2.12	-1.3	-0.75	0.61	-0.75	-1.48	-0.89	0.9	-1.25	0.82	0.87	0.84	-0.9	1.23	0.92	0.86	0.93	-1.01	0.74	-1.11	0.98	0.62	0.96	-0.85	-0.77	-0.77	0.7	1.1	1.23	1.06	-0.68	1.28	0.68	0.55	-1.75	-1.2	0.96	-0.8	-1.45	-0.84	-1.01
PROTEIN_AMINO_ACID_ADP_RIBOSYLATION	0.95	1.51	2.03	-0.8	0.79	1.06	-1.25	1.27	0.96	-1.57	-1.27	1.02	-1.78	-2.36	-2.05	-2.19	-2.63	-2.55	-1.46	-2.46	-1.46	-0.99	-0.71	-0.77	1.21	-0.77	0.87	-0.61	0.96	-1.44	1.18	0.72	0.6	0.85	0.85	1.04	1.69	0.6	1.07	1.39	-1.43	-0.71	-0.76	-0.81	1.13	-1.27	-0.77	0.51	-1.07
TRANSFERASE_ACTIVITY_TRANSFERRING_PENTOSYL_GROUPS	-1.4	0.98	-0.74	-1.05	-1.1	-0.84	-1.4	0.85	0.58	-1.54	1.07	0.65	-1.1	-1.75	-1.23	-0.84	-1.38	-1.6	-1.06	-1.93	-0.59	-1.06	-1.02	-0.91	-1.58	-0.88	-1.09	0.72	-1.01	-1.21	0.86	-1.15	0.63	0.98	-1.19	-1.14	-1.03	0.91	0.71	1.46	-0.76	-0.75	-1.19	-1.14	-0.88	-0.75	-1.53	-1.03	0.7
CASPASE_REGULATOR_ACTIVITY	-0.87	-0.67	-0.55	-1.16	-0.88	-0.56	0.9	0.81	-1.11	1.13	0.84	-0.54	-0.65	-0.63	1.29	-0.87	1.08	0.93	0.83	0.83	0.89	1.77	0.81	-0.91	0.83	0.81	-0.95	-0.88	-1.11	0.71	1.4	-0.79	0.65	0.83	1	-0.74	0.87	-0.64	1.18	-0.97	-0.75	0.68	2.23	1.19	1.14	0.8	0.76	-0.74	-1.1
CENTROSOME_CYCLE	0.88	-1.85	0.54	-0.57	-0.82	0.58	-0.69	-0.8	1.41	-0.87	-1.21	-0.56	-1.7	-1.55	-1.98	-2.1	-2.31	-1.84	-1.39	-2.13	0.92	-1.19	0.88	0.85	-1.25	-0.81	-0.95	-0.91	0.89	1	-0.91	1.17	-0.9	0.73	-1.28	1.09	0.83	0.87	1.6	-1.13	0.8	0.86	0.79	-1.07	-0.89	-1.12	0.52	-0.96	1.05
CENTROSOME_ORGANIZATION_AND_BIOGENESIS	1.01	-1.72	0.84	0.87	-1.2	0.79	-1.42	-0.85	1.18	-0.92	-1.01	0.64	-1.74	-2.14	-2.01	-2.33	-2.52	-1.94	-1.37	-2.1	1.26	-0.97	0.76	0.89	1.15	0.87	0.9	1.15	1	0.78	0.98	0.94	-1.03	1.02	0.65	0.99	-0.78	-0.86	0.96	-0.97	1.16	0.59	-0.75	-0.96	-0.98	-1.12	-0.67	0.66	-0.51
MICROTUBULE_ORGANIZING_CENTER_ORGANIZATION_AND_BIOGENESIS	1.04	-1.45	0.68	0.52	-1.26	0.83	-1.54	-1.24	1.08	-0.99	-1.09	0.68	-1.77	-2.17	-2.05	-2.18	-2.6	-1.85	-1.43	-2.15	1.13	-1.05	0.72	1	1.22	-0.83	0.75	1.15	1.04	0.96	1.02	1.04	-0.85	1.25	0.57	1.04	-0.64	-0.81	0.96	-0.94	1.15	0.76	-0.56	-0.85	-0.79	-0.98	-0.69	0.82	-0.66
AGGGCCA.MIR.328	-0.6	0.61	-1.51	0.88	1.05	-1.08	1.23	-0.52	-0.88	2	-0.72	-0.9	1.4	1.23	1.34	1.3	2.48	2.02	1.39	1.01	1.01	1.18	-1.03	-1.05	-1.34	-1.01	-1.56	-0.88	-1.17	0.86	1.19	-0.82	-0.91	1	0.81	0.82	1.13	0.93	1.02	1.36	-1.08	-0.69	1	0.98	0.78	0.76	-0.68	0.98	0.6
YYCATTCAWW_UNKNOWN	-0.77	1.21	-0.84	1.26	-0.99	0.85	-0.53	0.64	-0.75	0.81	1.69	1.28	1.46	2.4	1.71	1.56	2.68	2.56	1.8	2.43	1.49	-0.9	-0.96	-1.22	-1.5	-0.65	1.77	-1.07	-1.15	1.11	0.86	1.31	0.49	0.52	0.99	-1.03	1.14	0.97	-0.8	-0.94	1.54	1.09	1.28	1.23	1.13	-1.21	0.86	-1.35	0.76
CAGTCAC.MIR.134	-0.82	-1.22	0.6	0.81	-0.77	-0.47	-0.77	0.82	-0.8	-0.66	1.64	-0.62	1.64	2.28	1.34	2	2.27	2.82	1.74	2.39	1.38	0.72	-0.75	1.55	0.92	0.76	0.87	-1.32	0.91	1.01	1.31	1.06	-0.92	1.14	1.94	-1.25	-1.12	-0.6	-1.09	1.46	-0.95	-1.82	-0.58	-1.41	0.92	-1.24	-1.09	-0.7	-1.08
CAAGGAT.MIR.362	-0.49	-1.13	1.17	1.36	-1.44	-0.38	0.67	0.72	0.97	-1.05	0.82	-1.09	2	1.65	1.01	1.51	1.71	1.85	1.41	2	-0.99	-1.05	1	0.83	0.69	-1.4	0.76	0.77	-0.58	1.32	-0.81	0.98	1.1	0.88	-0.51	0.85	0.99	-0.81	-0.76	0.87	-0.93	-0.68	-0.61	-1.87	0.93	1.09	-0.93	1.16	-1.13
TCCAGAG.MIR.518C	-0.69	-0.66	0.82	-0.73	1.03	-0.78	-1.05	-0.59	0.91	0.96	1.41	1.12	1.62	2.25	1.2	1.76	1.76	2	1.59	1.82	1.49	0.62	-0.92	0.64	-1.88	-0.97	1.03	0.6	-0.71	0.87	-1.01	1.07	0.95	1.49	0.64	-0.85	1.37	1.12	0.79	1.34	1.01	-1.19	1.06	1.42	0.67	1.01	1.29	-1	-1.12
PROTEIN_AMINO_ACID_N_LINKED_GLYCOSYLATION	1.32	1.71	1.22	1.36	1.48	0.76	-0.82	0.87	0.88	1.27	0.98	1.48	-1.25	1.07	1.05	-1	-1.42	-1.9	-0.57	-1.7	1.18	-0.47	-0.88	1.26	1.14	0.78	1.26	-0.67	-0.7	0.53	-0.73	1.3	-0.96	-2.17	-1.17	-0.74	-1.16	-0.6	1.7	-1.64	-0.84	-1.09	-0.82	1.24	1.29	1.1	0.96	-1.06	1.36
GLYCOPROTEIN_METABOLIC_PROCESS	1.31	1.36	1.42	0.63	1.57	1.64	1.06	1.05	-1.17	1.16	1.23	1.83	-1.07	0.94	0.69	1.08	0.74	-0.53	1.16	-0.95	0.9	1.09	-0.7	0.88	-0.86	-0.78	0.84	1.02	0.9	0.7	-1.53	1.26	-1	-1.76	-0.64	0.92	1.05	-1.12	1.18	-0.74	1.25	-1.14	-0.95	0.58	0.69	0.96	0.77	-0.72	0.47
GLYCOPROTEIN_BIOSYNTHETIC_PROCESS	0.62	1.27	0.4	0.71	1.27	1.76	-0.83	0.73	-0.71	1.56	1.13	2.22	-1.53	1.23	-0.84	-1	0.61	-1.08	1.11	-1.41	0.9	1.01	-0.94	1.06	-1.11	-0.58	1.35	0.65	-0.76	0.72	-1.64	1.28	1.13	-1.62	-0.57	-1.07	-0.53	-1.29	1.39	-0.82	1.15	-1.11	-1.04	1.04	0.68	0.94	0.65	-1.31	-0.97
ACETYLGLUCOSAMINYLTRANSFERASE_ACTIVITY	1.45	1.16	0.91	1.11	0.93	1.53	-0.63	1.68	0.85	1.53	0.64	1.22	0.5	-1.02	-1.09	-1.17	-0.91	-1.09	0.85	-0.79	-1.13	1.12	-1.04	0.57	-1.01	-0.77	1.18	-0.86	-1.28	1.12	-1.31	1.29	0.83	-0.8	1.09	1.24	0.72	1.49	1.14	-0.73	0.76	-1.78	-0.65	0.88	-1.11	1.14	1.13	1.05	-1.29
UDP_GLYCOSYLTRANSFERASE_ACTIVITY	1.01	0.89	1.06	1.2	1.09	0.92	0.91	1.1	-1.15	0.88	1.03	1.02	-1.19	-0.67	-1.16	-1.6	-1.27	-1.21	1.24	-0.92	-0.66	-0.87	-0.76	0.55	-1.62	0.89	1.56	-1.06	1.34	0.82	-0.99	1.29	0.74	-0.89	1.78	1.27	0.71	1.4	0.63	-0.59	1.06	-1.27	-1.01	0.92	-1.11	0.91	0.87	-0.6	0.95
TRANSFERASE_ACTIVITY_TRANSFERRING_HEXOSYL_GROUPS	0.77	1.06	0.71	1.39	0.71	-0.78	0.68	1	-1.38	1.01	-0.79	1.21	-1.48	-1.6	-1.14	-1.22	0.84	-0.84	1.13	-0.83	0.72	0.85	-1.12	-0.7	-1.14	0.94	1.06	0.93	-1.22	-0.61	-1.86	1.26	1.21	-0.87	-0.96	0.8	-0.85	1.1	0.92	0.54	1.11	-0.98	1.51	0.7	-1.12	0.97	1.02	-0.61	-0.78
TRANSFERASE_ACTIVITY_TRANSFERRING_GLYCOSYL_GROUPS	-1.05	1.05	1.34	1.19	-0.77	-0.87	-0.82	0.6	-1.06	-0.99	1.02	0.96	-1.56	-1.57	-1.26	-1.9	-1.31	-1.43	0.95	-1.28	-0.64	0.69	-1.26	-0.66	0.8	0.63	0.93	0.78	-1.25	-0.82	-1.14	1.15	0.87	-0.87	-0.81	0.89	1.04	1.2	1.3	0.64	0.8	0.58	0.94	0.9	-1.04	0.92	1.19	0.64	1.08
V.LXR_Q3	1.01	-0.86	-0.98	0.61	1.34	1.19	-1.38	0.83	-1.42	-0.8	-0.62	1	1.79	1.49	1.37	1.49	2.15	1.41	1.75	1.52	0.81	1.04	1.27	0.56	-1.21	-1.31	0.67	1.17	-1.91	0.65	-1.29	-1.19	1.46	1.19	0.64	1.23	0.92	-0.51	1.64	0.83	0.64	1.07	0.88	0.77	1.14	0.73	1.01	1.67	-1.06
V.LXR_DR4_Q3	0.62	-0.97	-1.22	0.73	-1.1	1.19	0.57	-0.91	-0.98	1.11	-0.73	-0.62	1.58	-0.82	0.75	-0.8	1.44	1.05	1.1	0.93	1.55	0.78	1.28	-0.74	1.31	0.64	-0.73	1.13	-1.11	-0.78	-0.87	-1.32	1.02	0.9	0.93	-0.71	-1.17	0.69	1.65	1.28	-0.86	1.03	1.73	1.27	-0.69	-0.84	0.94	0.6	-1.2
PROTEIN_BINDING_BRIDGING	1.06	1.29	-0.88	0.84	0.71	0.66	-0.86	1.3	0.97	1.24	0.79	1.16	-0.7	0.73	-0.9	0.87	0.79	1.36	1.34	0.86	-0.65	-0.79	0.92	0.79	1.34	-0.78	1.25	1.44	0.86	-0.78	1.23	-0.95	0.86	0.68	1.37	1.23	0.96	0.85	0.86	1.43	0.77	-1.35	0.98	-0.65	-1.21	-0.93	1.44	-1.3	-1.48
MOLECULAR_ADAPTOR_ACTIVITY	-0.93	0.9	-1.27	0.84	-0.89	0.87	1.09	1.63	0.96	0.94	0.83	1.64	1.15	1.7	1.56	1.14	1.28	1.77	1.85	1.07	-1.09	-1.02	0.78	0.89	1.28	0.74	0.9	1.36	-1.27	-0.82	0.96	-0.86	1.23	0.43	1.02	1.25	1.22	0.73	1.82	1.13	0.78	-0.66	1.48	0.73	-1.26	-1.07	0.98	-1.19	-1.07
SH3_SH2_ADAPTOR_ACTIVITY	0.94	1.29	-1.05	1.04	-1.02	0.87	1.14	1.48	0.98	1.46	0.57	1.15	0.75	0.74	0.61	-1	0.9	-0.83	1.21	-1.03	-0.71	-0.69	1.02	0.77	1.16	-0.61	1.51	1.45	-0.72	0.73	-0.94	-0.87	0.98	0.62	0.81	1.24	1.05	0.85	1.59	0.92	1.32	-1.13	0.82	0.74	-1.29	-0.92	1.5	-1.21	-0.86
module_136	-0.92	-1.43	-0.64	-0.98	-0.72	-0.79	-1.42	-0.7	-0.96	-0.83	1.06	-0.6	1.42	2.02	1.43	1.81	1.09	2.07	0.9	1.78	1.11	-0.96	0.77	1.21	-0.83	0.74	1.14	1.19	0.98	1.5	0.96	1.23	0.6	1.55	1.03	-0.85	0.65	1.44	-0.7	1.12	-1.52	-0.66	-0.85	-0.63	-1.09	0.78	-0.77	0.58	-1.03
module_37	0.98	-1.61	-0.75	-0.72	-1.01	-0.91	-1.02	0.78	-0.6	-0.88	1.24	1.08	1.69	2	1.46	2.07	2.22	2.25	0.76	2.09	1.45	-1.06	0.82	0.9	0.64	0.78	1.4	1.33	0.9	1.39	1.06	1.28	0.73	1.5	0.96	-0.77	0.99	1.57	0.86	0.86	-0.94	0.9	-0.92	-0.68	-0.75	0.99	-0.72	0.77	0.89
module_69	0.78	-1.53	-0.84	-0.98	-0.65	-1.03	-1.32	-0.75	-0.78	0.63	1.44	1.15	2.13	2.26	1.47	1.9	2	2.25	0.96	2.01	1.22	0.81	0.73	-0.74	-0.82	0.75	1.34	0.96	1.08	1.41	0.66	1.29	1.25	1.57	0.94	-0.96	-0.74	1.37	0.59	0.95	-1.03	0.76	-0.91	-0.77	-0.94	0.84	-0.91	0.75	-1.08
module_179	-1.49	-1.58	0.9	-0.56	-1.37	0.78	-1.77	-1.42	-0.98	1.16	-0.6	0.81	1.7	2.22	1.33	1.1	0.86	1.75	1.49	1.86	1.57	0.84	-1.23	1.34	-1.03	1.39	1.19	0.89	0.9	0.75	1.25	1.15	0.78	1.09	0.97	-1.16	-0.9	0.8	-0.71	-0.83	-0.7	0.89	0.9	-0.74	-0.88	-0.93	-0.73	-1.02	-1.8
module_532	-0.79	-1.18	0.7	-0.59	-1.31	1.22	-1.66	-1.18	-1.6	0.88	-0.85	1.16	1.93	1.92	1.4	1.86	0.65	2.19	1.34	1.71	1.21	0.9	-1.18	1.07	-0.97	1.18	1.26	1.13	0.69	0.84	1.24	1.18	0.79	1.18	0.79	-0.89	-0.82	0.7	-1.14	-0.6	-1.04	-1.09	-1.16	0.81	-0.72	-0.87	0.94	-0.77	-1.26
module_255	-1.1	-1.5	0.59	-0.68	-1.34	0.9	-1.79	-1.7	-1.3	0.82	-0.79	0.62	0.93	2.01	1.3	1.01	0.73	1.82	1.35	1.62	1.48	1.09	-1.22	1.51	-0.6	0.74	1.28	0.85	0.78	1.2	1.39	1.2	0.83	0.97	-0.63	-1.14	-0.78	0.82	-0.99	-0.86	-0.98	0.64	-0.88	-0.96	-0.76	-0.73	0.69	-1.02	-1.71
module_459	-0.91	-1.47	0.61	-0.75	-1.27	1.26	-1.89	-1.91	-1.43	0.66	-0.89	-0.51	1.01	1.74	1.33	1.75	0.63	2.03	0.67	1.58	1.34	0.98	-1.23	1.3	-0.82	0.77	1.34	1.01	0.69	1.1	1.25	1.07	0.8	1.13	1.09	-1.05	-0.79	0.76	-0.92	-0.71	-1.24	-0.99	-0.92	0.92	-0.75	-0.85	1	-0.96	-1.7
module_317	-1	-1.41	0.62	-0.68	-1.31	1.26	-1.77	-1.86	-1.26	0.75	-0.8	0.8	0.98	1.93	1.33	1.15	0.63	1.9	0.75	1.64	1.3	1.09	-1.2	1.28	-0.84	0.83	1.36	0.99	0.82	0.89	1.33	1.17	0.78	1	1.02	-1.05	-0.81	0.64	-1.02	-0.72	-1.2	-0.95	-0.87	-0.85	-0.79	-0.78	0.82	-0.95	-1.67
module_378	-0.9	-1.55	0.69	-0.63	-1.24	1.34	-1.82	-1.81	-1.3	0.79	-0.9	0.95	1.05	1.94	1.34	1.73	0.82	2.02	0.74	1.62	1.35	1.04	-1.19	1.45	-0.86	0.75	1.34	1.38	0.84	1.16	1.33	1.16	0.94	1.16	1.05	-1.1	-0.72	0.66	-0.94	-0.86	-1.29	-0.96	-0.92	0.91	-0.75	-0.86	0.9	-0.85	-1.7
ACCAATC.MIR.509	1.59	0.78	-1.3	-0.71	0.84	-0.87	-0.75	0.77	1.5	1.35	0.95	1.13	2.27	2.47	2.2	2.19	2.72	2.35	1.81	2.19	0.88	1.29	-0.78	0.61	0.75	0.89	1.11	-0.63	0.79	1.52	-0.68	1.25	0.92	0.87	1.01	0.91	0.77	0.62	-0.87	1.14	1.01	0.82	0.96	0.87	0.7	-1.29	0.84	-1.04	0.77
GTCNYYATGR_UNKNOWN	-0.76	-1.21	0.96	1.07	-0.94	-0.59	-0.9	1.39	-0.8	1.03	-0.69	0.88	2.06	1.83	1.82	2.16	1.99	2.14	1.86	1.82	0.72	-0.86	1.09	1.92	-1.36	-0.6	-0.71	-0.55	0.91	-0.77	0.86	1.02	1.18	1.32	0.9	-1.31	-0.93	-1.55	1.1	0.93	0.67	-0.92	0.67	1.13	-0.69	1.32	1.22	0.73	0.94
V.MIF1_01	1.14	1.15	-0.98	1.32	1.21	0.73	-0.54	1.38	-0.97	0.6	1.74	0.98	-0.76	0.66	-1.15	1.12	-0.82	0.85	0.64	0.91	-0.88	0.76	-0.87	0.68	-1.55	0.74	-1.6	-1.52	0.55	-0.92	0.86	1.29	-1.34	1.08	0.8	0.84	1.47	-1.02	0.81	1.03	1.28	-0.82	-1.2	-0.71	1.09	1.33	0.74	1.3	-1.13
V.RFX1_01	1.1	-1.25	-0.82	0.93	-0.83	0.87	1.07	-0.89	-1.09	1.14	0.66	-0.98	0.89	1.62	1.26	1.25	1.37	1.04	1.37	0.94	1.45	0.59	-1.06	1.19	1.65	0.77	-0.85	0.81	0.57	1.05	0.58	1.13	-1.12	1.03	-0.74	-0.83	1.35	-0.97	-0.74	1.07	0.83	-0.68	-0.62	-0.91	0.96	1.25	1.23	-0.92	-0.63
V.P300_01	-0.97	0.88	-1.05	-0.72	0.65	-0.72	1.08	-0.9	-1.01	1.94	0.92	1.37	-0.69	1.15	-1.09	0.98	-0.77	-1.34	1.04	-0.75	1.15	1.15	1.27	0.81	1.61	-0.91	-0.88	0.94	-1.17	1.63	1.47	-1.12	0.82	-1	1.18	1.02	0.98	1.43	1.27	1.61	0.81	-1.7	-0.83	-0.65	-1.17	-1.08	-1.08	1.09	0.76
CCTGTGA.MIR.513	0.93	0.94	0.63	1.02	1.18	1.11	-0.52	1.46	0.66	1.34	0.95	1.86	1.19	1.4	1.21	1.34	1.49	1.7	1.44	2	1.25	1.18	-0.76	1.31	1.14	1.39	0.82	0.75	0.71	1.18	1.53	0.9	0.98	-0.98	1.06	1	0.82	-0.75	0.86	1.27	-0.84	-0.92	1	0.73	-1.31	-1.2	-1	0.58	-1.37
V.SP1_Q2_01	1.04	-1.04	-0.6	1.05	0.53	-0.94	0.76	1.06	1.02	1.02	0.81	1.32	1.76	1.53	1.46	1.96	1.91	2.25	1.53	2.17	1.35	-1.05	-0.81	1.22	1.04	-1.02	1.4	-0.86	1.26	0.9	1.24	-0.82	-1.26	-0.86	1.15	1.25	0.9	0.79	1.3	1.48	-1.07	0.82	-1.17	-0.98	-1.08	1.12	1.43	0.94	-1.1
V.MAF_Q6	-0.68	-0.61	-1.67	-0.94	1.15	0.71	0.6	1.07	1	1.54	1.1	0.59	1.67	0.84	1.21	1.76	1.85	1.84	1.73	1.55	0.64	0.75	1.3	1.44	1.31	-0.73	1.41	-0.96	0.93	-0.73	0.88	1.08	-1.09	0.76	1.85	0.87	-0.89	1.26	0.96	-0.66	0.48	0.62	0.62	-0.87	-1.06	0.73	-0.91	-1.07	0.89
MYAATNNNNNNNGGC_UNKNOWN	0.87	0.83	1.18	1.15	0.85	-0.9	0.64	0.85	-0.52	1.63	1.05	0.6	2.14	1.77	2.01	1.28	1.78	2.27	-0.94	0.82	0.89	1.03	-1.33	0.61	1.76	0.79	1.37	0.77	-0.83	0.97	1.02	-1.21	-0.71	-0.59	1.74	0.82	-1	-1.36	-0.75	1.11	-0.56	1.12	0.49	0.87	-0.71	-1.03	-1.08	-1.03	-0.84
V.XBP1_01	1.45	0.58	0.75	1.67	1.04	-1.4	-0.73	-1.06	0.85	0.6	0.8	0.67	1.76	1.44	1.42	0.98	2.08	1.92	1.5	1.74	1.39	0.58	1.09	-1.08	-1.65	1.21	1.01	0.78	0.72	-0.58	1	-1.21	-0.73	0.63	0.62	-0.78	1.13	-0.88	-1.06	-1.21	1.49	0.97	1.82	0.85	0.84	-0.76	0.7	-1.43	-0.88
V.STAT_01	-0.77	-1.06	-0.96	0.73	0.6	-1.02	1.08	1.51	0.81	-0.87	0.86	1.27	1.75	2.16	2.05	1.83	2.26	2.49	1.84	2.1	1.29	1.08	1.25	1.23	-1.4	1.2	1.27	1.4	0.87	-0.86	1.44	1.14	1.69	0.84	0.96	1.16	0.69	0.79	0.72	-0.66	-0.71	0.9	0.66	-1.64	-0.95	-0.83	1.6	-0.75	-1.36
V.CREBP1_Q2	-0.72	-0.97	-0.7	-0.9	0.84	-1.71	0.99	-1.22	-1.16	0.57	0.92	1.49	2.34	2.5	2.13	2.51	2.96	2.99	1.84	2.58	1.2	-0.49	0.9	0.78	-1.26	0.98	1.33	1.49	0.5	-1.24	-1.01	0.95	-1.18	0.88	1.66	-0.68	1.38	0.97	1.42	0.88	0.71	0.97	0.97	0.53	-0.97	0.92	1.93	1.34	-0.94
V.ATF4_Q2	0.87	-0.71	-0.66	0.65	1.18	-0.54	1.21	-0.58	1.32	-0.7	0.6	0.68	2.16	2.31	1.92	2.32	2.9	2.78	1.62	2.49	-1.29	0.77	1.29	0.67	1.29	0.68	-1.16	0.93	-0.59	0.69	-1.05	1.32	1.24	1.1	1.47	-0.98	1.25	1.02	1	-0.65	-0.64	-1.07	-0.67	0.76	-0.76	1.26	1.24	0.83	-0.68
V.ATF6_01	-0.86	-0.7	-0.7	0.96	0.45	-0.87	-0.56	0.9	-1.1	1.34	-0.63	1.09	2.28	2.35	1.83	2.25	2.56	2.57	1.92	2.14	-0.76	0.73	0.96	1.02	-1.87	1.13	1.64	0.68	-1.58	-0.73	0.99	1.08	0.79	1.77	0.9	1.02	1.07	1.27	1.3	1.09	1.08	1.42	1.4	0.71	-0.98	-0.96	2	0.96	0.94
module_123	0.8	-0.88	-1.37	1.16	-0.94	0.58	0.83	0.95	0.66	1.16	0.85	1.26	2.49	2.5	2.09	2.49	2.94	2.99	1.88	2.48	1.5	1.62	0.76	0.66	-1.08	-0.68	0.87	1.05	1.1	1.1	0.96	0.87	1.29	1.02	2.02	-0.73	0.93	0.88	0.77	0.78	-1.66	0.87	-1.21	-1	-0.95	-0.92	0.7	0.53	-1.36
V.ATF3_Q6	0.74	-1.31	-1.47	1.02	-1.09	-1.29	-1.32	-1.86	0.6	1.18	1.16	-1	2.05	2.11	1.37	2.26	2.89	2.42	1.61	2.12	1.16	1.06	1.14	0.81	-1.72	1.3	1.19	1.33	-1.29	-0.62	0.79	1.23	1.02	1.83	2.19	0.94	1.56	-0.83	-0.77	1.09	0.6	0.97	-0.55	1.33	1.06	-0.72	1.84	0.92	-1.3
TGAYRTCA_V.ATF3_Q6	1.1	1.34	-0.8	1.69	1.37	-0.87	0.6	-1.07	-0.87	0.88	0.88	1.06	2.17	2.45	2.08	2.33	2.65	2.96	1.72	2.62	1.02	1.22	1.23	1	-1.83	0.63	1.29	0.95	-1.04	0.73	0.81	1.07	1.31	1.99	2.1	1.09	1.31	1.24	1.43	1.22	-1.01	0.83	0.66	1.46	-0.71	-0.75	1.66	1.37	-1.11
V.CREB_Q2_01	-0.97	0.81	-0.93	0.87	0.8	-0.93	1.16	-1.27	-1.27	-0.57	1.4	-0.75	2.24	2.11	1.79	2.31	2.92	2.8	1.97	2.18	-0.89	-1.25	1.22	1.18	-0.57	1.52	1.89	1.05	-1.13	-0.79	-1.46	1.31	-0.54	1.94	1.73	-0.74	1.39	1.86	0.77	-1.03	-0.51	0.77	1.1	-0.75	0.77	1.14	1.23	1.03	-0.98
V.CREB_Q2	0.8	-0.94	-0.79	0.55	-0.86	-0.95	0.86	-0.98	-1.24	1.08	1.29	1.22	2.27	2.48	1.86	2.4	2.9	2.77	1.78	2.15	1.57	-0.55	1.06	1.24	-1.37	-1.11	1.43	1.04	-1.03	-1.14	-0.62	0.86	0.98	1.58	1.28	-0.7	0.85	0.98	1.36	1.06	0.92	0.81	0.73	1.08	-0.8	-0.71	0.97	1.25	1
V.CREB_Q4	1.07	-0.55	-1.12	0.69	0.6	-1.16	0.98	-0.76	-0.83	0.65	1.23	1.46	2.22	2.34	1.45	2.23	2.88	2.64	1.69	2.12	1.19	-0.85	0.94	0.71	-1.3	-0.82	1.56	1.04	-0.86	-1.34	-0.58	0.99	1	1.16	1.74	-0.7	0.6	1.12	1.34	1.17	0.66	-0.78	0.59	0.66	0.81	-0.7	1.04	0.63	-0.74
V.ATF_01	-0.96	-0.64	-1.06	0.69	0.82	-1.81	-0.91	-0.73	-1.57	0.86	1.5	-0.51	2.13	2.35	1.41	2.02	2.97	2.85	1.84	2.21	0.54	-0.82	1.25	-0.66	-1.52	0.98	1.29	0.71	1.04	-0.82	-1	1.12	-0.63	1.19	1.4	-0.75	1.45	1.08	0.87	-0.71	-0.62	1.01	1.09	1.54	-0.72	-0.8	1.17	1.06	-1.4
V.CREB_Q4_01	0.88	-1.26	-1.38	0.54	0.46	-1.57	-0.96	-1.56	-0.64	0.71	1.76	0.75	2.21	2.39	1.69	1.78	2.79	2.85	1.59	2.19	-0.6	-1.02	1.01	0.86	-1.01	0.56	1.24	1.19	-1.13	-1.11	0.82	1.26	0.86	2.04	1.22	0.78	1.65	1	1.14	-0.79	0.79	-0.59	0.88	0.99	0.92	0.71	1.33	1.2	0.83
V.ATF_B	0.78	0.66	-1.27	0.79	-1.1	-1.44	-0.93	-0.83	-1.1	0.72	1.52	0.74	2.14	2.28	1.84	2.03	2.6	2.81	1.94	2.61	0.94	-0.9	1.04	0.59	-1.03	1.11	1.36	1.25	-0.89	-1.03	1.28	0.96	-0.9	1.61	1.33	0.91	0.97	0.78	-0.84	0.78	0.87	-0.96	0.88	1.24	0.71	0.76	1.67	0.98	-0.79
V.CREBP1CJUN_01	1.06	1.04	-1.4	0.63	0.87	-0.97	0.64	-0.71	-1.31	0.85	1.29	1.12	1.73	2.12	1.91	1.92	2.63	2.87	2.19	2.36	1.03	-1.27	0.74	0.92	-1.25	-0.92	1.22	1.42	1.36	-1.12	-0.62	1.19	-0.6	1.54	1.02	-0.67	1.42	0.64	-0.95	0.82	0.43	-0.86	1.12	-0.7	0.72	-0.69	1.69	1.01	-0.61
V.CREB_01	0.99	0.94	-1.26	-0.63	0.67	-1.1	-0.87	0.53	-1.06	1.02	1.39	-0.79	1.92	2.17	2.01	2.09	2.89	2.91	2.06	2.43	1.26	-0.83	0.98	1.02	-1.23	-0.76	1.17	1.34	-1.21	-0.98	-0.76	1.08	-0.62	1.45	1.38	0.75	1.35	0.97	0.8	0.96	1.06	-0.98	0.91	1.79	0.84	-0.69	1.4	1.04	-0.71
TGACGTCA_V.ATF3_Q6	0.91	0.96	-1.29	-0.69	0.88	-0.99	-0.78	0.8	-1.24	0.81	1.63	0.88	1.88	2.17	2.07	2.06	2.84	2.96	2.02	2.44	1.16	-0.62	0.89	0.77	-1.3	-0.88	1.02	1.42	-0.9	-1.04	-0.85	1.1	-0.73	1.88	1.44	0.79	1.35	0.84	1.47	1.46	0.97	-0.86	0.98	1.78	0.72	-0.7	1.69	1.31	0.68
BIOCARTA_MYOSIN_PATHWAY	-0.7	-1.35	-0.96	1.62	0.97	1.49	-0.8	1.53	1.29	0.9	-0.87	0.73	-1.21	-1.64	-1.69	-1.2	-1.58	-1.78	-1.7	-1.2	-0.74	0.71	-1.02	0.68	0.64	0.98	-0.88	1.04	0.86	0.77	0.97	0.94	-0.73	-0.54	-0.8	1.24	0.52	-1.04	1.66	1.29	-1.62	0.66	1.16	-0.68	1.1	-1.03	-0.45	1.1	0.91
BIOCARTA_MYOSIN_PATHWAY1	-0.7	-1.35	-0.96	1.62	0.97	1.49	-0.8	1.53	1.29	0.9	-0.87	0.73	-1.21	-1.64	-1.69	-1.2	-1.58	-1.78	-1.7	-1.2	-0.74	0.71	-1.02	0.68	0.64	0.98	-0.88	1.04	0.86	0.77	0.97	0.94	-0.73	-0.54	-0.8	1.24	0.52	-1.04	1.66	1.29	-1.62	0.66	1.16	-0.68	1.1	-1.03	-0.45	1.1	0.91
BIOCARTA_PAR1_PATHWAY	1.18	-1.51	0.58	1.45	1.02	1.79	-0.93	1.35	1.22	-0.66	0.85	0.76	-1.48	-2.2	-2.02	-1.64	-1.51	-1.67	-1.19	-1.92	0.91	1.17	-0.88	-1.16	-1.08	-1.27	-0.74	0.87	0.84	-0.88	1	-0.83	-1.09	-1.12	-0.43	1.19	0.74	0.71	0.99	0.65	-0.89	-0.86	0.92	0.76	1.02	-1.25	0.4	-0.88	1.05
BIOCARTA_PAR1_PATHWAY1	1.18	-1.51	0.58	1.45	1.02	1.79	-0.93	1.35	1.22	-0.66	0.85	0.76	-1.48	-2.2	-2.02	-1.64	-1.51	-1.67	-1.19	-1.92	0.91	1.17	-0.88	-1.16	-1.08	-1.27	-0.74	0.87	0.84	-0.88	1	-0.83	-1.09	-1.12	-0.43	1.19	0.74	0.71	0.99	0.65	-0.89	-0.86	0.92	0.76	1.02	-1.25	0.4	-0.88	1.05
GUANYL_NUCLEOTIDE_EXCHANGE_FACTOR_ACTIVITY	-0.89	0.66	-1.56	0.72	0.97	-0.74	0.7	0.87	1.27	-0.9	1.41	0.85	1.3	1	1.53	1.24	-1.31	1.12	-0.98	0.83	-0.78	1.56	-0.82	0.67	-1.73	-0.55	-1.32	1.35	0.62	0.85	-0.86	1.33	-1.03	-0.72	-1.07	-0.78	1.34	-1.62	-0.95	-0.65	-1.15	-0.9	-1.09	-1.23	-0.94	0.84	-0.83	0.9	1.6
RAS_GUANYL_NUCLEOTIDE_EXCHANGE_FACTOR_ACTIVITY	-0.64	-0.76	-1.38	1	0.67	-0.68	0.79	1.38	1.04	-1.2	1.88	1	0.8	-1.13	-1.72	-1.02	-2.24	-0.9	-1.25	-0.96	0.57	1.01	-0.95	0.59	0.77	-0.6	-1.3	0.73	-0.84	0.89	0.98	0.98	-0.69	-0.94	1.02	-0.93	1.26	-1.89	0.83	0.94	-0.86	-1.31	-0.68	-0.96	-0.67	0.68	0.69	1.13	1.29
RHO_GUANYL_NUCLEOTIDE_EXCHANGE_FACTOR_ACTIVITY	0.66	-0.71	-1.04	1.32	1.21	1.01	0.87	0.96	0.79	-0.96	1.36	1.07	-1.01	-1.32	-1.21	-0.75	-2.28	-1.6	-1.59	0.57	0.8	0.95	0.85	0.68	0.71	-0.7	-1.19	1.08	-1.18	0.79	1.07	1.27	0.91	-0.94	-0.83	0.76	1.13	-1.48	1.59	-0.95	-1.09	-0.72	-0.74	-1.03	1.04	0.71	-0.74	1.1	1.56
REACTOME_RHO_GTPASE_CYCLE	0.59	-1.08	0.49	0.97	1.03	-0.68	-0.75	1.04	1.26	-0.81	1.25	-0.7	-0.55	-0.75	-1.51	-1	-1.93	-1.42	-0.62	-1.1	-1.41	-0.57	0.79	0.75	1.16	0.94	-0.97	1	0.68	-0.77	1.32	1.17	1.09	1.26	1.08	0.85	1.25	-0.74	1.33	1.21	-1.04	-0.97	0.6	1.02	-1.16	0.96	0.59	-0.68	0.97
REACTOME_RHO_GTPASE_CYCLE1	0.59	-1.08	0.49	0.97	1.03	-0.68	-0.75	1.04	1.26	-0.81	1.25	-0.7	-0.55	-0.75	-1.51	-1	-1.93	-1.42	-0.62	-1.1	-1.41	-0.57	0.79	0.75	1.16	0.94	-0.97	1	0.68	-0.77	1.32	1.17	1.09	1.26	1.08	0.85	1.25	-0.74	1.33	1.21	-1.04	-0.97	0.6	1.02	-1.16	0.96	0.59	-0.68	0.97
REACTOME_CELL_DEATH_SIGNALLING_VIA_NRAGE_NRIF_AND_NADE	1.37	-1.08	0.92	-0.65	1.51	1.36	-0.57	1.4	-0.74	1.32	-1.06	1.04	-0.64	0.79	1.21	-0.68	-1.14	0.96	-0.64	1	-0.8	-0.98	0.68	1.21	1.24	0.91	-1.04	-0.55	1	-1.27	1.74	1.06	-0.82	-1.31	1.43	-0.73	1.12	0.79	1.35	-0.9	-0.8	-0.92	-1.28	0.7	-0.87	-1.01	1.95	1.09	0.81
REACTOME_CELL_DEATH_SIGNALLING_VIA_NRAGE_NRIF_AND_NADE1	1.37	-1.08	0.92	-0.65	1.51	1.36	-0.57	1.4	-0.74	1.32	-1.06	1.04	-0.64	0.79	1.21	-0.68	-1.14	0.96	-0.64	1	-0.8	-0.98	0.68	1.21	1.24	0.91	-1.04	-0.55	1	-1.27	1.74	1.06	-0.82	-1.31	1.43	-0.73	1.12	0.79	1.35	-0.9	-0.8	-0.92	-1.28	0.7	-0.87	-1.01	1.95	1.09	0.81
REACTOME_P75_NTR_RECEPTOR_MEDIATED_SIGNALLING	0.86	-0.73	0.8	-0.82	1.03	1.15	-0.65	1.8	-0.61	1.35	-0.75	1.16	-0.86	0.67	1.28	0.78	0.58	0.99	0.74	0.9	-0.72	-0.91	0.74	1.19	-0.56	0.75	-0.71	-0.6	1.36	-1.2	1.86	1.09	0.75	-1.12	1.39	-0.76	0.82	-0.76	0.92	0.78	-0.94	-0.49	-1.16	-0.5	-0.86	-0.97	2.01	1.19	0.75
REACTOME_P75_NTR_RECEPTOR_MEDIATED_SIGNALLING1	0.86	-0.73	0.8	-0.82	1.03	1.15	-0.65	1.8	-0.61	1.35	-0.75	1.16	-0.86	0.67	1.28	0.78	0.58	0.99	0.74	0.9	-0.72	-0.91	0.74	1.19	-0.56	0.75	-0.71	-0.6	1.36	-1.2	1.86	1.09	0.75	-1.12	1.39	-0.76	0.82	-0.76	0.92	0.78	-0.94	-0.49	-1.16	-0.5	-0.86	-0.97	2.01	1.19	0.75
REACTOME_G_ALPHA_12_13_SIGNALLING_EVENTS	1.2	-0.93	-0.86	0.93	1.7	0.93	-1.29	1.06	1.11	-0.72	-0.78	1.23	-0.46	-1.37	-1.72	-0.59	-1.58	-0.74	-1	-1.52	-0.73	1.56	0.7	1.38	0.68	0.81	-0.94	0.81	0.84	-0.95	1.34	1.21	-0.57	0.88	1.07	-0.7	0.94	0.62	-0.8	0.57	-0.67	-0.53	0.76	0.94	-0.92	-1.11	1.02	0.77	-1.21
REACTOME_G_ALPHA_12_13_SIGNALLING_EVENTS1	1.2	-0.93	-0.86	0.93	1.7	0.93	-1.29	1.06	1.11	-0.72	-0.78	1.23	-0.46	-1.37	-1.72	-0.59	-1.58	-0.74	-1	-1.52	-0.73	1.56	0.7	1.38	0.68	0.81	-0.94	0.81	0.84	-0.95	1.34	1.21	-0.57	0.88	1.07	-0.7	0.94	0.62	-0.8	0.57	-0.67	-0.53	0.76	0.94	-0.92	-1.11	1.02	0.77	-1.21
REACTOME_NRAGE_SIGNALS_DEATH_THROUGH_JNK	0.57	-1.26	-1.47	-0.76	1.39	1.41	-1.19	1.11	1.4	1.02	-0.96	1.43	0.79	-1.23	-1.29	-1.16	-0.97	0.66	-1	-1.49	-0.87	1.55	0.93	1.07	0.76	0.97	-1.25	-0.94	1.09	-1.04	1.31	1.2	0.99	-0.78	1.16	-1.06	0.93	-0.7	1.37	-0.81	-0.86	-0.67	-1.39	0.9	-0.94	-1.2	1.61	1.27	0.68
REACTOME_NRAGE_SIGNALS_DEATH_THROUGH_JNK1	0.57	-1.26	-1.47	-0.76	1.39	1.41	-1.19	1.11	1.4	1.02	-0.96	1.43	0.79	-1.23	-1.29	-1.16	-0.97	0.66	-1	-1.49	-0.87	1.55	0.93	1.07	0.76	0.97	-1.25	-0.94	1.09	-1.04	1.31	1.2	0.99	-0.78	1.16	-1.06	0.93	-0.7	1.37	-0.81	-0.86	-0.67	-1.39	0.9	-0.94	-1.2	1.61	1.27	0.68
RHO_GTPASE_ACTIVATOR_ACTIVITY	-1.05	0.62	-0.81	0.84	-0.73	-0.83	-1.24	-0.98	0.68	-1.09	1.22	0.58	-0.95	-1.06	0.76	-0.82	-2.02	-1.48	-1.69	-1.23	-1.09	1.14	0.96	-1	0.68	0.84	0.6	0.8	1.24	-0.83	1.01	0.95	1.04	0.61	-0.77	1.1	0.88	-0.82	0.79	0.84	0.85	-1.02	1.13	-0.72	-1.32	0.82	-0.68	-0.86	-1.12
ENZYME_REGULATOR_ACTIVITY	-1	0.72	0.86	0.88	1.62	-0.89	0.76	0.76	1.13	1.1	-0.76	0.84	1.19	1.27	1.11	0.94	1.53	0.92	1.64	1.19	1.27	-0.95	1.24	0.91	1.54	0.67	1.04	1.07	-1.47	-0.85	1.41	1.02	-0.77	0.68	0.79	-1	1.12	-0.75	0.9	1.58	1.23	-0.45	1.53	-0.61	-0.8	-0.78	1.1	-0.98	1.25
GTPASE_REGULATOR_ACTIVITY	-1.28	-1	0.83	1.38	0.96	0.7	0.79	0.9	0.82	0.98	1.9	1.55	1.23	0.96	1.17	1.35	-1.56	0.68	1.06	0.82	-1.15	0.9	0.97	1.29	-1.01	-0.9	1.23	2.01	0.77	-1	1.42	1.24	-1.03	1.55	1.08	0.89	1.63	-0.64	-0.73	0.85	-1.46	-0.89	-1.23	-0.56	-1.17	1.06	0.67	0.6	1.36
SMALL_GTPASE_REGULATOR_ACTIVITY	-0.74	-0.76	1.51	0.86	1.09	-0.87	-0.93	1.18	1	1.04	1.72	1.38	-1.09	-0.99	-0.6	0.98	-1.49	-0.64	-0.5	0.81	-1.07	1.52	-0.92	1.05	-0.94	-1.04	1.34	1.74	0.63	-1.17	0.82	1.06	-1.35	0.88	0.83	1.08	1.13	-0.63	-0.74	-1.02	-1.24	-1	0.63	-0.45	-0.86	0.82	1.26	-0.81	1.2
RAS_GTPASE_ACTIVATOR_ACTIVITY	-1.59	1.01	1.12	0.83	-1.23	-1	-1.37	-0.85	0.86	1.54	1.58	1.53	1.31	1.32	1.61	1.73	1.12	1.48	0.95	1.29	-1	-0.87	0.7	1.1	1.29	-0.68	1.4	1.45	0.88	-1.83	1.13	0.93	-0.64	1.09	1.74	1.07	0.99	-0.81	0.62	0.86	1.28	-1.12	0.51	1.06	-1.02	0.69	1.21	0.86	1.3
ENZYME_ACTIVATOR_ACTIVITY	-1.21	0.72	1.57	0.74	1.12	0.91	-1.38	-0.93	0.76	-0.96	1.52	1.01	1.12	1.25	0.71	1.04	1.32	0.81	1.13	1.43	1	0.73	0.72	1.11	1.39	0.68	1.08	1.04	-0.74	-0.76	1.42	-0.72	1.06	-0.72	2.16	-1.21	1.19	-1	1.28	1.4	0.93	-0.64	1.3	1.41	-0.77	0.89	1.14	1.04	0.58
GTPASE_ACTIVATOR_ACTIVITY	-1.27	0.74	1.38	1.17	-0.87	0.74	-0.53	-1.15	1.11	0.7	1.65	1.39	1.43	1.5	0.52	1.24	-0.61	1.33	0.83	1.3	0.61	0.66	-1.16	1.43	0.82	-0.75	1.18	1.29	0.62	-1.06	0.71	1.01	0.63	0.69	1.92	0.82	1.87	-1	1.01	0.98	0.78	-1.28	-1.03	0.64	-1.12	0.68	0.63	1.18	0.64
BASOLATERAL_PLASMA_MEMBRANE	-0.55	0.98	1.18	1.41	0.66	1.17	-0.57	0.82	0.85	1.04	1.05	1.84	-0.73	0.73	0.89	0.8	1.08	1.64	0.87	0.93	-1.57	-1.05	1.01	0.92	1.03	1.66	1.29	1.14	-1.39	1.09	1.23	1.29	-1.05	1.41	1.83	1.12	0.88	0.99	1.35	0.59	-0.88	-1.37	-1.08	0.58	0.81	1.24	1.56	0.78	-0.96
KEGG_ADHERENS_JUNCTION	0.84	-0.98	-0.62	1.35	2	0.91	0.92	1.43	1.46	0.83	1.32	1.57	1.64	1.96	1.71	1.59	2.17	1.74	1.48	2.26	-0.88	-0.57	-1.09	1.65	1.1	1	1.1	1.51	-0.93	1.4	1.24	1.32	1.04	1.4	1.14	1.15	1.23	1.15	-0.58	1.9	-1.62	-0.9	-0.61	-0.62	0.78	-1.06	1.35	0.94	-1.17
KEGG_ADHERENS_JUNCTION1	0.84	-0.98	-0.62	1.35	2	0.91	0.92	1.43	1.46	0.83	1.32	1.57	1.64	1.96	1.71	1.59	2.17	1.74	1.48	2.26	-0.88	-0.57	-1.09	1.65	1.1	1	1.1	1.51	-0.93	1.4	1.24	1.32	1.04	1.4	1.14	1.15	1.23	1.15	-0.58	1.9	-1.62	-0.9	-0.61	-0.62	0.78	-1.06	1.35	0.94	-1.17
REACTOME_CELLEXTRACELLULAR_MATRIX_INTERACTIONS	0.94	-0.95	-0.76	0.96	-1.25	0.53	0.56	1.27	-0.91	-0.98	1.37	1.25	1.13	1.3	0.66	1.41	-0.82	1.4	0.62	1.56	0.71	-1.13	0.82	1.57	1.45	-0.58	-1.23	-1.36	-1.02	0.86	-0.66	1.2	0.98	1.52	1.87	1.17	-0.76	1.17	-1.1	1.26	0.98	-1.76	-0.95	-0.96	-0.85	1.13	0.81	1.34	1.3
REACTOME_CELLEXTRACELLULAR_MATRIX_INTERACTIONS1	0.94	-0.95	-0.76	0.96	-1.25	0.53	0.56	1.27	-0.91	-0.98	1.37	1.25	1.13	1.3	0.66	1.41	-0.82	1.4	0.62	1.56	0.71	-1.13	0.82	1.57	1.45	-0.58	-1.23	-1.36	-1.02	0.86	-0.66	1.2	0.98	1.52	1.87	1.17	-0.76	1.17	-1.1	1.26	0.98	-1.76	-0.95	-0.96	-0.85	1.13	0.81	1.34	1.3
module_419	1.48	0.63	-0.75	-0.67	-0.65	1.04	1.27	0.91	0.74	-0.88	1.35	1.62	-1.01	0.96	1.03	-0.71	1.82	0.77	1.68	1.17	0.82	-1.22	0.95	-0.65	1	0.59	0.99	1.21	-1.58	-0.65	1.07	1.33	0.99	2.16	1.68	0.89	1.26	0.5	-0.67	1.14	0.83	0.76	1.11	1.15	0.78	-0.81	-0.61	-1.13	1.11
module_524	1.39	-0.86	-1.41	-1.15	0.61	1.33	1.02	0.93	0.91	1.37	1.19	1.51	-0.7	0.97	1.03	-0.72	1.55	1.28	1.31	1.17	0.8	-1.23	0.96	-0.58	0.82	0.74	1.56	1.03	-1.12	0.55	0.95	1.33	1.08	1.84	1.74	1.02	1.16	0.55	-0.5	1.46	0.6	1.02	0.96	1.02	-1.03	0.79	0.54	-0.95	-1.04
ACTIN_FILAMENT_BINDING	-0.44	-1	0.72	0.69	-0.83	0.48	0.63	1.02	-0.94	0.84	0.9	0.9	1.03	1.63	1.2	0.82	1.45	1.29	0.89	1.4	0.97	-1.25	1.01	1.51	1.18	1.79	0.72	-0.57	-0.9	-0.61	1.06	1.29	0.68	1.35	1.1	0.67	0.71	1.09	0.77	0.9	1.21	-1.19	0.52	0.59	-0.89	1.06	1.11	0.98	0.7
CYTOSKELETON_ORGANIZATION_AND_BIOGENESIS	0.98	0.6	0.65	-0.74	-1.09	-0.76	-0.82	0.86	1.49	-0.94	-0.93	-0.9	0.91	1.21	1.27	1.3	1.25	1.57	1.88	1.74	-0.58	0.96	0.83	1.37	1.2	0.65	-0.79	-0.75	-0.82	0.63	0.72	1.25	-1.31	1.63	1.6	0.67	-1.08	1.06	1.34	-0.55	-0.63	-0.75	-0.68	0.61	-0.79	0.9	-1.32	0.59	0.6
ACTIN_FILAMENT_BASED_PROCESS	0.8	0.79	0.96	1.03	0.6	0.51	0.39	1.11	1.17	-0.62	0.85	0.82	1.47	1.51	1.4	1.64	1.77	1.99	1.31	1.93	0.79	0.92	1.09	1.23	1.05	-0.76	-1.3	0.91	-0.89	-0.56	1.06	1.29	-0.77	1.85	2.01	0.84	-1.21	0.96	1.09	0.98	-1.43	-1.02	-0.51	0.68	-0.7	1.22	-0.64	1.1	0.83
ACTIN_CYTOSKELETON_ORGANIZATION_AND_BIOGENESIS	0.9	0.65	-0.88	0.87	0.62	0.57	0.54	1.39	1.19	0.49	0.74	-1.02	1.09	1.48	1.32	1.7	1.66	1.82	1.47	1.95	0.69	0.77	1.03	1.27	0.91	0.69	-1.12	0.89	-1.2	-0.72	0.98	1.27	-0.74	1.88	2.06	-0.74	-1.29	0.73	0.99	0.94	-1.59	-0.73	-0.66	0.62	-0.67	1.29	-0.54	0.92	0.75
CELL_CORTEX	0.57	1.04	-0.78	1.38	1.22	1.02	1.32	0.62	1.46	0.92	0.68	0.93	0.79	1.59	2.07	0.88	1.54	1.78	1.56	1.57	0.69	1.19	1.22	1.19	0.81	1.42	0.88	-1	1.26	1.01	0.61	1.24	0.89	1.82	1.13	1.07	1.43	1.05	1.34	0.78	-1.21	0.55	0.75	-0.7	0.69	-0.69	-0.79	0.78	-0.58
ACTIN_BINDING	-1	0.73	-0.79	1.48	-0.54	1.16	1.14	0.79	1.02	0.72	1.07	1.47	1.33	1.78	1.73	1.42	2.1	1.76	1.3	2.07	1.34	-0.76	1.27	0.7	0.8	1.21	0.9	0.95	-0.96	0.84	0.95	1.3	-0.95	1.92	1.18	-0.72	1.29	1.18	0.62	1.63	-0.67	-0.83	-0.62	-1.1	-1.03	0.97	1.4	0.72	0.94
CYTOSKELETAL_PROTEIN_BINDING	-1.15	-0.9	-1	1.13	0.82	1.19	-0.49	0.66	1.44	-0.96	1.6	1.71	1.5	1.75	1.86	1.64	2.31	2.34	1.58	2.56	1.04	0.77	0.88	1.13	0.57	1.35	1.33	0.81	-0.84	0.75	1.2	1.28	0.7	1.85	2.05	-0.91	0.74	0.97	1.02	1.6	-0.93	-0.85	0.51	-1.1	-0.75	1.02	1.22	1.15	0.85
CYTOSKELETON	0.89	-0.74	0.53	0.95	-0.68	1.22	0.82	1.11	1.26	-1.02	-1.21	1.06	-0.7	0.8	0.79	0.67	1.1	0.73	1.72	1.47	0.87	-0.66	-0.74	0.52	1.99	0.86	-0.68	0.6	0.72	1.2	1.01	1.31	0.92	1.6	1.14	0.76	0.67	1.29	0.85	0.8	-0.99	0.96	0.84	0.85	-0.8	-0.75	-1.52	1.36	1.12
ACTIN_CYTOSKELETON	0.75	0.89	0.5	1.38	1.2	0.84	0.74	1.06	0.98	0.79	1.1	0.81	1.32	1.38	1.33	1.1	2.1	2.5	1.7	2.35	1.72	0.83	1.15	0.91	1.73	0.91	-0.79	-0.68	-0.98	0.73	1.4	1.23	-0.77	1.82	1.49	0.83	1.47	1.5	0.84	0.68	-1.09	-1.06	0.79	0.76	-1.14	1.08	-1.08	0.62	0.65
ACTIN_FILAMENT_BASED_MOVEMENT	-0.94	-0.74	1.04	-0.7	0.84	-0.82	0.96	-0.78	1.61	-1.3	1.53	0.84	1.46	2.12	1.98	1.29	1.12	1.62	1.6	1.54	1.46	-0.94	0.89	1.02	1.13	-1.09	-1.15	-0.88	1.23	-0.6	-0.76	1.25	0.45	0.72	1.15	0.91	-0.64	1.62	1.41	1.04	0.64	-1.32	0.53	-1.12	-1.31	-1.14	-0.62	1.12	0.78
ACTIN_FILAMENT	0.86	0.82	0.88	0.94	1.3	-1.23	1.16	0.95	1.48	-1.09	1.03	0.85	1.24	1.16	1.57	1.07	1.77	1.35	1.41	1.85	1.66	0.93	0.89	1	1.13	1.56	1.39	-0.94	-0.79	0.75	0.72	1.24	1.03	1.9	2.06	1.09	0.91	0.64	1.28	-1	1.12	-1.12	1.05	1.33	-0.9	-1.25	-0.98	1.52	1.18
GCAAGAC.MIR.431	-0.66	-1.05	0.76	1.09	0.64	0.98	-0.63	1.14	0.98	-0.89	0.88	1.34	1.15	-0.6	0.53	-0.73	0.77	-0.93	-0.77	0.9	0.88	-1.03	0.89	-1.34	-1.28	1.51	1.24	1.44	0.92	0.83	1.55	0.97	1.68	-0.96	1.12	-0.91	-1.09	0.72	1.4	-0.8	0.75	-1.22	0.83	0.89	-0.75	0.76	1.19	0.93	0.51
NUCLEAR_SPECK	1	-1.02	-1.2	-1.04	-0.82	0.76	0.74	-0.56	1.08	-0.83	1.7	1.59	1.45	1.06	0.94	0.94	1.85	2.18	1.9	1.4	0.82	1.2	1.28	0.92	0.98	-0.97	0.57	-0.73	1.67	-1.51	0.73	-1.01	1.03	1.35	-0.87	0.71	0.74	0.84	0.72	0.96	-0.55	-1	-1.36	1.54	0.75	1.13	0.73	1.42	0.78
BIOCARTA_SODD_PATHWAY	-0.82	1.08	1.25	-1.26	1.29	-1.59	0.75	-1.06	-1.22	0.55	0.87	0.64	-1.71	-1.77	-2.03	-2.19	-2.41	-2.52	-1.6	-1.67	-0.65	-1.1	-1.2	1.03	-1.89	1.38	1.62	-0.7	-0.62	-0.69	-1.09	-0.86	0.65	-1.35	-0.74	1.01	1.04	1.19	1.28	-1.13	-1.28	0.94	1.11	0.79	0.87	0.86	1.35	-1.28	-0.7
BIOCARTA_SODD_PATHWAY1	-0.82	1.08	1.25	-1.26	1.29	-1.59	0.75	-1.06	-1.22	0.55	0.87	0.64	-1.71	-1.77	-2.03	-2.19	-2.41	-2.52	-1.6	-1.67	-0.65	-1.1	-1.2	1.03	-1.89	1.38	1.62	-0.7	-0.62	-0.69	-1.09	-0.86	0.65	-1.35	-0.74	1.01	1.04	1.19	1.28	-1.13	-1.28	0.94	1.11	0.79	0.87	0.86	1.35	-1.28	-0.7
BIOCARTA_IL2RB_PATHWAY	-0.54	0.74	-0.99	1.09	1.28	0.98	1.37	1.23	0.77	1.02	1.36	0.78	-0.68	-0.76	-1.25	0.71	1	-1.65	1.04	-1.3	1.2	-1.01	-1.15	0.84	-0.74	1.06	-0.62	1.4	1.19	1.2	-0.75	-1.08	-1.12	1.27	-0.68	1.31	-1.09	0.86	1.11	-1.33	-0.91	-1.55	0.82	1.06	-0.96	1.27	1.4	-1.26	1.21
BIOCARTA_IL2RB_PATHWAY1	-0.54	0.74	-0.99	1.09	1.28	0.98	1.37	1.23	0.77	1.02	1.36	0.78	-0.68	-0.76	-1.25	0.71	1	-1.65	1.04	-1.3	1.2	-1.01	-1.15	0.84	-0.74	1.06	-0.62	1.4	1.19	1.2	-0.75	-1.08	-1.12	1.27	-0.68	1.31	-1.09	0.86	1.11	-1.33	-0.91	-1.55	0.82	1.06	-0.96	1.27	1.4	-1.26	1.21
module_537	-0.57	-0.62	-1.12	-0.78	-1.02	-0.72	0.91	-0.59	-1.11	-0.71	1.05	-1.18	1.68	0.96	-0.7	0.98	0.99	0.93	1.6	0.89	1.36	1.22	-1.01	0.98	1.55	1.43	1.61	0.96	0.91	1.63	1.13	-0.77	-0.92	1.36	1.2	1.18	-0.64	1.24	0.69	-0.91	-0.87	0.6	1.58	2	-1.07	0.76	1.14	0.53	-0.9
module_254	0.82	-0.64	-0.99	-1.03	-0.68	-1.09	-0.5	-0.88	-0.9	0.77	1.47	0.7	1.03	1.15	-0.59	1.19	2.14	0.93	1.72	1.4	0.88	0.59	1.04	0.81	1.64	1.26	1.77	1.24	-0.88	1.2	1.25	0.7	0.59	1.02	1.5	1.28	-1.19	0.64	1.02	-1.16	-1.34	0.99	1.65	2.12	-0.92	-0.7	-0.58	1	-0.69
module_312	0.94	-0.72	-1.02	-1.05	0.86	-1.1	0.62	-0.86	-1.21	0.62	1.43	0.62	0.84	0.83	-1.09	0.87	1.84	0.74	1.17	-0.7	0.9	0.6	1.09	1.09	1.82	1.09	1.85	1.26	0.64	1.05	1.31	-0.79	1.07	0.94	1.23	1.27	-1.13	0.93	0.73	0.86	-1.56	0.92	1.48	1.97	-0.96	0.95	-0.54	1.09	-0.71
INDUCTION_OF_APOPTOSIS_BY_EXTRACELLULAR_SIGNALS	-1.07	-0.65	-0.73	0.92	-0.7	1.08	1.1	-0.69	-1.52	-0.92	-1.15	0.96	-1.56	-1.77	-1.54	-1.39	-1.58	-1.94	-0.7	-2.06	1.02	0.8	-0.86	-0.91	1.15	1.23	-0.67	1.58	0.94	1.4	0.76	-0.72	-0.85	1.01	0.53	1.32	0.94	-0.83	1.24	-0.92	-1.15	1.29	1.4	1.6	1.09	1.3	0.71	-0.95	1.16
SA_FAS_SIGNALING	-0.9	0.73	0.81	1.24	-1.03	1.41	0.88	0.74	-0.58	1.02	1.14	-1	-1.12	-1.8	-2.01	-1.79	-1.48	-1.62	-0.77	-1.7	1.63	-1.02	-0.97	0.78	0.75	-0.72	0.76	2.02	0.97	1.19	0.62	-1.06	-0.64	0.69	-0.52	1.17	-0.98	0.95	0.63	-1.61	-1	-0.59	0.91	1.55	0.97	1.17	-0.79	-0.81	0.66
REACTOME_DEATH_RECEPTOR_SIGNALLING	0.9	1.21	0.65	-0.79	0.62	-0.58	0.98	0.76	-1.03	0.96	1.17	1.06	-1.88	-1.54	-2	-1.36	-1.43	-1.78	-0.61	-1.75	1.75	-0.84	-0.99	1.68	-1.14	1.18	0.87	1.41	0.62	0.7	-0.66	0.9	-0.45	1.05	0.82	1.26	0.96	1.05	1.22	-1.23	-0.75	-0.68	1.02	1.6	0.97	1.3	1.16	-0.6	0.8
REACTOME_DEATH_RECEPTOR_SIGNALLING1	0.9	1.21	0.65	-0.79	0.62	-0.58	0.98	0.76	-1.03	0.96	1.17	1.06	-1.88	-1.54	-2	-1.36	-1.43	-1.78	-0.61	-1.75	1.75	-0.84	-0.99	1.68	-1.14	1.18	0.87	1.41	0.62	0.7	-0.66	0.9	-0.45	1.05	0.82	1.26	0.96	1.05	1.22	-1.23	-0.75	-0.68	1.02	1.6	0.97	1.3	1.16	-0.6	0.8
ST_TUMOR_NECROSIS_FACTOR_PATHWAY	1.11	-0.72	-0.66	-0.98	0.73	-0.72	-0.52	-1.25	-1.01	0.78	1.42	1.06	1.11	0.94	-1.19	0.89	-1.35	1.19	1.3	-1.08	0.78	0.75	0.68	0.88	-1.19	1.71	1.5	1.6	0.83	-0.77	0.69	0.69	-0.62	0.94	1.15	1.24	-0.71	1.23	-0.86	-1.1	-0.82	1.01	-0.63	1.55	0.92	0.94	1.86	-1.02	0.76
BIOCARTA_DEATH_PATHWAY	-0.67	0.9	-0.82	-0.83	-0.93	0.91	0.62	1.44	-0.77	0.84	1	0.73	-1.33	-0.92	-1.5	-1.19	-1.05	-1.56	1.22	-1.03	1.71	-1.13	0.67	1.04	-1	2.02	1.29	1.39	-0.89	1.59	0.56	0.72	-0.71	0.71	1.26	1.06	1.15	1.44	1.05	-0.78	-0.92	1.24	0.94	1.92	-0.7	1.31	1.73	-1.21	0.81
BIOCARTA_DEATH_PATHWAY1	-0.67	0.9	-0.82	-0.83	-0.93	0.91	0.62	1.44	-0.77	0.84	1	0.73	-1.33	-0.92	-1.5	-1.19	-1.05	-1.56	1.22	-1.03	1.71	-1.13	0.67	1.04	-1	2.02	1.29	1.39	-0.89	1.59	0.56	0.72	-0.71	0.71	1.26	1.06	1.15	1.44	1.05	-0.78	-0.92	1.24	0.94	1.92	-0.7	1.31	1.73	-1.21	0.81
IDENTICAL_PROTEIN_BINDING	1.38	0.96	-0.72	-1.03	-0.88	1.08	0.71	1.16	1.03	1.05	1.07	1.21	-0.55	-0.96	1.19	0.61	-0.86	-1.34	0.68	1	0.95	-0.83	0.96	1.13	1.01	-0.61	0.89	-1.34	1.24	0.67	-0.9	1.33	0.64	0.81	1.69	-0.91	-0.66	1.09	0.91	1.39	-0.92	1.05	1.09	1.62	1.13	1.22	1.34	0.68	1.32
PROTEIN_HOMODIMERIZATION_ACTIVITY	1.24	-0.7	-0.96	0.7	-1.16	0.76	-1.08	1.17	1.04	1.36	1.71	1.74	0.61	1.21	1.02	-0.98	-0.73	-0.94	-0.75	-0.69	1.02	-1.44	1.07	-0.88	-0.55	0.52	1.17	-1.41	1.43	-1.05	-1.06	1.32	0.89	0.98	1.73	-1.06	-0.78	0.75	1.44	-1.33	0.96	0.97	0.95	1.36	-0.68	1.03	1.18	-1.31	0.84
PROTEIN_DIMERIZATION_ACTIVITY	1.39	1.22	-1	-0.88	-1.03	1.35	-0.79	1.2	1.03	0.87	1.52	2.04	1.47	1.34	1.27	1.18	1.35	1.55	1.35	1.91	1.06	-0.96	-0.79	0.77	1.09	-0.56	1.43	0.66	1.62	-1.25	0.75	1.26	-0.78	0.84	1.3	0.67	-0.71	-0.81	1.66	-0.92	-1.27	-0.77	0.6	1.32	-1.01	1	1.54	-1.31	-0.51
PROTEIN_DEACETYLASE_ACTIVITY	0.58	-1.04	0.66	1.33	0.67	-1.26	-0.95	-0.6	0.65	0.73	-0.92	-0.69	0.82	-1.61	0.66	1.79	-0.89	1.25	1.05	1.3	-0.91	-1.15	0.73	-0.77	-0.62	-1.09	-1.38	-0.88	-0.76	-0.89	-0.74	1.24	0.97	0.68	-1.08	-0.74	0.59	-0.71	-1.04	0.87	-1.1	1.63	-1.64	1.16	0.74	0.97	1.12	0.94	1.24
DEACETYLASE_ACTIVITY	0.55	-1.15	0.78	1.33	0.57	-0.75	-0.88	0.7	1.01	0.71	-0.93	0.64	1	-1.71	0.89	1.88	0.55	1.38	0.91	1.4	-1.19	-1.25	0.72	0.72	0.6	-1.03	-1.42	-1.36	-0.57	-0.99	-1.42	1.17	-0.62	-0.68	0.93	-0.73	-0.6	-0.71	-1.26	1.03	-1.01	1.55	-1.49	1	0.76	1.1	0.74	1.03	1.25
HYDROLASE_ACTIVITY_ACTING_ON_CARBON_NITROGEN_NOT_PEPTIDEBONDS	-0.76	-0.62	1	-1.01	0.71	1.02	-1.48	-1.42	0.6	-0.88	-1.38	-0.94	-1.5	-2.3	-1.65	-1.55	-1.74	-1.72	-1.17	-1.51	-1.56	-0.56	1.16	1.27	-1.68	-1.12	-1.15	-1.25	1.27	-1.59	1.01	1.24	-1.06	-1.21	-0.62	0.86	0.76	0.61	-0.7	-0.56	-1.1	0.7	-1	0.62	-0.84	-0.71	-0.86	0.62	0.85
HYDROLASE_ACTIVITY_ACTING_ON_CARBON_NITROGEN_NOT_PEPTIDEBONDSIN_LINEAR_AMIDES	0.76	0.63	1.07	-0.95	0.78	-1.02	-1.4	0.69	0.68	1	-1.19	-0.83	-1.61	-2.29	-1.66	-1.22	-1.6	-1.62	-1.12	-0.81	-1.25	-0.63	0.92	1.17	-0.95	-1.34	-1.08	-1.1	0.64	-1.3	-0.78	1.15	-1.28	-1.64	-1.08	1.07	-1.08	0.71	-1.14	-0.98	-1.1	0.89	-1.55	1.2	-0.94	-0.82	1.23	1.25	1.04
SMALL_CONJUGATING_PROTEIN_BINDING	-1.17	-1.15	-1.1	-0.94	0.61	-0.65	1.31	-0.84	-1.31	1.13	0.75	-1.22	1.11	0.53	1.04	1.61	1.51	0.76	1.12	0.98	1.41	-1.68	-1.04	0.91	0.79	1.12	0.5	-1.41	-1.39	0.55	-1.5	1.32	1.17	-0.66	1.43	-1.33	1.55	1.02	1.47	1.3	0.72	-1.16	1.1	-0.73	-0.76	1.07	0.79	0.94	1.79
UBIQUITIN_BINDING	0.61	0.78	0.64	-0.43	0.87	0.53	1.08	-0.8	-1.13	1.32	-0.84	0.56	1.2	1.32	1.27	1.72	1.84	1.95	0.75	1.03	1.76	-1.32	1.14	1.04	1.13	1.07	-0.71	-1.01	-1.25	-0.7	-1.62	1.32	1.07	1.12	1.6	-1.31	1.1	0.62	1.49	-1.37	-0.93	0.99	0.85	0.82	-1.29	0.94	0.87	0.83	1.21
DNA_DAMAGE_RESPONSESIGNAL_TRANSDUCTION_RESULTING_IN_INDUCTION_OF_APOPTOSIS	0.67	-1.36	-0.94	-1.86	0.58	-1.07	0.68	-1.42	-0.92	0.92	0.96	-0.62	-2.06	-1.52	-2.05	-2.12	-2.34	-2.11	-1.62	-2.01	-0.91	-1.17	-1.18	-0.68	1.96	1.36	1.51	0.78	0.97	-0.87	1	-0.69	0.68	-0.4	-0.84	0.93	1.14	1.05	0.7	0.61	0.71	-0.75	-1.12	-1.29	1	0.7	1.36	-1.05	0.94
DNA_DAMAGE_RESPONSESIGNAL_TRANSDUCTION_BY_P53_CLASS_MEDIATOR	-0.78	-1.16	0.66	-1.23	-1.18	-0.58	0.84	-1.33	1.04	1.13	0.9	-1.24	-1.75	-1.96	-1.99	-1.81	-2.74	-2.48	-1.55	-1.42	-0.87	-1.67	-1.15	-0.8	2.12	1.38	1.75	-0.72	1	0.82	1.17	-0.97	0.65	-1.53	-1.19	1	0.69	1.91	-1.19	0.82	-0.95	-1.59	-0.96	-1.95	0.73	-0.69	-1.3	-0.67	-0.63
INDUCTION_OF_APOPTOSIS_BY_INTRACELLULAR_SIGNALS	-0.66	-1.48	0.83	-1.08	-0.54	0.88	0.79	0.46	1.15	1.04	0.62	-0.58	-2.14	-1.86	-2.13	-2.17	-2.67	-2.46	-1.3	-1.88	-0.84	-0.97	-0.94	-0.97	1.79	1.2	1.48	-0.71	0.89	-0.82	0.98	-0.87	1.41	0.96	-0.83	-0.77	-1.16	0.53	0.77	1.02	-0.95	0.83	-1.22	0.89	0.84	0.77	0.85	0.63	-0.86
NUCLEAR_BODY	-0.86	0.94	-1.19	-1.06	-1.57	-0.68	0.75	1.18	-0.68	1.43	-1.02	-1.09	-1.16	-1.54	-1.63	-1.51	-1.32	-1.44	-1.31	-0.8	-1.09	-1.67	1.03	0.95	0.89	0.8	0.86	-0.64	1.15	-1.3	1.08	-1.04	0.74	0.89	-1.19	-1.05	-0.72	1.61	-0.91	-0.88	-0.78	0.87	0.8	1.17	0.89	-0.69	-1.07	0.59	-0.72
PML_BODY	-1.09	-0.78	-1.02	0.68	-1.56	-1.15	-1.33	-1.56	-1.03	1.32	-1.29	-1.21	-1.83	-1.81	-2.02	-1.66	-1.86	-1.59	-1.69	-1.48	-1.01	-1.36	-0.91	1.3	1.46	0.6	1.37	-1.05	1.05	-0.68	1.54	-1.13	0.82	1.05	1.07	0.77	1.03	1.39	-0.9	0.68	0.9	0.66	1.74	0.76	1.21	-1.27	-1.43	-0.77	-0.62
GGCGGCA.MIR.371	0.96	0.98	0.62	-1.06	-1.5	-0.63	0.84	-1.11	-0.54	-1.41	1.42	1.18	0.85	1.08	-0.83	0.84	-0.81	1.12	-1.13	1.63	-0.92	-0.86	-0.99	0.72	-1.23	-1.29	-0.91	0.56	1.11	1.47	-1.6	1.07	-0.98	1.07	1.04	1.04	-0.76	0.87	0.74	0.86	-0.73	-1.05	-1.63	-0.65	0.76	-1.23	0.7	0.86	-0.62
GENE_SILENCING	0.66	-0.62	1.36	1.81	0.88	0.85	-0.9	-0.95	0.81	-1.67	0.82	1.41	-1.45	-2.03	-1.87	-1.43	-1.53	-1.3	-1.63	-2.21	-0.87	1.03	-0.96	0.47	-1.22	1.16	-0.8	-1.01	1.07	0.74	1.01	0.94	1.16	1.49	-0.85	0.89	0.71	0.96	1.3	1.04	0.84	-0.88	1.05	1.34	1.29	-0.8	-0.68	0.7	-1.05
CONDENSED_NUCLEAR_CHROMOSOME	0.95	0.61	1.08	1.11	1.24	0.66	0.91	1.23	0.8	-1.29	-1.54	-1.12	-1.81	-0.98	-1.81	-1.45	-1.92	-1.35	0.53	-1.48	-0.87	1.12	-1.23	-0.93	-1.99	-0.59	-1.16	1.17	1.08	-0.7	-1.14	1.3	1.4	1.03	0.92	-1.01	-0.98	0.45	-0.64	-0.9	-1.17	-2.29	0.88	-0.44	0.73	-1.1	0.45	-1.13	0.93
WCAANNNYCAG_UNKNOWN	0.8	0.89	-1.34	0.75	-0.95	-0.94	0.78	1.04	-1.65	-1.03	0.86	0.78	2.05	1.19	1.69	1.53	1.75	1.34	1.12	2.3	0.59	0.7	1.05	-0.86	1.03	1.28	0.86	-0.57	-1.31	0.64	1.08	-1.08	0.67	1.05	-0.94	-1.24	1.26	-0.8	0.78	0.64	1.25	0.88	0.6	-0.68	-0.76	-1.07	0.86	0.62	-1.16
YTCCCRNNAGGY_UNKNOWN	0.71	1.38	-0.8	-0.74	-0.51	-1.11	0.75	1.32	-0.89	1.24	0.46	1.58	0.98	-0.55	0.78	1.23	-0.85	-1.55	0.58	0.87	-1.22	0.64	0.8	-0.9	1.32	-0.45	-1.12	1.31	1.02	-1	-0.54	-0.86	1.19	0.88	-0.72	0.91	0.72	-0.97	1.35	0.57	-0.64	0.85	-0.72	-1.5	-0.77	0.77	1.21	1.64	1.28
V.SEF1_C	-0.71	0.74	0.66	-1.01	0.68	-1.37	-0.66	1.56	1.3	0.72	0.91	-1.01	-1.51	-1.72	-1.47	-1.17	-0.91	-1.51	-0.92	-1.95	0.78	0.84	0.92	1.55	1.57	0.85	-1.72	1.28	-0.61	-0.91	-0.66	0.91	1.03	0.58	0.8	-1.13	0.57	-0.68	0.77	1.08	-1.09	-0.91	-1.47	-0.73	-0.8	0.94	-0.96	-0.83	-1.35
NEGATIVE_REGULATION_OF_HYDROLASE_ACTIVITY	0.69	-0.84	-1.37	0.79	0.72	1.12	0.58	-0.98	-0.8	-0.9	-1.05	1.4	2.19	1.78	1.91	2.25	1.81	2.61	1.75	1.8	1.52	-0.69	1.05	-1.61	1.07	1.05	0.88	-1.41	-0.83	-0.91	-1.08	-0.7	-0.74	1.65	1.15	-1.23	-1.09	-0.78	1.48	-0.62	1	1.27	1.14	0.72	1.08	-0.78	0.71	0.82	-0.79
REGULATION_OF_PROTEIN_MODIFICATION_PROCESS	0.63	1.12	-1.21	1.27	-0.62	1.4	0.64	0.9	0.8	-1.03	1.22	-1.37	1.34	1.59	1.78	1.64	1.81	1.42	1.46	1.62	1.19	0.92	-0.71	-0.78	1.17	1.34	0.82	0.75	-1.09	-0.69	1.18	0.96	1.08	0.97	1.44	-1.09	-0.73	0.82	0.66	1.47	1.08	-0.74	-0.69	-1.22	0.76	0.77	-1.52	-0.89	0.61
POSITIVE_REGULATION_OF_PROTEIN_MODIFICATION_PROCESS	0.76	1.35	-0.94	1.14	-0.56	0.87	0.7	0.99	0.96	-1.16	1.06	-1.02	1.16	0.75	1.22	1.23	1.23	1.62	0.96	1.63	1.2	1.51	-0.69	0.75	1.25	0.71	0.57	1.25	-0.81	-1.16	1.27	0.8	1.14	1.51	1.32	-0.68	-0.77	0.82	1.07	1.87	0.86	-0.81	-0.87	0.82	0.83	0.88	-1.28	0.74	-0.98
GGATCCG.MIR.127	1.5	-0.98	-0.7	0.77	0.85	1.24	1.75	1.12	-0.68	0.56	1.06	1.25	-1.1	-1.83	-1.03	-0.87	-1.7	-1.77	-1.15	-0.98	-0.77	0.56	-1.04	0.82	-1.73	0.84	1.02	1.1	-0.86	-0.93	1.46	0.75	1.26	0.71	-0.91	1.01	1.46	1.48	-0.78	1.54	1.16	0.89	-1.3	-1.12	0.83	-0.98	0.57	-0.49	0.66
KEGG_SMALL_CELL_LUNG_CANCER	1.58	-0.91	-0.89	1.1	0.82	0.86	0.95	0.86	-0.68	-1	1.02	1.08	-1.2	0.69	0.65	-0.71	1.48	1.14	0.89	1.66	1.5	-0.91	-0.68	-1.02	-0.89	-0.84	1.7	-1.21	0.88	0.83	1.34	-1.08	1.32	1.06	1.29	-1.28	1.35	1.26	-0.86	1.03	-0.68	-0.89	0.94	0.87	-0.86	-0.8	0.82	-0.64	1.36
KEGG_SMALL_CELL_LUNG_CANCER1	1.58	-0.91	-0.89	1.1	0.82	0.86	0.95	0.86	-0.68	-1	1.02	1.08	-1.2	0.69	0.65	-0.71	1.48	1.14	0.89	1.66	1.5	-0.91	-0.68	-1.02	-0.89	-0.84	1.7	-1.21	0.88	0.83	1.34	-1.08	1.32	1.06	1.29	-1.28	1.35	1.26	-0.86	1.03	-0.68	-0.89	0.94	0.87	-0.86	-0.8	0.82	-0.64	1.36
BIOCARTA_ARF_PATHWAY	-0.74	-1.51	0.68	-1.13	0.78	-0.89	0.93	1.65	0.77	-0.96	-1.16	0.98	-1.25	-1.38	-1.6	-1.46	1.25	-0.66	0.84	0.8	1.35	0.83	-0.9	-1.29	-2.51	-0.99	-0.8	0.51	-0.94	-0.78	-0.72	-1.31	-1.54	0.61	0.62	-1.19	-1	-0.99	-1.44	-0.86	-0.67	-1.14	-1.57	-0.7	-0.92	1.19	0.86	-0.52	0.69
BIOCARTA_ARF_PATHWAY1	-0.74	-1.51	0.68	-1.13	0.78	-0.89	0.93	1.65	0.77	-0.96	-1.16	0.98	-1.25	-1.38	-1.6	-1.46	1.25	-0.66	0.84	0.8	1.35	0.83	-0.9	-1.29	-2.51	-0.99	-0.8	0.51	-0.94	-0.78	-0.72	-1.31	-1.54	0.61	0.62	-1.19	-1	-0.99	-1.44	-0.86	-0.67	-1.14	-1.57	-0.7	-0.92	1.19	0.86	-0.52	0.69
SA_G1_AND_S_PHASES	1.71	1.65	0.71	-0.97	-0.44	0.92	0.54	1.72	0.75	-1.17	0.94	-1.08	1.12	1.71	1.63	1.25	2.33	1.56	1.71	1.58	1.12	-0.82	0.73	-1.64	-1	1.74	0.97	-0.76	-0.9	-0.66	1	-1.3	-0.87	0.7	-1.15	0.83	1.06	-0.72	-0.5	1.15	-0.92	0.7	-1.17	0.66	-0.92	1.14	-1.19	0.49	1.26
BIOCARTA_P53_PATHWAY	-0.71	-0.89	-0.82	0.94	-0.94	0.94	0.84	1.54	0.66	0.8	1.33	-1.44	-1.08	-1.11	0.74	-1.12	-1	-0.59	-0.88	0.84	1.09	-0.41	0.68	-2.22	-1.46	0.88	0.94	-1.37	-0.54	1.01	-0.46	-0.97	-0.74	0.65	0.83	-0.7	-0.79	-0.98	-0.62	-0.65	-1.44	-1.27	1.13	0.75	-1.29	1.24	-0.7	-0.78	0.56
BIOCARTA_P53_PATHWAY1	-0.71	-0.89	-0.82	0.94	-0.94	0.94	0.84	1.54	0.66	0.8	1.33	-1.44	-1.08	-1.11	0.74	-1.12	-1	-0.59	-0.88	0.84	1.09	-0.41	0.68	-2.22	-1.46	0.88	0.94	-1.37	-0.54	1.01	-0.46	-0.97	-0.74	0.65	0.83	-0.7	-0.79	-0.98	-0.62	-0.65	-1.44	-1.27	1.13	0.75	-1.29	1.24	-0.7	-0.78	0.56
KRCTCNNNNMANAGC_UNKNOWN	1.1	1.1	1.27	0.79	0.99	0.58	-0.62	0.73	-1.39	-1.43	-1.12	0.98	2.44	1.85	2.02	2.45	2.97	2.86	1.85	2.73	0.73	1.22	1	1.24	2.6	-0.69	0.92	-0.8	-1.12	0.82	0.55	-1.21	1.47	-0.57	-1.69	-1.07	-1.28	0.55	-1.18	0.67	0.74	0.82	-0.84	-0.58	1.03	0.86	0.84	1.19	-0.96
REACTOME_RNA_POLYMERASE_I_PROMOTER_OPENING	1.27	0.85	0.99	-0.48	0.62	0.64	-0.7	-0.46	-1.23	-1.74	-1.32	0.6	2.44	2.37	2.1	2.41	2.96	2.92	1.83	2.71	1.22	1.61	1.04	1.8	2.96	-0.98	0.79	-0.95	-1.29	-1.15	-0.92	-1.23	1.56	0.98	-1.57	0.77	-1.1	-0.7	-1.12	0.68	-1.02	0.71	-0.65	-0.84	0.96	-0.82	-1.26	0.86	0.97
REACTOME_RNA_POLYMERASE_I_PROMOTER_OPENING1	1.27	0.85	0.99	-0.48	0.62	0.64	-0.7	-0.46	-1.23	-1.74	-1.32	0.6	2.44	2.37	2.1	2.41	2.96	2.92	1.83	2.71	1.22	1.61	1.04	1.8	2.96	-0.98	0.79	-0.95	-1.29	-1.15	-0.92	-1.23	1.56	0.98	-1.57	0.77	-1.1	-0.7	-1.12	0.68	-1.02	0.71	-0.65	-0.84	0.96	-0.82	-1.26	0.86	0.97
REACTOME_PACKAGING_OF_TELOMERE_ENDS	0.77	1	1.07	-0.66	-1.27	1.15	0.61	-0.59	-1.64	-1.31	-1.13	-0.7	2.42	2.37	2.13	2.44	2.96	2.9	1.85	2.74	0.75	1.32	0.87	1.4	2.69	-1.26	0.83	0.7	-0.92	-1.32	-0.76	-1.28	1.56	0.73	-1.69	0.72	-1.1	0.7	-1.18	0.95	-1.15	1.05	-1.09	-1.06	0.84	0.69	-0.73	-0.46	0.76
REACTOME_PACKAGING_OF_TELOMERE_ENDS1	0.77	1	1.07	-0.66	-1.27	1.15	0.61	-0.59	-1.64	-1.31	-1.13	-0.7	2.42	2.37	2.13	2.44	2.96	2.9	1.85	2.74	0.75	1.32	0.87	1.4	2.69	-1.26	0.83	0.7	-0.92	-1.32	-0.76	-1.28	1.56	0.73	-1.69	0.72	-1.1	0.7	-1.18	0.95	-1.15	1.05	-1.09	-1.06	0.84	0.69	-0.73	-0.46	0.76
REACTOME_RNA_POLYMERASE_I_PROMOTER_CLEARANCE	-1.09	0.99	1.25	-0.71	0.67	-0.57	-0.74	-0.76	-1.62	-1.22	-0.92	-0.76	2.43	2.16	2.01	2.44	2.91	2.91	1.9	2.73	0.6	1.08	0.81	1.36	2.09	-1.08	0.65	-0.77	-1	-1.1	-0.92	-1.02	1.39	0.79	-1.79	0.75	-0.8	-0.84	-1.35	-1.12	-1.19	1.32	0.69	0.79	0.81	-0.95	-1.78	0.65	1.03
REACTOME_RNA_POLYMERASE_I_PROMOTER_CLEARANCE1	-1.09	0.99	1.25	-0.71	0.67	-0.57	-0.74	-0.76	-1.62	-1.22	-0.92	-0.76	2.43	2.16	2.01	2.44	2.91	2.91	1.9	2.73	0.6	1.08	0.81	1.36	2.09	-1.08	0.65	-0.77	-1	-1.1	-0.92	-1.02	1.39	0.79	-1.79	0.75	-0.8	-0.84	-1.35	-1.12	-1.19	1.32	0.69	0.79	0.81	-0.95	-1.78	0.65	1.03
module_90	0.67	0.92	1.13	-1.05	-0.61	1.42	0.76	-1.19	-1.07	-1.03	-1.27	-0.81	2.3	2.21	2.14	2.03	2.75	2.82	1.81	2.57	0.81	1.09	-0.88	-0.73	2.49	-0.79	-1.29	-1.09	-1.38	-0.84	0.72	-0.88	1.15	1.08	-0.92	0.73	-1.19	-0.86	0.68	0.75	-1	0.74	0.87	0.68	0.96	0.81	-0.67	0.89	1.57
module_89	-0.86	0.6	1.23	-1.1	-1.1	1.27	0.53	-1.7	-1.02	-0.75	-1.19	0.71	2.42	2.32	2.15	2.04	2.84	2.93	1.86	2.48	1.01	0.76	-0.86	0.45	2.66	-0.98	-1.1	-0.91	-0.97	-0.73	0.88	-1.12	1.73	1.63	-0.92	0.71	-1.14	-0.92	-0.8	1.13	-0.94	1.29	1.03	0.87	0.98	0.79	-0.76	0.65	0.88
module_203	-0.92	0.73	1.29	-1.13	-1.01	1.15	0.64	-1.6	-1.06	-0.74	-1.34	-0.75	2.39	2.34	2.16	1.95	2.76	2.94	1.83	2.35	1.14	1.05	-0.86	0.44	2.63	-0.88	-0.98	-0.92	-1.39	-0.69	0.89	-1	1.65	1.51	-1.04	-0.83	-1.15	-0.88	-0.55	0.98	-0.94	1	1.03	-0.82	0.93	0.82	-0.56	0.98	0.98
module_421	0.97	-0.86	0.95	0.71	-1.49	0.81	-1.04	-0.72	-0.92	0.76	-1.16	0.84	1.73	1.78	1.36	1.59	2.44	2.23	1.46	2.15	0.68	-0.62	-0.86	0.85	2.48	-0.83	-0.88	-0.74	-0.88	0.97	-0.71	-0.83	1.32	1.22	0.92	-0.71	-1.47	0.73	-0.83	1.13	1.07	1.08	0.98	0.85	0.82	0.76	-0.85	0.71	0.43
module_534	0.63	-0.68	0.87	-0.86	-0.92	0.92	-0.76	-1.59	-1.21	1.21	-0.64	0.87	1.93	1.97	1.76	1.87	2.83	2.75	1.73	2.56	0.7	0.89	0.74	0.88	1.76	-0.86	-0.91	0.82	-1.23	-1.2	-0.8	-1.01	1.1	1.19	1.13	0.81	-1.21	0.69	-1.15	1.08	0.8	0.92	-1.26	1.06	0.77	0.7	0.62	-0.75	0.55
module_168	0.82	-0.7	-0.99	-1	-0.81	0.94	1.09	-0.67	-1.39	0.84	-1.02	-0.9	1.84	2.17	1.71	1.76	2.27	2.71	1.62	2.54	-0.62	-0.4	0.77	0.83	2.73	-0.54	-1.12	-0.85	-0.9	0.74	0.63	1.18	1.54	1.56	-0.64	0.83	-1.3	-1.21	-0.94	1.66	-0.63	0.83	1.25	0.74	0.68	-0.69	0.98	1.27	-0.82
module_222	0.67	-0.91	0.74	-0.96	-1.18	1.07	-0.85	-0.57	-0.51	0.66	-0.78	0.86	1.84	1.86	1.67	1.84	2.31	2.48	1.78	2.6	-0.62	0.49	0.8	0.7	2.64	-0.93	-0.95	-0.83	0.92	0.7	-0.76	1.25	1.3	2.39	0.65	0.75	-1.47	-0.98	0.65	1.25	-0.61	1.14	1.42	1.01	-0.91	0.69	-0.57	1.49	0.88
module_552	-0.49	-0.49	0.92	-0.75	-0.83	1.09	-0.7	-0.89	-1.03	-0.54	-0.83	0.87	2.49	2.2	1.94	2.13	2.81	2.93	1.85	2.54	0.84	-0.59	-0.89	1.14	2.59	-0.68	-1.58	-0.75	-0.42	-1.03	0.86	-0.91	1.64	1.64	-0.94	-1.02	-1.26	-0.9	-1.07	1.19	-1.11	1.34	1.34	0.62	0.8	-0.95	-0.75	1.29	0.71
module_127	1.04	-0.73	1.11	-1.36	0.64	1.06	1.03	-0.9	-1.03	-0.62	-0.94	-0.89	2.05	1.94	1.81	2.13	2.41	2.94	1.61	2.59	0.8	0.87	-1.18	0.99	2.24	-0.93	-1.24	0.82	-0.53	1.25	0.92	-0.86	1.4	0.77	-1.06	-0.77	-1.09	-0.79	-0.7	-0.68	-1.12	0.77	0.92	0.66	0.84	0.84	-0.67	0.71	1.21
module_189	1.12	0.57	0.92	-1.16	-0.6	0.77	0.95	-0.78	-1.16	0.48	-0.96	-0.94	2.13	1.87	1.82	2.19	2.43	2.85	1.71	2.68	0.74	-0.55	-1.05	0.76	2.24	-0.93	-1.12	-0.73	-0.77	-0.83	0.86	-1.01	1.24	0.93	-1.01	-0.93	-1.31	-0.82	-0.93	-0.58	-1.13	0.69	1.07	0.72	0.86	0.81	-0.74	0.59	1.04
V.ALPHACP1_01	-1.11	1.13	-0.85	0.88	0.89	-0.99	1.17	0.84	1.36	-0.84	1.11	1.06	2.39	2.33	2.14	2.22	2.08	2.76	1.83	2.44	-0.76	1.37	-0.99	-0.59	2.67	-1	0.9	0.57	0.64	-0.9	-0.9	0.97	0.74	-1.72	0.84	-1.24	0.48	-0.79	1.09	-1.08	0.65	-0.57	-0.9	-0.81	-0.72	-1.11	-1	0.98	1.17
V.NFY_C	-0.81	-0.99	0.6	1.05	-1.1	0.65	-0.77	1.22	0.92	0.93	-0.85	0.74	2.37	1.79	1.91	2.07	2.18	2.73	2.3	1.97	-0.71	-1.09	-0.92	0.78	1.87	-1.36	-1.58	-1.64	-0.67	1.12	-1.28	0.76	-0.85	0.6	1.66	1.29	-0.82	-0.65	0.97	0.95	1.12	-0.47	-0.9	0.98	0.89	-1.3	-1.47	0.59	-0.63
V.NFY_01	1.16	-1.09	-0.74	0.73	1.03	-0.57	0.72	0.84	1.06	1.38	-0.7	1.16	2.25	1.64	1.27	1.9	1.99	1.9	2.21	1.5	-0.94	0.78	0.87	1.03	2.13	-1.22	-1.42	0.62	-1.04	-0.93	-1.07	-0.99	0.86	0.94	0.93	-0.81	-0.87	-0.96	1.58	-1.06	1.01	0.66	-0.62	0.91	0.73	-0.82	1.16	0.73	0.84
module_144	1.39	-0.59	0.59	0.74	-0.53	0.98	0.82	-0.77	-1.06	0.96	-1.09	-0.9	1.06	1.94	2.08	1.79	1.9	2.05	1.79	1.64	1.43	1.06	0.91	1.01	-1.41	-0.94	0.65	-1.35	0.71	-1.3	1	-0.87	-1.41	1.22	-1.12	1.31	0.98	0.82	-0.76	0.63	1.46	0.5	1.08	0.73	-0.84	1.06	1.17	1.16	-0.67
module_143	1.01	-0.43	0.69	0.83	-1.04	0.58	0.84	-0.56	-0.85	0.85	-1.28	-0.71	1.07	1.81	1.84	1.75	1.46	2.29	1.6	1.5	1.38	1.03	0.74	1.17	-1.24	-0.73	0.75	-0.83	0.54	-0.77	0.96	-1.11	-0.97	1.18	-0.7	1.26	0.97	1.02	-1.01	0.94	1.19	-1.02	1.1	0.81	-0.82	1.09	-0.84	1.14	-1
module_293	1.12	-0.98	-0.99	1	-1.17	0.83	1.01	0.72	-1.13	0.68	-1.56	-0.93	1.12	1.75	1.42	2.21	2.12	2.44	1.79	1.82	1.34	0.8	1.1	1.67	-1.13	-0.9	-0.64	-0.75	0.88	-0.99	1.12	-1.08	-1.11	1.39	-0.95	1.22	0.63	0.82	-1.18	0.88	1.28	-0.64	0.75	0.98	-0.84	1.2	-0.67	1.05	-0.82
KEGG_VASOPRESSIN_REGULATED_WATER_REABSORPTION	0.64	-0.68	0.58	-0.79	0.92	-0.81	1.64	0.98	0.75	0.88	1.28	0.77	1.18	1.64	1.43	1.5	1.88	0.74	1.08	1.79	1.77	-0.92	-0.86	-0.6	1.62	1.11	-0.96	-1.07	-1.01	-0.76	-0.93	1.11	-1.2	-1.17	0.98	1	1.42	0.74	-0.75	1.12	0.82	0.95	-0.76	1.39	0.87	1.15	1.33	1.38	-0.55
KEGG_VASOPRESSIN_REGULATED_WATER_REABSORPTION1	0.64	-0.68	0.58	-0.79	0.92	-0.81	1.64	0.98	0.75	0.88	1.28	0.77	1.18	1.64	1.43	1.5	1.88	0.74	1.08	1.79	1.77	-0.92	-0.86	-0.6	1.62	1.11	-0.96	-1.07	-1.01	-0.76	-0.93	1.11	-1.2	-1.17	0.98	1	1.42	0.74	-0.75	1.12	0.82	0.95	-0.76	1.39	0.87	1.15	1.33	1.38	-0.55
KEGG_VIBRIO_CHOLERAE_INFECTION	1	-1.03	0.65	-1.29	1.03	1.24	0.68	0.99	-1.21	1.39	1.76	0.96	2.14	1.72	1.65	1.83	2.5	2.26	1.93	1.86	1.54	-0.54	0.8	-1.61	-0.82	1.53	0.89	-1.1	-0.94	-1.42	0.71	1.26	-0.86	-1.05	0.9	-1.14	0.82	-0.55	1.04	1.03	0.87	0.94	-0.98	1.26	1.15	1.14	1.07	-1.18	-0.9
KEGG_VIBRIO_CHOLERAE_INFECTION1	1	-1.03	0.65	-1.29	1.03	1.24	0.68	0.99	-1.21	1.39	1.76	0.96	2.14	1.72	1.65	1.83	2.5	2.26	1.93	1.86	1.54	-0.54	0.8	-1.61	-0.82	1.53	0.89	-1.1	-0.94	-1.42	0.71	1.26	-0.86	-1.05	0.9	-1.14	0.82	-0.55	1.04	1.03	0.87	0.94	-0.98	1.26	1.15	1.14	1.07	-1.18	-0.9
GNF2_CD97	-0.66	-1.33	-1.43	-0.57	-1.24	-0.82	-0.86	-1.76	-1.37	0.87	0.87	-1.32	1.1	1.16	1.04	1.49	2.21	1.43	1.48	1.18	0.88	0.94	-0.76	0.73	1.43	1.16	-1.33	-1.29	0.79	-0.95	-0.71	0.92	-1.39	1.16	0.97	1.24	-0.82	1.31	1.13	0.93	-0.86	-0.81	0.98	0.62	-0.98	-0.74	0.93	1.04	-1.2
GNF2_ICAM3	-0.9	-1.03	-1.29	0.88	-0.93	-1.15	-0.67	-1.67	-0.91	0.7	-0.85	-0.9	-0.52	-0.48	0.79	0.7	1.17	1.13	1.53	-0.63	1.12	1.03	-0.72	-0.67	1.29	-0.67	-0.95	-0.8	-0.56	-0.8	-0.69	-1.06	-1.13	0.78	0.94	1.22	-1.53	1.07	0.9	0.64	-0.73	0.95	0.56	0.83	-0.83	0.74	0.79	-0.94	-1.11
GNF2_PTPRC	-0.59	-1.14	-1.09	1.48	-1.3	-0.67	-1.07	-1.62	-1.03	1.7	0.58	0.92	0.81	0.62	0.88	1.29	1.15	1.49	1.22	0.67	0.84	-1.15	-0.94	1.5	1.31	0.9	-0.9	-1.15	0.9	-0.74	1.31	-0.95	-1.18	1.26	1.04	1.24	-0.63	1.57	1.07	1.1	0.59	0.67	0.88	0.89	0.72	0.96	-1	0.72	-0.84
GNF2_INPP5D	-0.78	-0.72	-0.59	0.62	-0.89	-0.87	-0.54	-0.76	-1.44	0.85	0.95	0.89	-0.73	-0.74	1.19	0.97	2.04	1.05	1.2	1.27	-1.43	1.24	-0.92	1.08	-1.05	-1.17	-1.47	-1.3	1.31	-1.28	-1.08	0.77	-1.01	1.95	1.01	1.29	0.95	0.98	0.74	1.27	0.49	0.75	-0.66	0.45	-0.7	1.19	1.06	0.68	-0.78
GNF2_HLA.C	-0.69	-1.39	-1.3	0.7	-0.91	-0.79	-0.85	-1.13	-1.43	1.44	0.75	-0.88	0.77	-0.79	1.17	1.17	1.21	1.19	1.35	0.98	0.71	1.29	0.96	1.74	-1	-1.12	-0.89	-1.47	0.95	-1.47	0.87	-1.07	-0.92	1.75	0.88	1.28	-0.5	0.71	0.59	0.98	0.86	0.57	1.04	0.64	0.68	1.17	0.64	-0.64	-0.97
GNF2_PTPN6	0.78	-1	-0.6	1.07	-1.58	-0.79	-0.75	-1.05	-1.5	0.84	-0.87	-1.41	1.18	-1.1	1.21	1.44	1.15	1.16	1.66	1.49	1.06	0.83	1.09	1.34	1.61	-1	0.64	0.75	-0.54	0.67	1.03	-0.76	0.52	1.64	0.81	1.29	-0.87	0.56	0.95	1.08	0.69	0.84	0.86	1.12	0.69	1.11	0.77	-0.75	-1.09
GNF2_CD48	-0.75	-0.98	-1.11	0.64	-1.38	-0.92	-0.92	-1.15	-1.24	0.87	-0.62	-1.15	0.62	-1.4	0.83	-0.87	0.85	-0.73	0.95	-0.68	0.73	0.57	1.12	1.7	1.7	-1.3	-0.9	-1.26	1.15	0.84	1.05	-0.72	-0.93	0.91	0.92	1.24	0.74	-0.71	0.6	1.24	0.38	0.66	0.85	0.61	-0.76	1.15	-0.58	-0.84	-0.69
GNF2_CD53	0.51	-0.71	-0.5	0.85	-0.97	-0.72	-0.56	-0.55	-1.28	0.9	0.64	-0.65	-0.76	-0.82	-0.83	0.81	1.57	1.4	1.5	1.07	-1.43	0.6	1.14	1.88	1.49	-1.02	0.53	-1.1	1.54	-1.04	0.99	0.83	0.77	1.58	1.35	1.3	0.73	0.84	0.75	0.95	0.5	-0.67	-0.77	0.53	-0.77	0.97	-0.91	0.61	-0.89
GNF2_VAV1	-0.83	-1.13	-1.01	0.62	-1.03	0.68	-0.83	-0.86	-1.32	0.64	0.7	-0.83	0.73	-0.96	-0.6	1.24	1.05	1.03	1.34	1.6	0.76	-0.99	1.13	1.24	1.11	-0.77	1.2	-1.29	1.28	-0.98	1.05	0.86	-1.13	1.4	-1.61	1.31	-0.56	0.71	0.76	1.16	0.48	-0.55	0.87	0.96	-0.75	1	-0.81	0.69	-0.82
GNF2_CASP4	-0.76	-0.9	-0.99	-0.83	0.97	-0.78	-0.6	-0.74	-0.52	0.73	0.73	-0.54	0.83	0.67	1.06	1.72	1.67	1.55	1.17	1.75	0.84	1.29	-0.79	1.38	1.58	1.26	0.52	0.99	0.92	-1.01	-0.72	-1.14	-0.77	0.77	0.48	1.28	-0.79	-0.91	1.48	0.68	0.9	0.98	0.57	1.05	-0.69	-1.18	1.1	-0.64	-0.86
GNF2_RAP1B	-0.53	-0.8	-0.8	-0.89	-0.98	-0.88	-0.67	-0.86	-1.13	1.66	0.98	-0.61	1.5	1.82	1.24	0.97	2.54	2.09	2.09	1.84	0.86	-0.75	0.71	1.01	1.45	-0.97	-0.7	-1.02	1.03	1.11	0.67	-0.76	-1.04	1.28	1.55	1.21	-0.9	1.22	1.23	1.04	-1.04	0.82	-0.69	0.65	-0.86	-0.92	0.73	0.77	-1.15
GNF2_MSN	0.96	-0.79	-0.86	0.92	-0.82	-0.85	-1.3	-1.08	-0.5	1.1	0.9	-1.14	-0.51	0.76	1.18	0.98	1.97	0.93	2.02	1.88	0.74	-0.61	0.83	0.65	1.85	0.68	0.94	-0.83	-1.13	0.98	0.54	-0.84	0.93	0.8	1.39	-0.98	-1.16	0.59	0.87	0.98	-0.9	-1.04	1.03	1.01	-0.91	0.76	-0.81	0.91	-0.85
GNF2_STAT6	-0.84	-0.91	-0.85	0.79	0.64	-0.9	-0.88	-0.84	-1.05	0.63	0.73	-0.71	-0.77	-0.92	0.72	1.02	1.53	1.77	2.03	1.73	0.81	0.95	1	1.16	1.44	1.17	0.88	-0.8	-1.29	1.01	1.11	-0.83	0.96	0.56	0.95	1.28	-1.28	1.23	0.74	0.9	-1.06	0.93	-0.79	1.03	-0.79	0.79	0.77	-0.64	-1.22
GNF2_LYN	-1.57	-0.75	0.81	-0.54	-1.18	-0.93	0.7	-1.46	1.03	-0.73	-0.77	-0.62	-1.24	-1.32	-0.67	-1.52	-1.08	-1.88	1.57	0.83	1.37	-1.19	-0.77	0.99	1.54	0.92	-1.13	0.78	0.78	-0.63	1.09	-1.19	-0.9	-1.18	-0.72	1.03	-1.21	-1.18	0.9	-0.86	0.66	1.07	0.81	1.32	-0.8	0.75	1.11	-0.94	-1.54
GNF2_MYD88	-0.9	-0.94	-0.53	-0.76	-0.57	-0.76	-1.12	-0.98	-1.23	0.82	-0.76	-0.69	0.67	0.78	1.22	1.13	2.08	2.03	1.93	1.48	1.65	1.47	0.86	1.69	2.13	1.77	0.68	-0.64	0.92	1.29	0.82	-1	-0.81	0.78	0.99	1.23	-0.77	-1.36	0.6	-0.85	-1.47	0.75	1.53	1.22	-0.96	0.73	-0.64	-0.88	-0.73
GNF2_SELL	-1.29	-0.58	-0.58	0.52	-0.78	-1.17	-1	-0.94	-0.68	0.97	1.03	-1.02	1.22	0.83	1.17	1.43	1.16	0.86	1.77	1.84	1.24	1.51	1.13	1.8	1.64	1.15	0.93	1.03	0.95	0.96	0.99	-0.79	-0.75	-1.32	-0.66	1.25	0.49	1.07	0.71	-0.87	-0.86	0.73	0.85	2.03	-0.71	-0.78	1.23	-0.97	-1.52
REACTOME_LYSOSOME_VESICLE_BIOGENESIS	1.34	-1.26	-0.86	0.96	1.22	1.6	1.84	1.01	1.56	-0.94	-0.4	0.98	0.55	1.09	1.46	1.23	2.05	1.57	2.05	1.53	1.15	0.62	1.03	0.85	1.46	-0.9	0.7	-1.43	-0.91	-1.05	-0.61	-1.03	-1.33	-1.25	1.36	-1.05	0.65	0.59	-1.01	-0.59	-0.92	-0.83	-1.37	-0.95	0.69	0.94	1.23	0.77	0.9
REACTOME_LYSOSOME_VESICLE_BIOGENESIS1	1.34	-1.26	-0.86	0.96	1.22	1.6	1.84	1.01	1.56	-0.94	-0.4	0.98	0.55	1.09	1.46	1.23	2.05	1.57	2.05	1.53	1.15	0.62	1.03	0.85	1.46	-0.9	0.7	-1.43	-0.91	-1.05	-0.61	-1.03	-1.33	-1.25	1.36	-1.05	0.65	0.59	-1.01	-0.59	-0.92	-0.83	-1.37	-0.95	0.69	0.94	1.23	0.77	0.9
REACTOME_NEF_MEDIATED_DOWNREGULATION_OF_MHC_CLASS_I_COMPLEX_CELL_SURFACE_EXPRESSION	1.25	-0.92	1.21	1.69	0.97	1.48	1.21	0.98	-1.02	-0.8	-0.64	0.68	1.19	1.53	1.72	1.37	1.46	1.32	1.68	1.8	1.31	1.31	1.07	0.93	1.11	0.78	-0.93	-0.92	-0.76	-0.98	0.86	-1.25	-1.22	1.25	1.11	-0.75	-0.84	0.45	0.68	0.89	-0.64	-0.5	-0.95	-1.06	1.12	1.09	1.23	0.72	-0.73
REACTOME_NEF_MEDIATED_DOWNREGULATION_OF_MHC_CLASS_I_COMPLEX_CELL_SURFACE_EXPRESSION1	1.25	-0.92	1.21	1.69	0.97	1.48	1.21	0.98	-1.02	-0.8	-0.64	0.68	1.19	1.53	1.72	1.37	1.46	1.32	1.68	1.8	1.31	1.31	1.07	0.93	1.11	0.78	-0.93	-0.92	-0.76	-0.98	0.86	-1.25	-1.22	1.25	1.11	-0.75	-0.84	0.45	0.68	0.89	-0.64	-0.5	-0.95	-1.06	1.12	1.09	1.23	0.72	-0.73
REACTOME_NEF_MEDIATES_DOWN_MODULATION_OF_CELL_SURFACE_RECEPTORS_BY_RECRUITING_THEM_TO_CLATHRIN_ADAPTERS	1.33	-0.81	-0.87	1.75	1.56	1.31	1.18	0.96	-0.64	1.04	1.03	0.75	1.61	1.87	1.79	1.68	2.53	1.98	1.69	1.14	1.16	0.96	0.8	0.68	1.46	0.8	0.86	-0.85	-1.07	-2.01	-0.84	-1.17	-0.67	-1.05	-0.77	0.74	-0.79	-0.7	0.74	-0.76	-0.8	0.7	-0.81	-1.21	-0.9	1.27	1.23	0.75	1.21
REACTOME_NEF_MEDIATES_DOWN_MODULATION_OF_CELL_SURFACE_RECEPTORS_BY_RECRUITING_THEM_TO_CLATHRIN_ADAPTERS1	1.33	-0.81	-0.87	1.75	1.56	1.31	1.18	0.96	-0.64	1.04	1.03	0.75	1.61	1.87	1.79	1.68	2.53	1.98	1.69	1.14	1.16	0.96	0.8	0.68	1.46	0.8	0.86	-0.85	-1.07	-2.01	-0.84	-1.17	-0.67	-1.05	-0.77	0.74	-0.79	-0.7	0.74	-0.76	-0.8	0.7	-0.81	-1.21	-0.9	1.27	1.23	0.75	1.21
REACTOME_THE_ROLE_OF_NEF_IN_HIV1_REPLICATION_AND_DISEASE_PATHOGENESIS	1.04	-1.15	-0.88	1.64	1.26	1.06	0.7	0.93	0.92	1.05	1.43	0.57	1.42	1.78	1.56	1.76	2.63	2.37	1.62	1.12	0.71	1.05	-0.8	0.66	1.01	0.97	1.08	-1.27	-0.78	-1.85	0.67	-1.18	-0.78	-0.87	0.89	0.92	-0.9	-0.99	1.15	0.59	-0.84	-0.88	-1.2	-1.14	-0.73	1.19	1.38	-0.93	1
REACTOME_THE_ROLE_OF_NEF_IN_HIV1_REPLICATION_AND_DISEASE_PATHOGENESIS1	1.04	-1.15	-0.88	1.64	1.26	1.06	0.7	0.93	0.92	1.05	1.43	0.57	1.42	1.78	1.56	1.76	2.63	2.37	1.62	1.12	0.71	1.05	-0.8	0.66	1.01	0.97	1.08	-1.27	-0.78	-1.85	0.67	-1.18	-0.78	-0.87	0.89	0.92	-0.9	-0.99	1.15	0.59	-0.84	-0.88	-1.2	-1.14	-0.73	1.19	1.38	-0.93	1
GLUTATHIONE_TRANSFERASE_ACTIVITY	1.27	2.09	0.71	0.76	1.02	1.03	1.31	-0.72	-0.71	0.89	0.85	1.13	-1.33	-1.31	-1.29	-0.71	-1.92	-2.33	-1.56	-0.78	-1.11	1.12	0.94	0.58	1.28	0.69	1.3	0.75	-1.19	-1.31	1.1	-0.93	-0.72	0.88	-0.7	1.01	-0.49	0.86	-1.25	1.25	1.03	0.95	-1.59	-1.08	-0.79	1.28	0.96	0.92	-0.85
module_101	1.08	0.88	1.57	1.01	-0.76	-0.79	1.22	-1.07	-1.09	1.09	1.38	0.97	-1.42	-1.28	-1.2	-1.18	-1.41	-1.05	-1.17	-0.95	-0.9	0.86	1.15	-1.42	1.65	-1.04	1.42	1.06	-1.59	-0.99	-0.7	-1	1	-1.24	-0.75	0.86	0.81	1.23	-1.13	0.7	1.07	-0.79	-1.05	-1.23	-1.25	1.06	0.79	0.76	-0.96
module_132	0.88	1.08	1.54	0.87	-0.75	-1.07	1.17	-0.71	-1.04	0.98	0.56	1.07	-1.39	-1	0.94	0.63	-1.46	-1.01	-1.3	0.96	-0.92	-0.63	1.29	-0.87	1.79	-1.16	1.01	0.95	-1.82	0.7	-0.9	-0.89	0.71	-1.45	-0.87	-0.84	-0.75	0.88	-1.2	-0.8	-0.87	-0.95	-1.31	-1.07	-1.16	1.25	-0.77	-0.61	-0.78
REACTOME_GLUTATHIONE_CONJUGATION	0.99	0.73	0.98	-1.13	-0.57	0.72	1.11	-1.08	0.45	1.14	1.04	0.85	-1.26	-1.21	-1.5	-0.94	-1.42	-1.37	-0.94	-0.75	-1.2	0.68	0.83	-1.1	1.73	-0.91	0.67	1.07	-1.04	-1.72	0.82	0.72	-1.27	-0.85	-0.77	1.12	0.73	0.79	-1.46	0.83	0.52	0.84	-1.22	-1.22	-1.3	1.19	0.74	0.87	-1.23
REACTOME_GLUTATHIONE_CONJUGATION1	0.99	0.73	0.98	-1.13	-0.57	0.72	1.11	-1.08	0.45	1.14	1.04	0.85	-1.26	-1.21	-1.5	-0.94	-1.42	-1.37	-0.94	-0.75	-1.2	0.68	0.83	-1.1	1.73	-0.91	0.67	1.07	-1.04	-1.72	0.82	0.72	-1.27	-0.85	-0.77	1.12	0.73	0.79	-1.46	0.83	0.52	0.84	-1.22	-1.22	-1.3	1.19	0.74	0.87	-1.23
module_310	1.19	1.84	-0.84	0.78	-1.03	-0.88	0.76	-0.81	-0.79	1.57	-0.74	0.85	-1.15	-0.84	0.71	-0.66	-1.25	-1.64	-1.21	-0.94	-1.26	1	0.94	1.79	1.55	0.57	0.91	0.91	-1.59	-1.4	-1.47	-0.7	-0.79	0.82	0.85	1.14	-0.85	1.04	-1.25	0.76	0.59	-0.58	-1.19	-1.07	-1.27	1.27	-0.76	-1.06	-1.12
KEGG_GLUTATHIONE_METABOLISM	1	1.62	-1.07	1.22	0.74	-1.02	0.8	-1.12	-0.93	1.51	0.76	-0.86	-1.41	-0.92	-0.94	-0.86	-1.73	-1.31	-1.18	0.72	-1.16	-1.37	-0.97	0.7	1.25	-1.25	-0.92	-0.64	-0.65	-0.94	0.71	0.94	-0.9	-1.04	0.54	1.01	0.73	-0.8	-1.05	0.51	1.01	0.74	0.7	0.64	-1.29	1.11	0.76	0.67	-0.85
KEGG_GLUTATHIONE_METABOLISM1	1	1.62	-1.07	1.22	0.74	-1.02	0.8	-1.12	-0.93	1.51	0.76	-0.86	-1.41	-0.92	-0.94	-0.86	-1.73	-1.31	-1.18	0.72	-1.16	-1.37	-0.97	0.7	1.25	-1.25	-0.92	-0.64	-0.65	-0.94	0.71	0.94	-0.9	-1.04	0.54	1.01	0.73	-0.8	-1.05	0.51	1.01	0.74	0.7	0.64	-1.29	1.11	0.76	0.67	-0.85
module_249	-1.38	-0.79	0.58	0.88	-1.4	-1.73	-1.23	0.7	-0.77	-0.96	-1.21	-2.07	-1.07	0.58	-0.96	-1.24	1.15	0.83	0.79	-1.11	1.17	-1.18	-1.33	1	1.38	0.96	-0.65	-1.44	0.65	0.68	-0.9	-1.25	-0.87	-0.91	0.87	-1.22	-0.73	-1.17	-0.5	-1.34	0.97	1.28	1.34	0.74	-0.75	-0.67	-1.39	-1.15	-1.55
KEGG_OTHER_GLYCAN_DEGRADATION	-0.61	-0.63	-0.89	0.98	0.98	1.1	-0.74	-0.54	-0.67	1.03	0.5	-0.7	-1.11	-1.17	-1.6	-1.66	0.92	-0.76	-1.27	0.54	-0.52	-0.53	-1.06	1.01	0.8	-1.52	-1.33	-1.34	-0.58	-1.02	-0.61	-0.83	-0.68	-0.94	-1.32	1.3	1.52	0.74	-1.1	1.19	0.94	-1.41	-0.74	-0.58	-1.01	0.92	1.28	-0.76	0.59
KEGG_OTHER_GLYCAN_DEGRADATION1	-0.61	-0.63	-0.89	0.98	0.98	1.1	-0.74	-0.54	-0.67	1.03	0.5	-0.7	-1.11	-1.17	-1.6	-1.66	0.92	-0.76	-1.27	0.54	-0.52	-0.53	-1.06	1.01	0.8	-1.52	-1.33	-1.34	-0.58	-1.02	-0.61	-0.83	-0.68	-0.94	-1.32	1.3	1.52	0.74	-1.1	1.19	0.94	-1.41	-0.74	-0.58	-1.01	0.92	1.28	-0.76	0.59
module_492	0.79	0.5	0.79	0.69	-0.82	0.92	0.98	0.99	0.82	1.29	-0.82	1.07	-0.88	0.75	1.2	0.9	1.6	1.09	1.17	1.18	0.81	-0.74	0.84	-1.08	1.23	-0.6	-1.43	-0.75	-0.96	-0.97	1.02	-1.09	-1.66	-1.7	-0.73	-0.92	-0.57	-1	0.66	0.84	1.08	0.77	0.84	1.44	1.01	-1.04	1.29	-0.7	0.82
module_260	-0.56	1.06	-1.22	-0.92	-0.75	0.97	0.89	-1.42	1.06	1.81	-0.68	1.13	-1.07	-1.22	0.55	-0.74	-0.48	-0.82	0.98	0.71	-0.95	-0.69	1.02	-1.05	1.94	0.68	-2.03	0.65	-1.32	-1.01	-0.77	1.1	-1.19	-1.32	-1.68	-0.98	0.79	-1.47	1.14	-0.45	1.03	1.04	1.29	0.74	-0.81	-1.28	-0.59	-0.83	0.98
module_346	-0.53	-0.79	-1.39	-0.96	-1.03	1.33	0.97	-1.23	0.97	1.99	-1.15	0.71	-1.03	-1.15	-0.96	1.25	1.06	-1.04	1.23	0.95	-0.73	-0.8	1.04	0.52	2.33	-0.82	-0.61	-0.88	-1.58	-1.11	-0.77	1.08	-1.42	-0.88	-0.85	-1.08	1.18	-1	0.6	-0.98	0.72	0.51	0.86	1.1	0.94	-1.32	0.62	-0.72	-0.73
module_408	1.06	-1.02	-1.35	-1.4	-0.75	0.75	0.86	-0.96	1.13	1.63	-1.13	0.81	-0.72	-1.02	-0.73	1.02	1.34	-1.51	0.98	-0.78	-1	-0.97	1.13	1.68	1.97	-0.67	-1.05	-0.91	-1.44	-1.05	0.61	1.14	-1.03	-1	-0.64	-1.03	1.25	-1.38	-0.99	-0.5	1.28	-1.32	1.21	0.75	0.94	-1.32	0.75	-0.63	0.69
ZINC_ION_BINDING	1.01	-1.13	0.99	-0.6	-0.71	0.84	1.15	-0.63	-1.74	-1.17	-1.36	0.75	0.82	1.29	0.76	1.42	1.79	1.5	1.47	1.74	1.15	-0.66	1.1	-0.87	1.31	1.05	-0.8	-0.94	0.56	0.74	0.68	-1.12	1.31	1.15	1	-0.72	-0.66	0.84	0.9	1.03	-0.73	-1.21	-1.46	-0.73	0.83	0.72	-1.05	-0.9	1.11
TRANSITION_METAL_ION_BINDING	0.59	-1.4	0.71	-1.13	-0.9	-0.98	-1.03	-1.19	-0.86	-1.17	-1.08	0.74	0.83	1	0.98	1.24	1.32	1.21	1.5	1.47	0.97	-1.29	1.2	0.51	1.23	0.7	-1.09	-1.03	-0.42	0.91	0.61	-0.96	1.28	0.86	0.85	-0.72	-0.5	-0.7	1.38	1.16	-0.56	-0.9	-1.34	-0.53	0.92	-0.84	-1.23	1.04	1.14
CATION_BINDING	-0.92	-1.14	-1.52	-0.94	0.92	-1.09	0.99	-1.03	-0.94	-0.59	-1.11	0.67	-1.08	1.01	1.34	0.92	1.16	1.71	2.31	1.11	-0.82	-1.53	1.33	-0.97	1.31	1.12	0.57	-0.89	-1.26	-1.15	1.17	-1.05	1.35	-1.83	1.02	0.9	-1.23	-1.16	1.3	1.08	-0.84	-0.93	-0.74	-0.79	0.81	-0.94	-0.91	-0.81	1.18
ION_BINDING	-0.95	-1.36	-1.38	0.49	-0.71	-0.66	0.88	-1.25	-1.4	0.76	0.99	1.26	-1.11	-0.58	0.88	0.9	0.86	2.08	1.68	1.21	-1.41	-1.51	1.33	1.01	1.04	0.95	-1.03	-1.19	1.1	-1.19	1.23	-0.79	1.22	-0.86	1.16	0.75	-1.26	-0.83	1.22	1.37	-0.63	-1.05	-1.25	-1.12	-1.06	-0.96	-0.65	-1.17	1.2
V.AR_03	1.19	-0.99	1.05	1.05	0.72	1.43	0.99	2	1.07	-0.92	-1.61	0.6	1.32	2.32	1.3	2.05	2.46	2.05	1.98	1.96	-1.17	1.29	-0.92	-1.27	-2.65	1.38	0.51	-0.74	0.97	1.01	1.36	0.84	1.09	-1.32	-0.83	-1.28	1.44	1.32	1.53	0.96	-0.64	-0.88	0.89	-1.43	-0.93	-0.71	1.06	0.87	1.48
module_453	-1.27	0.7	1.62	-0.79	-1.02	0.67	0.74	-0.81	0.83	1.13	0.87	1.09	1.42	0.74	1.02	1.12	0.95	0.91	1.55	2.2	-1.32	-0.68	-0.94	0.62	1.07	0.52	1.06	-0.69	-0.88	0.77	0.88	1.33	0.92	-1.6	-1.13	-0.84	-0.94	-1.24	1.14	-0.56	-1.02	0.83	-0.71	0.7	-0.98	-0.69	0.92	0.82	0.79
REACTOME_APOPTOTIC_CLEAVAGE_OF_CELL_ADHESION_PROTEINS	0.78	0.79	1.31	-1.43	1.47	0.86	-0.92	1.36	1.07	-0.93	-0.59	0.86	0.82	0.67	1.18	0.75	1.07	1.26	0.85	0.91	-0.63	0.96	-0.99	0.58	0.96	1.28	0.68	0.62	1	0.99	1.17	-0.69	0.75	-1.18	1.04	-0.77	0.92	-0.82	1.05	-0.97	-0.76	0.66	0.68	0.62	-0.85	-1.06	-1.01	0.83	-0.63
REACTOME_APOPTOTIC_CLEAVAGE_OF_CELL_ADHESION_PROTEINS1	0.78	0.79	1.31	-1.43	1.47	0.86	-0.92	1.36	1.07	-0.93	-0.59	0.86	0.82	0.67	1.18	0.75	1.07	1.26	0.85	0.91	-0.63	0.96	-0.99	0.58	0.96	1.28	0.68	0.62	1	0.99	1.17	-0.69	0.75	-1.18	1.04	-0.77	0.92	-0.82	1.05	-0.97	-0.76	0.66	0.68	0.62	-0.85	-1.06	-1.01	0.83	-0.63
BIOCARTA_SARS_PATHWAY	0.9	1.54	-1.21	1.32	-0.84	1.19	0.66	1.14	1.27	1.2	-0.81	-1.62	-1.3	0.98	1.08	1.1	1.56	0.81	1.6	0.85	-1.46	-1.02	-0.75	-0.96	-1.05	-0.95	-1.05	-0.97	-0.86	-0.94	1.51	0.87	-1.35	-1.27	-1.11	-1.15	-0.78	0.75	0.65	-1.15	1.07	-1.27	1.33	-0.55	-0.88	1.21	-0.74	-0.94	-0.89
BIOCARTA_SARS_PATHWAY1	0.9	1.54	-1.21	1.32	-0.84	1.19	0.66	1.14	1.27	1.2	-0.81	-1.62	-1.3	0.98	1.08	1.1	1.56	0.81	1.6	0.85	-1.46	-1.02	-0.75	-0.96	-1.05	-0.95	-1.05	-0.97	-0.86	-0.94	1.51	0.87	-1.35	-1.27	-1.11	-1.15	-0.78	0.75	0.65	-1.15	1.07	-1.27	1.33	-0.55	-0.88	1.21	-0.74	-0.94	-0.89
AGTCTAG.MIR.151	0.76	-0.84	-0.71	1.47	1.32	1.91	1.1	1.09	1.38	-0.99	1.64	1.03	2.31	2.12	2.11	2.25	2.86	2.92	2.14	2.58	-0.86	-0.6	1.02	-1.41	-0.61	-1.01	1.59	-1.05	-0.62	-0.62	-1.08	1.11	-1.35	-0.95	0.71	-1.32	-0.92	-1.01	-1	-1.34	-0.52	-0.95	1.12	-0.92	-1.01	-1.14	0.93	0.86	0.67
V.MYCMAX_02	-0.7	1.03	-1.04	0.8	1.28	-0.77	1.11	1.5	1.57	-1.05	-0.75	0.78	1.01	0.93	1.07	-0.57	2.01	1.32	1.27	1.21	-1.02	-1.06	0.73	-0.92	-1.91	1.11	0.96	-0.74	0.62	0.85	-0.76	-0.85	0.75	-0.89	-0.93	-1.21	-0.76	-1.41	-0.77	-1.03	1.76	-0.75	0.92	-0.64	-0.81	-1.19	0.87	-1.02	0.79
SIG_CHEMOTAXIS	1.23	-0.98	1.17	1.24	1.16	1.78	0.94	0.83	-0.79	-0.98	1.03	0.98	0.8	1.25	1.32	0.89	1.25	1.92	1.36	1.02	0.57	-1.21	0.78	0.86	-1.1	-0.85	0.81	-0.95	1.03	0.81	-0.81	1.19	-1.38	-0.99	1.12	1.16	0.49	1.13	-0.76	0.78	-0.92	-1.22	1.04	1.27	-0.94	-0.97	-1.26	-1.2	-1.15
BIOCARTA_RHO_PATHWAY	0.97	-0.7	1.07	1.06	1.88	1.3	0.98	0.86	1.68	1.02	1.27	-0.69	1.29	1.72	1.88	1.56	1.88	1.89	1.88	2.12	0.88	0.94	0.89	1.12	2.14	-0.78	1.03	1.19	-1.05	0.92	1.05	1.3	-0.7	0.85	1.28	1.23	-1.12	-0.89	-0.67	1.05	-1.43	-0.88	-0.88	1.31	-0.88	-0.83	-0.78	-0.89	-0.98
BIOCARTA_RHO_PATHWAY1	0.97	-0.7	1.07	1.06	1.88	1.3	0.98	0.86	1.68	1.02	1.27	-0.69	1.29	1.72	1.88	1.56	1.88	1.89	1.88	2.12	0.88	0.94	0.89	1.12	2.14	-0.78	1.03	1.19	-1.05	0.92	1.05	1.3	-0.7	0.85	1.28	1.23	-1.12	-0.89	-0.67	1.05	-1.43	-0.88	-0.88	1.31	-0.88	-0.83	-0.78	-0.89	-0.98
TGCACGA.MIR.517A.MIR.517C	-0.73	-0.88	0.97	-0.99	1.11	1.72	-1.09	1.12	0.55	-0.59	-0.56	0.82	-0.83	-0.84	-1.52	-0.63	0.81	-0.91	-0.92	0.91	0.63	-0.84	0.87	0.59	-1.39	0.61	-0.74	-0.73	-1.4	-0.81	0.86	-0.98	1.06	1.4	-0.94	0.85	0.92	-1.19	1.32	-0.62	0.87	-0.65	-1.06	-1.13	-0.91	1.05	1.57	0.7	1.38
AGCGCAG.MIR.191	1.16	-1.43	0.54	0.62	0.86	-0.72	-1.07	1.64	-1.12	1.41	1.23	1.21	2.11	1.81	1.61	1.52	2.29	2.65	1.79	2.05	0.76	1.47	0.75	-1	-1.54	0.77	1.88	-1.09	-1.46	1.3	-0.78	-1.19	1.25	-0.77	1.09	1.11	0.58	1.38	0.85	0.79	0.56	-1.07	1.53	-0.62	-1.08	-1.28	-1.04	-1.24	0.63
INTERACTION_WITH_HOST	1.43	-0.89	-0.7	-1.12	0.58	0.96	-1.28	0.84	1.24	-0.86	1.58	1.07	1.82	1.47	1.39	2.2	1.87	1.99	2.08	1.78	1.41	0.82	0.9	1.39	-0.8	1.6	1.34	-1.27	1.63	1.02	1.15	1.12	1.2	1.4	1.1	1.22	0.66	0.72	-0.53	0.87	1.26	0.75	-0.67	1.1	1.26	1.32	0.76	0.78	-0.99
VIRAL_GENOME_REPLICATION	0.93	-1.52	1.05	-1.35	-1.06	-1.17	0.82	0.98	-1.25	-1.14	1.46	-1.11	1.63	-0.47	0.83	0.85	1.56	1.26	0.98	0.94	-1.59	0.74	1.27	0.76	1.08	1.43	1.7	1.5	0.7	1.01	0.7	-1.01	1.09	0.76	1.23	1.17	-1.18	0.92	0.62	0.56	-0.46	0.69	0.63	1.06	0.95	0.99	-1.35	-0.93	-0.62
VIRAL_INFECTIOUS_CYCLE	1.34	-1.41	1.03	-1.47	-1.28	-1.19	0.68	0.97	0.83	-1.3	1.5	-0.91	1.98	0.57	1.44	1.35	1.84	1.76	1.88	1.48	-1.39	-0.95	1.26	0.9	0.93	1.49	1.56	0.78	-0.69	0.94	1.05	-1.15	1.15	1.15	0.99	1.2	-1.16	-0.86	-0.73	0.65	0.64	1.14	0.87	0.81	1.03	1.23	-1.43	-1.28	-0.67
VIRAL_REPRODUCTIVE_PROCESS	1.46	-1.54	1.06	-1.52	-0.62	-1.05	0.62	0.88	-0.92	-0.69	1.65	-0.65	2.08	0.87	1.02	1.4	1.88	1.39	1.9	1.7	-0.74	0.83	1.21	0.98	1.28	1.6	1.64	1.06	1.43	1.42	1.07	-1.01	0.68	1.12	1.1	1.21	-1.04	-0.96	-0.82	1.03	0.97	0.87	-1.23	0.72	1	1.26	-1.18	-1.19	-0.57
VIRAL_REPRODUCTION	1.22	-1.44	0.92	-1.36	-0.77	-0.91	0.6	0.85	0.76	-0.78	1.52	0.42	1.86	1.06	1.34	1.44	1.77	1.45	1.48	1.48	-0.78	1	1.19	0.91	1.43	1.64	1.59	-0.98	1.29	1.01	1.04	1.09	0.71	1.09	1.41	1.25	-1.09	-0.53	-0.86	1.01	1.31	0.85	-1.08	0.77	1.05	1.29	-1.06	-1.19	-0.75
ST_PAC1_RECEPTOR_PATHWAY	-0.65	0.74	-0.96	1.29	-0.79	-0.47	1.27	-0.52	1.62	1.16	-0.64	1.11	-1.78	-0.96	-0.98	-0.96	-1.51	-2.29	-0.58	-0.9	-0.9	-1.5	1.33	1.17	1.6	-0.81	-1.24	-0.84	-1.33	1.2	1	0.78	-0.68	-1.28	-1.14	-1.29	-0.85	-0.51	1.05	0.87	0.68	1.31	1.22	1.3	1.25	-1.13	-1.05	-0.96	-0.95
KEGG_BLADDER_CANCER	-0.89	0.49	-0.73	-0.98	0.84	1.32	1.12	1.52	-0.54	-1.67	1.25	1.48	2.11	2.03	1.92	2.36	2.83	2.9	1.54	2.22	0.99	-0.87	1.24	-1.88	-1.92	1.43	1.53	0.6	-1.26	-0.76	1.19	-0.78	0.95	1.72	1.36	1.18	0.95	1.17	0.51	1.49	-0.6	-0.5	-0.82	0.68	-1.13	1.05	1.2	1.2	1.19
KEGG_BLADDER_CANCER1	-0.89	0.49	-0.73	-0.98	0.84	1.32	1.12	1.52	-0.54	-1.67	1.25	1.48	2.11	2.03	1.92	2.36	2.83	2.9	1.54	2.22	0.99	-0.87	1.24	-1.88	-1.92	1.43	1.53	0.6	-1.26	-0.76	1.19	-0.78	0.95	1.72	1.36	1.18	0.95	1.17	0.51	1.49	-0.6	-0.5	-0.82	0.68	-1.13	1.05	1.2	1.2	1.19
BIOCARTA_CDK5_PATHWAY	-0.62	0.49	-0.98	1.2	0.73	1.48	1.04	1.17	-1.06	-0.91	-1	0.85	1.92	1.94	1.7	1.85	2.63	2.67	1.18	2.33	-0.93	1.26	1.11	-0.85	-0.73	-0.94	-0.75	1.22	1.02	1.09	-0.75	-0.92	-0.71	-0.92	0.82	0.76	0.78	-0.96	1	-0.8	-0.81	-1.42	-0.62	-1.56	-1.19	0.99	0.94	1.05	0.54
BIOCARTA_CDK5_PATHWAY1	-0.62	0.49	-0.98	1.2	0.73	1.48	1.04	1.17	-1.06	-0.91	-1	0.85	1.92	1.94	1.7	1.85	2.63	2.67	1.18	2.33	-0.93	1.26	1.11	-0.85	-0.73	-0.94	-0.75	1.22	1.02	1.09	-0.75	-0.92	-0.71	-0.92	0.82	0.76	0.78	-0.96	1	-0.8	-0.81	-1.42	-0.62	-1.56	-1.19	0.99	0.94	1.05	0.54
BIOCARTA_MAL_PATHWAY	-0.95	-0.66	1.46	1.23	1.6	0.94	0.88	1.11	0.81	-0.84	0.68	0.81	1.91	1.88	1.47	1.78	2.43	2.14	1.2	2.11	-0.87	0.66	-1.18	-1.25	-1.6	-1.22	-0.85	0.95	-0.67	-0.78	-0.83	-0.87	-0.87	0.93	-0.84	-0.78	-1.19	1.39	0.95	-0.86	-0.64	-0.96	1.36	1.24	-0.82	-1.23	-0.98	-1	-0.52
BIOCARTA_MAL_PATHWAY1	-0.95	-0.66	1.46	1.23	1.6	0.94	0.88	1.11	0.81	-0.84	0.68	0.81	1.91	1.88	1.47	1.78	2.43	2.14	1.2	2.11	-0.87	0.66	-1.18	-1.25	-1.6	-1.22	-0.85	0.95	-0.67	-0.78	-0.83	-0.87	-0.87	0.93	-0.84	-0.78	-1.19	1.39	0.95	-0.86	-0.64	-0.96	1.36	1.24	-0.82	-1.23	-0.98	-1	-0.52
CELLULAR_PROTEIN_COMPLEX_ASSEMBLY	0.77	0.68	-0.99	-1.08	-0.93	0.79	1.32	0.76	-0.93	-0.82	1.03	0.86	0.7	1.54	-1.56	1.24	0.56	-1.61	-0.48	1.11	0.64	-0.71	-1.12	0.7	1.14	0.9	-1.57	1.68	1.06	-0.75	-0.73	-1.15	0.65	-0.97	0.89	1.04	0.79	-0.5	0.87	0.96	-0.89	-0.91	-1.67	-0.76	-0.77	1.3	1.32	1.08	1.21
PROTEIN_COMPLEX_ASSEMBLY	1.02	1.02	1.15	-1	0.88	-0.68	-0.59	1.51	1.34	-0.78	0.88	0.66	1.43	1.44	1.16	1.19	1.6	-0.92	1.41	2.25	0.85	-1.28	1.03	-0.77	-0.9	0.65	1.16	1.11	-0.53	-0.81	0.64	0.99	0.69	0.81	1.44	0.95	0.81	-0.79	-0.98	1.17	-0.96	-1.09	-1.41	0.83	1.26	1.1	-0.71	0.76	-0.88
RACTNNRTTTNC_UNKNOWN	0.73	0.67	-1.45	-1.03	0.84	-0.96	0.92	-0.86	-0.65	-0.91	0.8	0.87	-0.66	-0.99	0.64	-0.92	-0.9	-1.38	-1.46	-0.97	1.4	0.9	0.83	-0.53	1.3	-1.24	-0.87	-0.49	-0.61	-1.22	-0.82	1.15	-1	-0.57	0.95	1.1	-0.47	-0.7	0.76	-1.3	-1.04	0.81	-0.68	0.95	-1.23	1.27	-0.69	0.76	-0.68
TNCATNTCCYR_UNKNOWN	0.81	0.98	0.87	1.1	0.82	1.24	-0.62	-1.25	-0.93	-0.66	0.58	1.06	-1.53	-1.26	-0.88	-0.74	-0.69	-1.29	1.12	-1.16	-0.81	1.09	0.99	-0.96	1.78	-0.81	0.8	-0.75	-1.19	-1.04	-0.52	0.96	-0.77	-0.94	-0.64	-0.68	-0.88	1.29	-1.41	-1.45	-0.97	-1	-0.51	-1.77	1.03	1	0.76	-0.8	0.66
SH3_DOMAIN_BINDING	1.1	0.77	0.66	0.68	-0.86	-0.72	-1.39	-0.95	1.29	1.15	1.48	0.67	0.71	0.94	1.11	0.64	1.96	0.95	0.81	1.54	-0.99	-2.18	-1.09	-0.67	-0.8	-0.98	0.85	-0.84	-0.72	0.66	-0.64	-1.31	-1.34	0.65	-0.77	1.14	-1.63	-0.75	0.91	0.68	0.85	-0.56	-0.71	-1	-1.1	0.96	-1.03	0.63	-0.7
AACWWCAANK_UNKNOWN	1.12	-1.25	1.33	-0.68	0.76	-1.05	-1.02	-0.8	-1.57	0.84	1.71	1.07	-0.9	-1.74	-1.8	-1.31	-1.8	-1.73	-1.53	-0.77	1.08	0.77	0.9	-0.7	-1.84	-0.65	-1.26	0.66	-1.02	-0.93	1.17	-0.88	1.3	-0.56	1.05	-0.86	0.66	-0.94	1.47	0.75	0.86	1.46	-1.39	-0.61	-1.14	0.73	0.75	0.78	0.62
REACTOME_CASPASE_MEDIATED_CLEAVAGE_OF_CYTOSKELETAL_PROTEINS	0.94	0.96	0.97	-0.45	0.88	0.94	-1.15	-1.12	0.84	0.9	0.65	-0.92	-2	-1.94	-2.12	-2.33	-2.58	-2.11	-1.56	-1.35	0.87	-1.55	-0.73	0.82	-1.85	-0.64	-0.77	1.13	1.71	0.68	-0.92	0.84	0.76	-1.43	-1.26	0.75	1.42	-0.97	0.68	1.16	-1	-0.89	0.74	1.03	1.23	0.7	0.96	0.97	-0.73
REACTOME_CASPASE_MEDIATED_CLEAVAGE_OF_CYTOSKELETAL_PROTEINS1	0.94	0.96	0.97	-0.45	0.88	0.94	-1.15	-1.12	0.84	0.9	0.65	-0.92	-2	-1.94	-2.12	-2.33	-2.58	-2.11	-1.56	-1.35	0.87	-1.55	-0.73	0.82	-1.85	-0.64	-0.77	1.13	1.71	0.68	-0.92	0.84	0.76	-1.43	-1.26	0.75	1.42	-0.97	0.68	1.16	-1	-0.89	0.74	1.03	1.23	0.7	0.96	0.97	-0.73
KEGG_GLYCOSAMINOGLYCAN_BIOSYNTHESIS_CHONDROITIN_SULFATE	-0.92	-0.84	-1.9	0.83	-1.03	-1.06	-1.35	-0.79	0.63	1.18	1.13	0.96	-1.62	-0.81	-2.11	-1.46	-1.34	-1.43	-1.21	-1.61	0.87	-0.64	-1.12	-0.87	-0.78	-1.34	-1.08	-0.92	1.2	1.19	-0.74	0.68	-0.92	1.36	1.74	-0.91	1.18	-0.94	0.66	0.86	-1.25	-0.69	1.14	-1.19	0.8	0.89	0.86	1.05	-1.41
KEGG_GLYCOSAMINOGLYCAN_BIOSYNTHESIS_CHONDROITIN_SULFATE1	-0.92	-0.84	-1.9	0.83	-1.03	-1.06	-1.35	-0.79	0.63	1.18	1.13	0.96	-1.62	-0.81	-2.11	-1.46	-1.34	-1.43	-1.21	-1.61	0.87	-0.64	-1.12	-0.87	-0.78	-1.34	-1.08	-0.92	1.2	1.19	-0.74	0.68	-0.92	1.36	1.74	-0.91	1.18	-0.94	0.66	0.86	-1.25	-0.69	1.14	-1.19	0.8	0.89	0.86	1.05	-1.41
KEGG_SULFUR_METABOLISM	1.19	0.76	-1.11	-1.01	-0.83	0.54	0.85	0.9	-0.82	0.53	-1.03	0.88	0.93	-0.6	-1.34	0.64	-1.54	-1.29	-0.81	-1.15	0.97	0.61	-0.69	-0.67	0.82	1.06	-0.71	0.45	0.69	-0.62	0.88	0.9	-1.16	-1.95	-1.14	1.18	1.16	0.81	-0.88	1.18	0.74	0.74	0.73	0.59	-1.13	1.1	1.93	0.77	0.71
KEGG_SULFUR_METABOLISM1	1.19	0.76	-1.11	-1.01	-0.83	0.54	0.85	0.9	-0.82	0.53	-1.03	0.88	0.93	-0.6	-1.34	0.64	-1.54	-1.29	-0.81	-1.15	0.97	0.61	-0.69	-0.67	0.82	1.06	-0.71	0.45	0.69	-0.62	0.88	0.9	-1.16	-1.95	-1.14	1.18	1.16	0.81	-0.88	1.18	0.74	0.74	0.73	0.59	-1.13	1.1	1.93	0.77	0.71
KEGG_GLYCOSPHINGOLIPID_BIOSYNTHESIS_GANGLIO_SERIES	0.84	-1.09	-1.66	0.72	0.66	0.9	-1.91	-1.15	-0.73	-0.78	0.82	1.35	-2.21	-2.19	-2.1	-1.76	-1.84	-2.18	-1.3	-1.25	-0.89	0.95	-0.8	0.99	1.34	-0.62	0.75	-1.17	-0.8	-1.4	-1	0.84	-0.86	-0.8	0.84	-0.87	1.02	0.81	1.99	-0.9	0.93	1.37	-1.37	1.2	-0.8	-1.11	1.15	-0.87	-0.5
KEGG_GLYCOSPHINGOLIPID_BIOSYNTHESIS_GANGLIO_SERIES1	0.84	-1.09	-1.66	0.72	0.66	0.9	-1.91	-1.15	-0.73	-0.78	0.82	1.35	-2.21	-2.19	-2.1	-1.76	-1.84	-2.18	-1.3	-1.25	-0.89	0.95	-0.8	0.99	1.34	-0.62	0.75	-1.17	-0.8	-1.4	-1	0.84	-0.86	-0.8	0.84	-0.87	1.02	0.81	1.99	-0.9	0.93	1.37	-1.37	1.2	-0.8	-1.11	1.15	-0.87	-0.5
TRICARBOXYLIC_ACID_CYCLE_INTERMEDIATE_METABOLIC_PROCESS	0.71	1.06	-1.14	-1.06	1.46	1.53	0.87	1.38	0.66	1.77	0.94	1.15	-0.94	-1.32	0.96	0.75	-0.83	-1.11	0.98	0.9	1.17	1.45	1.16	-0.79	1.21	-1.21	-0.92	-0.84	-0.61	0.81	0.79	0.7	-1.38	-2.16	-1.22	-0.68	0.99	-0.72	-1.08	0.79	1.04	-1.14	-1.26	-1.09	0.86	0.92	0.74	-0.46	0.92
ALCOHOL_METABOLIC_PROCESS	-0.54	-0.96	-0.84	-1.12	-1.18	-1.11	-1.01	-1.26	0.67	1.82	0.79	1.5	-1.11	0.84	0.52	1.49	0.98	-0.61	1.4	1.21	-0.82	1.01	0.93	-0.72	-0.89	-1.02	0.61	-1.08	-1.17	-2.02	-1.31	1.25	-1.09	-0.83	1.01	-1.33	-0.82	-0.68	-0.54	1.25	1.26	1.42	0.6	-0.94	1.21	-0.72	1.71	0.66	0.75
CELLULAR_CARBOHYDRATE_METABOLIC_PROCESS	0.58	-0.73	-0.67	0.87	1.27	0.77	-0.99	-0.97	-0.89	1.92	1.11	0.98	-1.8	-1.21	-1.38	-0.54	-1.02	-1.66	-1.63	0.56	-0.82	-1.08	-0.71	-0.43	1.48	-0.95	-0.79	-0.95	0.93	-1.6	0.8	0.73	-1.22	-2.02	-0.62	-0.94	0.93	0.63	-0.92	1.24	0.99	-0.75	-0.75	-1.29	1.18	0.67	1.3	0.87	1.26
CARBOHYDRATE_METABOLIC_PROCESS	-0.75	-1.36	-0.9	-0.97	1.2	-0.55	-0.79	-0.93	-0.72	2.19	0.61	1.01	-1.75	-1.93	-1.48	-1.27	-1.54	-2.3	-1.64	-1.83	-0.92	-1.34	-0.98	-0.65	1.13	-1.01	-1.1	-1.05	-1.15	-1.67	-0.92	-0.77	-1.42	-2.12	0.75	-0.94	0.78	-0.9	-0.85	1.09	0.8	0.48	-0.87	-0.93	1.23	0.98	1.35	0.75	1.6
ENDOPLASMIC_RETICULUM_LUMEN	-0.95	-1.29	-0.94	-1.09	0.66	-0.68	1.55	-1.26	-0.96	1.06	-0.76	-0.94	-1.21	-0.84	-0.98	0.67	-1.16	0.53	0.95	1.06	-1.79	1.43	1.14	-1.04	1.13	0.98	0.99	0.59	-0.86	-1.44	-0.8	-0.97	-1.3	-1.44	-0.63	0.83	-0.79	-1.59	0.84	-0.84	0.73	-1.4	-1.55	-1.16	1.2	0.96	0.73	-1.23	-0.96
REACTOME_REGULATION_OF_LIPID_METABOLISM_BY_PEROXISOME_PROLIFERATOR_ACTIVATED_RECEPTOR_ALPHA	-0.73	-1.74	-0.94	1	1.05	-0.91	-1.18	0.58	-0.89	0.8	0.85	-1.02	0.7	0.69	1.33	0.78	-1.11	-0.93	0.86	0.78	1.07	1.47	0.88	1.48	1.92	0.82	-0.82	-1.08	0.57	0.74	1.4	1.13	-1.05	-0.9	1.23	-0.82	1.84	0.93	0.83	1.61	0.71	-0.57	-1.02	1.34	-1.24	-0.83	-0.66	0.91	-0.7
REACTOME_REGULATION_OF_LIPID_METABOLISM_BY_PEROXISOME_PROLIFERATOR_ACTIVATED_RECEPTOR_ALPHA1	-0.73	-1.74	-0.94	1	1.05	-0.91	-1.18	0.58	-0.89	0.8	0.85	-1.02	0.7	0.69	1.33	0.78	-1.11	-0.93	0.86	0.78	1.07	1.47	0.88	1.48	1.92	0.82	-0.82	-1.08	0.57	0.74	1.4	1.13	-1.05	-0.9	1.23	-0.82	1.84	0.93	0.83	1.61	0.71	-0.57	-1.02	1.34	-1.24	-0.83	-0.66	0.91	-0.7
CELLULAR_RESPONSE_TO_STIMULUS	-1.24	-1.16	-0.92	-0.52	-0.98	-0.78	0.68	-0.49	-0.82	1.34	-1.02	1.07	1.53	1.36	0.76	1.74	2.15	1.77	1.18	1.42	-0.72	1.17	-0.74	1.06	1.05	0.6	-0.82	-1.07	-1.34	1.14	-1.76	1.2	0.87	1.7	1.51	0.72	-1.13	-0.97	0.8	1.42	-1.19	1.07	-0.66	0.64	-0.92	1.26	-0.82	1.05	1.21
CELLULAR_RESPONSE_TO_STRESS	0.94	-1.08	-0.78	-0.56	-0.6	-0.84	-0.58	-1.3	-1.18	1.65	-0.73	1.22	1.75	1.16	0.91	1.72	1.83	1.2	1.29	1.41	-0.7	0.78	-0.8	1.16	1.17	0.85	-0.46	-1.69	-0.73	0.68	-1.42	1.22	1.81	1.25	1.62	0.83	0.78	-0.99	0.93	1.55	1.62	1	-0.75	-0.59	0.91	1.18	1.31	1.14	0.77
CELLULAR_RESPONSE_TO_EXTRACELLULAR_STIMULUS	0.58	-1.17	-0.74	-1.05	0.73	-0.9	-0.67	-1.13	-1.3	1.68	0.77	1.24	1.46	1.18	0.53	1.86	2.06	1.5	1.13	1.09	-0.72	1.18	-0.84	0.82	1.33	0.62	0.72	-1.23	-0.59	0.8	-1.03	-0.94	1.66	1.51	2.01	0.79	1.07	-0.91	0.96	1.82	-0.61	1.22	-0.8	0.66	-1.08	1.28	1.19	1.4	1.2
CELLULAR_RESPONSE_TO_NUTRIENT_LEVELS	0.86	-0.86	-0.85	-0.85	0.57	-0.78	-0.47	-1.28	-1.18	1.4	-0.79	1.44	1.23	1.08	0.52	1.68	1.71	1.05	1.32	1.15	-0.85	1.13	-0.94	0.88	1.21	0.62	-0.98	-1.31	-0.69	0.82	-0.94	0.95	1.55	1.52	1.91	0.89	0.8	-0.79	0.78	1.72	1.14	1.03	-0.81	-0.86	-0.92	1.3	1.38	1.32	1.35
ISOMERASE_ACTIVITY	-0.74	-1.33	-0.74	-0.87	-1.21	0.79	-1.11	-1.06	-0.76	2.11	1.07	0.98	-1.04	0.6	-0.88	0.84	1.24	0.69	1.74	0.62	-1.49	-1.27	1.19	1.1	1.16	-1.05	-0.88	-0.96	-1.16	1.01	-1.7	1.1	-1.1	-0.88	0.66	-0.85	-1.34	1.02	-1.08	-1.22	1.2	1.24	-0.93	0.73	1.21	0.95	-0.67	0.54	-1
LIPID_BIOSYNTHETIC_PROCESS	-0.93	-1.36	-1.51	-0.81	-0.94	-0.76	-0.85	-1.08	-0.93	1.62	-1.02	-1.07	1	-0.62	-0.97	1.34	1.31	1.4	-0.97	0.66	-0.87	1.22	0.96	0.93	1.07	-1.04	-0.54	-1.14	1.04	-0.91	-0.91	1.2	-1.5	-0.93	0.78	-1.26	-1.18	-0.49	0.66	0.94	1.26	-0.83	-0.92	0.98	0.99	1.07	1.16	0.73	-0.74
LIPID_METABOLIC_PROCESS	0.73	-1	-1.34	-0.81	-0.86	-1.4	-1.14	-0.8	-0.97	1.66	0.82	-0.92	0.84	-0.78	0.72	1.29	-0.86	-0.91	-0.87	0.7	-0.9	1.4	0.98	-1.19	2.06	0.69	-0.82	-0.94	0.9	-0.62	0.75	0.9	-1.38	-1.2	0.74	-0.82	0.84	-0.42	-0.56	1.09	1.22	1.38	0.67	1.42	0.82	0.8	1.6	0.78	-0.92
CELLULAR_LIPID_METABOLIC_PROCESS	-0.86	-0.91	-1.02	-0.91	-1.18	-0.88	-1.29	-1.17	-1.1	1.4	-0.86	-1.16	-0.63	0.63	-0.54	1.36	-1.32	-1.63	0.72	-0.95	-0.87	1.18	1.05	1.08	1.64	-0.8	0.84	-0.91	0.8	-1.11	0.96	1.11	-1.36	-1.15	0.65	-0.96	0.89	-0.97	-0.64	0.87	0.7	1.43	0.79	1.4	0.91	0.84	1.49	0.81	-1.21
REACTOME_STEROID_METABOLISM	0.75	-0.77	-0.62	1.36	-1.02	-0.67	-1.24	-1.07	-0.65	1.88	0.61	0.66	-0.82	0.76	-0.8	-0.67	-1.76	-1.74	-0.83	0.66	0.55	1.57	-1.29	-0.6	1.96	-0.86	1.15	-0.57	-1.13	-0.56	-0.73	0.9	-2.1	-1.12	1.46	-1.31	-0.91	1	0.59	0.7	1.41	1.3	-0.63	0.81	-1.16	-0.97	1.27	1.21	-1.14
REACTOME_STEROID_METABOLISM1	0.75	-0.77	-0.62	1.36	-1.02	-0.67	-1.24	-1.07	-0.65	1.88	0.61	0.66	-0.82	0.76	-0.8	-0.67	-1.76	-1.74	-0.83	0.66	0.55	1.57	-1.29	-0.6	1.96	-0.86	1.15	-0.57	-1.13	-0.56	-0.73	0.9	-2.1	-1.12	1.46	-1.31	-0.91	1	0.59	0.7	1.41	1.3	-0.63	0.81	-1.16	-0.97	1.27	1.21	-1.14
KEGG_BIOSYNTHESIS_OF_UNSATURATED_FATTY_ACIDS	0.63	-1.34	-1.26	-1	-1.38	-1.08	-1.24	0.6	-1.45	1.69	-0.74	0.57	-0.89	-0.84	-0.99	1.16	1.24	-0.55	1.39	1.69	-1.12	1.23	0.86	-1.14	0.82	0.79	0.94	-1.26	1.44	-1.01	-0.82	0.93	-1.14	-1.32	-0.62	-0.91	0.91	-0.62	0.66	0.75	1.36	-0.74	-1.37	-0.85	-1.25	-1	1.16	0.5	0.57
KEGG_BIOSYNTHESIS_OF_UNSATURATED_FATTY_ACIDS1	0.63	-1.34	-1.26	-1	-1.38	-1.08	-1.24	0.6	-1.45	1.69	-0.74	0.57	-0.89	-0.84	-0.99	1.16	1.24	-0.55	1.39	1.69	-1.12	1.23	0.86	-1.14	0.82	0.79	0.94	-1.26	1.44	-1.01	-0.82	0.93	-1.14	-1.32	-0.62	-0.91	0.91	-0.62	0.66	0.75	1.36	-0.74	-1.37	-0.85	-1.25	-1	1.16	0.5	0.57
ISOPRENOID_METABOLIC_PROCESS	-1.04	0.91	-0.92	-0.73	-0.87	-1.55	0.7	1.25	1.32	1.25	0.81	0.76	0.78	-0.6	1.33	1.1	1.03	0.62	0.6	1.42	0.74	1.21	-0.74	-0.77	1.44	-1.03	1.54	-1.62	-1.27	-0.7	-0.81	1.21	-1.45	-0.62	0.83	0.71	-1.11	-0.59	-0.73	0.78	0.77	1.66	1.18	1.28	-1.21	-0.72	1.29	-0.68	-1.23
REACTOME_METABOLISM_OF_LIPIDS_AND_LIPOPROTEINS	-0.91	-1.09	0.97	1.27	1.09	-1.17	-1.18	-0.95	0.96	1.98	0.5	0.99	-0.67	0.99	1.57	0.93	-0.87	0.72	0.56	1.09	-0.64	1.11	-0.92	0.77	3	0.74	-0.72	-1	-1.05	-0.81	0.98	-1.19	-1.62	-1.45	1.33	-1.12	1.05	-0.78	1.06	-0.68	1.24	0.93	-0.95	0.77	-0.76	-0.76	1.43	0.84	-0.91
REACTOME_METABOLISM_OF_LIPIDS_AND_LIPOPROTEINS1	-0.91	-1.09	0.97	1.27	1.09	-1.17	-1.18	-0.95	0.96	1.98	0.5	0.99	-0.67	0.99	1.57	0.93	-0.87	0.72	0.56	1.09	-0.64	1.11	-0.92	0.77	3	0.74	-0.72	-1	-1.05	-0.81	0.98	-1.19	-1.62	-1.45	1.33	-1.12	1.05	-0.78	1.06	-0.68	1.24	0.93	-0.95	0.77	-0.76	-0.76	1.43	0.84	-0.91
module_509	-0.54	-0.62	-0.79	1.41	-0.82	-0.72	-0.95	-0.62	-0.82	2.02	0.76	0.81	-0.7	-0.76	-0.69	1.16	-1.35	-1.29	0.79	-0.5	0.94	0.9	0.68	1.03	-0.94	-1.07	1.19	-1.1	-0.85	-0.71	-1.07	0.93	-1.78	-0.96	0.7	-1.15	-0.95	-0.75	-0.79	0.97	1.64	1.24	-1	-0.64	-0.76	-0.77	1.42	0.62	-0.76
KEGG_TERPENOID_BACKBONE_BIOSYNTHESIS	-0.98	-0.72	-1.22	0.73	-1.07	0.66	-0.77	0.88	-0.84	1.52	0.92	0.69	-0.62	-0.75	-0.84	0.85	-1.47	-1.01	0.62	0.76	-0.83	1.34	-1	0.99	1.72	-1.03	0.95	-1.14	0.58	-0.67	-0.98	1.2	-2.12	-0.78	1.24	-1.15	-1.16	-1.1	-1.34	0.58	1.34	1.08	-1.04	0.63	-0.78	-0.91	1.42	-1.27	-1.41
KEGG_TERPENOID_BACKBONE_BIOSYNTHESIS1	-0.98	-0.72	-1.22	0.73	-1.07	0.66	-0.77	0.88	-0.84	1.52	0.92	0.69	-0.62	-0.75	-0.84	0.85	-1.47	-1.01	0.62	0.76	-0.83	1.34	-1	0.99	1.72	-1.03	0.95	-1.14	0.58	-0.67	-0.98	1.2	-2.12	-0.78	1.24	-1.15	-1.16	-1.1	-1.34	0.58	1.34	1.08	-1.04	0.63	-0.78	-0.91	1.42	-1.27	-1.41
REACTOME_TRANSFORMATION_OF_LANOSTEROL_TO_CHOLESTEROL	-0.91	-0.96	-0.87	-0.66	-0.9	-1.55	-1.09	-1.19	-1.05	2.03	1.15	0.65	1.18	-0.65	0.52	1.01	-1.23	-1.37	1.31	0.94	0.7	1.03	-1.24	0.48	1.1	-0.94	0.73	-0.53	-0.79	-0.7	-1.34	0.95	-1.33	-0.9	1.27	-1.33	-1.19	1.21	1.03	0.57	1.24	1.4	-0.69	0.83	-0.8	-1.03	1.38	0.74	-0.71
REACTOME_TRANSFORMATION_OF_LANOSTEROL_TO_CHOLESTEROL1	-0.91	-0.96	-0.87	-0.66	-0.9	-1.55	-1.09	-1.19	-1.05	2.03	1.15	0.65	1.18	-0.65	0.52	1.01	-1.23	-1.37	1.31	0.94	0.7	1.03	-1.24	0.48	1.1	-0.94	0.73	-0.53	-0.79	-0.7	-1.34	0.95	-1.33	-0.9	1.27	-1.33	-1.19	1.21	1.03	0.57	1.24	1.4	-0.69	0.83	-0.8	-1.03	1.38	0.74	-0.71
KEGG_STEROID_BIOSYNTHESIS	-0.64	-0.96	-0.87	-0.7	-0.8	-1.43	-1.12	-1.15	-0.92	2.16	1.52	0.94	-0.87	-0.75	-0.98	0.8	-1.9	-1.69	-0.82	-0.53	1.2	1.16	-1.05	0.83	-1.31	-0.77	1.47	-1.04	-1.03	-0.66	-1.11	1.03	-1.55	-1.17	0.8	-1.31	-1.23	1.09	0.97	0.57	1.46	1.82	-0.98	0.66	-0.96	-1.06	1.41	0.81	-0.82
KEGG_STEROID_BIOSYNTHESIS1	-0.64	-0.96	-0.87	-0.7	-0.8	-1.43	-1.12	-1.15	-0.92	2.16	1.52	0.94	-0.87	-0.75	-0.98	0.8	-1.9	-1.69	-0.82	-0.53	1.2	1.16	-1.05	0.83	-1.31	-0.77	1.47	-1.04	-1.03	-0.66	-1.11	1.03	-1.55	-1.17	0.8	-1.31	-1.23	1.09	0.97	0.57	1.46	1.82	-0.98	0.66	-0.96	-1.06	1.41	0.81	-0.82
module_432	-0.81	-0.95	-1.27	1.03	0.57	-0.96	-1.07	0.57	1.05	2.12	1.31	1	0.55	0.68	-0.62	0.97	-1.34	-1.38	0.75	0.65	-0.51	1.6	-1.25	0.64	-0.95	-1.15	1.58	-0.68	-0.91	-0.94	-1	1.15	-1.66	-0.66	1	-1.31	-1.38	0.8	-1.11	0.52	1.52	1.7	-1.1	0.54	-0.75	-1.22	1.4	-0.76	-0.74
REACTOME_CHOLESTEROL_BIOSYNTHESIS	-0.84	-0.76	-1.08	0.9	-0.8	-1.19	-1.14	-1.05	1.05	2.13	1.2	0.96	-0.58	-0.6	-0.63	0.97	-1.53	-1.5	0.73	0.59	0.65	1.43	-1.25	0.96	1.65	-1.02	1.36	-0.66	-1.11	-0.8	-1.24	1.18	-1.56	-0.83	1.13	-1.3	-1.06	0.88	0.67	-0.43	1.42	1.62	-1.09	0.54	-0.87	-1.07	1.42	0.71	-0.87
REACTOME_CHOLESTEROL_BIOSYNTHESIS1	-0.84	-0.76	-1.08	0.9	-0.8	-1.19	-1.14	-1.05	1.05	2.13	1.2	0.96	-0.58	-0.6	-0.63	0.97	-1.53	-1.5	0.73	0.59	0.65	1.43	-1.25	0.96	1.65	-1.02	1.36	-0.66	-1.11	-0.8	-1.24	1.18	-1.56	-0.83	1.13	-1.3	-1.06	0.88	0.67	-0.43	1.42	1.62	-1.09	0.54	-0.87	-1.07	1.42	0.71	-0.87
V.AHRARNT_02	-0.99	-0.87	-0.84	-0.62	1.19	-1.52	-0.79	-1.2	0.56	1.06	-0.79	-0.9	1.8	2.08	2.01	1.74	2.04	2.51	1.8	2.09	0.86	-0.76	1.03	0.74	1.61	-0.76	-1.08	-1.15	0.9	-0.61	-1.22	0.88	-1.06	0.86	-0.91	-1.29	-0.98	-1.08	0.94	1.35	-1.44	-1.01	0.84	1.04	-1	0.92	1.15	0.63	1.09
CGGAARNGGCNG_UNKNOWN	0.46	-1.33	-0.94	1	0.91	-0.61	0.83	-1.51	0.95	-1.1	-1.26	-0.77	-0.41	-1.83	-1.83	-1.55	-1.06	-1.15	-1.1	-1.29	0.77	-1.25	-1.04	-0.9	0.97	-1.01	-0.57	-1.34	-0.86	-1.22	0.98	0.98	0.91	1.46	0.76	1.33	0.81	-0.62	1.36	-0.96	0.94	-0.84	-0.82	-1.04	0.94	1.04	-1.49	0.8	-0.93
module_335	0.61	1.17	1.44	0.75	-1.06	-1.38	1.21	0.74	0.82	-0.75	-0.68	0.74	-1.82	-1.58	-1.86	-1.68	-2.29	-2.01	-1.26	-1.86	-1.39	-1.24	-1.26	1.26	1	-0.63	-0.6	-1.21	0.71	-1.38	-0.96	1.19	0.94	0.94	0.72	-0.78	0.91	-1.03	0.61	-0.9	1.38	-1.28	-1.01	-1.52	1.03	0.98	-0.72	0.62	0.8
module_227	0.83	-0.91	0.77	0.6	1.45	-0.77	-1.24	-0.81	-0.87	-0.99	1.1	-0.78	-2.26	-2.36	-1.8	-2.35	-2.57	-2.68	-1.69	-2.11	1	-0.73	0.88	1.61	1.86	1.03	-0.77	-0.83	0.83	-1.21	-0.73	1.23	-1.15	-1.37	-0.7	-0.96	1.4	-1.18	-1.3	1	1.09	-1.02	-0.73	0.71	-0.71	1.33	-0.74	0.5	1.23
KEGG_PORPHYRIN_AND_CHLOROPHYLL_METABOLISM	-1.01	1.01	0.9	-0.87	0.78	-1.42	-1.21	-1.24	-1.24	-0.65	0.75	-0.97	-2.32	-2.19	-1.61	-2.43	-2.75	-2.53	-0.96	-2.32	-0.88	-0.97	1.16	1.04	0.93	1.19	0.56	-1.14	-0.98	-1.38	-0.55	1.23	-0.7	-1.27	0.96	-0.7	0.85	-1.22	-1.46	0.96	1.07	-1.07	-0.78	-1	0.67	1.33	-0.83	-0.98	1.68
KEGG_PORPHYRIN_AND_CHLOROPHYLL_METABOLISM1	-1.01	1.01	0.9	-0.87	0.78	-1.42	-1.21	-1.24	-1.24	-0.65	0.75	-0.97	-2.32	-2.19	-1.61	-2.43	-2.75	-2.53	-0.96	-2.32	-0.88	-0.97	1.16	1.04	0.93	1.19	0.56	-1.14	-0.98	-1.38	-0.55	1.23	-0.7	-1.27	0.96	-0.7	0.85	-1.22	-1.46	0.96	1.07	-1.07	-0.78	-1	0.67	1.33	-0.83	-0.98	1.68
SECONDARY_METABOLIC_PROCESS	-1.94	-1.44	-1.71	-1.26	-1.11	-0.88	-0.86	-0.9	-1.17	0.64	0.85	-0.97	-1.7	-2	-1.52	-1.69	-1.96	-1.96	-1.36	-0.98	-0.69	-1.05	1.17	0.79	1.22	0.61	-0.57	-0.98	-0.91	-0.7	-1.19	0.94	0.73	-1	0.65	0.68	0.68	-1.27	1.32	0.9	1.19	0.63	-1.47	-0.72	-1.17	1.1	-1.72	0.77	-0.65
PIGMENT_BIOSYNTHETIC_PROCESS	-1.4	-1.19	-1.37	-0.98	-1.56	-0.85	-1.2	-0.68	-0.7	0.63	-0.88	-1.06	-1.5	-2.17	-1.68	-2.1	-2.02	-2	-0.96	-0.94	-1.09	-1.12	1.22	0.74	0.94	-0.62	-0.85	-0.83	-0.74	-0.62	-1.32	0.86	1.4	0.43	-0.86	-0.68	1	-1.14	1.52	1.27	1.36	-1.09	-1.6	-1.05	-0.97	0.93	-1.68	0.9	0.93
PIGMENT_METABOLIC_PROCESS	-1.58	-1.25	-1.58	-1.04	-0.94	-1.19	-1.16	-0.83	-1.12	0.92	0.92	-0.9	-1.67	-2.05	-1.66	-1.78	-1.93	-2.06	-1.19	-1.75	-0.61	-1.12	1.2	0.72	1.3	0.55	-0.7	-0.63	-0.91	-0.74	-1.4	-0.84	1.25	-1.25	-0.73	-0.87	1.19	-1.26	1.59	1.11	1.61	-1.11	-1.53	-1.43	-0.96	1.12	-1.89	1.09	0.94
HETEROCYCLE_METABOLIC_PROCESS	-1.1	-0.83	-0.71	-0.8	-0.87	-0.78	-0.71	-1.32	-1.15	1.29	-0.97	-0.76	-1.79	-2.1	-1.39	-1.96	-1.79	-2.04	-0.86	-1.02	1.21	-0.98	0.89	1	1.82	-0.75	-0.96	-1.62	-0.77	0.65	-0.99	1.26	-1.2	-1.32	-1.13	-0.98	0.97	-1.02	0.97	1.08	0.75	-1	-0.94	0.61	-1.19	1.25	-0.76	0.84	-0.51
HEME_BIOSYNTHETIC_PROCESS	-1.03	-0.8	-1.08	-0.93	-1.51	0.75	-0.82	-0.79	-0.87	0.66	-0.63	-1.33	-1.42	-2.07	-1.5	-1.75	-1.78	-1.75	-0.89	-0.84	0.68	-0.62	0.92	-0.85	1.12	-1	-1.43	-1.06	-0.8	-1.19	0.71	1.01	0.88	0.92	-0.84	0.91	1.44	-1.32	0.88	1.17	0.93	-0.7	-1.52	-0.66	-0.7	1.01	-1.65	-0.82	-0.92
HEME_METABOLIC_PROCESS	-1.38	-1.05	-1.14	-0.92	-1.02	-0.74	-0.72	-0.97	-1	1.02	-0.68	-1.3	-1.66	-2.16	-1.59	-1.79	-1.73	-2.23	-0.95	-1.24	0.74	-0.58	0.82	0.63	0.84	-0.7	-0.99	-0.9	0.89	-0.75	-0.79	-1.05	0.84	0.7	-0.8	-0.82	1.68	-1.28	0.96	1.21	1.27	-0.74	-1.24	-0.98	-0.76	1.14	-1.56	0.71	-0.9
PROTEIN_STABILIZATION	1.15	1.73	0.52	-0.52	0.87	-1.17	0.82	1.11	-0.66	-1.58	0.89	-1.05	-1.24	-1.09	-1.31	-1.43	-2.3	-0.62	1.12	-1.45	0.9	0.58	-1.23	-1.16	-1.16	-0.69	-0.58	1.48	1.16	0.98	-0.99	1.16	1.3	1.14	-0.48	-1.22	-0.83	-1.27	0.78	1.04	0.55	-1.52	0.56	-1.4	-0.69	0.86	1.02	-1.28	-0.83
REGULATION_OF_PROTEIN_STABILITY	1.17	1.06	0.63	-1.06	-0.7	-1.05	-1.08	1.07	-1.72	-1.17	1.24	0.68	-0.66	0.9	0.87	0.73	-1.02	0.95	1.45	-0.64	0.82	0.64	-1.05	-0.76	-0.89	-0.74	-0.84	0.88	1.03	-0.58	0.78	0.86	0.99	1.65	1.35	-1.19	-1.41	-1.58	-0.89	1.2	0.7	-0.68	0.71	-1.25	0.8	-1.04	-0.76	-1.06	-0.89
INTEGRAL_TO_GOLGI_MEMBRANE	-1.26	-1.42	0.98	0.98	-0.77	-1.37	1.08	-0.64	-1.11	1.08	0.89	-1.37	-0.99	-1.26	-1.43	-0.7	-1.27	-1.21	-0.87	-1.6	-1.45	0.94	1.23	1.28	1	0.62	1.18	1.14	0.89	-0.85	-0.56	1.15	-1.53	0.8	-0.89	1.07	0.92	0.77	0.94	1.12	1.6	0.56	0.79	0.79	-1.21	0.97	0.61	-1.17	-2
INTRINSIC_TO_GOLGI_MEMBRANE	1.14	-0.78	1	1.1	-0.75	-1.3	0.77	1.06	-0.96	1.45	0.77	-1.13	-0.95	-0.94	-1.13	-0.75	-1.31	-1.28	-0.57	-1.53	-1.57	1.09	1.29	0.83	0.88	0.63	0.94	1.1	-0.87	-0.82	-0.83	1.19	-1.24	1.15	-1.05	0.9	1.42	0.52	-0.72	0.77	0.9	1.34	1.16	0.75	-1.28	1.15	-1	-0.91	-1.4
BIOCARTA_TFF_PATHWAY	0.86	0.83	0.93	1.02	0.96	1.33	0.62	1.49	-1.5	-1.15	-0.79	1.21	1.5	0.66	1.43	1.32	0.8	0.97	0.87	0.9	1.4	1.36	1.09	1.28	1.86	-0.6	-1.16	-0.86	0.77	0.94	0.92	-0.69	-1.25	-2.02	-0.94	0.87	-0.84	1.34	1.41	1.49	1	0.79	0.79	0.98	-1.03	-0.98	-1.07	-1.11	-0.68
BIOCARTA_TFF_PATHWAY1	0.86	0.83	0.93	1.02	0.96	1.33	0.62	1.49	-1.5	-1.15	-0.79	1.21	1.5	0.66	1.43	1.32	0.8	0.97	0.87	0.9	1.4	1.36	1.09	1.28	1.86	-0.6	-1.16	-0.86	0.77	0.94	0.92	-0.69	-1.25	-2.02	-0.94	0.87	-0.84	1.34	1.41	1.49	1	0.79	0.79	0.98	-1.03	-0.98	-1.07	-1.11	-0.68
BIOCARTA_BAD_PATHWAY	1	-0.85	0.57	1.64	0.87	1.59	1.34	1.35	1.52	-1.05	0.5	-0.64	-1.27	-0.62	-0.75	-0.84	-1	-0.92	1	0.74	1.02	0.53	0.74	0.81	-1.94	0.68	1.55	-1.28	0.95	0.53	-1.08	-1.3	-0.68	-0.55	-0.79	0.8	0.83	1.29	1.27	0.85	-0.8	-1.33	0.89	0.94	-0.85	1.2	0.83	-1.5	1.4
BIOCARTA_BAD_PATHWAY1	1	-0.85	0.57	1.64	0.87	1.59	1.34	1.35	1.52	-1.05	0.5	-0.64	-1.27	-0.62	-0.75	-0.84	-1	-0.92	1	0.74	1.02	0.53	0.74	0.81	-1.94	0.68	1.55	-1.28	0.95	0.53	-1.08	-1.3	-0.68	-0.55	-0.79	0.8	0.83	1.29	1.27	0.85	-0.8	-1.33	0.89	0.94	-0.85	1.2	0.83	-1.5	1.4
BIOCARTA_MCALPAIN_PATHWAY	1.05	1.13	1.12	1	1.69	0.8	1.15	1.33	-1.2	0.85	1.05	1.34	0.84	1.36	1.36	1.38	1.69	1.55	1.58	1.98	0.71	0.92	0.8	1.34	1.24	2.08	1.24	-1.08	0.78	-1.31	0.73	-0.86	-0.88	-0.85	1.04	0.78	-0.69	1.16	1.51	1.2	1.18	-0.56	-0.79	0.89	-0.77	-0.91	1.01	0.76	1.06
BIOCARTA_MCALPAIN_PATHWAY1	1.05	1.13	1.12	1	1.69	0.8	1.15	1.33	-1.2	0.85	1.05	1.34	0.84	1.36	1.36	1.38	1.69	1.55	1.58	1.98	0.71	0.92	0.8	1.34	1.24	2.08	1.24	-1.08	0.78	-1.31	0.73	-0.86	-0.88	-0.85	1.04	0.78	-0.69	1.16	1.51	1.2	1.18	-0.56	-0.79	0.89	-0.77	-0.91	1.01	0.76	1.06
BIOCARTA_CK1_PATHWAY	0.62	-1.17	-0.62	0.84	0.79	1.47	-0.8	0.85	-0.63	-0.7	-0.82	0.65	-0.93	1.71	1.99	1.67	1.5	1.32	1.76	1.95	-0.63	0.76	0.89	1.44	1.37	1.04	1.19	-1.13	0.86	-1.12	1.6	-1.24	0.63	-1.77	1.17	0.75	1.6	0.75	1.21	0.97	-1.27	-1.07	1.24	1.09	-0.89	-0.88	1.04	0.78	1.34
BIOCARTA_CK1_PATHWAY1	0.62	-1.17	-0.62	0.84	0.79	1.47	-0.8	0.85	-0.63	-0.7	-0.82	0.65	-0.93	1.71	1.99	1.67	1.5	1.32	1.76	1.95	-0.63	0.76	0.89	1.44	1.37	1.04	1.19	-1.13	0.86	-1.12	1.6	-1.24	0.63	-1.77	1.17	0.75	1.6	0.75	1.21	0.97	-1.27	-1.07	1.24	1.09	-0.89	-0.88	1.04	0.78	1.34
BIOCARTA_P53HYPOXIA_PATHWAY	-0.6	0.87	-1.28	-0.98	-0.63	-0.91	0.56	0.66	0.9	0.9	-0.93	0.89	-0.9	-0.87	-0.86	-1	-1.65	1.12	0.68	-0.78	1.27	-1.19	0.72	1.07	1.28	-1.34	0.84	0.87	0.97	-0.88	-0.96	1.04	1.2	-0.6	1.64	0.8	-0.99	1.03	1.64	0.55	-0.92	1.11	-1.07	0.79	0.75	-1.19	1.08	-0.79	-1.04
BIOCARTA_P53HYPOXIA_PATHWAY1	-0.6	0.87	-1.28	-0.98	-0.63	-0.91	0.56	0.66	0.9	0.9	-0.93	0.89	-0.9	-0.87	-0.86	-1	-1.65	1.12	0.68	-0.78	1.27	-1.19	0.72	1.07	1.28	-1.34	0.84	0.87	0.97	-0.88	-0.96	1.04	1.2	-0.6	1.64	0.8	-0.99	1.03	1.64	0.55	-0.92	1.11	-1.07	0.79	0.75	-1.19	1.08	-0.79	-1.04
BIOCARTA_PPARA_PATHWAY	-1.13	-1.63	-1.31	-0.56	-0.76	-0.95	0.64	0.64	0.52	0.68	0.87	0.94	1.84	1.59	0.95	1.62	2.33	1.98	1.93	1.11	1	0.78	1.32	1.43	1.54	1.02	-1.12	-1.12	-0.85	-1.19	0.98	1	0.79	-0.73	1.95	-1.16	-0.94	0.97	0.81	0.87	-0.6	-1.66	-1.62	-1.28	-1.05	-1	1.43	-0.71	-0.98
BIOCARTA_PPARA_PATHWAY1	-1.13	-1.63	-1.31	-0.56	-0.76	-0.95	0.64	0.64	0.52	0.68	0.87	0.94	1.84	1.59	0.95	1.62	2.33	1.98	1.93	1.11	1	0.78	1.32	1.43	1.54	1.02	-1.12	-1.12	-0.85	-1.19	0.98	1	0.79	-0.73	1.95	-1.16	-0.94	0.97	0.81	0.87	-0.6	-1.66	-1.62	-1.28	-1.05	-1	1.43	-0.71	-0.98
BIOCARTA_HIF_PATHWAY	-0.95	0.84	0.9	-1.11	-0.89	1.1	1.16	-0.65	1.09	0.95	-1.13	0.72	2.01	2.08	1.84	2.36	2.21	2.27	1.74	2.15	-1.41	-1	1.31	1.3	-0.98	-1.15	-1.01	1.49	-1.26	-0.98	0.65	1.24	0.64	0.97	1.04	0.75	-0.79	-0.64	-1.06	1.03	-0.76	0.95	-0.9	-0.73	1.31	-1.08	1.7	-0.96	-1.76
BIOCARTA_HIF_PATHWAY1	-0.95	0.84	0.9	-1.11	-0.89	1.1	1.16	-0.65	1.09	0.95	-1.13	0.72	2.01	2.08	1.84	2.36	2.21	2.27	1.74	2.15	-1.41	-1	1.31	1.3	-0.98	-1.15	-1.01	1.49	-1.26	-0.98	0.65	1.24	0.64	0.97	1.04	0.75	-0.79	-0.64	-1.06	1.03	-0.76	0.95	-0.9	-0.73	1.31	-1.08	1.7	-0.96	-1.76
BIOCARTA_DREAM_PATHWAY	0.66	1.45	0.9	0.98	-1.04	1.6	1.19	-1.24	0.62	0.81	-0.81	-0.71	2.16	2.35	2.08	1.8	2.38	2.34	2.12	2.27	-0.89	-0.76	1.22	1.64	1.61	0.93	1.27	-0.82	-1.23	-1.06	1.31	-1.09	0.9	-1.06	-0.68	1.06	0.86	-0.74	1.06	-0.74	0.87	0.75	1.03	0.73	0.78	1.09	1.68	-0.8	-1.11
BIOCARTA_DREAM_PATHWAY1	0.66	1.45	0.9	0.98	-1.04	1.6	1.19	-1.24	0.62	0.81	-0.81	-0.71	2.16	2.35	2.08	1.8	2.38	2.34	2.12	2.27	-0.89	-0.76	1.22	1.64	1.61	0.93	1.27	-0.82	-1.23	-1.06	1.31	-1.09	0.9	-1.06	-0.68	1.06	0.86	-0.74	1.06	-0.74	0.87	0.75	1.03	0.73	0.78	1.09	1.68	-0.8	-1.11
TCTGATC.MIR.383	-0.36	-1.13	-0.68	-0.86	0.89	-0.85	-1.03	1.05	-1.1	1.18	1.38	0.7	2.08	1.99	1.45	1.9	2.95	2.75	1.78	2.27	1.57	0.81	-0.83	1.56	1.01	1	1.32	-1.5	-1	-0.85	-0.78	1.31	0.61	-0.72	1.17	1.31	0.76	-0.97	-1.26	1.48	0.77	0.79	-1.27	0.5	-0.84	-0.97	1.1	0.87	0.62
CCAWYNNGAAR_UNKNOWN	0.68	-1.53	0.75	1.15	1.3	0.66	1.31	0.84	0.94	1.24	-0.84	0.86	1.93	1.59	1.66	1.8	2.3	2.42	1.62	1.86	1.04	1.03	1.21	0.97	1.33	0.56	0.94	-0.73	-1.2	1.05	0.92	1.33	1.69	1.4	1.54	0.96	0.86	-0.84	0.68	0.78	-1.42	1.09	-0.89	0.98	-0.68	0.71	0.7	1.22	-0.86
BIOCARTA_HER2_PATHWAY	-0.74	0.99	1.35	-0.6	0.75	1.3	1.05	1.24	-0.92	-0.9	0.82	1.35	1.82	2.16	2.15	2.06	2.45	2.4	1.76	2.57	1.33	0.8	-0.69	-0.81	-1.91	0.92	0.88	1.07	0.86	0.85	-0.67	-0.83	-1.04	-1.16	-0.64	-0.77	0.74	1.5	-0.93	-0.92	-1.35	-1.12	-0.57	1.16	0.79	-1.24	-0.65	1	0.69
BIOCARTA_HER2_PATHWAY1	-0.74	0.99	1.35	-0.6	0.75	1.3	1.05	1.24	-0.92	-0.9	0.82	1.35	1.82	2.16	2.15	2.06	2.45	2.4	1.76	2.57	1.33	0.8	-0.69	-0.81	-1.91	0.92	0.88	1.07	0.86	0.85	-0.67	-0.83	-1.04	-1.16	-0.64	-0.77	0.74	1.5	-0.93	-0.92	-1.35	-1.12	-0.57	1.16	0.79	-1.24	-0.65	1	0.69
BIOCARTA_SPRY_PATHWAY	-0.73	0.74	0.83	1.73	1.38	1.25	0.78	1.47	-0.68	0.88	0.8	1.25	1.28	1.69	1.93	2.05	2.34	2.38	1.68	2.02	-0.63	-0.87	-0.99	0.71	0.99	-0.78	-0.67	0.82	0.67	0.71	0.76	0.8	-1.39	-1.4	-1.19	1.29	0.89	1.3	-0.64	1.02	-1.17	-0.54	-0.59	-0.71	-1.04	-1.21	0.99	1.03	0.6
BIOCARTA_SPRY_PATHWAY1	-0.73	0.74	0.83	1.73	1.38	1.25	0.78	1.47	-0.68	0.88	0.8	1.25	1.28	1.69	1.93	2.05	2.34	2.38	1.68	2.02	-0.63	-0.87	-0.99	0.71	0.99	-0.78	-0.67	0.82	0.67	0.71	0.76	0.8	-1.39	-1.4	-1.19	1.29	0.89	1.3	-0.64	1.02	-1.17	-0.54	-0.59	-0.71	-1.04	-1.21	0.99	1.03	0.6
BIOCARTA_CREB_PATHWAY	0.63	1.02	0.81	0.93	1.41	1	1.35	1.01	0.87	0.95	-0.71	0.58	1.64	1.44	1.32	2.09	2.09	1.54	1.41	2.12	1.42	0.7	-1.05	0.93	1.05	1.17	-0.38	0.93	0.6	-1.09	-0.96	-1.19	-0.71	-2.01	0.91	1.23	1.36	0.53	0.82	0.75	0.93	-0.62	-0.73	0.85	1.08	1.29	2.02	-0.81	-1.12
BIOCARTA_CREB_PATHWAY1	0.63	1.02	0.81	0.93	1.41	1	1.35	1.01	0.87	0.95	-0.71	0.58	1.64	1.44	1.32	2.09	2.09	1.54	1.41	2.12	1.42	0.7	-1.05	0.93	1.05	1.17	-0.38	0.93	0.6	-1.09	-0.96	-1.19	-0.71	-2.01	0.91	1.23	1.36	0.53	0.82	0.75	0.93	-0.62	-0.73	0.85	1.08	1.29	2.02	-0.81	-1.12
REACTOME_TIE2_SIGNALING	-0.98	-0.66	-1.06	0.88	0.65	1.26	1.02	1.17	-0.95	-0.87	0.56	-0.48	0.61	1.73	1.49	1.01	1.29	1.03	1.3	1.6	0.77	-1.13	1.03	0.83	0.56	-1.1	-0.81	1.58	0.49	0.7	-1.17	0.94	-0.58	-0.96	-1.36	-0.76	1.67	1.58	-0.62	0.87	0.66	-0.86	0.75	1.01	0.8	-0.95	-0.86	-1.21	-0.59
REACTOME_TIE2_SIGNALING1	-0.98	-0.66	-1.06	0.88	0.65	1.26	1.02	1.17	-0.95	-0.87	0.56	-0.48	0.61	1.73	1.49	1.01	1.29	1.03	1.3	1.6	0.77	-1.13	1.03	0.83	0.56	-1.1	-0.81	1.58	0.49	0.7	-1.17	0.94	-0.58	-0.96	-1.36	-0.76	1.67	1.58	-0.62	0.87	0.66	-0.86	0.75	1.01	0.8	-0.95	-0.86	-1.21	-0.59
BIOCARTA_ERK5_PATHWAY	-0.95	-0.54	1.68	0.75	0.77	1.13	1.06	1.87	-0.86	-0.81	0.87	-0.67	1.22	0.86	1.16	1.78	2.46	1.75	1.23	1.35	-1.46	-1.02	-0.74	1.03	-0.89	0.92	-0.98	-1.04	1.23	-0.73	0.71	-0.74	-1.26	0.73	-0.62	0.89	0.91	1.93	-0.52	0.95	0.68	-0.66	0.95	0.58	0.72	0.72	-1.52	-0.89	0.55
BIOCARTA_ERK5_PATHWAY1	-0.95	-0.54	1.68	0.75	0.77	1.13	1.06	1.87	-0.86	-0.81	0.87	-0.67	1.22	0.86	1.16	1.78	2.46	1.75	1.23	1.35	-1.46	-1.02	-0.74	1.03	-0.89	0.92	-0.98	-1.04	1.23	-0.73	0.71	-0.74	-1.26	0.73	-0.62	0.89	0.91	1.93	-0.52	0.95	0.68	-0.66	0.95	0.58	0.72	0.72	-1.52	-0.89	0.55
BIOCARTA_TRKA_PATHWAY	0.66	-1.42	0.68	-0.8	0.71	0.77	0.78	1.11	-1.38	0.86	0.94	0.96	1.07	-0.94	1.03	0.65	1.06	-0.6	0.88	0.81	0.99	0.57	0.68	-0.64	-0.7	1.16	0.57	0.82	1.24	-0.66	-0.75	1.15	0.98	-1.36	0.94	0.74	1.2	1.3	0.7	1.05	-1.09	0.83	-0.92	0.62	0.96	0.99	-0.88	-1.21	-1.17
BIOCARTA_TRKA_PATHWAY1	0.66	-1.42	0.68	-0.8	0.71	0.77	0.78	1.11	-1.38	0.86	0.94	0.96	1.07	-0.94	1.03	0.65	1.06	-0.6	0.88	0.81	0.99	0.57	0.68	-0.64	-0.7	1.16	0.57	0.82	1.24	-0.66	-0.75	1.15	0.98	-1.36	0.94	0.74	1.2	1.3	0.7	1.05	-1.09	0.83	-0.92	0.62	0.96	0.99	-0.88	-1.21	-1.17
REACTOME_SIGNAL_ATTENUATION	-0.85	-1.31	-1.38	1.12	0.83	-0.79	-1.12	0.69	-1.03	1.16	-0.9	1.09	1.92	1.72	1.88	1.53	2.04	2.05	1.41	1.43	-1.08	0.84	1.07	-0.8	-1.73	0.7	1	0.91	1.03	0.83	-1.12	1.17	0.7	-0.62	0.65	1.14	1.44	-0.93	0.61	-1.07	0.91	0.75	0.92	-0.74	-1.05	0.83	-0.75	-0.66	-0.55
REACTOME_SIGNAL_ATTENUATION1	-0.85	-1.31	-1.38	1.12	0.83	-0.79	-1.12	0.69	-1.03	1.16	-0.9	1.09	1.92	1.72	1.88	1.53	2.04	2.05	1.41	1.43	-1.08	0.84	1.07	-0.8	-1.73	0.7	1	0.91	1.03	0.83	-1.12	1.17	0.7	-0.62	0.65	1.14	1.44	-0.93	0.61	-1.07	0.91	0.75	0.92	-0.74	-1.05	0.83	-0.75	-0.66	-0.55
BIOCARTA_ECM_PATHWAY	0.86	-0.88	0.62	1.27	1.1	1.31	1.11	1.21	-0.51	0.89	1	1.13	0.9	1.01	0.62	1.04	2.06	1.29	1.21	1.45	-1.08	0.93	0.78	1.15	0.79	-1.09	-0.92	0.72	-0.72	0.76	0.8	-0.81	0.98	-0.71	1.43	0.8	-0.66	0.95	-0.9	1.95	0.65	-0.88	-1.09	0.84	0.74	-1.03	-1.12	0.61	-0.63
BIOCARTA_ECM_PATHWAY1	0.86	-0.88	0.62	1.27	1.1	1.31	1.11	1.21	-0.51	0.89	1	1.13	0.9	1.01	0.62	1.04	2.06	1.29	1.21	1.45	-1.08	0.93	0.78	1.15	0.79	-1.09	-0.92	0.72	-0.72	0.76	0.8	-0.81	0.98	-0.71	1.43	0.8	-0.66	0.95	-0.9	1.95	0.65	-0.88	-1.09	0.84	0.74	-1.03	-1.12	0.61	-0.63
BIOCARTA_INTEGRIN_PATHWAY	0.81	-1.01	-0.98	1.28	1.21	1.23	0.91	1.13	0.92	0.92	1.37	1.08	1.68	1.73	1.35	1.7	2.29	1.7	1.03	1.92	-1.2	-1.08	1.08	0.9	1	0.66	-0.62	1.02	0.99	1.25	0.88	1.3	1.28	1.21	1.23	0.78	1.16	0.6	0.6	1.82	-0.67	-0.94	-1.36	-1.34	1.11	1.04	1.23	0.66	0.78
BIOCARTA_INTEGRIN_PATHWAY1	0.81	-1.01	-0.98	1.28	1.21	1.23	0.91	1.13	0.92	0.92	1.37	1.08	1.68	1.73	1.35	1.7	2.29	1.7	1.03	1.92	-1.2	-1.08	1.08	0.9	1	0.66	-0.62	1.02	0.99	1.25	0.88	1.3	1.28	1.21	1.23	0.78	1.16	0.6	0.6	1.82	-0.67	-0.94	-1.36	-1.34	1.11	1.04	1.23	0.66	0.78
BIOCARTA_IL3_PATHWAY	0.87	0.94	-1.14	1.36	1.47	1.19	-1.31	1.6	0.86	0.66	0.72	-0.54	1.9	0.87	1.25	0.49	2.11	1.24	1.15	1.5	-0.8	-0.96	-0.74	-1.17	0.83	1.09	-0.7	0.99	1.18	1.2	0.73	-0.77	-0.8	0.77	1.02	-0.69	1.36	1.47	1.61	-0.68	0.62	0.62	1.06	0.54	-1.11	0.8	-1.56	-1.02	-0.73
BIOCARTA_IL3_PATHWAY1	0.87	0.94	-1.14	1.36	1.47	1.19	-1.31	1.6	0.86	0.66	0.72	-0.54	1.9	0.87	1.25	0.49	2.11	1.24	1.15	1.5	-0.8	-0.96	-0.74	-1.17	0.83	1.09	-0.7	0.99	1.18	1.2	0.73	-0.77	-0.8	0.77	1.02	-0.69	1.36	1.47	1.61	-0.68	0.62	0.62	1.06	0.54	-1.11	0.8	-1.56	-1.02	-0.73
BIOCARTA_EPO_PATHWAY	-0.59	1.26	0.6	1.32	0.84	1.66	0.72	0.74	0.8	1.38	0.77	0.75	1.65	1.51	1.1	0.86	1.82	1.3	1.04	1.13	0.77	-0.98	1.13	-1.08	-1.6	-0.89	0.88	1.56	-1.37	-0.92	0.52	0.91	-0.94	0.88	1	0.69	1.69	1.69	0.88	-0.95	-0.88	-0.78	-0.72	0.71	1.31	0.85	0.84	-0.6	0.74
BIOCARTA_EPO_PATHWAY1	-0.59	1.26	0.6	1.32	0.84	1.66	0.72	0.74	0.8	1.38	0.77	0.75	1.65	1.51	1.1	0.86	1.82	1.3	1.04	1.13	0.77	-0.98	1.13	-1.08	-1.6	-0.89	0.88	1.56	-1.37	-0.92	0.52	0.91	-0.94	0.88	1	0.69	1.69	1.69	0.88	-0.95	-0.88	-0.78	-0.72	0.71	1.31	0.85	0.84	-0.6	0.74
BIOCARTA_IL2_PATHWAY	-1	0.78	-0.84	1.32	0.75	1.12	0.87	-0.73	1.46	1.45	0.42	0.94	2.29	1.83	1.44	1.79	2.37	1.79	1.44	1.68	0.7	-0.8	1.21	-0.9	-1.37	-0.88	0.76	0.71	-1.5	0.64	-1.15	0.92	0.71	1.44	1.05	0.76	1.09	1.4	1.42	0.94	-0.96	-0.8	-0.88	1.14	1.27	-0.95	0.69	-0.89	0.9
BIOCARTA_IL2_PATHWAY1	-1	0.78	-0.84	1.32	0.75	1.12	0.87	-0.73	1.46	1.45	0.42	0.94	2.29	1.83	1.44	1.79	2.37	1.79	1.44	1.68	0.7	-0.8	1.21	-0.9	-1.37	-0.88	0.76	0.71	-1.5	0.64	-1.15	0.92	0.71	1.44	1.05	0.76	1.09	1.4	1.42	0.94	-0.96	-0.8	-0.88	1.14	1.27	-0.95	0.69	-0.89	0.9
BIOCARTA_MET_PATHWAY	1.04	0.64	0.82	0.98	1.11	1.52	1.46	1.61	1.21	-0.59	1.32	1.4	1.23	1.97	1.45	2.1	2.9	2.28	1.75	2.19	0.91	1.56	0.98	1.04	-0.83	-0.78	1.06	0.58	-1.33	-0.9	0.97	1	-0.6	-1.31	-0.82	-0.9	1.08	1.92	0.78	0.53	-0.74	-2.11	-0.87	-0.93	1.19	-0.81	0.68	0.7	0.93
BIOCARTA_MET_PATHWAY1	1.04	0.64	0.82	0.98	1.11	1.52	1.46	1.61	1.21	-0.59	1.32	1.4	1.23	1.97	1.45	2.1	2.9	2.28	1.75	2.19	0.91	1.56	0.98	1.04	-0.83	-0.78	1.06	0.58	-1.33	-0.9	0.97	1	-0.6	-1.31	-0.82	-0.9	1.08	1.92	0.78	0.53	-0.74	-2.11	-0.87	-0.93	1.19	-0.81	0.68	0.7	0.93
BIOCARTA_IL6_PATHWAY	-0.78	0.85	0.88	0.71	0.65	1.31	0.61	1.08	1.1	0.9	1.01	0.72	1.89	1.7	2.04	2.04	2.56	2.57	2.23	2.16	0.91	-1	1.23	0.97	-2.03	0.84	0.99	1.55	-0.64	1.02	0.68	1.06	1	0.88	1.6	0.67	1.27	0.9	1.02	-0.82	-1	-1.13	-0.72	0.96	1.14	-0.86	-0.76	-0.79	-0.56
BIOCARTA_IL6_PATHWAY1	-0.78	0.85	0.88	0.71	0.65	1.31	0.61	1.08	1.1	0.9	1.01	0.72	1.89	1.7	2.04	2.04	2.56	2.57	2.23	2.16	0.91	-1	1.23	0.97	-2.03	0.84	0.99	1.55	-0.64	1.02	0.68	1.06	1	0.88	1.6	0.67	1.27	0.9	1.02	-0.82	-1	-1.13	-0.72	0.96	1.14	-0.86	-0.76	-0.79	-0.56
BIOCARTA_NGF_PATHWAY	-0.98	1.28	1.26	0.73	0.81	1.54	1.41	0.51	-0.47	0.51	0.51	-0.96	1.78	1.73	1.68	2.01	2.35	2.3	1.72	1.51	0.9	0.95	1.05	-1.02	-1.48	-0.74	0.71	1.12	-0.98	0.71	0.94	1.03	0.8	0.94	-0.96	-0.81	1.12	1.14	0.62	0.92	0.72	-1.21	-0.69	1.31	1.22	-0.8	0.69	-0.82	-0.64
BIOCARTA_NGF_PATHWAY1	-0.98	1.28	1.26	0.73	0.81	1.54	1.41	0.51	-0.47	0.51	0.51	-0.96	1.78	1.73	1.68	2.01	2.35	2.3	1.72	1.51	0.9	0.95	1.05	-1.02	-1.48	-0.74	0.71	1.12	-0.98	0.71	0.94	1.03	0.8	0.94	-0.96	-0.81	1.12	1.14	0.62	0.92	0.72	-1.21	-0.69	1.31	1.22	-0.8	0.69	-0.82	-0.64
BIOCARTA_INSULIN_PATHWAY	-1.11	1.2	1.03	0.64	0.71	1.21	0.96	0.64	1.28	0.96	-0.86	0.64	1.67	1.38	1.32	1.97	2.42	2.04	1.82	1.86	0.85	0.67	0.98	-0.73	-1.35	-0.8	1.09	0.87	-0.83	0.61	0.62	1.18	-0.95	-0.54	-1.05	-0.79	0.97	0.87	1.06	1	0.66	-1.05	0.63	1.21	1.08	-0.79	-0.65	-0.81	0.86
BIOCARTA_INSULIN_PATHWAY1	-1.11	1.2	1.03	0.64	0.71	1.21	0.96	0.64	1.28	0.96	-0.86	0.64	1.67	1.38	1.32	1.97	2.42	2.04	1.82	1.86	0.85	0.67	0.98	-0.73	-1.35	-0.8	1.09	0.87	-0.83	0.61	0.62	1.18	-0.95	-0.54	-1.05	-0.79	0.97	0.87	1.06	1	0.66	-1.05	0.63	1.21	1.08	-0.79	-0.65	-0.81	0.86
BIOCARTA_IGF1_PATHWAY	-1	0.9	1.09	0.71	0.57	1.56	0.91	0.54	0.95	-0.92	0.82	-0.62	1.73	1.87	1.44	1.59	2.49	2.18	1.88	1.95	0.74	-0.94	1.03	1.06	-2.01	-0.95	1.05	0.86	-0.96	-0.83	0.69	1.22	0.61	0.46	-0.78	0.67	0.84	1.23	1.13	1.22	0.56	-0.94	0.81	1.19	1.19	-0.75	-1.24	-0.78	0.78
BIOCARTA_IGF1_PATHWAY1	-1	0.9	1.09	0.71	0.57	1.56	0.91	0.54	0.95	-0.92	0.82	-0.62	1.73	1.87	1.44	1.59	2.49	2.18	1.88	1.95	0.74	-0.94	1.03	1.06	-2.01	-0.95	1.05	0.86	-0.96	-0.83	0.69	1.22	0.61	0.46	-0.78	0.67	0.84	1.23	1.13	1.22	0.56	-0.94	0.81	1.19	1.19	-0.75	-1.24	-0.78	0.78
BIOCARTA_GLEEVEC_PATHWAY	0.87	1.17	1.05	1.06	0.93	1.21	-0.56	1.02	1.35	-0.93	-1.07	0.58	0.92	0.61	-1.56	-0.96	0.94	1.12	1.68	0.86	1.18	1.42	0.86	-0.66	-1.45	-0.66	0.56	1.16	0.72	-0.64	-0.91	-0.85	1.04	-1.2	-0.77	-0.68	0.67	1.48	0.85	-0.77	0.69	-1.76	0.64	0.93	0.91	-0.88	0.72	-0.96	1.33
BIOCARTA_GLEEVEC_PATHWAY1	0.87	1.17	1.05	1.06	0.93	1.21	-0.56	1.02	1.35	-0.93	-1.07	0.58	0.92	0.61	-1.56	-0.96	0.94	1.12	1.68	0.86	1.18	1.42	0.86	-0.66	-1.45	-0.66	0.56	1.16	0.72	-0.64	-0.91	-0.85	1.04	-1.2	-0.77	-0.68	0.67	1.48	0.85	-0.77	0.69	-1.76	0.64	0.93	0.91	-0.88	0.72	-0.96	1.33
BIOCARTA_TPO_PATHWAY	0.64	0.9	-0.53	0.83	0.82	1.42	0.52	1.17	1.04	-0.64	-0.57	-0.9	1.06	1.12	1.05	-0.84	1.41	1.29	1.47	0.81	1.26	1.39	0.74	-0.67	-1.5	-0.69	1.18	1.35	-0.7	-0.68	-0.71	1.05	1.1	-1.37	1.01	0.73	1.04	0.99	-1.25	0.66	-1.08	-1.16	-0.87	0.93	1.01	-0.74	-1.27	-1.09	0.88
BIOCARTA_TPO_PATHWAY1	0.64	0.9	-0.53	0.83	0.82	1.42	0.52	1.17	1.04	-0.64	-0.57	-0.9	1.06	1.12	1.05	-0.84	1.41	1.29	1.47	0.81	1.26	1.39	0.74	-0.67	-1.5	-0.69	1.18	1.35	-0.7	-0.68	-0.71	1.05	1.1	-1.37	1.01	0.73	1.04	0.99	-1.25	0.66	-1.08	-1.16	-0.87	0.93	1.01	-0.74	-1.27	-1.09	0.88
BIOCARTA_EGF_PATHWAY	0.56	0.91	0.72	0.44	0.6	1.28	1.37	0.84	-0.91	-0.79	0.92	-0.58	1.73	1.37	1.16	1.31	1.68	1.85	1.41	1.28	1.09	1.05	-0.78	-1.09	-1.42	-0.66	1.11	0.78	-0.76	-0.94	0.84	0.8	-0.84	-0.93	1.17	1.08	1.11	1.44	-0.91	-0.6	-0.55	-1.03	-0.85	0.6	1.27	-1	0.69	-0.78	1
BIOCARTA_EGF_PATHWAY1	0.56	0.91	0.72	0.44	0.6	1.28	1.37	0.84	-0.91	-0.79	0.92	-0.58	1.73	1.37	1.16	1.31	1.68	1.85	1.41	1.28	1.09	1.05	-0.78	-1.09	-1.42	-0.66	1.11	0.78	-0.76	-0.94	0.84	0.8	-0.84	-0.93	1.17	1.08	1.11	1.44	-0.91	-0.6	-0.55	-1.03	-0.85	0.6	1.27	-1	0.69	-0.78	1
BIOCARTA_PDGF_PATHWAY	-0.91	0.96	0.96	0.49	0.54	0.69	1.18	0.96	-1.06	-0.72	-0.65	-0.99	1.3	1.25	0.92	1.01	1.89	1.49	1.14	1.19	1.12	1.23	0.75	-0.96	-1.28	-1.08	1.07	0.66	0.58	0.7	1.03	0.85	0.68	-0.79	0.95	0.92	0.98	1.29	-0.74	0.65	-0.55	-1.04	0.89	0.92	1.27	0.94	0.64	-1.01	1
BIOCARTA_PDGF_PATHWAY1	-0.91	0.96	0.96	0.49	0.54	0.69	1.18	0.96	-1.06	-0.72	-0.65	-0.99	1.3	1.25	0.92	1.01	1.89	1.49	1.14	1.19	1.12	1.23	0.75	-0.96	-1.28	-1.08	1.07	0.66	0.58	0.7	1.03	0.85	0.68	-0.79	0.95	0.92	0.98	1.29	-0.74	0.65	-0.55	-1.04	0.89	0.92	1.27	0.94	0.64	-1.01	1
ST_B_CELL_ANTIGEN_RECEPTOR	-0.88	-0.87	-0.5	0.71	0.71	-0.98	1.07	0.62	-1	0.9	0.86	1.22	1.83	1.78	1.8	1.26	1.59	1.68	1.36	1.21	-1.07	0.81	0.84	1.27	1.31	0.83	-1.06	-0.92	-0.55	-1.11	-1.62	1.04	0.96	-1	1.05	1.01	1.24	1.04	-1.05	-0.9	0.86	1.45	-0.98	0.69	0.75	0.73	-0.68	-0.78	1.02
SA_B_CELL_RECEPTOR_COMPLEXES	-0.96	-0.63	1.01	0.88	-0.58	1.09	0.99	0.89	0.71	1.01	1.2	-0.97	2.32	1.9	1.37	2.01	2.19	2	2.11	1.65	-0.6	-1.41	1.24	1.26	1.53	0.82	-1.08	0.82	1.11	-1.32	0.52	1	1.47	0.98	1.03	-0.76	1.14	0.73	-0.78	-0.62	-0.62	0.76	0.52	0.7	0.77	0.74	-1.27	1.45	-0.91
KEGG_B_CELL_RECEPTOR_SIGNALING_PATHWAY	-1.08	0.61	1.06	-1.11	-0.76	-0.98	0.72	-1.04	-0.84	0.85	1.28	-0.77	2.2	2.02	1.24	1.13	2.41	1.98	1.56	1.38	1.06	-0.84	0.72	0.98	1.46	-1.32	-0.86	0.78	-0.69	0.88	-0.62	-1.13	0.78	0.9	0.91	-1.07	0.68	1.02	0.82	0.81	-1.35	-1.1	-1.11	0.74	-0.74	0.98	0.86	-0.96	1
KEGG_B_CELL_RECEPTOR_SIGNALING_PATHWAY1	-1.08	0.61	1.06	-1.11	-0.76	-0.98	0.72	-1.04	-0.84	0.85	1.28	-0.77	2.2	2.02	1.24	1.13	2.41	1.98	1.56	1.38	1.06	-0.84	0.72	0.98	1.46	-1.32	-0.86	0.78	-0.69	0.88	-0.62	-1.13	0.78	0.9	0.91	-1.07	0.68	1.02	0.82	0.81	-1.35	-1.1	-1.11	0.74	-0.74	0.98	0.86	-0.96	1
SA_PTEN_PATHWAY	0.9	-0.79	0.6	0.67	0.71	0.92	-0.54	-1.02	-0.87	1.27	1.75	1.25	-0.56	1	0.67	0.99	1.18	-0.5	-0.93	1.07	0.7	-0.98	1.08	0.89	1.52	0.89	-0.57	-0.87	0.7	-1.57	-1.07	0.86	-1.23	-1.32	0.6	1.19	1.03	0.98	-0.66	-0.93	-0.86	-0.75	1.04	0.64	-0.68	-0.85	-1.16	-0.82	-0.68
SA_TRKA_RECEPTOR	0.71	1.09	0.74	0.89	0.77	0.78	1.19	0.96	-0.72	1.48	1.38	1.67	2.25	1.72	1.32	1.27	2.16	2.75	-1.02	1.34	1.04	-0.84	1.2	-0.79	1.14	-0.58	-0.75	-0.58	-1.04	0.87	-0.97	0.79	-0.52	0.6	-0.6	-0.74	1.51	0.97	1.28	-0.69	1.07	1.16	-1.21	0.92	-1.08	1.06	-0.65	0.98	0.88
KEGG_ERBB_SIGNALING_PATHWAY	1.23	0.87	-0.97	0.73	0.91	1.07	1.56	0.92	0.72	1.17	1.28	0.76	2.4	1.87	1.71	2.04	2.61	2.63	1.48	2.01	1.36	-0.7	0.87	1.5	-0.64	-0.89	1.03	-0.9	-0.83	1.47	-0.72	1.16	-0.57	-1.07	1.08	1.26	1.88	2.13	1.19	-0.84	-0.84	-0.97	-1.3	0.59	-0.68	0.85	0.96	0.62	0.8
KEGG_ERBB_SIGNALING_PATHWAY1	1.23	0.87	-0.97	0.73	0.91	1.07	1.56	0.92	0.72	1.17	1.28	0.76	2.4	1.87	1.71	2.04	2.61	2.63	1.48	2.01	1.36	-0.7	0.87	1.5	-0.64	-0.89	1.03	-0.9	-0.83	1.47	-0.72	1.16	-0.57	-1.07	1.08	1.26	1.88	2.13	1.19	-0.84	-0.84	-0.97	-1.3	0.59	-0.68	0.85	0.96	0.62	0.8
KEGG_T_CELL_RECEPTOR_SIGNALING_PATHWAY	0.81	1.07	1.65	0.9	0.72	0.59	-0.86	1.28	-0.78	1.15	1.39	-0.88	2.24	1.77	1.25	1.83	2.87	2.12	1.52	1.43	1.13	0.98	1	1.08	-0.92	-1.62	1.16	-0.8	1.07	-0.75	0.93	-0.83	-0.9	-0.83	1.27	0.9	-0.84	1.64	0.76	-0.92	-0.92	-1.25	0.96	0.94	-1.08	0.88	-0.88	-1.7	-0.84
KEGG_T_CELL_RECEPTOR_SIGNALING_PATHWAY1	0.81	1.07	1.65	0.9	0.72	0.59	-0.86	1.28	-0.78	1.15	1.39	-0.88	2.24	1.77	1.25	1.83	2.87	2.12	1.52	1.43	1.13	0.98	1	1.08	-0.92	-1.62	1.16	-0.8	1.07	-0.75	0.93	-0.83	-0.9	-0.83	1.27	0.9	-0.84	1.64	0.76	-0.92	-0.92	-1.25	0.96	0.94	-1.08	0.88	-0.88	-1.7	-0.84
KEGG_ACUTE_MYELOID_LEUKEMIA	0.73	0.72	-0.62	1.17	1.15	0.89	-0.74	1.15	-0.91	0.48	1.14	1.08	2.19	1.49	1.38	1.64	2.74	2	1.65	1.59	-0.5	0.8	-0.8	0.92	0.67	0.71	-1.48	0.83	-0.84	1.32	-1	-0.84	-0.9	0.93	-1	-0.76	1.14	0.57	0.83	1.05	-0.78	-1.21	-0.85	-0.77	-0.68	0.94	1.32	-1.03	-0.63
KEGG_ACUTE_MYELOID_LEUKEMIA1	0.73	0.72	-0.62	1.17	1.15	0.89	-0.74	1.15	-0.91	0.48	1.14	1.08	2.19	1.49	1.38	1.64	2.74	2	1.65	1.59	-0.5	0.8	-0.8	0.92	0.67	0.71	-1.48	0.83	-0.84	1.32	-1	-0.84	-0.9	0.93	-1	-0.76	1.14	0.57	0.83	1.05	-0.78	-1.21	-0.85	-0.77	-0.68	0.94	1.32	-1.03	-0.63
KEGG_PROSTATE_CANCER	0.94	0.96	1.31	-0.82	0.73	1.1	0.74	0.56	-0.71	0.44	1.28	1.25	1.94	1.89	1.39	1.66	2.6	2.19	0.94	1.98	1.32	-1.26	0.8	0.98	1.14	0.98	-1.66	0.53	-0.65	0.85	-1.53	-1.04	-1.11	-1.41	1.03	-1.03	0.88	1.5	1.24	0.59	-0.7	0.7	-0.94	0.68	-0.89	1.02	0.79	-0.96	-1.41
KEGG_PROSTATE_CANCER1	0.94	0.96	1.31	-0.82	0.73	1.1	0.74	0.56	-0.71	0.44	1.28	1.25	1.94	1.89	1.39	1.66	2.6	2.19	0.94	1.98	1.32	-1.26	0.8	0.98	1.14	0.98	-1.66	0.53	-0.65	0.85	-1.53	-1.04	-1.11	-1.41	1.03	-1.03	0.88	1.5	1.24	0.59	-0.7	0.7	-0.94	0.68	-0.89	1.02	0.79	-0.96	-1.41
KEGG_ENDOMETRIAL_CANCER	1.28	1.39	1.3	1.29	-0.62	-0.71	-0.56	0.96	0.77	0.64	0.83	1.35	2.03	1.72	1.47	1.43	1.88	1.56	1.16	2.08	1.35	0.99	0.7	1.06	0.89	-0.86	-0.62	-0.53	0.69	1.16	0.66	-1.07	-1.16	-1.55	-0.84	0.87	1.57	1.62	0.69	1.05	-0.62	-1.5	-1.04	-0.86	-0.75	0.85	0.74	-0.81	-0.54
KEGG_ENDOMETRIAL_CANCER1	1.28	1.39	1.3	1.29	-0.62	-0.71	-0.56	0.96	0.77	0.64	0.83	1.35	2.03	1.72	1.47	1.43	1.88	1.56	1.16	2.08	1.35	0.99	0.7	1.06	0.89	-0.86	-0.62	-0.53	0.69	1.16	0.66	-1.07	-1.16	-1.55	-0.84	0.87	1.57	1.62	0.69	1.05	-0.62	-1.5	-1.04	-0.86	-0.75	0.85	0.74	-0.81	-0.54
KEGG_NON_SMALL_CELL_LUNG_CANCER	1.19	-1.05	1.09	-1.1	0.95	0.66	0.99	0.94	-1.3	0.81	1.48	0.77	1.93	2.15	1.47	1.43	2.89	2.59	1.16	2.11	1.42	1.3	-1.12	0.58	-0.74	-0.53	-1.19	-0.84	0.56	-1.31	-0.95	0.73	-1.18	-1.44	1	0.79	1.68	1.51	-0.67	0.91	-1.16	-0.84	-1.06	-1.07	-1.28	1.3	-0.8	-0.86	-1.03
KEGG_NON_SMALL_CELL_LUNG_CANCER1	1.19	-1.05	1.09	-1.1	0.95	0.66	0.99	0.94	-1.3	0.81	1.48	0.77	1.93	2.15	1.47	1.43	2.89	2.59	1.16	2.11	1.42	1.3	-1.12	0.58	-0.74	-0.53	-1.19	-0.84	0.56	-1.31	-0.95	0.73	-1.18	-1.44	1	0.79	1.68	1.51	-0.67	0.91	-1.16	-0.84	-1.06	-1.07	-1.28	1.3	-0.8	-0.86	-1.03
BIOCARTA_PTEN_PATHWAY	1.41	-1.27	-1.54	-0.48	0.8	1.16	0.65	1.22	-1.02	0.77	0.75	1.29	1.52	1.59	1.36	1.61	1.74	1.29	0.91	1.75	0.8	-0.72	-0.68	0.89	-0.89	-0.9	-0.79	0.66	1.14	1.29	1.15	1.26	-0.68	-1.21	0.9	0.97	0.74	0.9	-0.81	1.25	-0.96	-0.99	0.92	0.81	1.25	-0.77	-0.93	-0.88	-0.75
BIOCARTA_PTEN_PATHWAY1	1.41	-1.27	-1.54	-0.48	0.8	1.16	0.65	1.22	-1.02	0.77	0.75	1.29	1.52	1.59	1.36	1.61	1.74	1.29	0.91	1.75	0.8	-0.72	-0.68	0.89	-0.89	-0.9	-0.79	0.66	1.14	1.29	1.15	1.26	-0.68	-1.21	0.9	0.97	0.74	0.9	-0.81	1.25	-0.96	-0.99	0.92	0.81	1.25	-0.77	-0.93	-0.88	-0.75
REACTOME_PI3K_AKT_SIGNALLING	0.89	-1.07	0.98	-0.72	-1.8	-1.09	-1.03	-0.92	-0.66	1.33	1.34	0.94	1.48	1.51	1.43	1.46	2.22	2.04	0.99	1.88	1.09	-1.39	-0.76	0.78	-0.62	-0.88	-0.8	-0.66	-1.14	-1.08	-0.68	1.07	-1.55	-0.98	1.6	0.67	-0.78	0.59	-1.13	0.87	-0.89	0.66	-1.41	-0.79	0.88	0.95	0.73	-1.14	-1.01
REACTOME_PI3K_AKT_SIGNALLING1	0.89	-1.07	0.98	-0.72	-1.8	-1.09	-1.03	-0.92	-0.66	1.33	1.34	0.94	1.48	1.51	1.43	1.46	2.22	2.04	0.99	1.88	1.09	-1.39	-0.76	0.78	-0.62	-0.88	-0.8	-0.66	-1.14	-1.08	-0.68	1.07	-1.55	-0.98	1.6	0.67	-0.78	0.59	-1.13	0.87	-0.89	0.66	-1.41	-0.79	0.88	0.95	0.73	-1.14	-1.01
ACTIVATION_OF_PROTEIN_KINASE_ACTIVITY	-0.54	0.81	1.08	-0.63	-1.29	-1.05	-0.66	1.22	0.98	0.9	1.38	1.38	0.76	1	0.98	-1.38	1.32	1.11	1.37	1.26	1.1	1.28	0.71	-1.27	-1.41	0.53	1.19	-0.72	0.8	-1.46	1.33	-0.77	-1.22	1.35	0.92	-0.88	-1.33	-0.87	0.77	0.79	-0.85	-0.46	-0.92	-0.7	-0.83	0.81	-1.43	1.01	-1.25
REGULATION_OF_PROTEIN_KINASE_ACTIVITY	0.74	1.07	1.32	-0.75	-0.86	-1.1	0.69	1.34	1.04	1.37	1.69	1.08	0.66	0.92	0.53	0.91	1.5	1.34	1.16	1.32	-0.5	0.79	1.22	-0.94	-1.1	1.13	1.39	1.02	0.59	-0.7	0.74	-0.8	0.77	1.89	1.16	1	1.04	0.59	1.04	0.76	1.43	1.28	0.94	-0.99	-0.84	1	0.66	-0.56	-1.25
REGULATION_OF_KINASE_ACTIVITY	0.88	1.04	1.32	-0.85	-0.9	-1	0.67	1.45	1	1.35	1.71	1.06	-0.66	0.77	0.45	0.86	1.49	1.25	1.19	1.27	0.5	0.77	1.24	-1.02	-1.03	1.28	1.38	1	-0.66	-0.76	0.84	-0.81	0.69	0.86	0.89	1	1.02	0.66	1.05	0.74	1.42	1.24	1.02	-1.42	-0.87	0.96	0.74	-0.57	-1.24
REGULATION_OF_TRANSFERASE_ACTIVITY	0.89	1.04	1.27	-0.83	-1.02	-1.03	0.67	1.41	1	1.35	1.64	1	0.69	0.77	0.48	0.86	1.48	1.29	1.12	1.32	0.5	0.68	1.24	-1.01	-0.82	1.25	1.39	1	-0.65	-0.82	0.83	-0.76	0.7	0.9	0.89	0.96	0.96	0.74	1.08	0.74	1.04	1.32	1.02	-1.37	-0.87	0.93	0.74	-0.57	-1.19
REGULATION_OF_MOLECULAR_FUNCTION	1.24	1.07	0.8	-1.03	-0.73	-0.88	0.7	1.23	1.07	1.45	1.51	1.35	1.67	1.99	1.13	2.35	2.19	2.66	2.04	2.19	1.65	-0.89	1.04	-0.9	1.01	1.04	0.85	-0.9	-0.88	-1.25	1.01	-1.09	1.03	0.78	1.1	0.86	-0.98	-0.74	1.16	1.26	-0.64	0.66	0.87	0.82	-0.68	0.76	-0.72	0.83	-0.71
REGULATION_OF_CATALYTIC_ACTIVITY	1.16	0.78	0.98	-0.84	-0.6	-0.96	0.75	1.45	0.92	1.12	1.3	1.22	1.41	1.78	1.25	1.92	2.2	2.09	1.52	1.79	1.56	-0.68	1.13	0.5	1.01	-0.57	0.99	0.93	-0.76	-1.58	0.89	-0.97	0.79	0.67	1.19	0.86	1.22	0.86	1.12	1.1	-1.4	-0.88	0.84	0.6	1.01	0.84	-0.74	0.59	-0.9
REGULATION_OF_SIGNAL_TRANSDUCTION	0.99	1.54	-1.25	-1.52	-0.84	1.29	-0.87	-0.95	-1.27	1.03	2.08	0.64	1.45	2.05	1.58	2.19	1.89	2.15	2.04	2.01	1.02	-0.93	-0.81	1.04	1.31	1.32	1.04	1.52	0.96	0.82	1.22	1.3	0.61	-0.92	1.95	-0.83	1.58	1.25	0.96	1	-0.85	0.83	1.56	1.22	0.73	1.15	1.63	0.75	-0.73
PROTEIN_KINASE_CASCADE	0.87	1.36	-1.03	-0.81	-0.61	0.67	-1.02	1.22	-0.93	0.9	1.62	0.94	1.16	1.28	-0.67	0.86	1.45	0.96	1.39	1.08	0.72	-1.08	1.14	0.86	0.87	1.07	0.68	1.69	-0.98	-0.69	1.27	0.92	0.69	1.25	0.88	1.07	1.33	1.11	1.36	0.9	-1.12	1.66	0.6	1.06	-0.76	0.94	0.96	-0.72	0.72
INTRACELLULAR_SIGNALING_CASCADE	1.41	1.17	-1	-0.97	-0.64	0.83	0.99	0.77	1.39	1.02	1.78	0.64	1.53	1.65	0.78	2.08	2.16	1.22	1.78	1.68	0.67	-1.51	0.94	0.9	1.39	1.26	1.16	1.91	0.96	0.92	0.97	1.2	1.16	1.33	1.19	1.16	1.14	1.53	1.25	1.03	-1	-0.56	-0.71	0.77	-0.78	1.19	0.99	0.53	-1.09
KEGG_RIG_I_LIKE_RECEPTOR_SIGNALING_PATHWAY	0.63	1.03	1.27	-1.34	0.67	1.76	0.67	0.86	0.76	-0.6	-1.1	0.6	1.15	-1.47	-0.61	-1.19	0.83	-0.64	1.44	0.69	-1.59	0.89	1.29	-0.84	0.68	0.88	1.22	1.23	0.87	0.81	-0.89	-1.08	-0.82	-0.97	0.66	-1.02	1	0.96	0.83	-0.85	-0.72	1.36	0.56	0.58	-1	1.11	-0.49	-1.11	0.55
KEGG_RIG_I_LIKE_RECEPTOR_SIGNALING_PATHWAY1	0.63	1.03	1.27	-1.34	0.67	1.76	0.67	0.86	0.76	-0.6	-1.1	0.6	1.15	-1.47	-0.61	-1.19	0.83	-0.64	1.44	0.69	-1.59	0.89	1.29	-0.84	0.68	0.88	1.22	1.23	0.87	0.81	-0.89	-1.08	-0.82	-0.97	0.66	-1.02	1	0.96	0.83	-0.85	-0.72	1.36	0.56	0.58	-1	1.11	-0.49	-1.11	0.55
KEGG_TOLL_LIKE_RECEPTOR_SIGNALING_PATHWAY	1.46	1.09	0.57	0.74	0.91	1.38	1.38	0.56	0.81	0.78	-0.7	-0.87	1.49	0.61	-1.14	-1.4	1.59	1.69	1.36	-1.12	-0.75	0.83	0.99	0.75	-1.79	-1.09	1.68	1.25	0.75	-0.8	0.76	-0.86	0.79	0.7	0.8	1.13	1.17	0.84	-0.67	-0.77	-0.85	0.48	-0.8	-0.6	0.67	1.16	-0.59	-1.14	-0.7
KEGG_TOLL_LIKE_RECEPTOR_SIGNALING_PATHWAY1	1.46	1.09	0.57	0.74	0.91	1.38	1.38	0.56	0.81	0.78	-0.7	-0.87	1.49	0.61	-1.14	-1.4	1.59	1.69	1.36	-1.12	-0.75	0.83	0.99	0.75	-1.79	-1.09	1.68	1.25	0.75	-0.8	0.76	-0.86	0.79	0.7	0.8	1.13	1.17	0.84	-0.67	-0.77	-0.85	0.48	-0.8	-0.6	0.67	1.16	-0.59	-1.14	-0.7
KEGG_NOD_LIKE_RECEPTOR_SIGNALING_PATHWAY	-0.78	0.86	0.88	-1.12	-1.09	-1.16	-0.57	-1.09	1.34	0.6	1.21	0.61	-0.62	-0.97	-1.19	-0.89	1.17	1.33	1.37	-1.16	-1.63	-0.9	0.86	-0.77	-0.95	1.5	1	0.74	0.76	-1.15	-1.26	-0.8	-0.73	0.71	1.85	-1.22	-1.27	0.74	-0.68	0.78	-1.26	0.91	-0.94	-1.21	0.78	0.87	1.71	-1.05	-0.85
KEGG_NOD_LIKE_RECEPTOR_SIGNALING_PATHWAY1	-0.78	0.86	0.88	-1.12	-1.09	-1.16	-0.57	-1.09	1.34	0.6	1.21	0.61	-0.62	-0.97	-1.19	-0.89	1.17	1.33	1.37	-1.16	-1.63	-0.9	0.86	-0.77	-0.95	1.5	1	0.74	0.76	-1.15	-1.26	-0.8	-0.73	0.71	1.85	-1.22	-1.27	0.74	-0.68	0.78	-1.26	0.91	-0.94	-1.21	0.78	0.87	1.71	-1.05	-0.85
BIOCARTA_IL1R_PATHWAY	-1.07	1.18	-0.97	-0.96	-0.84	-1.09	1.26	0.92	1.01	0.78	0.61	-1.44	2.19	2.13	1.29	1.88	2.27	2.59	2.24	1.88	0.54	-0.88	0.79	0.69	-1.11	0.75	1.18	-0.64	-0.76	-0.95	0.98	1.1	1.1	1.47	2.24	0.94	0.58	1.76	0.62	1.09	-1.22	0.86	-0.84	0.82	1.25	0.99	1.25	0.98	-0.94
BIOCARTA_IL1R_PATHWAY1	-1.07	1.18	-0.97	-0.96	-0.84	-1.09	1.26	0.92	1.01	0.78	0.61	-1.44	2.19	2.13	1.29	1.88	2.27	2.59	2.24	1.88	0.54	-0.88	0.79	0.69	-1.11	0.75	1.18	-0.64	-0.76	-0.95	0.98	1.1	1.1	1.47	2.24	0.94	0.58	1.76	0.62	1.09	-1.22	0.86	-0.84	0.82	1.25	0.99	1.25	0.98	-0.94
BIOCARTA_CDMAC_PATHWAY	-1.16	0.75	-0.92	0.9	0.58	0.84	0.62	0.73	0.74	0.88	-1.32	1	2.13	1.6	1.28	1.77	2.45	2.23	1.4	1.86	-0.76	1.63	0.85	0.88	-1.19	0.83	0.94	0.65	-1.4	-0.98	1.02	1.07	1.17	1.01	1.41	0.91	0.91	0.94	-0.92	1.16	-1.43	-1.15	-0.96	-0.89	0.95	0.86	2.09	-0.55	-0.84
BIOCARTA_CDMAC_PATHWAY1	-1.16	0.75	-0.92	0.9	0.58	0.84	0.62	0.73	0.74	0.88	-1.32	1	2.13	1.6	1.28	1.77	2.45	2.23	1.4	1.86	-0.76	1.63	0.85	0.88	-1.19	0.83	0.94	0.65	-1.4	-0.98	1.02	1.07	1.17	1.01	1.41	0.91	0.91	0.94	-0.92	1.16	-1.43	-1.15	-0.96	-0.89	0.95	0.86	2.09	-0.55	-0.84
BIOCARTA_KERATINOCYTE_PATHWAY	-0.94	1.08	0.72	-0.67	0.94	1.11	1.36	0.83	-0.75	1.19	1.25	1.22	1.44	1	-0.65	1.13	1.45	0.61	0.88	-0.74	1.44	-0.92	0.98	0.89	-2.27	0.98	1.42	0.63	0.89	0.9	-0.85	0.9	-0.6	1.31	1.14	1.19	0.99	1.44	0.66	-0.8	-1.58	-1.05	1.14	-0.86	0.86	0.93	1.52	0.64	-0.77
BIOCARTA_KERATINOCYTE_PATHWAY1	-0.94	1.08	0.72	-0.67	0.94	1.11	1.36	0.83	-0.75	1.19	1.25	1.22	1.44	1	-0.65	1.13	1.45	0.61	0.88	-0.74	1.44	-0.92	0.98	0.89	-2.27	0.98	1.42	0.63	0.89	0.9	-0.85	0.9	-0.6	1.31	1.14	1.19	0.99	1.44	0.66	-0.8	-1.58	-1.05	1.14	-0.86	0.86	0.93	1.52	0.64	-0.77
ST_JNK_MAPK_PATHWAY	-0.54	-1.22	1.34	1.12	-1.18	-0.66	-0.75	0.7	0.91	-1.1	1.11	-0.99	1.74	1.4	1.2	1.59	1.29	1.51	0.74	1.47	1.02	0.74	1.16	0.98	0.92	-0.79	0.84	-0.79	-1.04	0.84	1.66	1.06	0.75	1.36	1.03	1	1.01	-0.62	0.82	-0.92	0.68	0.93	0.67	1.12	-0.72	-0.77	0.48	1.21	1.19
REACTOME_ACTIVATION_OF_THE_AP1_FAMILY_OF_TRANSCRIPTION_FACTORS	-1.1	0.84	0.9	0.64	0.99	1.19	1.22	0.89	1.32	-0.78	-1.4	-0.72	1.24	1.71	1.22	2.19	1.97	1.91	1.33	1.84	-1.41	0.92	1.07	1.21	-0.79	0.97	1.27	0.66	-1.11	-1	0.86	0.77	0.83	-1.02	0.78	0.69	0.8	0.72	-1.25	-0.94	-0.6	-1.1	1.37	-0.85	0.86	0.72	0.73	-0.83	-1.3
REACTOME_ACTIVATION_OF_THE_AP1_FAMILY_OF_TRANSCRIPTION_FACTORS1	-1.1	0.84	0.9	0.64	0.99	1.19	1.22	0.89	1.32	-0.78	-1.4	-0.72	1.24	1.71	1.22	2.19	1.97	1.91	1.33	1.84	-1.41	0.92	1.07	1.21	-0.79	0.97	1.27	0.66	-1.11	-1	0.86	0.77	0.83	-1.02	0.78	0.69	0.8	0.72	-1.25	-0.94	-0.6	-1.1	1.37	-0.85	0.86	0.72	0.73	-0.83	-1.3
BIOCARTA_ARENRF2_PATHWAY	0.78	1.28	1.51	-1.45	-0.87	0.77	0.79	1.16	0.89	1.25	-1.26	0.92	2.43	2.12	1.73	2.42	2.74	2.78	1.84	2.18	-0.82	-0.91	0.95	0.88	-1.16	0.8	1.48	-0.56	-0.96	-1.23	1.14	1.03	-0.75	-0.75	0.99	0.89	1.39	-0.6	-0.88	-0.96	-0.51	-0.88	0.83	-0.88	1.22	0.7	1.95	-0.95	-1.79
BIOCARTA_ARENRF2_PATHWAY1	0.78	1.28	1.51	-1.45	-0.87	0.77	0.79	1.16	0.89	1.25	-1.26	0.92	2.43	2.12	1.73	2.42	2.74	2.78	1.84	2.18	-0.82	-0.91	0.95	0.88	-1.16	0.8	1.48	-0.56	-0.96	-1.23	1.14	1.03	-0.75	-0.75	0.99	0.89	1.39	-0.6	-0.88	-0.96	-0.51	-0.88	0.83	-0.88	1.22	0.7	1.95	-0.95	-1.79
ST_DIFFERENTIATION_PATHWAY_IN_PC12_CELLS	0.93	-1.13	0.79	1.31	-0.91	1.06	1.75	1	0.94	0.82	-0.9	1.26	2.15	1.86	1.74	2.31	2.77	2.45	1.88	2.42	0.83	-1.09	1.32	1.51	-1.34	-0.85	0.86	-0.98	-0.83	0.93	-0.55	-0.79	-0.74	-0.8	1.13	1.24	1.42	1.37	-0.75	-0.77	-1.05	-0.98	1.01	-0.8	1.31	-0.79	1.02	0.83	1.16
ST_GRANULE_CELL_SURVIVAL_PATHWAY	-0.65	1.09	1.25	-0.79	-1.29	-0.79	1.15	0.75	1.2	0.56	-0.94	1	1.81	1.74	1.35	2.2	1.78	1.8	1.62	1.69	-1.32	-1.2	1.23	1.22	0.68	-0.94	0.94	0.78	-1.63	-1.18	-0.79	-0.74	-1.42	-1.11	-1.54	0.88	1.21	0.48	-1.08	-0.83	-0.96	0.61	0.77	-0.88	1.33	-1.05	1.03	0.7	0.55
NF_KAPPAB_BINDING	0.86	-1	-0.74	-1.09	-0.72	-1.01	0.93	0.49	-0.78	0.96	1.07	1.33	1.49	1.55	1.74	1.6	2.22	2.28	1.73	1.34	-1.54	-1.17	-0.69	-1.14	1.13	-0.55	1.01	0.83	-1.13	1.39	-0.62	1.25	-0.62	0.96	1.11	1.02	-1.1	0.99	1.21	1.53	-0.9	0.73	-1.28	-1.03	-1.06	-1	1.06	0.92	-1.41
BIOCARTA_TALL1_PATHWAY	1.75	1.13	0.93	-0.86	-0.93	0.54	1.95	1.56	1.54	-1.12	-0.9	-0.96	0.94	-0.75	-1.34	0.72	1.15	0.59	0.82	0.84	-1.66	0.51	0.73	-0.91	-1.1	0.88	1.14	-1	-0.92	0.43	-0.83	0.88	0.53	0.88	1.31	1.18	-0.98	0.75	0.99	-0.56	-1.18	-0.55	0.59	-0.84	1.3	1.03	0.78	0.99	-1.26
BIOCARTA_TALL1_PATHWAY1	1.75	1.13	0.93	-0.86	-0.93	0.54	1.95	1.56	1.54	-1.12	-0.9	-0.96	0.94	-0.75	-1.34	0.72	1.15	0.59	0.82	0.84	-1.66	0.51	0.73	-0.91	-1.1	0.88	1.14	-1	-0.92	0.43	-0.83	0.88	0.53	0.88	1.31	1.18	-0.98	0.75	0.99	-0.56	-1.18	-0.55	0.59	-0.84	1.3	1.03	0.78	0.99	-1.26
SIG_CD40PATHWAYMAP	1.26	0.58	1.21	1.13	-0.82	0.83	1.65	-0.65	-0.81	-0.78	-0.94	1.43	1.62	1.61	0.6	1.07	1.08	1.81	1.52	1.23	-0.58	0.79	0.74	0.78	-1.04	0.64	1.41	-0.81	-1.02	-0.66	-1.86	-1.06	0.78	1.16	1.1	1.21	-1.12	1.46	0.82	-1.53	0.93	-0.78	-0.86	1.15	0.73	0.96	0.6	1.11	1.45
ST_FAS_SIGNALING_PATHWAY	1.25	1.71	-0.75	1.4	1.25	0.75	0.88	0.75	-0.86	0.68	-0.84	1.36	1.03	1.15	1.3	1.49	1.09	0.95	1.58	1.08	-1.07	1.18	0.68	-0.62	0.95	1.32	1.23	1.66	-1.1	0.85	-0.98	0.79	1.08	0.64	2.17	1.14	0.74	0.99	1.12	-0.74	-1.34	0.99	-0.71	0.72	1.23	-1.03	0.62	0.99	0.94
BIOCARTA_RANKL_PATHWAY	0.85	1.39	-0.96	-1.35	0.98	0.98	-0.78	0.88	1.44	-0.81	-1.17	0.6	1.69	1.72	0.8	1.19	2.21	1.57	1.11	1.52	-0.82	-1.12	1.01	0.94	-1.37	0.58	0.76	0.92	-1.09	-0.74	0.97	1.04	1.75	0.82	0.61	0.92	0.83	0.82	1.17	1.7	-1.05	-0.92	0.73	-0.72	-0.69	1.11	1.08	1.12	0.6
BIOCARTA_RANKL_PATHWAY1	0.85	1.39	-0.96	-1.35	0.98	0.98	-0.78	0.88	1.44	-0.81	-1.17	0.6	1.69	1.72	0.8	1.19	2.21	1.57	1.11	1.52	-0.82	-1.12	1.01	0.94	-1.37	0.58	0.76	0.92	-1.09	-0.74	0.97	1.04	1.75	0.82	0.61	0.92	0.83	0.82	1.17	1.7	-1.05	-0.92	0.73	-0.72	-0.69	1.11	1.08	1.12	0.6
BIOCARTA_AKT_PATHWAY	1.79	-0.75	-0.8	-1.16	-0.62	-0.88	0.57	0.68	-1.66	-0.84	-0.62	1.07	1.08	-0.82	-1.17	0.6	0.82	1.35	0.6	-0.56	0.92	0.87	-1.17	-0.81	-0.75	-0.9	-1.15	0.66	-0.53	1.23	0.58	1.14	0.74	0.96	1.18	-1.05	-0.74	1.59	0.92	1.55	-0.73	0.54	-1.19	1.01	1.08	1.17	0.85	-1.13	-0.93
BIOCARTA_AKT_PATHWAY1	1.79	-0.75	-0.8	-1.16	-0.62	-0.88	0.57	0.68	-1.66	-0.84	-0.62	1.07	1.08	-0.82	-1.17	0.6	0.82	1.35	0.6	-0.56	0.92	0.87	-1.17	-0.81	-0.75	-0.9	-1.15	0.66	-0.53	1.23	0.58	1.14	0.74	0.96	1.18	-1.05	-0.74	1.59	0.92	1.55	-0.73	0.54	-1.19	1.01	1.08	1.17	0.85	-1.13	-0.93
BIOCARTA_TID_PATHWAY	1.17	-1.21	-0.99	1.54	-0.59	-0.82	-0.87	1.37	-0.69	0.62	1.09	0.68	-1.2	-1.65	-1.71	-1.79	-1.76	-1.87	1.04	-1.29	1.25	-0.89	-0.67	1.63	0.84	-0.56	-0.51	0.87	0.93	1.15	-0.71	1.1	0.54	1.65	1.87	-1.18	0.82	1.65	1.42	1.09	-1.21	-0.71	0.71	1.03	-0.82	0.97	1.49	-0.86	-0.79
BIOCARTA_TID_PATHWAY1	1.17	-1.21	-0.99	1.54	-0.59	-0.82	-0.87	1.37	-0.69	0.62	1.09	0.68	-1.2	-1.65	-1.71	-1.79	-1.76	-1.87	1.04	-1.29	1.25	-0.89	-0.67	1.63	0.84	-0.56	-0.51	0.87	0.93	1.15	-0.71	1.1	0.54	1.65	1.87	-1.18	0.82	1.65	1.42	1.09	-1.21	-0.71	0.71	1.03	-0.82	0.97	1.49	-0.86	-0.79
REACTOME_NF_KB_IS_ACTIVATED_AND_SIGNALS_SURVIVAL	1.07	1.58	0.88	-0.74	0.93	0.68	0.79	1.75	-1.17	1.05	-0.96	0.91	1.61	1.31	1.29	0.84	1.75	1.67	1.66	1.43	0.81	-1	-0.98	-0.62	1.33	-0.92	1.1	-1.49	0.6	-0.57	-0.66	1.21	0.68	1.66	2.26	-1	0.9	1.37	1.14	0.94	-1.1	1.06	-1.34	-1.24	0.91	1.27	1.93	1.67	0.79
REACTOME_NF_KB_IS_ACTIVATED_AND_SIGNALS_SURVIVAL1	1.07	1.58	0.88	-0.74	0.93	0.68	0.79	1.75	-1.17	1.05	-0.96	0.91	1.61	1.31	1.29	0.84	1.75	1.67	1.66	1.43	0.81	-1	-0.98	-0.62	1.33	-0.92	1.1	-1.49	0.6	-0.57	-0.66	1.21	0.68	1.66	2.26	-1	0.9	1.37	1.14	0.94	-1.1	1.06	-1.34	-1.24	0.91	1.27	1.93	1.67	0.79
REACTOME_P75NTR_RECRUITS_SIGNALLING_COMPLEXES	0.73	1.23	1.18	0.8	1.05	0.93	1.35	0.65	-0.98	1.52	-0.87	0.45	-0.95	-0.73	-0.97	-2.18	-0.57	-1.33	-1.4	-1.24	1.11	-1.31	-0.98	0.98	0.66	1	-0.6	-1.85	1.39	0.98	0.69	1.03	1.09	1.04	1.74	-1.17	1.62	1.66	0.97	-1.54	-1.15	0.76	-1.18	-1.17	-0.94	1.15	2.08	0.8	-0.79
REACTOME_P75NTR_RECRUITS_SIGNALLING_COMPLEXES1	0.73	1.23	1.18	0.8	1.05	0.93	1.35	0.65	-0.98	1.52	-0.87	0.45	-0.95	-0.73	-0.97	-2.18	-0.57	-1.33	-1.4	-1.24	1.11	-1.31	-0.98	0.98	0.66	1	-0.6	-1.85	1.39	0.98	0.69	1.03	1.09	1.04	1.74	-1.17	1.62	1.66	0.97	-1.54	-1.15	0.76	-1.18	-1.17	-0.94	1.15	2.08	0.8	-0.79
REACTOME_P75NTR_SIGNALS_VIA_NFKB	0.93	1.18	0.88	0.83	1.03	0.62	0.7	0.73	-0.9	1.09	-0.97	0.6	0.5	0.91	-0.94	-1.26	1.12	0.64	0.5	1.14	0.69	-1.1	-0.83	-0.71	0.67	0.96	0.92	-1.39	1.28	1.1	0.88	1.24	1.07	1.85	2.04	-1.06	1.15	2.01	0.95	0.84	-1.29	0.96	-1.36	-0.9	-0.84	1.05	2.13	1.24	-1.11
REACTOME_P75NTR_SIGNALS_VIA_NFKB1	0.93	1.18	0.88	0.83	1.03	0.62	0.7	0.73	-0.9	1.09	-0.97	0.6	0.5	0.91	-0.94	-1.26	1.12	0.64	0.5	1.14	0.69	-1.1	-0.83	-0.71	0.67	0.96	0.92	-1.39	1.28	1.1	0.88	1.24	1.07	1.85	2.04	-1.06	1.15	2.01	0.95	0.84	-1.29	0.96	-1.36	-0.9	-0.84	1.05	2.13	1.24	-1.11
BIOCARTA_TNFR2_PATHWAY	0.61	-1.07	-0.89	-1.4	-1.11	-1.12	-0.85	-0.95	-0.91	0.92	-0.62	-0.79	1.11	1.28	-0.99	0.96	1.02	1.08	1.71	1.7	0.87	0.73	1.17	0.76	-1.43	0.9	-0.64	0.81	1.01	-0.71	0.83	0.85	0.9	1.65	1.63	0.83	0.84	1.53	0.8	2.06	-1.53	1.09	-1.59	1.32	-0.7	0.84	1.12	0.91	0.67
BIOCARTA_TNFR2_PATHWAY1	0.61	-1.07	-0.89	-1.4	-1.11	-1.12	-0.85	-0.95	-0.91	0.92	-0.62	-0.79	1.11	1.28	-0.99	0.96	1.02	1.08	1.71	1.7	0.87	0.73	1.17	0.76	-1.43	0.9	-0.64	0.81	1.01	-0.71	0.83	0.85	0.9	1.65	1.63	0.83	0.84	1.53	0.8	2.06	-1.53	1.09	-1.59	1.32	-0.7	0.84	1.12	0.91	0.67
BIOCARTA_CD40_PATHWAY	1.45	-0.72	-0.94	-1.17	-0.94	0.71	-0.95	1.23	-0.94	0.99	1.17	-1.04	2	1.32	0.85	0.95	1.94	1.7	1.71	1.76	0.77	0.94	0.81	0.63	-1.78	0.98	0.53	-0.92	-0.96	0.84	-1.41	-1.13	0.79	1.78	2.06	0.79	0.71	1.23	0.98	1.25	-1.62	1.17	-1.66	-0.84	0.69	1	1.33	1.04	0.75
BIOCARTA_CD40_PATHWAY1	1.45	-0.72	-0.94	-1.17	-0.94	0.71	-0.95	1.23	-0.94	0.99	1.17	-1.04	2	1.32	0.85	0.95	1.94	1.7	1.71	1.76	0.77	0.94	0.81	0.63	-1.78	0.98	0.53	-0.92	-0.96	0.84	-1.41	-1.13	0.79	1.78	2.06	0.79	0.71	1.23	0.98	1.25	-1.62	1.17	-1.66	-0.84	0.69	1	1.33	1.04	0.75
REACTOME_VIRAL_DSRNA_TLR3_TRIF_COMPLEX_ACTIVATES_RIP1	1.56	1	0.86	-0.7	-0.76	-1.07	-1.34	-1.25	-1.15	-1	-1	0.8	1.21	1.63	-0.62	1	-0.74	1.34	1.41	1.18	-1.21	-0.65	0.69	0.73	-0.79	1.55	0.88	0.66	0.5	-0.79	-1.22	-0.93	0.61	1.84	2.02	-0.68	0.62	0.99	1.34	1.21	-1.39	1.71	-2.07	0.86	0.85	1.03	0.75	0.73	0.95
REACTOME_VIRAL_DSRNA_TLR3_TRIF_COMPLEX_ACTIVATES_RIP11	1.56	1	0.86	-0.7	-0.76	-1.07	-1.34	-1.25	-1.15	-1	-1	0.8	1.21	1.63	-0.62	1	-0.74	1.34	1.41	1.18	-1.21	-0.65	0.69	0.73	-0.79	1.55	0.88	0.66	0.5	-0.79	-1.22	-0.93	0.61	1.84	2.02	-0.68	0.62	0.99	1.34	1.21	-1.39	1.71	-2.07	0.86	0.85	1.03	0.75	0.73	0.95
REACTOME_HUMAN_TAK1_ACTIVATES_NFKB_BY_PHOSPHORYLATION_AND_ACTIVATION_OF_IKKS_COMPLEX	1.4	1.21	1.15	-0.88	-0.69	-0.85	-0.73	1.16	-0.65	-0.72	0.61	0.95	1.07	1.76	0.66	0.74	0.75	1.08	1.36	1.25	-1.09	-0.47	-0.69	-0.92	-1.26	0.74	1.1	-0.49	-0.8	-0.95	-0.74	-0.78	-0.53	1.68	1.14	0.86	-0.95	0.78	0.82	0.87	-0.94	1.68	-1.71	-0.7	0.79	0.86	1.03	0.94	0.72
REACTOME_HUMAN_TAK1_ACTIVATES_NFKB_BY_PHOSPHORYLATION_AND_ACTIVATION_OF_IKKS_COMPLEX1	1.4	1.21	1.15	-0.88	-0.69	-0.85	-0.73	1.16	-0.65	-0.72	0.61	0.95	1.07	1.76	0.66	0.74	0.75	1.08	1.36	1.25	-1.09	-0.47	-0.69	-0.92	-1.26	0.74	1.1	-0.49	-0.8	-0.95	-0.74	-0.78	-0.53	1.68	1.14	0.86	-0.95	0.78	0.82	0.87	-0.94	1.68	-1.71	-0.7	0.79	0.86	1.03	0.94	0.72
BIOCARTA_RELA_PATHWAY	1.09	0.83	0.83	-1.02	-0.91	-1.19	-1.33	-0.56	-1.2	1.17	1.03	0.55	1.23	-0.7	1.7	-1.46	0.85	1.11	1.26	1	0.98	-0.9	-1	0.6	0.84	0.63	-1.46	-0.76	0.78	0.72	-0.89	-0.84	-1.02	1.08	0.84	1	0.76	1.52	1.29	1.13	-1.51	1.19	-1.57	0.98	0.72	0.94	1.8	1.36	0.73
BIOCARTA_RELA_PATHWAY1	1.09	0.83	0.83	-1.02	-0.91	-1.19	-1.33	-0.56	-1.2	1.17	1.03	0.55	1.23	-0.7	1.7	-1.46	0.85	1.11	1.26	1	0.98	-0.9	-1	0.6	0.84	0.63	-1.46	-0.76	0.78	0.72	-0.89	-0.84	-1.02	1.08	0.84	1	0.76	1.52	1.29	1.13	-1.51	1.19	-1.57	0.98	0.72	0.94	1.8	1.36	0.73
BIOCARTA_NFKB_PATHWAY	0.73	-0.9	0.91	-1.25	-0.9	-1.41	-0.92	0.96	-1.19	0.74	0.73	0.61	-1.1	-1.58	-1.73	-1.75	-0.63	-1.04	0.98	-1.07	-1.25	-0.56	-0.92	1.04	-0.89	1.05	1.02	0.74	1	-0.66	-0.86	-0.67	-0.66	1.12	1.37	1.22	0.86	1.26	1.14	1.02	-1.08	1.02	-0.94	1.22	0.74	-0.68	1.77	0.85	-0.64
BIOCARTA_NFKB_PATHWAY1	0.73	-0.9	0.91	-1.25	-0.9	-1.41	-0.92	0.96	-1.19	0.74	0.73	0.61	-1.1	-1.58	-1.73	-1.75	-0.63	-1.04	0.98	-1.07	-1.25	-0.56	-0.92	1.04	-0.89	1.05	1.02	0.74	1	-0.66	-0.86	-0.67	-0.66	1.12	1.37	1.22	0.86	1.26	1.14	1.02	-1.08	1.02	-0.94	1.22	0.74	-0.68	1.77	0.85	-0.64
BIOCARTA_PARKIN_PATHWAY	0.89	1.18	-0.96	1.79	0.54	1.39	1.35	-1.01	-0.85	-0.65	1.21	-0.68	0.93	1.66	1.79	1.96	2.33	2.18	1.58	1.96	0.92	0.72	1.3	0.98	1.58	1.06	1	-0.52	0.84	-0.56	0.81	0.74	-0.76	-0.94	-0.72	-0.73	-0.98	0.89	-1.9	0.81	-0.88	-0.9	-1.54	0.94	-0.84	0.78	-0.86	-1.04	1.06
BIOCARTA_PARKIN_PATHWAY1	0.89	1.18	-0.96	1.79	0.54	1.39	1.35	-1.01	-0.85	-0.65	1.21	-0.68	0.93	1.66	1.79	1.96	2.33	2.18	1.58	1.96	0.92	0.72	1.3	0.98	1.58	1.06	1	-0.52	0.84	-0.56	0.81	0.74	-0.76	-0.94	-0.72	-0.73	-0.98	0.89	-1.9	0.81	-0.88	-0.9	-1.54	0.94	-0.84	0.78	-0.86	-1.04	1.06
NUCLEOTIDE_BIOSYNTHETIC_PROCESS	-0.7	-0.82	-1.26	-1.53	-1.43	-0.95	-1.05	-0.72	1.06	1.02	-1.09	-0.8	-1.93	-1.01	-0.97	-0.88	-0.75	-0.68	-0.88	1.19	-0.84	-0.92	0.88	-0.85	0.68	0.82	-0.75	0.81	0.77	0.92	-0.9	-1.03	-1.09	-0.64	-0.85	-0.99	-1.02	-1.03	0.79	0.75	-0.55	-0.66	-1.15	1.29	0.98	-1.04	-0.74	-0.79	0.72
KEGG_CYSTEINE_AND_METHIONINE_METABOLISM	-1.02	-0.97	-1.49	1.39	0.77	0.93	1.47	0.84	-0.74	1.09	-1.49	-0.66	-0.91	1.11	1.21	-0.93	1.54	1.32	0.72	-1.27	-1.75	-1.53	1.21	0.63	-2.14	-1.28	-0.55	-1.45	-0.75	1.29	-0.9	-1	-0.88	-1.84	-0.69	-1.2	1.02	-1.31	0.78	-0.63	0.71	-1.55	1.13	-1.03	-1.1	-0.78	-1.03	-0.66	0.94
KEGG_CYSTEINE_AND_METHIONINE_METABOLISM1	-1.02	-0.97	-1.49	1.39	0.77	0.93	1.47	0.84	-0.74	1.09	-1.49	-0.66	-0.91	1.11	1.21	-0.93	1.54	1.32	0.72	-1.27	-1.75	-1.53	1.21	0.63	-2.14	-1.28	-0.55	-1.45	-0.75	1.29	-0.9	-1	-0.88	-1.84	-0.69	-1.2	1.02	-1.31	0.78	-0.63	0.71	-1.55	1.13	-1.03	-1.1	-0.78	-1.03	-0.66	0.94
TCTAGAG.MIR.517	1.21	-1.04	0.77	-1.04	-0.59	1.55	1.1	1.18	0.79	-1.04	1.4	-0.68	1.32	1.68	1.75	1.27	1.53	0.9	1.13	2.18	0.61	1.22	0.75	0.7	1.2	-0.46	0.95	0.95	0.83	0.74	-0.94	1.05	-0.47	1.84	0.88	0.78	-0.94	0.79	1.28	-0.81	0.97	0.89	-0.6	-1.06	-1.09	-1.03	-1.67	0.75	-0.9
CGCAAAA.MIR.450	0.81	1.14	1.49	0.66	-1.1	-0.94	1.39	1.3	1.06	1.47	-0.88	-1.1	2.35	2.42	2.12	2.31	2.93	2.56	2.3	2.65	-1.6	-1.47	0.79	-1.34	0.82	-1	-0.68	1.09	-1.15	-1.49	1	1.09	-0.93	-0.96	0.66	-0.74	1.29	-0.77	-1.18	-1	-0.77	-0.82	1.12	0.9	1.14	0.7	0.81	-1.09	-0.71
SMALL_CONJUGATING_PROTEIN_SPECIFIC_PROTEASE_ACTIVITY	1.01	-0.8	-0.79	0.77	0.98	-1.02	0.76	-0.5	-0.62	-1.72	1.13	1.48	0.99	0.55	1.2	1	1.5	1.74	0.82	1.07	-1.33	-2.1	-1.22	1.01	-0.9	-1.01	0.67	0.64	-1.34	-0.5	-1.04	-0.82	-0.59	-1.2	-0.94	-1.07	1.06	0.99	-1.69	1.06	-0.78	-1.07	1.17	-1.08	-1.2	-1.14	0.66	-1.02	-1.25
THIOLESTER_HYDROLASE_ACTIVITY	0.7	-0.95	1	1.21	-1.08	-1	-1.14	-0.74	-1.39	-1.26	-1.1	-0.96	-0.95	-1.71	-1.48	-1.21	-0.82	-1.17	-0.91	-1.32	-0.64	-1.56	-0.72	-0.84	1.17	0.74	-0.88	0.78	-1.98	1.32	-0.85	-0.94	-1.51	-1.41	-1.31	-1.1	0.72	-1.1	-1.46	-1.1	-0.64	0.85	0.96	-0.68	-0.67	-1.26	-0.59	0.69	-0.99
REACTOME_IRS_RELATED_EVENTS	1.15	0.89	-0.74	-1.24	0.53	0.7	-0.54	0.56	0.56	0.75	0.87	1.42	2.1	2.1	1.14	1.7	1.73	1.62	1.15	1.57	0.68	-1.04	-0.86	-0.83	-2	0.88	-0.71	0.84	1.18	-1.04	-0.94	1.23	-1.16	0.68	0.54	-0.71	-0.54	-1.03	-0.76	-1.92	1	1.16	1.2	1.04	-0.98	-0.7	-1.61	-0.6	-0.76
REACTOME_IRS_RELATED_EVENTS1	1.15	0.89	-0.74	-1.24	0.53	0.7	-0.54	0.56	0.56	0.75	0.87	1.42	2.1	2.1	1.14	1.7	1.73	1.62	1.15	1.57	0.68	-1.04	-0.86	-0.83	-2	0.88	-0.71	0.84	1.18	-1.04	-0.94	1.23	-1.16	0.68	0.54	-0.71	-0.54	-1.03	-0.76	-1.92	1	1.16	1.2	1.04	-0.98	-0.7	-1.61	-0.6	-0.76
BIOCARTA_LEPTIN_PATHWAY	1.92	1.04	1.37	-0.85	-1.2	0.81	0.57	1.34	-1.05	-1.95	-0.86	-0.97	1.32	1.22	1.46	0.95	1.57	-0.68	0.97	1.36	-0.72	-1.14	-1.23	-1.13	-0.94	1.3	-0.77	-0.92	0.88	-1.13	0.82	-1.13	-0.98	0.96	-0.56	0.7	1.55	0.82	-1.79	-1.83	-1.41	0.99	1.03	1.05	-1.2	-0.88	1.18	0.8	1.03
BIOCARTA_LEPTIN_PATHWAY1	1.92	1.04	1.37	-0.85	-1.2	0.81	0.57	1.34	-1.05	-1.95	-0.86	-0.97	1.32	1.22	1.46	0.95	1.57	-0.68	0.97	1.36	-0.72	-1.14	-1.23	-1.13	-0.94	1.3	-0.77	-0.92	0.88	-1.13	0.82	-1.13	-0.98	0.96	-0.56	0.7	1.55	0.82	-1.79	-1.83	-1.41	0.99	1.03	1.05	-1.2	-0.88	1.18	0.8	1.03
REACTOME_ACTIVATED_AMPK_STIMULATES_FATTY_ACID_OXIDATION_IN_MUSCLE	0.7	-1.36	-1.09	1.22	-1.48	-1.26	-0.71	-0.86	-1.68	-1.62	-1.49	-0.67	0.64	-1.27	-1.36	-1.51	-0.68	-0.82	-1.18	0.91	-0.73	-0.88	-0.9	-0.97	1.31	0.87	-1.58	-1.07	0.82	1.11	1.07	-0.81	-0.9	2.01	0.76	1.31	0.93	-0.78	1.12	-0.81	-0.81	0.49	1.6	1.16	0.89	0.72	1.14	0.97	-0.72
REACTOME_ACTIVATED_AMPK_STIMULATES_FATTY_ACID_OXIDATION_IN_MUSCLE1	0.7	-1.36	-1.09	1.22	-1.48	-1.26	-0.71	-0.86	-1.68	-1.62	-1.49	-0.67	0.64	-1.27	-1.36	-1.51	-0.68	-0.82	-1.18	0.91	-0.73	-0.88	-0.9	-0.97	1.31	0.87	-1.58	-1.07	0.82	1.11	1.07	-0.81	-0.9	2.01	0.76	1.31	0.93	-0.78	1.12	-0.81	-0.81	0.49	1.6	1.16	0.89	0.72	1.14	0.97	-0.72
REACTOME_REGULATION_OF_RHEB_GTPASE_ACTIVITY_BY_AMPK	1	1.08	0.84	0.89	-1.22	0.96	-1.25	1.08	0.88	-1.62	0.46	-1	1.29	1.06	1.36	0.99	2.17	1.11	1.09	1.37	0.75	-1.16	-1.14	-1.26	-0.84	0.97	-0.71	1.02	0.84	0.81	1.06	0.7	-1.51	1.21	-0.98	1.07	1.02	-0.42	-0.62	-1.31	-0.9	0.66	1.8	-1.37	0.69	-0.75	1.23	1.07	-0.74
REACTOME_REGULATION_OF_RHEB_GTPASE_ACTIVITY_BY_AMPK1	1	1.08	0.84	0.89	-1.22	0.96	-1.25	1.08	0.88	-1.62	0.46	-1	1.29	1.06	1.36	0.99	2.17	1.11	1.09	1.37	0.75	-1.16	-1.14	-1.26	-0.84	0.97	-0.71	1.02	0.84	0.81	1.06	0.7	-1.51	1.21	-0.98	1.07	1.02	-0.42	-0.62	-1.31	-0.9	0.66	1.8	-1.37	0.69	-0.75	1.23	1.07	-0.74
REACTOME_REGULATION_OF_AMPK_ACTIVITY_VIA_LKB1	0.64	1.16	-0.81	0.74	-0.99	-0.96	-0.63	-0.73	-1.01	-0.98	0.89	0.64	1.23	0.9	1.15	0.99	2.15	1.45	0.84	1.74	-1.17	-1.37	-1.21	-1.11	1.27	0.91	1.13	-0.92	0.56	0.97	1.02	-0.76	-0.58	1.61	1.08	1.02	0.82	-0.8	0.74	-1.12	-0.66	0.7	1.37	1.13	0.69	0.68	0.75	0.65	1.27
REACTOME_REGULATION_OF_AMPK_ACTIVITY_VIA_LKB11	0.64	1.16	-0.81	0.74	-0.99	-0.96	-0.63	-0.73	-1.01	-0.98	0.89	0.64	1.23	0.9	1.15	0.99	2.15	1.45	0.84	1.74	-1.17	-1.37	-1.21	-1.11	1.27	0.91	1.13	-0.92	0.56	0.97	1.02	-0.76	-0.58	1.61	1.08	1.02	0.82	-0.8	0.74	-1.12	-0.66	0.7	1.37	1.13	0.69	0.68	0.75	0.65	1.27
REACTOME_ENERGY_DEPENDENT_REGULATION_OF_MTOR_BY_LKB1_AMPK	0.99	-1.13	0.82	0.93	-0.98	-1.04	-1.53	-0.93	-1.02	-1.47	-0.55	-0.58	1.54	-0.55	1.32	0.77	2.01	1.59	0.97	1.79	-0.98	-1.18	-1.14	-0.88	0.86	0.98	-0.58	-1.01	0.88	0.73	1.04	0.8	0.99	1.73	0.88	0.84	0.9	-0.67	0.81	-1.27	-0.85	1.05	1.58	1.09	0.78	0.72	0.64	0.86	-0.73
REACTOME_ENERGY_DEPENDENT_REGULATION_OF_MTOR_BY_LKB1_AMPK1	0.99	-1.13	0.82	0.93	-0.98	-1.04	-1.53	-0.93	-1.02	-1.47	-0.55	-0.58	1.54	-0.55	1.32	0.77	2.01	1.59	0.97	1.79	-0.98	-1.18	-1.14	-0.88	0.86	0.98	-0.58	-1.01	0.88	0.73	1.04	0.8	0.99	1.73	0.88	0.84	0.9	-0.67	0.81	-1.27	-0.85	1.05	1.58	1.09	0.78	0.72	0.64	0.86	-0.73
YRTCANNRCGC_UNKNOWN	-0.79	-0.75	0.83	0.96	-0.92	1.28	1.2	-1.3	-1	-1	0.64	-0.6	1.19	1.99	-1.58	1.12	0.9	1.03	-0.73	0.93	0.92	0.73	-0.94	-1.3	-1.11	1.42	0.65	0.89	0.78	-0.7	-1.14	0.94	0.86	-1.27	1.77	-0.89	0.9	-0.98	-1.15	-0.81	0.8	-0.86	-0.78	-1.33	0.85	-0.99	0.68	-0.92	-0.89
BIOCARTA_AKAP13_PATHWAY	0.84	0.88	1.26	1.22	-1.08	1.46	-0.75	-0.98	-1.12	0.94	0.96	-0.7	1.27	1.37	0.8	0.89	1.75	1.05	1.63	1.49	-1.04	0.71	-0.87	-0.88	0.58	0.76	1.03	0.83	0.85	-1.29	0.71	0.79	-1.22	0.61	1.46	0.96	1.69	0.89	0.38	0.78	0.59	0.6	0.9	-0.78	-0.77	0.86	1.3	-0.74	0.81
BIOCARTA_AKAP13_PATHWAY1	0.84	0.88	1.26	1.22	-1.08	1.46	-0.75	-0.98	-1.12	0.94	0.96	-0.7	1.27	1.37	0.8	0.89	1.75	1.05	1.63	1.49	-1.04	0.71	-0.87	-0.88	0.58	0.76	1.03	0.83	0.85	-1.29	0.71	0.79	-1.22	0.61	1.46	0.96	1.69	0.89	0.38	0.78	0.59	0.6	0.9	-0.78	-0.77	0.86	1.3	-0.74	0.81
PROTEIN_SERINE_THREONINE_PHOSPHATASE_ACTIVITY	0.72	0.9	1.41	-0.88	-0.73	-1.49	-0.79	-1.05	0.84	0.68	0.95	-1.4	1.47	1	0.96	1.07	-0.66	1.48	1.05	1.24	0.86	-0.77	1.12	1.01	-0.75	-1.15	-0.78	0.66	-0.94	0.73	0.81	0.95	1.17	-1.01	1.11	-1.1	0.8	0.7	-1.19	-0.81	0.75	0.66	1.07	0.87	-0.94	-0.98	-1.11	1.03	-0.71
CTCCAAG.MIR.432	-0.79	-0.88	-0.61	1.06	1.12	-1.45	-1.08	0.82	-0.98	-1.15	-1.34	-0.93	-0.74	1.03	-0.65	1.11	-0.84	1.16	-1.55	0.97	0.88	1.54	-0.87	1.11	-1.61	1.15	0.6	1.12	1.14	1.34	0.94	1.17	1.41	1.56	0.9	0.96	1.4	-1.16	0.87	1.8	-1.17	-0.64	-0.94	-0.98	-0.97	1.12	1	0.78	1.05
BIOCARTA_ALK_PATHWAY	1.39	1.2	0.75	1.02	1.13	-0.71	0.92	1.54	2.3	0.83	1.34	1.27	-0.66	1.19	0.91	0.67	1.18	1.03	0.8	0.89	-0.77	0.61	-0.78	1.03	1.08	1.34	0.76	0.66	0.73	0.91	-0.64	0.85	-0.92	0.55	-0.7	-1.12	0.67	-0.68	1.4	0.7	-0.83	0.89	0.81	-0.96	1.02	-1.3	1.55	0.96	0.98
BIOCARTA_ALK_PATHWAY1	1.39	1.2	0.75	1.02	1.13	-0.71	0.92	1.54	2.3	0.83	1.34	1.27	-0.66	1.19	0.91	0.67	1.18	1.03	0.8	0.89	-0.77	0.61	-0.78	1.03	1.08	1.34	0.76	0.66	0.73	0.91	-0.64	0.85	-0.92	0.55	-0.7	-1.12	0.67	-0.68	1.4	0.7	-0.83	0.89	0.81	-0.96	1.02	-1.3	1.55	0.96	0.98
REACTOME_SIGNALING_BY_BMP	-0.82	0.89	0.97	0.75	0.54	0.55	0.92	-0.48	1.58	1.3	1.07	-1.08	1.23	0.8	1	-0.61	1.16	1.38	0.68	1.55	1.28	0.78	-1.18	-0.67	-1.35	0.81	-0.82	-1.06	1.19	1.11	0.86	1.11	0.76	-1.14	1.61	-1.12	-0.68	-0.5	-0.76	0.86	-0.77	0.93	1.11	-1.06	-0.74	-0.68	1.34	-0.9	-0.67
REACTOME_SIGNALING_BY_BMP1	-0.82	0.89	0.97	0.75	0.54	0.55	0.92	-0.48	1.58	1.3	1.07	-1.08	1.23	0.8	1	-0.61	1.16	1.38	0.68	1.55	1.28	0.78	-1.18	-0.67	-1.35	0.81	-0.82	-1.06	1.19	1.11	0.86	1.11	0.76	-1.14	1.61	-1.12	-0.68	-0.5	-0.76	0.86	-0.77	0.93	1.11	-1.06	-0.74	-0.68	1.34	-0.9	-0.67
BIOCARTA_CTCF_PATHWAY	1.26	-0.98	0.71	0.7	-0.66	-1.73	-0.79	0.83	1.49	1.23	0.97	0.82	1.08	-0.73	1.12	1.24	2.17	1.34	1.34	1.64	1.36	-0.68	-1.07	-0.73	1.17	1.05	1.19	1.07	-1	-0.98	0.84	-0.85	0.66	-1.3	0.46	-1.26	-1	1.35	-0.96	1.1	-0.76	1.06	1.06	0.82	1.14	-1.02	1.24	-1.35	0.94
BIOCARTA_CTCF_PATHWAY1	1.26	-0.98	0.71	0.7	-0.66	-1.73	-0.79	0.83	1.49	1.23	0.97	0.82	1.08	-0.73	1.12	1.24	2.17	1.34	1.34	1.64	1.36	-0.68	-1.07	-0.73	1.17	1.05	1.19	1.07	-1	-0.98	0.84	-0.85	0.66	-1.3	0.46	-1.26	-1	1.35	-0.96	1.1	-0.76	1.06	1.06	0.82	1.14	-1.02	1.24	-1.35	0.94
KEGG_TGF_BETA_SIGNALING_PATHWAY	1.01	1.05	0.76	0.87	-0.9	1.17	1.34	1.66	1.14	-0.81	1.65	1.81	1.4	1.72	1.95	1.65	2.67	2.35	1.46	2.22	1.35	-1.31	-1.15	1.15	1.4	1.26	0.79	-0.87	0.59	-1.24	1.32	1.26	0.7	-1.15	0.72	0.78	0.63	1.41	0.87	-0.71	-0.87	0.65	0.99	0.97	-0.88	0.69	1.75	-1.15	0.88
KEGG_TGF_BETA_SIGNALING_PATHWAY1	1.01	1.05	0.76	0.87	-0.9	1.17	1.34	1.66	1.14	-0.81	1.65	1.81	1.4	1.72	1.95	1.65	2.67	2.35	1.46	2.22	1.35	-1.31	-1.15	1.15	1.4	1.26	0.79	-0.87	0.59	-1.24	1.32	1.26	0.7	-1.15	0.72	0.78	0.63	1.41	0.87	-0.71	-0.87	0.65	0.99	0.97	-0.88	0.69	1.75	-1.15	0.88
BIOCARTA_TGFB_PATHWAY	0.89	0.77	-0.82	0.81	0.84	1.15	-0.5	1.11	1.25	0.78	1.3	1.37	1.56	1.72	1.33	1.57	2.86	1.85	1.57	2.05	1.11	0.5	-0.67	1.14	1.49	0.71	1.33	1.4	-0.68	-0.88	1.11	0.98	1.7	-0.74	-1	0.76	-0.79	1.18	-0.92	-0.91	0.9	-1	-0.5	0.97	0.78	0.78	0.8	1.27	0.72
BIOCARTA_TGFB_PATHWAY1	0.89	0.77	-0.82	0.81	0.84	1.15	-0.5	1.11	1.25	0.78	1.3	1.37	1.56	1.72	1.33	1.57	2.86	1.85	1.57	2.05	1.11	0.5	-0.67	1.14	1.49	0.71	1.33	1.4	-0.68	-0.88	1.11	0.98	1.7	-0.74	-1	0.76	-0.79	1.18	-0.92	-0.91	0.9	-1	-0.5	0.97	0.78	0.78	0.8	1.27	0.72
REACTOME_SIGNALING_BY_TGF_BETA	-0.99	-1.1	-1.09	0.54	0.72	0.95	0.95	0.89	1.15	1.4	1.34	1.15	1.04	1.74	1.07	1.19	1.63	1.15	-0.56	1.57	0.85	-1.06	-1.32	0.99	1.53	0.56	1.04	1.28	1.02	1.57	0.99	1.19	1.24	-0.81	0.73	-0.91	0.91	-0.69	0.84	1.58	-0.9	-0.51	-1.34	0.65	0.8	1.21	1.3	-0.88	-0.87
REACTOME_SIGNALING_BY_TGF_BETA1	-0.99	-1.1	-1.09	0.54	0.72	0.95	0.95	0.89	1.15	1.4	1.34	1.15	1.04	1.74	1.07	1.19	1.63	1.15	-0.56	1.57	0.85	-1.06	-1.32	0.99	1.53	0.56	1.04	1.28	1.02	1.57	0.99	1.19	1.24	-0.81	0.73	-0.91	0.91	-0.69	0.84	1.58	-0.9	-0.51	-1.34	0.65	0.8	1.21	1.3	-0.88	-0.87
CCACACA.MIR.147	0.87	1.23	-1.07	-1.19	-1.21	-1.14	-1.44	-0.52	0.72	0.75	1.23	0.77	1.69	1.65	1.36	1.91	1.6	1.97	1.42	1.91	1.37	-0.93	0.72	-1.08	-1.6	0.99	-0.46	1.26	-0.74	0.97	-0.73	-1.03	-0.63	1.07	1.16	0.74	-0.92	-0.78	1.74	-1.03	-1.71	1.07	0.47	0.66	-1.1	-1	-0.96	-1.08	-0.68
CTACCTC.LET.7A.LET.7B.LET.7C.LET.7D.LET.7E.LET.7F.MIR.98.LET.7G.LET.7I	1.3	-0.9	1.12	-0.58	-0.81	-0.9	1.24	0.89	1.15	1.13	0.62	1.08	1.37	1.63	1.32	1.47	2.13	1.89	1.46	1.94	0.56	0.88	0.91	1.08	0.83	0.66	-0.87	0.82	1.27	-0.71	1.51	0.88	0.99	0.79	0.9	0.85	0.87	-0.55	1.75	1.35	0.98	-1.6	-0.94	1.01	-1.3	-1.04	1.67	0.68	0.82
ACTACCT.MIR.196A.MIR.196B	0.9	-0.84	0.96	1.02	1.17	-0.72	1.19	1.13	1.81	1.45	0.76	0.94	-0.64	1.26	1.25	0.78	1.92	0.55	1.29	1.21	-0.7	0.64	1.16	1.14	-1.86	-0.64	1.13	-0.78	0.9	-0.93	-0.53	1.05	1.25	-0.91	-0.92	-0.73	0.68	1.29	1.06	-0.66	-1.01	0.66	-0.86	0.65	-0.86	-1.28	-0.61	-1	-0.64
AGGAAGC.MIR.516.3P	0.98	0.9	-0.7	1.38	-0.88	1.11	-0.72	1.29	1.4	0.57	1.09	1.56	1.24	1.77	1.33	1.77	2.63	2.66	1.63	2.13	-0.88	-0.87	-0.8	0.61	-2.09	-0.86	0.83	0.89	0.67	1.36	0.86	0.82	1.34	1.4	1.09	0.84	0.91	0.83	0.93	0.74	1.22	-0.7	-0.77	-0.49	0.87	-1.23	0.59	0.61	0.96
CAGGTCC.MIR.492	-1.39	-0.95	-1.06	-0.52	-1.64	-1.29	-1.03	0.66	-0.54	0.76	1.41	0.94	0.99	0.63	-0.88	1.03	0.97	1.49	-0.73	0.81	-0.95	0.73	0.92	1.02	-1.34	-0.68	-0.78	-0.88	-1.81	1.23	1.14	1.29	1.3	2.15	0.84	-0.87	0.7	0.58	1.4	1.54	-1.04	0.94	-1.21	0.73	0.72	-1.17	1.17	1.51	1.06
CAGCAGG.MIR.370	1.3	-0.73	0.83	-0.71	-1.06	0.9	0.56	1.06	-0.75	-0.62	1.09	-0.62	2.24	1.86	1.31	2.06	2.37	2.51	1.3	1.84	0.96	1.21	-0.68	0.64	-1	1.29	1.56	-0.77	0.86	0.73	-1.6	1.02	-0.86	1.01	1.42	0.86	1.13	-0.85	1.26	-0.85	-1.26	-0.71	-1.64	1.25	-1.07	-1	0.87	0.88	-0.78
GGTGTGT.MIR.329	-1.09	-1.42	-0.95	0.58	0.61	0.54	-0.93	0.55	1.02	0.81	1.62	1.16	1.74	2.15	1.39	1.85	2.18	2.34	1.7	1.98	1.44	1	-0.87	1.04	-0.89	-0.87	1.19	-0.62	1.21	0.77	-0.75	-0.81	1.29	1.57	0.6	1.12	1.22	0.92	0.73	0.96	-0.67	-0.61	-0.71	0.62	-0.92	-1.29	-0.82	0.72	1.13
GACAATC.MIR.219	-1.01	-0.74	-1.05	-0.8	0.83	-0.85	-0.48	0.87	0.75	1.13	1.3	-0.98	1.73	1.58	1.44	1.6	2.23	2.41	1.37	2.17	1.25	0.87	0.73	-1.01	1.36	0.94	0.84	-0.81	1.1	0.57	1.08	1.24	-0.64	-0.93	1.18	1	1.42	1.11	1.64	0.8	-0.82	-1.32	0.92	1.02	-1.09	-1.12	0.78	1	0.83
ACAGGGT.MIR.10A.MIR.10B	0.74	0.82	1.04	-0.76	-0.68	0.6	-1.5	-0.88	1.44	-0.9	-0.94	0.53	1.66	1.94	1.57	1.75	2.46	2.02	1.81	1.96	0.86	0.68	0.77	0.76	0.73	-1.36	0.56	0.92	1.03	1.1	-0.64	1.04	0.84	0.75	1.05	0.75	1.07	0.81	1.49	1.44	-0.66	-1.24	-0.94	0.6	-0.82	-1.1	0.61	-1.03	0.9
GGCAGCT.MIR.22	-0.75	0.87	0.94	0.96	1.52	1	1.21	1.52	-1.02	1.62	0.58	1.56	1.34	1.56	1.82	1.41	2.61	2.07	1.34	2.07	0.62	1.29	0.93	1.23	0.88	-0.95	-1.02	-1.36	0.85	1.04	-0.56	1.09	1.19	1.6	-0.73	-0.67	1.31	0.92	0.83	1.1	0.77	-0.53	-1.17	-0.6	0.79	-0.69	1.08	-0.57	-0.72
CAGCACT.MIR.512.3P	0.56	-0.94	0.84	1.55	0.98	-1.14	0.75	1.33	1.14	1.66	1.09	0.88	2.13	2.12	1.8	2.11	2.73	2.73	1.21	2.19	0.98	0.77	1.28	1.07	0.64	-1.19	-0.54	0.72	0.64	0.57	-0.98	1.29	1.5	1.92	1.07	-0.81	1.07	0.98	1	1.18	-1.24	-1.12	-1.24	-0.63	-0.96	-1.18	-1.48	0.87	-0.78
V.TCF1P_Q6	-0.58	-0.63	0.8	1.14	-1.17	0.88	-1.12	1.12	0.57	1.26	-0.97	-1.16	0.72	1.64	1.82	2.12	2.31	1.83	1.52	1.96	0.96	1.47	-1.11	0.49	-0.56	1.62	0.87	1.03	1.39	0.82	1.05	1.18	0.51	-0.92	0.64	-0.76	-0.71	1.37	1.19	1.33	-0.65	0.54	1.31	0.94	0.68	1.01	-0.62	-0.58	0.79
GGCCAGT.MIR.193A.MIR.193B	1.04	-1.29	-1.32	0.6	1.13	-0.77	-0.88	0.92	-1.05	-1.13	1.3	-0.89	1.8	1.81	1.64	1.61	2.33	1.99	2.04	2.21	1.15	0.66	-1.01	0.84	0.74	0.81	0.95	-0.94	1.06	1.18	0.56	1.09	0.98	-0.64	0.67	1.03	1.34	0.73	1.7	1.11	-0.8	-1.03	0.86	-0.51	0.98	-1.28	-0.87	-0.67	-1.31
SYATTGTG_UNKNOWN	1.62	1.21	0.89	1.35	0.78	1.22	0.66	0.92	1.04	-0.5	0.78	1.29	2.3	2.32	1.98	2.29	2.77	2.68	1.81	2.41	1.1	0.71	-0.98	-0.76	-0.68	-0.56	0.76	0.62	1.13	1.3	0.99	0.98	0.84	-1.26	-1.53	0.73	1.42	1.26	0.94	1	-0.62	1.14	0.75	-0.66	-1.14	-1.03	1.39	1.16	-1.01
GGGATGC.MIR.324.5P	-0.71	-0.9	1.18	-1.18	0.51	1.35	0.64	0.78	0.93	-0.68	-0.83	0.61	1.09	1.5	1.81	1.76	1.86	2.06	1.93	2.14	-0.73	0.54	1.24	0.74	-1.33	1.9	1.16	-1.38	1.11	0.86	1.11	0.94	1.24	-1.25	-0.56	1.13	0.85	1.03	-0.91	1.05	-0.61	-1.31	-0.9	-1.19	1.28	0.77	-1.36	-0.89	1.67
V.AHR_01	0.78	-0.88	-0.69	1.34	-0.63	-0.75	-0.76	0.95	0.73	0.87	-1.34	-0.72	2.32	1.79	1.62	2.25	2.94	2.87	2.24	2.2	0.98	0.7	1.04	1.09	1.37	1.09	0.82	0.71	0.56	-0.58	0.76	-0.84	1.83	1.39	1.65	1.31	-1.71	-1.02	1.09	1.27	-0.85	-1.28	-1.07	-0.74	-1.09	-0.87	-0.59	0.88	0.56
GGCAGAC.MIR.346	-1	-0.84	-0.89	1.06	1.23	1.03	0.59	0.94	0.89	1.03	1.43	1.36	2.17	2.41	1.47	2.25	2.64	2.86	2.21	2.47	1.06	1.09	-1.24	1.4	1.22	0.7	-0.81	0.82	1.1	0.68	1.08	1.08	-0.94	1.27	1.27	0.86	1.35	0.76	-0.69	1	0.74	-1.6	1.07	-1.05	-0.96	0.98	-0.64	-0.76	-0.88
AACGGTT.MIR.451	1.19	-0.68	-1	1.02	0.82	0.62	0.72	1.25	1.18	1.78	0.69	1.06	1.17	1.84	1.37	1.2	2.37	2.51	2.07	2.22	0.71	1.11	-1.05	-1.01	0.89	0.87	0.82	-0.5	1.02	1.07	0.75	1.13	1.11	-0.66	1.3	-0.81	-1.05	1.08	1.05	1.04	1.06	-1.17	-1.04	1.12	-1.01	-1.09	-1.19	0.62	-0.58
GTCAGGA.MIR.378	1.32	1.24	0.97	-0.89	-0.69	0.97	0.63	1.23	1.1	1.06	-0.74	1.1	1.67	1.74	1.25	1.16	2.35	1.46	1.08	1.28	-1.02	0.84	-1.06	0.77	-0.75	1.14	1.45	1.4	1.01	-0.75	-1.18	1.29	0.74	0.95	1.9	-0.79	1.42	-0.79	-0.8	-0.64	-1.02	-0.8	-1.13	1.21	0.96	0.96	-1.58	-1.15	-0.72
AATGGAG.MIR.136	1.06	1.2	-0.83	-1.27	-0.76	1.3	-1.22	-1.83	0.44	0.99	-0.64	1.04	1.31	1.78	1.66	0.94	1.39	2.18	1.42	1.55	0.54	-0.58	1.08	1.17	0.74	-1.05	-1.17	1.05	1.42	-0.54	0.72	-0.72	0.87	0.79	1.32	0.75	0.89	-0.87	-0.58	0.84	-0.73	0.96	-0.86	1.39	-0.93	-0.82	-0.88	0.96	-0.97
CCAWNWWNNNGGC_UNKNOWN	-1.25	-0.94	-1.14	-0.94	0.85	0.77	-0.53	1.04	0.91	-0.93	-0.96	-0.66	1.53	0.96	1.64	1.42	1.99	2.24	2.07	2.09	0.79	0.75	-0.77	-0.89	0.72	0.85	-1.82	0.83	0.52	-0.79	-0.88	-0.87	0.63	-1.22	0.7	-1.22	0.9	0.82	-0.79	0.96	-0.83	1.32	-1.15	-1.1	0.74	0.67	-0.74	1.64	-0.82
V.YY1_01	0.95	0.76	1.02	-0.6	0.95	0.92	1.14	1.18	1.53	0.94	1	1.1	2.06	2.36	1.63	2.01	2.75	2.87	2.47	2.45	0.94	1.49	1.22	0.93	1.59	1.21	0.9	1.62	0.74	1.29	0.81	1.2	1.1	1.14	0.88	1.15	-0.8	1.11	-0.71	-0.66	1.21	-0.86	1.45	-0.69	-0.82	-0.89	0.87	0.66	0.86
KMCATNNWGGA_UNKNOWN	-0.76	-1.45	-0.98	-0.49	-1.17	0.96	0.65	0.89	0.7	1.03	1.53	-1.39	1.94	2.14	1.44	2.27	2.32	2.66	1.38	2.12	-0.88	1.09	-0.73	1.25	1.91	-1.26	-0.56	1	-0.84	0.65	1.18	-1.07	0.64	-0.85	-0.9	0.93	-1.53	1.2	0.79	0.66	-1.09	0.67	0.94	-0.9	-0.86	0.98	-1.19	0.79	-0.71
AAAGACA.MIR.511	0.74	0.95	1.07	1.02	-1	-0.64	0.65	0.88	0.85	0.73	-1.03	0.91	1.73	2.37	1.74	1.54	2.7	2.97	1.54	2.1	1.06	-0.47	1.24	1.18	1.53	-0.75	1.44	1.02	-0.72	-1	1.47	1.04	-0.58	-0.85	0.85	-0.72	-1.21	1.03	-0.85	-0.59	1.24	0.78	1.09	-0.66	-1.26	-1.11	0.71	-1.08	-1.2
GTATGAT.MIR.154.MIR.487	0.94	0.72	0.98	0.9	0.75	0.62	-0.76	0.99	0.84	1.02	1.11	0.85	2.25	1.97	1.55	2.01	2.46	2.6	1.37	1.96	1.1	-0.78	-1.11	1.39	-0.76	1.29	0.77	0.97	0.77	1.4	1.62	1.12	0.96	-0.7	1.08	0.67	1.12	1.25	-0.94	1.37	0.98	0.83	0.92	1.04	0.84	-1.01	-1.31	-1.16	1
TATTATA.MIR.374	-0.74	-0.88	-0.92	0.78	-0.47	-0.46	-0.74	-0.73	1.3	-0.79	1.34	1.08	2.38	1.83	1.46	2.15	2.82	2.71	1.68	2.11	1.13	-0.59	0.93	0.86	1.61	0.92	1.14	1.41	0.94	1.28	1.34	0.97	0.81	0.55	0.68	-1.14	0.9	1	1.04	1.1	-0.53	0.95	-0.6	0.84	-0.94	0.74	-0.87	0.62	-1.04
GTGCAAA.MIR.507	-0.8	-1.51	1.26	-0.81	-1.08	-0.61	-0.87	1.22	1.01	0.87	0.58	0.92	1.87	2.09	2.01	2.23	2.66	2.48	1.9	2.32	1.28	1.37	0.87	1.23	1.3	1.06	-1.03	-0.89	1.23	0.8	0.69	-1.15	-0.78	-1.25	0.54	-1.33	-0.81	1.27	-0.9	1.13	-0.88	-0.76	-0.6	-1	-0.91	-1.04	0.66	-0.73	-1.24
AGGAGTG.MIR.483	-0.9	-1.03	-1.26	0.68	1.1	0.87	1.22	0.88	0.93	-0.85	-0.72	0.93	1.48	1.81	1.45	1.62	1.82	2.38	1.12	2.2	0.92	0.99	1.29	1.06	0.84	-1.09	1.31	-0.98	-0.95	1.84	0.82	1.01	1.39	0.92	1	1.23	0.56	0.53	1.29	1.54	0.84	-1.21	-1.11	-0.55	-1.29	-1.06	-1.19	0.96	-0.98
GTAAGAT.MIR.200A	0.86	-0.7	0.65	1.16	0.55	0.52	-1.3	-1.04	0.89	0.92	0.43	-0.85	1.64	1.02	1.39	1.18	1.87	1.64	0.94	1.78	0.87	0.89	1.16	1.43	0.83	1.15	1.31	0.83	0.62	1.52	0.75	0.9	1.42	-0.84	0.88	-1.19	-1.56	-0.77	0.74	0.62	1.03	0.71	0.6	-0.64	-1.22	-0.84	-1.52	-0.81	-0.45
CGTCTTA.MIR.208	-0.55	-1.53	-1.1	0.71	-0.78	-1.14	0.69	0.9	-0.8	1.36	1.1	0.83	1.56	1.39	1.41	1.11	1.89	2.38	1.65	2.04	1.57	0.84	1.27	0.93	0.89	0.59	1.08	-0.75	-0.62	0.99	0.68	1.24	1.1	1.49	1.19	-1.17	-1.3	0.56	1.19	1.42	0.71	-1.2	-0.64	0.8	-0.96	0.86	-1.05	-0.47	-1.26
CELL_STRUCTURE_DISASSEMBLY_DURING_APOPTOSIS	1.26	0.8	0.82	0.9	0.94	0.76	-0.95	1.23	-1.15	0.98	-0.58	-1.17	-0.87	-0.8	0.89	-0.88	0.57	-1.53	0.87	-0.61	0.79	0.76	1.2	-1.22	-1.63	-1.1	0.98	-0.87	-1.55	-1.08	-0.88	0.67	0.94	1.22	1.05	0.83	0.79	-1.39	-0.95	-1.45	-0.86	-0.6	0.94	1.13	0.83	-1.17	0.91	-0.77	-0.93
DNA_FRAGMENTATION_DURING_APOPTOSIS	1.47	0.96	1.27	0.98	1.21	0.73	0.72	1.45	0.72	1.39	-0.66	-1.21	0.76	0.67	0.92	-0.63	-1.41	-2.1	-0.94	-0.94	0.76	0.77	1.1	-2.03	1	-1.26	0.78	-0.68	-1.19	-0.68	-1.11	0.82	-0.74	0.71	0.66	-1.09	-0.91	-1.08	-1.27	-1.43	-0.97	-0.69	1.19	0.76	0.9	-1.17	-0.74	-1.42	-0.61
NUCLEAR_ORGANIZATION_AND_BIOGENESIS	0.96	0.68	0.84	0.64	0.89	0.97	-0.65	1.2	-0.95	0.63	0.64	-0.86	1.45	-0.74	-0.5	1.14	1.59	-1.14	1.55	1.62	0.57	0.73	1.08	-1.06	0.92	-0.91	-0.49	-0.54	-0.67	0.61	-1.19	1.06	0.92	-0.74	-1.17	-1.06	-0.74	-0.88	-0.64	-1.17	-1.02	-1.51	-1.13	0.78	1.18	0.72	-1.25	0.64	-0.71
APOPTOTIC_NUCLEAR_CHANGES	1.26	-0.53	1.13	1.01	0.75	1.34	-0.75	1.26	-0.71	1.08	0.55	-1.24	1.07	0.75	1.08	-0.6	1.03	-1.23	1.13	0.6	0.7	1.04	1.03	-1.33	0.96	-1.21	0.79	-0.76	-1.11	-0.57	-1.07	0.99	0.7	0.65	0.68	-0.82	-0.91	-1.14	-0.63	-1.18	-0.82	-1.11	1.06	1.18	1.03	-0.99	-0.83	-1.29	-1.19
DNA_CATABOLIC_PROCESS	0.77	-0.56	-0.85	0.66	0.71	-0.58	0.53	1.62	-0.92	0.88	0.58	-1.08	-1.56	-0.87	-0.97	-0.78	-0.79	-1.28	-0.85	-0.9	1.4	0.8	0.96	-1.04	-0.71	-0.66	0.56	-1.21	-1.27	-1.05	-0.99	-0.8	-0.78	0.74	0.94	-1.28	-0.67	-0.9	-0.82	0.55	1.09	1.14	1.06	1.02	1.03	-0.9	-0.9	-1.38	-0.61
GCM_SMO	0.65	0.55	1.47	0.97	-0.76	1.03	0.78	0.75	-0.72	-0.98	0.88	1.32	1.11	-1.05	1.01	-0.65	1.06	0.97	0.47	0.96	-1.03	1.28	-1.31	0.59	0.5	-0.6	-1.9	1	-0.99	-1.44	-0.65	0.79	-0.59	0.86	0.68	1.3	0.79	1.25	1.17	1.42	-0.65	0.65	-1.1	-1.8	0.88	1.32	1.73	0.99	1.55
GCM_USP6	1.02	1.35	1.7	0.74	-0.62	1.24	0.67	0.81	-0.73	-1.1	0.7	0.6	-0.63	-0.87	-1.27	-0.7	-1.17	-0.6	-1.23	-0.58	-0.86	0.88	-1.24	1.13	-0.82	-0.96	-1.44	1.24	0.83	-0.66	0.64	-0.74	-0.5	0.97	-1.15	-0.76	1.41	0.79	1.11	1.48	-0.8	-1.03	-1.8	-0.68	0.9	1.14	1.07	0.78	1.22
GCM_CASP2	-0.72	0.93	0.84	0.66	-0.82	-1.64	1.11	1.06	-0.84	-1.18	1.36	-1.25	1.99	1.51	1.21	1.03	0.74	1.54	-0.73	0.87	-0.82	-1.12	-0.83	0.65	-1.17	0.94	0.65	-0.64	0.76	-0.74	-1.03	-0.79	0.72	0.92	0.86	1.16	1.35	1.31	0.6	-0.57	-0.94	-1.13	-1.23	-2	0.98	1.02	0.96	1.12	-0.5
GCM_DDX11	0.9	0.8	1.09	1.15	-0.6	1.24	1.35	1.27	-0.7	-1	0.92	-1.19	0.87	0.54	0.69	-0.58	1.16	1.03	-1.3	0.8	-1.76	-1.46	-1.31	-0.78	-1.3	1.3	-0.69	0.67	-0.66	-0.82	-1.13	-0.76	0.72	0.87	1.09	1.32	0.92	1.04	1.42	-0.96	-0.61	0.9	-1.05	-1.85	1.05	1.33	-1.07	0.72	0.87
KEGG_THYROID_CANCER	1.37	1.29	0.95	1.16	0.74	1.09	1.08	1.61	1.18	-1.52	0.87	1.34	1.35	1.48	1.42	1.6	1.85	1.87	1.13	1.9	1.02	-1.04	-0.87	0.68	-0.75	1.43	1	-0.83	-0.89	1.62	0.51	-1.26	-0.68	-1.46	-1.18	1.01	0.64	-1.11	1.12	0.92	-1.07	-1.03	-1.24	1.25	-1.31	1.01	0.75	1.03	0.88
KEGG_THYROID_CANCER1	1.37	1.29	0.95	1.16	0.74	1.09	1.08	1.61	1.18	-1.52	0.87	1.34	1.35	1.48	1.42	1.6	1.85	1.87	1.13	1.9	1.02	-1.04	-0.87	0.68	-0.75	1.43	1	-0.83	-0.89	1.62	0.51	-1.26	-0.68	-1.46	-1.18	1.01	0.64	-1.11	1.12	0.92	-1.07	-1.03	-1.24	1.25	-1.31	1.01	0.75	1.03	0.88
V.NMYC_01	1.08	-1.17	-1.25	-1.02	-0.92	0.83	0.59	-0.84	-1.04	1.05	1.02	1.26	0.63	1.62	1.14	0.87	1.49	1.82	0.95	1.55	-1.16	-1.25	1.09	1.2	-1.7	0.84	1.19	-1.26	-0.69	-0.85	-0.66	1	1.47	-1.77	0.56	1.26	0.74	0.73	1.19	0.71	1.52	-0.64	-1.11	0.92	-0.86	-0.89	1.1	-0.88	-0.71
V.USF_C	1.38	1.09	-1.04	-0.59	0.73	0.75	0.99	1.02	1.08	0.63	-1.03	1.47	-0.78	1.18	1.42	1.08	1.3	1.14	1.49	1.66	-1.6	-1.22	-0.93	-0.91	-1.41	0.62	0.85	-1.73	-1.04	-0.77	-1.31	0.95	-0.81	-0.97	-0.8	1.05	-1.35	-0.61	0.98	0.84	0.74	-1.21	-0.87	-0.79	1.1	0.98	0.87	1.02	0.78
MORF_BRCA1	-0.9	-0.65	1.47	0.96	-1.5	-1.21	0.87	-0.96	0.64	-0.9	0.79	-0.69	-1.25	-0.77	-2.01	-1.45	-1.3	-1.25	-1.64	-1.53	1.38	0.93	-0.74	1.19	0.79	1.19	-1.12	0.69	0.97	-0.71	-0.77	0.84	-0.49	-0.99	0.82	-0.91	1.09	1.39	-1.27	0.51	-1.09	1.61	0.92	-1.32	-1.03	-1.11	-1.83	-0.85	0.92
MORF_MSH3	-0.79	-0.62	0.89	1.08	-0.98	0.9	1.13	-0.37	-0.65	-1.13	0.9	-0.73	-1.18	-1.17	-1.62	-0.63	-1.36	-0.81	-1.7	-1.02	1.73	1.4	-0.76	-0.92	0.62	1.24	-1.05	1.08	1.27	-1.1	0.94	0.88	-1.13	-0.94	-0.85	-0.85	1	1.45	-1.51	0.59	-1.15	1.33	-0.52	-1.36	-0.81	-1.16	-1	-0.61	1.04
MORF_RFC5	-0.82	-0.72	0.49	1.27	-0.66	-0.87	0.8	-0.76	0.57	-1.22	-0.73	0.79	-1.48	-1.96	-1.79	-2.04	-2.77	-2.26	-1.51	-1.14	0.57	-1.37	-1.01	-0.72	-1.34	1.52	-0.76	-0.68	0.94	1.25	-1.04	-0.92	0.81	-1.2	-0.94	-0.9	0.98	0.64	0.69	1.05	-0.96	0.68	0.77	-0.64	-0.94	-0.73	-1.8	-0.83	0.71
MORF_CDC2L5	1.18	0.52	0.92	1.07	1.2	0.73	-0.68	-0.77	-0.59	-1.38	0.72	1.26	-0.96	-1.09	-1.72	-1.54	-1.42	-1.25	-1.1	-1.12	-0.86	-1	0.91	-0.66	-0.81	0.74	1.51	-0.64	1.42	0.76	-0.81	0.9	1.07	1.17	-0.7	1.02	1.2	0.87	-0.61	-0.83	1.3	1.06	0.49	-0.8	-1.3	-0.82	-1.43	0.69	1.21
MORF_PSMF1	-0.73	0.72	1.29	1.12	-1	0.61	0.72	-1.09	-0.87	-1.1	1.07	-0.92	-1.61	-0.9	-1.35	-1.39	-1.44	-1.7	-1.53	-1.39	1.29	-0.55	-0.8	0.79	-1.02	0.83	0.99	0.8	-0.63	0.61	1.13	1.19	0.81	-1.3	-1.03	0.72	1.18	1.26	-1.17	-1.17	0.75	0.88	-1.34	-1.65	-1.25	-1.27	-1.8	-1.16	-0.89
MORF_PTEN	1.37	-0.94	0.53	1.06	-0.68	0.9	0.99	0.8	1.03	1.11	1.21	1.16	-1.56	-1.13	-1.23	-1.51	-0.54	-0.89	-1.09	-0.79	0.99	-0.79	-0.83	1.18	0.74	1.05	0.9	-1.15	0.72	-0.95	-0.7	1.02	-0.88	-1.69	-0.87	-1.06	0.84	-0.84	-0.87	-0.8	-1.19	1.12	-1.18	-0.76	-1.08	-1.24	-1.22	-1.24	0.95
RESPONSE_TO_IONIZING_RADIATION	0.51	-1.25	-0.85	0.8	-0.6	-0.98	1.01	1.39	0.88	-0.59	-0.76	-1.23	-1.57	-2.12	-2.07	-1.69	-1.94	-2.94	-1.59	-1.44	1.37	-0.92	0.84	-0.97	0.89	-0.82	1.02	-0.62	1.34	0.94	1.3	-0.69	0.63	-1.29	-1.48	-0.93	0.66	1.38	-1.21	-1.42	-0.77	-1.04	-0.8	0.69	0.81	0.77	-0.82	-1.08	0.9
MEIOTIC_CELL_CYCLE	-0.96	-0.98	-0.68	-1.13	-1.33	-0.91	0.94	0.81	-1.05	-1.11	-1.15	-1.53	-1.75	-1.72	-1.92	-1.86	-2.37	-1.86	-1.66	-1.43	-0.6	0.82	-0.78	-0.97	-0.97	-0.95	-0.79	-1.01	1.14	0.86	0.51	0.88	-1.06	0.9	-0.76	0.83	-0.93	-0.66	-0.87	-0.7	-1.29	-1.1	-0.64	0.74	-1.06	-0.95	-0.71	-0.62	-1.4
MEIOSIS_I	0.93	0.79	0.72	-0.88	-0.94	-0.82	1.49	1.14	-0.95	-1.04	-1.37	-1.98	-2.12	-1.58	-2.07	-2.05	-2.6	-2.13	-1.5	-1.82	-0.71	-1.33	-1.03	-0.91	-1.27	-1.08	0.94	-1.06	1.36	-0.84	0.53	0.94	-0.66	-0.71	-0.6	0.81	-0.61	-0.93	-0.95	-1.1	-1.57	0.88	0.53	0.86	-1.2	0.96	-1.01	-0.64	-0.77
MEIOTIC_RECOMBINATION	0.74	-1.01	0.79	-0.9	-0.82	0.75	1.56	1	-0.92	-1.34	-1.57	-1.61	-1.99	-1.38	-1.93	-1.88	-2.29	-2.07	-1.03	-2.02	-1.08	1.15	-0.85	0.89	-0.76	-1.18	1.02	-0.88	1.23	-0.68	0.58	0.94	0.58	-0.98	-0.59	0.74	-0.67	-0.69	-0.73	-0.57	-1.48	0.89	0.65	0.66	-1.2	1.01	-1.16	-0.81	-1.26
V.PAX3_B	0.77	-0.55	-1.13	1.13	0.8	-0.94	1.05	1.65	1.49	0.6	1.25	0.97	1.62	1.52	1.66	1.14	1.75	1.46	1.22	2.12	-0.86	-1.28	-1.13	0.73	1.18	-0.97	-1.05	-0.9	-0.5	0.98	-0.98	-1.02	1.48	-1.59	0.57	0.96	-0.43	0.8	1.38	-0.58	0.98	0.83	1.51	-1.31	-1.22	-0.95	-0.44	-0.97	0.96
BIOCARTA_HDAC_PATHWAY	-0.87	-1.21	-0.8	0.9	0.96	0.94	-1.2	0.48	-0.56	0.71	1.51	-1.07	-1.14	0.56	-1.06	0.94	1.23	1.36	1.36	0.68	0.94	1.23	-0.81	-1	-1.43	-1.44	-0.7	-1.03	0.8	1.33	0.6	-0.82	-1	0.94	-0.71	1.23	-0.78	1.6	1.09	1.07	0.86	-1.41	1.85	1.36	-0.96	-0.95	-1.4	-0.8	-0.85
BIOCARTA_HDAC_PATHWAY1	-0.87	-1.21	-0.8	0.9	0.96	0.94	-1.2	0.48	-0.56	0.71	1.51	-1.07	-1.14	0.56	-1.06	0.94	1.23	1.36	1.36	0.68	0.94	1.23	-0.81	-1	-1.43	-1.44	-0.7	-1.03	0.8	1.33	0.6	-0.82	-1	0.94	-0.71	1.23	-0.78	1.6	1.09	1.07	0.86	-1.41	1.85	1.36	-0.96	-0.95	-1.4	-0.8	-0.85
BIOCARTA_PGC1A_PATHWAY	-0.95	-0.71	-0.85	1.54	0.64	1.06	0.93	1.31	1	1.12	1.11	-0.61	1.52	2.06	0.69	1.51	2.33	2.2	2.11	1.42	1.08	1.26	1.06	-0.96	-0.75	-0.96	-1	-1.1	-0.53	-1.01	1.3	-0.96	1.69	1.04	-1.21	1.29	-0.67	1.17	-1.01	-0.9	0.74	-2.07	0.73	0.71	-1.33	0.69	-0.99	0.9	-1.14
BIOCARTA_PGC1A_PATHWAY1	-0.95	-0.71	-0.85	1.54	0.64	1.06	0.93	1.31	1	1.12	1.11	-0.61	1.52	2.06	0.69	1.51	2.33	2.2	2.11	1.42	1.08	1.26	1.06	-0.96	-0.75	-0.96	-1	-1.1	-0.53	-1.01	1.3	-0.96	1.69	1.04	-1.21	1.29	-0.67	1.17	-1.01	-0.9	0.74	-2.07	0.73	0.71	-1.33	0.69	-0.99	0.9	-1.14
REACTOME_GLYCOGEN_BREAKDOWN_GLYCOGENOLYSIS	-1.01	0.7	-0.84	0.62	-0.74	1.06	-0.95	-1.86	0.86	1.17	-1.1	-0.87	-1.5	-1.39	-1.53	-1.1	-1.4	-1.22	1.06	-1.21	1.13	1.27	0.79	0.56	-1.28	-1.18	-0.86	-0.57	0.86	0.6	-0.79	1.01	-1.47	-1.23	0.99	0.99	0.52	0.77	1.17	1	-0.69	0.75	0.47	-0.63	-1.25	-0.99	0.54	0.76	-1.18
REACTOME_GLYCOGEN_BREAKDOWN_GLYCOGENOLYSIS1	-1.01	0.7	-0.84	0.62	-0.74	1.06	-0.95	-1.86	0.86	1.17	-1.1	-0.87	-1.5	-1.39	-1.53	-1.1	-1.4	-1.22	1.06	-1.21	1.13	1.27	0.79	0.56	-1.28	-1.18	-0.86	-0.57	0.86	0.6	-0.79	1.01	-1.47	-1.23	0.99	0.99	0.52	0.77	1.17	1	-0.69	0.75	0.47	-0.63	-1.25	-0.99	0.54	0.76	-1.18
REACTOME_METABOLISM_OF_NITRIC_OXIDE	1	-0.88	-0.83	-0.64	-0.9	0.77	-1	-1.51	-0.79	1.7	1.42	1.48	-1.35	0.64	-0.68	1.45	0.84	1.14	1.62	1.51	0.84	-1.06	1.01	1.16	-0.97	0.87	-0.91	0.55	-0.93	-1.06	0.84	1.27	1.39	-0.85	0.7	-0.82	-1.36	0.77	-0.77	-1.44	1.06	-1.68	-0.94	-0.6	-1.29	-1.3	-1.11	-1.41	-1.33
REACTOME_METABOLISM_OF_NITRIC_OXIDE1	1	-0.88	-0.83	-0.64	-0.9	0.77	-1	-1.51	-0.79	1.7	1.42	1.48	-1.35	0.64	-0.68	1.45	0.84	1.14	1.62	1.51	0.84	-1.06	1.01	1.16	-0.97	0.87	-0.91	0.55	-0.93	-1.06	0.84	1.27	1.39	-0.85	0.7	-0.82	-1.36	0.77	-0.77	-1.44	1.06	-1.68	-0.94	-0.6	-1.29	-1.3	-1.11	-1.41	-1.33
BIOCARTA_NFAT_PATHWAY	-0.99	-0.52	-0.72	0.96	0.55	0.86	-0.66	0.85	1.41	0.7	0.71	1.14	1.37	1.82	1.92	1.89	2.6	1.68	1.96	2.43	1.31	-0.72	0.95	-0.82	1.1	-0.7	0.83	-1.27	-1.19	-1	0.83	-1.3	-0.64	-1.4	-0.92	1.29	0.66	0.76	0.76	-0.47	0.71	-1.13	1.42	1.13	-0.84	-1.03	-1.13	-0.86	-0.88
BIOCARTA_NFAT_PATHWAY1	-0.99	-0.52	-0.72	0.96	0.55	0.86	-0.66	0.85	1.41	0.7	0.71	1.14	1.37	1.82	1.92	1.89	2.6	1.68	1.96	2.43	1.31	-0.72	0.95	-0.82	1.1	-0.7	0.83	-1.27	-1.19	-1	0.83	-1.3	-0.64	-1.4	-0.92	1.29	0.66	0.76	0.76	-0.47	0.71	-1.13	1.42	1.13	-0.84	-1.03	-1.13	-0.86	-0.88
BIOCARTA_GPCR_PATHWAY	-1.24	-0.76	-0.9	1.38	0.86	0.78	0.76	-0.66	0.72	1.26	0.94	0.65	1.76	2.21	1.82	2.17	2.25	2.2	2.17	1.77	0.92	-1.08	1.2	-0.91	0.89	-0.79	0.86	-1.11	-1.13	-0.94	0.87	-1.24	-0.57	-1.13	0.82	0.75	1.59	1.09	0.89	0.93	0.88	-0.93	0.95	1.62	-0.89	1.01	1.47	-0.66	-0.72
BIOCARTA_GPCR_PATHWAY1	-1.24	-0.76	-0.9	1.38	0.86	0.78	0.76	-0.66	0.72	1.26	0.94	0.65	1.76	2.21	1.82	2.17	2.25	2.2	2.17	1.77	0.92	-1.08	1.2	-0.91	0.89	-0.79	0.86	-1.11	-1.13	-0.94	0.87	-1.24	-0.57	-1.13	0.82	0.75	1.59	1.09	0.89	0.93	0.88	-0.93	0.95	1.62	-0.89	1.01	1.47	-0.66	-0.72
BIOCARTA_VIP_PATHWAY	-0.68	-0.85	-0.67	0.66	-0.84	0.96	-1.3	0.9	0.83	0.73	1.11	0.79	-0.76	1.6	-0.74	1.11	1.44	1.21	1.83	1.71	0.89	-0.6	0.91	-0.62	-0.85	-0.75	1.06	-1.03	-0.79	0.56	0.77	-1.29	0.92	-0.59	1.34	0.94	0.84	1.65	1.31	0.64	0.62	-0.98	-1.08	0.98	-0.99	-0.83	-1	-0.95	-1.38
BIOCARTA_VIP_PATHWAY1	-0.68	-0.85	-0.67	0.66	-0.84	0.96	-1.3	0.9	0.83	0.73	1.11	0.79	-0.76	1.6	-0.74	1.11	1.44	1.21	1.83	1.71	0.89	-0.6	0.91	-0.62	-0.85	-0.75	1.06	-1.03	-0.79	0.56	0.77	-1.29	0.92	-0.59	1.34	0.94	0.84	1.65	1.31	0.64	0.62	-0.98	-1.08	0.98	-0.99	-0.83	-1	-0.95	-1.38
REACTOME_DARPP32_EVENTS	-1.07	-1.29	-0.91	1.18	0.54	1.19	-0.52	-0.75	0.94	0.57	0.76	-0.66	1.46	1.94	0.91	1.75	1.9	1.69	1.74	1.84	1.17	0.88	1.02	-0.76	1.24	0.52	-0.55	-0.91	0.66	-0.84	-0.58	-1.21	-0.82	-0.95	0.92	1.17	1.03	1.02	1.22	-0.58	-0.74	-1.32	0.89	0.77	-0.94	0.71	1.7	-0.78	-0.66
REACTOME_DARPP32_EVENTS1	-1.07	-1.29	-0.91	1.18	0.54	1.19	-0.52	-0.75	0.94	0.57	0.76	-0.66	1.46	1.94	0.91	1.75	1.9	1.69	1.74	1.84	1.17	0.88	1.02	-0.76	1.24	0.52	-0.55	-0.91	0.66	-0.84	-0.58	-1.21	-0.82	-0.95	0.92	1.17	1.03	1.02	1.22	-0.58	-0.74	-1.32	0.89	0.77	-0.94	0.71	1.7	-0.78	-0.66
BIOCARTA_NDKDYNAMIN_PATHWAY	-1.31	1.14	-0.78	0.67	0.75	0.84	-1.33	-0.74	0.64	0.92	1	-0.64	-0.86	0.66	-0.92	0.87	1.37	1.32	1.48	1.37	1.16	1.12	0.71	-0.9	0.73	-1.08	-0.64	-1.04	-1.04	0.74	0.77	-0.93	0.82	-0.75	-0.72	0.87	-0.92	1.03	-0.63	1.03	0.68	-0.92	-1.21	0.9	-0.85	0.73	-1.15	0.66	-0.72
BIOCARTA_NDKDYNAMIN_PATHWAY1	-1.31	1.14	-0.78	0.67	0.75	0.84	-1.33	-0.74	0.64	0.92	1	-0.64	-0.86	0.66	-0.92	0.87	1.37	1.32	1.48	1.37	1.16	1.12	0.71	-0.9	0.73	-1.08	-0.64	-1.04	-1.04	0.74	0.77	-0.93	0.82	-0.75	-0.72	0.87	-0.92	1.03	-0.63	1.03	0.68	-0.92	-1.21	0.9	-0.85	0.73	-1.15	0.66	-0.72
BIOCARTA_MEF2D_PATHWAY	-1.1	-0.99	-0.77	0.71	-0.83	0.65	-0.92	-1.1	0.72	1.06	0.78	0.68	-1.26	0.71	0.68	1.64	1.54	1.26	1.56	1.38	1.04	0.95	1.19	0.74	0.8	-0.81	-1.35	-1.26	-1.16	-0.76	-0.61	0.95	-0.56	-0.89	-0.99	1.19	-0.72	1.13	1.55	1.32	-0.89	-0.96	-0.82	1.23	-0.77	-0.75	1.01	0.78	-0.75
BIOCARTA_MEF2D_PATHWAY1	-1.1	-0.99	-0.77	0.71	-0.83	0.65	-0.92	-1.1	0.72	1.06	0.78	0.68	-1.26	0.71	0.68	1.64	1.54	1.26	1.56	1.38	1.04	0.95	1.19	0.74	0.8	-0.81	-1.35	-1.26	-1.16	-0.76	-0.61	0.95	-0.56	-0.89	-0.99	1.19	-0.72	1.13	1.55	1.32	-0.89	-0.96	-0.82	1.23	-0.77	-0.75	1.01	0.78	-0.75
BIOCARTA_CALCINEURIN_PATHWAY	-1.26	-1.21	-0.91	0.49	-1.34	0.74	-1.46	-0.76	0.83	1.37	1.05	-0.97	-0.86	1.17	0.61	0.82	1.75	1.02	1.57	1.24	0.93	-1.01	1.02	0.72	1.06	1.2	0.98	-0.93	-0.67	1	0.68	-0.98	1.12	-0.7	0.85	1.08	-0.9	1	0.88	1.06	-0.88	-0.9	0.96	1.64	-0.94	0.99	-1.12	-1.09	-1.53
BIOCARTA_CALCINEURIN_PATHWAY1	-1.26	-1.21	-0.91	0.49	-1.34	0.74	-1.46	-0.76	0.83	1.37	1.05	-0.97	-0.86	1.17	0.61	0.82	1.75	1.02	1.57	1.24	0.93	-1.01	1.02	0.72	1.06	1.2	0.98	-0.93	-0.67	1	0.68	-0.98	1.12	-0.7	0.85	1.08	-0.9	1	0.88	1.06	-0.88	-0.9	0.96	1.64	-0.94	0.99	-1.12	-1.09	-1.53
BIOCARTA_FMLP_PATHWAY	-1.12	0.48	-1.64	1.59	0.56	1.1	-1.2	-0.91	0.96	0.94	0.81	-0.92	1.24	0.75	1.31	1.28	2.36	2.25	1.99	1.73	1.39	1.02	-0.75	-0.83	-1.52	0.53	-1.03	-0.47	0.72	1.09	1.07	-1.18	-0.96	-0.51	0.68	1.17	-0.55	1.36	1.43	0.96	-1.07	-1.18	1.29	1.76	-1.18	-0.72	-0.78	0.6	0.96
BIOCARTA_FMLP_PATHWAY1	-1.12	0.48	-1.64	1.59	0.56	1.1	-1.2	-0.91	0.96	0.94	0.81	-0.92	1.24	0.75	1.31	1.28	2.36	2.25	1.99	1.73	1.39	1.02	-0.75	-0.83	-1.52	0.53	-1.03	-0.47	0.72	1.09	1.07	-1.18	-0.96	-0.51	0.68	1.17	-0.55	1.36	1.43	0.96	-1.07	-1.18	1.29	1.76	-1.18	-0.72	-0.78	0.6	0.96
BIOCARTA_TCR_PATHWAY	-0.76	-1.15	-0.74	1.21	-0.79	0.81	0.76	-0.77	-0.88	0.97	1.11	-1	1.82	1.67	0.77	0.97	2.23	1.92	1.86	1.19	1.12	1.15	0.86	-0.79	-1.32	-1.3	0.99	-0.92	-1.2	0.61	1.04	-1	1.08	0.75	1.05	0.96	1.15	1.07	0.81	0.87	-0.88	-1.45	-0.83	1.25	0.98	-0.83	1.33	-0.68	-0.74
BIOCARTA_TCR_PATHWAY1	-0.76	-1.15	-0.74	1.21	-0.79	0.81	0.76	-0.77	-0.88	0.97	1.11	-1	1.82	1.67	0.77	0.97	2.23	1.92	1.86	1.19	1.12	1.15	0.86	-0.79	-1.32	-1.3	0.99	-0.92	-1.2	0.61	1.04	-1	1.08	0.75	1.05	0.96	1.15	1.07	0.81	0.87	-0.88	-1.45	-0.83	1.25	0.98	-0.83	1.33	-0.68	-0.74
BIOCARTA_BCR_PATHWAY	-1.13	-0.79	-0.62	0.74	-0.58	0.6	-1.01	-0.94	0.92	1.02	1.05	-0.89	1.57	1.98	1.19	1.86	2.33	1.67	1.65	1.35	0.92	-0.79	1.05	-0.77	1.33	-0.81	1.2	0.63	-1.04	-1.25	0.94	0.91	0.96	0.79	0.78	0.99	1.2	1.01	1	0.66	-0.6	-0.61	1.17	1.27	0.88	0.84	-0.68	-0.73	-1.43
BIOCARTA_BCR_PATHWAY1	-1.13	-0.79	-0.62	0.74	-0.58	0.6	-1.01	-0.94	0.92	1.02	1.05	-0.89	1.57	1.98	1.19	1.86	2.33	1.67	1.65	1.35	0.92	-0.79	1.05	-0.77	1.33	-0.81	1.2	0.63	-1.04	-1.25	0.94	0.91	0.96	0.79	0.78	0.99	1.2	1.01	1	0.66	-0.6	-0.61	1.17	1.27	0.88	0.84	-0.68	-0.73	-1.43
BIOCARTA_FCER1_PATHWAY	-1.17	-0.55	-0.71	1.32	-0.58	0.73	-0.54	-0.84	0.8	0.73	1.39	-0.6	1.71	1.46	0.97	1.71	2.41	2.24	1.76	1.38	1.1	-1.15	1.12	-0.77	0.86	-0.98	1.24	0.75	-1.23	0.79	0.54	0.85	1.16	0.6	0.98	1.1	1.11	0.97	0.72	-0.64	-0.73	-1.33	-0.69	1.46	-1.04	-1.07	-0.99	-0.53	-0.73
BIOCARTA_FCER1_PATHWAY1	-1.17	-0.55	-0.71	1.32	-0.58	0.73	-0.54	-0.84	0.8	0.73	1.39	-0.6	1.71	1.46	0.97	1.71	2.41	2.24	1.76	1.38	1.1	-1.15	1.12	-0.77	0.86	-0.98	1.24	0.75	-1.23	0.79	0.54	0.85	1.16	0.6	0.98	1.1	1.11	0.97	0.72	-0.64	-0.73	-1.33	-0.69	1.46	-1.04	-1.07	-0.99	-0.53	-0.73
BIOCARTA_AT1R_PATHWAY	-1.21	0.62	-0.63	0.84	1.18	1	0.65	1	-0.77	0.96	0.94	1.28	2.25	1.76	1.42	2.42	2.88	2.76	1.85	2.1	1.08	-0.73	1.27	1.11	-1.04	-0.71	-0.77	-1.19	0.73	1.12	1.1	0.79	-0.95	-0.62	1.15	1.11	1.12	1.29	0.96	-0.58	-1.06	-1.02	-0.72	-0.69	1.06	-1.09	0.72	0.6	-0.72
BIOCARTA_AT1R_PATHWAY1	-1.21	0.62	-0.63	0.84	1.18	1	0.65	1	-0.77	0.96	0.94	1.28	2.25	1.76	1.42	2.42	2.88	2.76	1.85	2.1	1.08	-0.73	1.27	1.11	-1.04	-0.71	-0.77	-1.19	0.73	1.12	1.1	0.79	-0.95	-0.62	1.15	1.11	1.12	1.29	0.96	-0.58	-1.06	-1.02	-0.72	-0.69	1.06	-1.09	0.72	0.6	-0.72
BIOCARTA_PYK2_PATHWAY	-0.8	0.88	-0.77	1.36	0.59	0.77	-0.71	-0.63	0.79	1.14	0.82	0.75	1.97	1.71	1.23	2.11	2.75	2.45	1.7	1.92	0.97	0.66	0.9	-0.66	-0.9	0.76	1.1	-0.8	0.75	-0.84	-0.81	1.18	-0.91	0.85	0.75	1.11	1.19	0.74	0.85	-0.92	-1.03	-1.06	0.73	0.76	1.23	-1	1.07	-0.81	-0.91
BIOCARTA_PYK2_PATHWAY1	-0.8	0.88	-0.77	1.36	0.59	0.77	-0.71	-0.63	0.79	1.14	0.82	0.75	1.97	1.71	1.23	2.11	2.75	2.45	1.7	1.92	0.97	0.66	0.9	-0.66	-0.9	0.76	1.1	-0.8	0.75	-0.84	-0.81	1.18	-0.91	0.85	0.75	1.11	1.19	0.74	0.85	-0.92	-1.03	-1.06	0.73	0.76	1.23	-1	1.07	-0.81	-0.91
BIOCARTA_BIOPEPTIDES_PATHWAY	-0.92	1.24	-1.06	1.31	1.56	1.08	1.31	1.26	1.31	0.65	0.81	0.59	1.04	0.86	-0.5	0.92	1.64	1.76	1.38	1.59	1.57	-0.82	-1.27	-1.26	-1.64	0.87	0.89	-0.63	1.14	-0.68	-0.57	-0.85	-1.09	-0.61	-0.82	1.29	1.35	1.12	1.02	-0.95	-0.68	-1.12	-0.51	0.6	-0.98	1	-0.59	-0.98	0.56
BIOCARTA_BIOPEPTIDES_PATHWAY1	-0.92	1.24	-1.06	1.31	1.56	1.08	1.31	1.26	1.31	0.65	0.81	0.59	1.04	0.86	-0.5	0.92	1.64	1.76	1.38	1.59	1.57	-0.82	-1.27	-1.26	-1.64	0.87	0.89	-0.63	1.14	-0.68	-0.57	-0.85	-1.09	-0.61	-0.82	1.29	1.35	1.12	1.02	-0.95	-0.68	-1.12	-0.51	0.6	-0.98	1	-0.59	-0.98	0.56
BIOCARTA_CCR5_PATHWAY	-1.05	1.13	-0.85	-0.7	-0.62	1.33	1.51	0.69	0.89	1.22	-0.98	-0.94	1.49	1.54	0.69	1.83	2.3	2.41	1.59	1.74	1.15	-0.73	1.14	-0.97	-1.94	-1.11	1.53	-0.97	-1.3	-0.49	-0.99	-0.91	-0.76	0.78	0.71	1.11	0.92	0.44	0.39	0.76	-0.6	-0.62	0.91	-0.9	1.24	0.91	1.16	-1.38	-1.99
BIOCARTA_CCR5_PATHWAY1	-1.05	1.13	-0.85	-0.7	-0.62	1.33	1.51	0.69	0.89	1.22	-0.98	-0.94	1.49	1.54	0.69	1.83	2.3	2.41	1.59	1.74	1.15	-0.73	1.14	-0.97	-1.94	-1.11	1.53	-0.97	-1.3	-0.49	-0.99	-0.91	-0.76	0.78	0.71	1.11	0.92	0.44	0.39	0.76	-0.6	-0.62	0.91	-0.9	1.24	0.91	1.16	-1.38	-1.99
ST_INTERLEUKIN_13_PATHWAY	0.9	0.68	1.55	0.98	0.83	0.66	-1.04	0.87	0.91	-0.73	0.97	1.1	-1.92	0.94	-1.08	1.2	-0.71	-0.97	1.01	0.58	1.51	-0.92	0.91	-0.76	-1.66	1.18	1.22	-0.9	0.68	-0.75	1.13	-0.82	1.16	-0.75	0.9	0.99	1.1	1.34	1.28	1.15	0.95	-0.81	-0.92	0.84	0.67	-0.81	0.84	1.06	-1.31
ST_IL_13_PATHWAY	0.9	0.68	1.55	0.98	0.83	0.66	-1.04	0.87	0.91	-0.73	0.97	1.1	-1.92	0.94	-1.08	1.2	-0.71	-0.97	1.01	0.58	1.51	-0.92	0.91	-0.76	-1.66	1.18	1.22	-0.9	0.68	-0.75	1.13	-0.82	1.16	-0.75	0.9	0.99	1.1	1.34	1.28	1.15	0.95	-0.81	-0.92	0.84	0.67	-0.81	0.84	1.06	-1.31
NEGATIVE_REGULATION_OF_BINDING	-1.07	-1.19	-0.92	-1.3	-1.48	-0.9	-0.71	0.92	-0.52	0.88	0.82	-1.29	1.54	1.84	1.36	2.04	2.4	2.13	2.01	1.92	1.06	-1.06	0.72	-0.75	2.93	1.1	-1.13	-1.03	-0.62	-1.37	1.14	0.9	1.5	0.95	-1.27	0.75	-0.96	0.76	0.67	1.11	0.81	0.91	-0.81	-1.07	-1.2	0.94	0.79	0.67	-0.77
NEGATIVE_REGULATION_OF_DNA_BINDING	-1.11	-1.07	-0.99	-1.15	-1.62	-1.06	-0.98	1.1	0.43	0.98	0.69	-1.03	1.48	1.64	1.54	2.18	2.31	1.82	1.82	1.92	1.09	1.02	0.75	0.8	2.95	1.1	-1.25	-1.13	-0.63	-1.05	1.07	0.99	0.94	0.65	-0.84	0.85	-1.05	1.05	0.81	1.46	0.62	0.8	-1	0.74	-1.09	1.12	0.89	0.73	-0.88
NEGATIVE_REGULATION_OF_TRANSCRIPTION_FACTOR_ACTIVITY	-1.14	-1.15	-1.18	-1.03	-1.57	-0.96	-1.22	1.12	-0.61	1.11	0.6	-1.11	1.33	1.45	1.39	2.21	2.34	1.73	1.75	1.67	1.03	0.88	0.72	-0.87	3.19	0.96	-1.36	-1.21	-0.66	-0.92	1.1	1.04	0.81	1.02	-1.41	0.97	-0.94	0.98	1.03	1.44	0.61	1.58	-0.77	0.85	-0.92	1.07	0.99	1.22	-0.91
REGULATION_OF_BINDING	0.85	0.67	-0.64	-1.14	-0.99	-1.36	0.76	-0.63	0.54	1.62	1.16	-1.07	1.52	1.26	1.4	2.27	2.61	2.08	2.19	1.81	1.63	0.8	-1.11	-0.68	1.87	0.97	-1.28	-0.61	0.8	-1.03	-0.49	1	1.18	1.18	0.77	-1.24	-1.56	-0.71	1.19	0.9	0.72	0.64	-0.98	-0.86	-1.3	-0.9	1.16	-1.05	-0.84
REGULATION_OF_DNA_BINDING	0.84	0.66	-1	-1.17	-0.85	-0.83	-0.95	1.17	-0.54	1.77	1.61	0.78	1.94	1.92	1.6	2.45	2.55	1.95	2.27	1.78	1.73	1.2	-0.84	-0.76	1.87	1.26	-1.44	-0.96	0.98	-1.02	0.61	0.99	0.88	1.06	-0.95	-1.13	-1.52	0.74	1.29	0.92	-0.62	0.7	-1.09	0.64	-1.32	-0.69	1.1	-1.08	-1.19
REGULATION_OF_TRANSCRIPTION_FACTOR_ACTIVITY	-1	-0.54	-1.08	-1.19	-0.98	-1.08	0.85	1.55	-0.58	1.76	1.24	-0.72	1.97	2.05	1.63	2.41	2.87	2.35	2.23	1.45	1.73	1.34	-0.87	-0.76	2.04	1.17	-1.54	-0.94	-1.07	-1.03	0.68	1.19	0.74	1.29	-1.04	-1.12	-0.89	0.73	1.54	1.04	-0.62	-0.89	-0.82	-0.74	-1.33	0.73	0.67	-0.96	-1.07
APOPTOTIC_MITOCHONDRIAL_CHANGES	0.82	-0.78	0.77	-0.86	-0.68	-0.8	1.13	1.25	-1.27	-0.88	0.83	1.26	0.57	-0.62	-0.66	-0.54	-0.92	-1.44	1.11	1.18	0.79	-0.94	-1.26	-1.63	1.46	1.01	1.43	-1.16	-1	0.98	0.85	-0.84	0.57	2.08	1.28	0.87	0.6	-1.07	1.96	-0.69	0.88	1.08	-0.97	-0.74	-1.24	0.93	1.35	-0.59	1.11
SA_PROGRAMMED_CELL_DEATH	0.83	-1.32	-0.8	1.07	-0.95	-1.48	0.98	1.24	-0.99	0.89	1.09	-0.68	-1.61	-1.56	-1.33	-1.15	-1.72	-2.46	-0.8	-1.09	1.12	0.94	-0.77	-1.62	1.06	0.84	1.1	-1.23	-0.82	0.76	-1.1	-1.14	-0.7	-0.8	1.15	-0.87	-1.04	-0.84	0.87	0.58	-0.94	-0.62	0.59	1.12	-1.26	1.14	0.7	-0.96	-0.92
REACTOME_ACTIVATION_OF_BH3_ONLY_PROTEINS	0.7	-1.64	-0.57	1.28	0.84	1.27	-0.66	1.07	1.15	0.57	0.89	0.54	-0.74	-0.81	-0.94	0.95	1.87	0.99	1.45	1.9	0.83	-0.83	1.26	-0.59	-1.73	-0.71	0.93	-1.14	-0.72	1.07	-0.92	-0.75	-1.47	1.24	1.43	0.96	-1.1	-1.27	0.89	-0.97	0.81	-0.73	-0.62	-0.81	0.73	-0.71	1.37	0.96	0.84
REACTOME_ACTIVATION_OF_BH3_ONLY_PROTEINS1	0.7	-1.64	-0.57	1.28	0.84	1.27	-0.66	1.07	1.15	0.57	0.89	0.54	-0.74	-0.81	-0.94	0.95	1.87	0.99	1.45	1.9	0.83	-0.83	1.26	-0.59	-1.73	-0.71	0.93	-1.14	-0.72	1.07	-0.92	-0.75	-1.47	1.24	1.43	0.96	-1.1	-1.27	0.89	-0.97	0.81	-0.73	-0.62	-0.81	0.73	-0.71	1.37	0.96	0.84
REACTOME_INTRINSIC_PATHWAY_FOR_APOPTOSIS	1	-1.18	-0.57	1.11	0.62	0.69	0.88	1.64	0.61	0.64	0.65	-0.6	-1.41	-1.36	-1.05	-0.88	-0.88	-1.07	1.34	1.19	1.18	-0.84	0.96	-1.2	-0.94	1.17	1.17	-1.05	0.54	0.68	-0.75	-0.68	-1.34	1.2	-1.08	0.69	-1.01	-1.17	1.1	-0.76	-1.13	-0.77	-1.01	-0.74	-0.69	0.68	1.4	0.92	1.16
REACTOME_INTRINSIC_PATHWAY_FOR_APOPTOSIS1	1	-1.18	-0.57	1.11	0.62	0.69	0.88	1.64	0.61	0.64	0.65	-0.6	-1.41	-1.36	-1.05	-0.88	-0.88	-1.07	1.34	1.19	1.18	-0.84	0.96	-1.2	-0.94	1.17	1.17	-1.05	0.54	0.68	-0.75	-0.68	-1.34	1.2	-1.08	0.69	-1.01	-1.17	1.1	-0.76	-1.13	-0.77	-1.01	-0.74	-0.69	0.68	1.4	0.92	1.16
TTCNRGNNNNTTC_V.HSF_Q6	0.5	0.68	-1.03	-0.88	1.26	1.2	1.31	-0.75	1.45	0.91	1.08	0.95	-1.17	1.17	-0.79	-0.9	-1.25	-1.25	1.13	-1.12	-1.36	-0.88	1.09	1.18	-1.09	-0.68	0.85	-1.01	-1.44	0.91	0.92	1.2	-0.69	-1.01	1.68	-1.2	0.89	-0.93	-0.72	-1.11	1.74	-1	0.87	-0.75	-0.89	-1.22	-1.1	-1.06	-1.13
TTCYRGAA_UNKNOWN	-1	-0.96	0.54	-0.53	-1.07	1.83	0.86	0.94	-1.04	1.82	1.01	0.69	-0.73	0.99	1.16	-1.12	0.93	1.08	0.89	1.46	-0.62	-0.91	-1.09	-1.34	-1.42	-0.75	0.94	0.85	-0.78	0.58	0.85	1.15	-0.53	-1.64	0.88	-1.24	0.98	-0.85	-0.85	-1.11	0.87	-0.97	0.8	1.06	-0.72	-0.72	-1.51	-1.08	-0.71
CHAPERONE_BINDING	0.57	0.81	-1.09	0.65	-0.69	1.33	-0.78	1.01	0.82	-0.76	-0.64	-0.66	-0.9	-1.17	0.65	1.1	1.23	1.27	1.64	1.22	-0.76	-1.28	0.9	-0.65	1.22	0.87	0.74	-1.65	-1.27	-1.03	-0.7	1.13	0.73	-1.15	-0.61	-1.26	-0.66	-0.65	-1.05	-1.23	-1.17	-1.24	-0.62	-1.03	0.96	-1.29	-1.41	-0.88	-0.83
module_299	-0.85	-1.01	0.86	-0.88	0.78	1.6	-0.76	0.94	1.36	1.08	0.9	0.62	-1.62	-1.11	-0.49	0.88	-1.17	-1.11	1.37	0.95	-1.7	-1.36	-0.69	0.7	-2.1	-0.48	0.55	-1.37	-1	0.64	-0.67	-1.04	-1.05	-1.64	0.73	-1.09	-0.83	-1.05	-0.6	-1.69	0.92	-0.78	0.68	0.94	0.84	-1.17	1.12	-0.8	0.66
module_355	-0.98	-0.97	1.06	-0.92	0.66	1.46	1.06	0.78	1.24	-0.76	0.74	0.71	-1.56	-1.18	-1.16	-0.92	-1.4	-1.35	1.31	-1.25	-1.71	-1.32	-1	0.53	-2.21	-1.46	0.56	-1.24	-1.48	0.99	-0.63	-1.1	-1.1	-1.24	0.96	-1.18	-0.74	-1.04	-0.62	-1.69	0.75	-0.88	0.62	-0.56	-0.71	-1.27	1.13	-1.3	-0.64
BIOCARTA_CARM_ER_PATHWAY	0.84	-0.92	0.79	0.72	0.76	1.25	-0.6	1.05	-0.62	-0.82	0.62	0.66	1.87	1.78	1.07	1.7	1.72	1.92	1.6	1.85	1.01	1.36	0.72	-1.62	-1.8	0.99	-1.15	-1	0.93	-0.91	1.02	-0.99	0.93	1.27	0.89	0.7	0.88	1.34	-1.49	0.83	-1.04	0.92	-1.31	0.94	-0.88	0.83	-0.89	1.4	1.18
BIOCARTA_CARM_ER_PATHWAY1	0.84	-0.92	0.79	0.72	0.76	1.25	-0.6	1.05	-0.62	-0.82	0.62	0.66	1.87	1.78	1.07	1.7	1.72	1.92	1.6	1.85	1.01	1.36	0.72	-1.62	-1.8	0.99	-1.15	-1	0.93	-0.91	1.02	-0.99	0.93	1.27	0.89	0.7	0.88	1.34	-1.49	0.83	-1.04	0.92	-1.31	0.94	-0.88	0.83	-0.89	1.4	1.18
COVALENT_CHROMATIN_MODIFICATION	1.01	0.87	0.92	-0.44	0.66	0.79	-1.06	0.73	0.7	0.71	-0.74	0.81	1.38	1.6	1.3	1.23	2.37	1.83	1.71	1.93	1.4	-0.98	1.14	-0.78	-1.16	0.89	1.03	1.37	-1.55	-1.15	0.71	1.12	-0.56	-1.26	-0.84	1.13	-0.66	0.45	0.8	0.96	0.71	-0.79	-1.48	1.15	-0.73	0.85	-1.17	0.6	1.05
HISTONE_MODIFICATION	0.97	0.77	0.87	0.47	0.76	0.84	-1.06	0.66	0.74	0.81	-0.68	0.82	1.41	1.64	1.35	1.3	2.24	1.73	1.69	2.06	1.47	-1.06	1.21	-0.6	-1.14	0.76	1.12	1.42	-1.59	-1.04	0.69	1.16	-0.62	-1.3	-0.83	1.09	-0.83	-0.57	0.7	1.03	0.67	-0.79	-1.63	1.12	-0.68	0.86	-1.3	0.64	1.11
MRNA_SPLICE_SITE_SELECTION	0.74	-1.61	-1.17	-0.67	-1.46	-0.9	-1.32	0.7	-1.14	-0.9	1.08	-0.87	2.43	1.83	1.46	2	1.74	2.45	1.9	1.97	-0.95	0.94	-0.85	0.62	-1.16	0.9	-1.21	-1.32	-0.68	0.71	-0.93	0.99	1.52	1.77	0.82	0.91	-0.68	-0.94	1.08	1.26	-0.82	1.29	-0.86	0.7	-0.73	-0.72	-1.24	1.64	-0.9
V.PPARG_01	1.52	-0.73	-1.07	-1.47	0.86	0.71	-0.66	0.96	-0.75	0.96	-0.89	0.75	0.8	-1.15	-1.14	0.85	1.66	0.88	0.79	2	0.76	1.4	-0.83	-1.25	-1.51	-1.07	-0.67	1.39	1.5	-1.59	1.14	-1.27	0.89	-1.49	-0.53	0.69	0.87	-0.66	0.7	-1.11	-0.88	-1.39	-0.82	0.87	-1.05	0.92	-0.81	1.19	1.03
module_439	0.8	-0.66	-1.49	-1.05	-0.68	1.02	-0.9	0.56	0.98	1.69	0.72	-0.96	1.47	1.48	1.11	1.31	1.72	1.26	1.52	1.33	-0.72	0.8	-1.08	1.19	1.11	-1.09	0.95	-1.35	-1.28	-0.82	-0.83	1.13	1.16	0.82	0.88	-1.18	-0.9	-0.78	1.02	0.61	0.9	1.4	1.55	1.51	-0.9	0.97	-0.43	-1.03	0.58
PHOSPHATASE_INHIBITOR_ACTIVITY	1.49	-0.82	-0.74	1.01	-1.09	0.79	-1.05	1.17	1.15	0.62	-1.29	1.22	1.63	1.73	1.96	-0.72	2.45	1.57	2.05	2.35	0.91	0.95	0.87	1.31	-0.74	-0.97	-0.6	1.03	-1.24	1.15	-0.86	1.31	0.81	-1.05	-0.68	-0.7	-1.07	-0.65	-0.7	-0.99	-0.81	-0.58	0.61	1.26	-1.24	-1.24	-1.12	-0.54	-0.69
module_392	0.7	-0.92	-0.87	-0.51	0.88	1.76	0.76	0.5	1.23	-0.82	-0.74	1.09	-1.06	-0.9	0.82	0.88	0.99	1.52	1.26	1.41	-1.13	-0.99	-0.94	-0.75	-1.68	-0.61	-0.94	0.68	0.85	-0.62	1.14	1.24	1.81	-0.82	-1.06	-1.24	-1.02	-0.97	0.76	0.89	0.93	-0.85	0.97	0.93	-0.96	-1.2	-1.86	0.69	-0.99
module_457	1.17	0.95	0.76	0.84	0.89	1.53	0.99	1.06	1.78	-0.67	-0.81	0.75	-1.52	-0.9	-0.52	-0.78	0.89	0.67	1.24	1.11	-1.52	1.1	-1.05	-1.68	-2.57	0.56	-1.07	-0.86	0.71	-0.86	0.81	-0.89	-0.59	-1.58	-1.18	-1.3	-1.23	-0.83	-0.55	-1.47	1.06	-1	0.65	0.88	-1.06	-1.13	-1.68	-0.82	-0.98
BIOCARTA_SET_PATHWAY	1.2	-0.73	-0.74	0.98	0.87	1.16	-0.81	0.77	-0.54	0.96	0.62	0.74	-1.3	-0.98	-0.86	-0.83	-0.98	-0.75	1.08	1.21	0.86	-0.58	0.75	0.59	-0.96	0.99	0.94	1.39	-1.24	0.73	-0.82	1.18	1.64	-0.8	-0.5	0.71	-1.11	0.95	-1.54	-1.11	0.58	-0.6	-0.73	1.27	-0.77	0.67	-1.45	-0.6	-0.62
BIOCARTA_SET_PATHWAY1	1.2	-0.73	-0.74	0.98	0.87	1.16	-0.81	0.77	-0.54	0.96	0.62	0.74	-1.3	-0.98	-0.86	-0.83	-0.98	-0.75	1.08	1.21	0.86	-0.58	0.75	0.59	-0.96	0.99	0.94	1.39	-1.24	0.73	-0.82	1.18	1.64	-0.8	-0.5	0.71	-1.11	0.95	-1.54	-1.11	0.58	-0.6	-0.73	1.27	-0.77	0.67	-1.45	-0.6	-0.62
CELLULAR_COMPONENT_DISASSEMBLY	0.83	-0.88	0.71	0.77	0.86	1.02	0.73	1.14	-0.91	0.94	-0.72	-0.73	-1.09	-1.05	-0.96	-0.94	-0.69	-1.29	1.36	-0.66	1.46	1.13	1.04	-1.14	-1.07	-0.56	0.66	0.64	-1.02	0.88	-0.77	-0.81	1.04	1.22	-0.9	-0.81	-0.64	-0.96	-0.72	-0.64	1.08	0.58	-0.61	0.98	1.01	-1.19	-0.8	0.63	0.92
CELLULAR_PROTEIN_COMPLEX_DISASSEMBLY	0.88	-0.92	-0.83	0.83	-0.56	1	0.74	0.77	-0.88	0.71	-0.87	-0.52	-1.41	-1.18	-1.01	-0.85	-0.7	-0.41	1.28	1.47	1.16	-0.98	1.05	0.84	0.76	1.04	0.83	1.05	-1.1	0.89	-0.57	-0.91	1.08	-0.96	-1.16	-0.75	-0.87	0.61	1.27	0.93	-0.6	0.42	-0.52	-0.5	-0.67	-1.01	-0.96	1.44	1.31
PROTEIN_COMPLEX_DISASSEMBLY	0.57	-0.68	-1.05	-1.32	-0.77	1.31	0.65	0.64	0.87	0.89	-0.99	-0.62	-1.25	-1.26	-1.04	0.92	-0.83	-0.6	1.34	0.84	1.07	-1.11	1.1	0.98	0.86	1.01	0.88	0.86	-1.1	0.97	-0.58	-0.86	1.29	-0.79	-1.38	-0.83	-0.84	-0.82	0.82	0.77	0.7	-0.66	-0.55	-0.56	0.78	-0.99	-1.03	1.32	1.63
MACROMOLECULAR_COMPLEX_DISASSEMBLY	0.57	-0.68	-1.05	-1.32	-0.77	1.31	0.65	0.64	0.87	0.89	-0.99	-0.62	-1.25	-1.26	-1.04	0.92	-0.83	-0.6	1.34	0.84	1.07	-1.11	1.1	0.98	0.86	1.01	0.88	0.86	-1.1	0.97	-0.58	-0.86	1.29	-0.79	-1.38	-0.83	-0.84	-0.82	0.82	0.77	0.7	-0.66	-0.55	-0.56	0.78	-0.99	-1.03	1.32	1.63
RIBONUCLEOPROTEIN_BINDING	1.08	-0.62	-1.17	0.83	1.04	0.77	-0.74	-0.65	0.86	-0.66	-0.96	0.73	0.95	1.12	0.98	1.34	1.75	1.5	1.81	1.47	1.49	-1.26	-1.07	0.65	-1.16	1.16	0.72	0.55	0.98	0.7	0.78	-1.01	-1.33	-1.12	-0.85	-1.17	-1.01	-0.83	-1.07	-0.64	0.52	-1.08	1.4	0.43	-0.91	-1.04	-0.71	0.96	-0.53
GNF2_MBD4	-1.09	-0.96	1.33	0.69	0.85	0.74	1.06	0.97	-1.14	1.41	1.31	0.98	0.83	1.53	1.7	1.13	1.8	1.93	1.84	1.42	0.88	-1.04	-0.78	0.54	0.89	0.49	-0.77	-1.01	-1.58	-1.02	-0.66	-1.13	-1.18	-1.2	0.62	-1.12	-1.38	0.82	-1.2	-1.69	1.06	0.92	0.77	-1.18	-0.95	-1.16	1.31	-1.4	-1.02
MORF_EIF4A2	0.5	-1.25	-1.55	-0.9	1.06	1.19	-0.65	-0.98	-0.83	1.09	1.07	0.89	-0.7	1.03	1.35	1.01	1.88	1.95	1.77	1.66	0.91	-1.23	1.06	0.53	1.64	-0.6	-0.92	-0.78	-1.41	-0.76	-0.79	1.31	-0.48	-1.79	0.97	-1.15	-1.56	-0.62	-1.49	-0.82	-0.63	0.68	1.42	-0.74	-0.71	-1.16	-0.81	-1.38	-0.78
module_83	0.53	-0.84	-0.68	-1.17	1.2	1.02	0.85	-1.05	-0.97	1.19	1.09	1.22	0.94	1.26	1.49	1.5	1.83	1.36	2.19	1.17	0.88	-1.62	1.13	1.18	1.41	-0.98	-0.89	-1.07	-1.43	-0.9	-0.88	-1.22	-1.27	-2.21	0.78	-1.16	-1.76	-0.94	-1.26	-0.88	-0.95	0.89	0.74	-0.95	-0.83	-0.87	1.03	-1.58	-0.83
module_114	0.6	-0.8	-1.07	-1.24	0.95	0.86	-0.93	-1.04	0.71	1.12	1.03	1.01	0.89	1.09	1.49	1.53	1.66	1.26	2.04	1.01	0.97	-1.21	1.1	0.71	1.98	-1.04	-0.95	-1.02	-1.64	-0.92	-1.07	-1.17	-1.23	-2.12	0.7	-1.1	-1.53	-0.89	-1.28	-0.84	-0.8	0.98	0.59	-0.98	-0.84	-0.8	-0.77	-1.67	-0.59
module_151	0.67	-0.8	-1.11	-1.18	0.98	0.82	-0.92	-1.09	0.73	1.09	1.03	1.01	0.78	1.08	1.46	1.51	1.83	1.23	2.01	1.01	0.95	-1.2	1.11	0.76	1.64	-0.6	-0.97	-1.07	-1.64	-0.85	-1.03	-1.19	-1.33	-2.2	0.63	-1.11	-1.48	-0.94	-1.26	-0.81	-0.8	0.98	0.98	-0.98	-0.8	-0.79	-1.52	-1.73	-0.56
GNF2_UBE2I	-0.77	-0.72	0.73	-0.61	0.77	0.92	-0.73	0.63	0.39	1.58	0.6	0.72	1.06	1.62	1.11	1.74	2.06	1.84	1.88	1.72	1.16	0.61	0.71	0.63	1.5	0.83	1.16	-0.96	-0.98	0.62	0.7	-0.91	-1.1	-1.35	-0.84	-1.22	-0.84	0.62	-1.05	-1.64	-0.84	-0.53	0.7	1	-0.77	-0.69	0.85	-0.72	0.68
module_32	0.64	-0.56	-0.54	-1.02	1.21	1.01	1.21	-0.72	-0.86	1.03	0.99	0.97	1.31	1.67	1.22	1.48	2.29	2.13	2.1	1.91	0.85	-1.51	0.95	-0.47	1.26	-1.18	-1.24	-0.82	-1.63	-0.74	-1.1	-1.17	-0.8	-1.42	0.84	-1.2	-1.37	0.74	-1.39	-1.66	-0.73	0.85	0.85	-0.71	-0.77	-1.15	-0.86	-0.8	0.63
RNA_BINDING	-0.61	-0.82	-1.08	-0.79	1.46	1.25	1.25	0.61	0.96	-1	1.02	0.82	-0.86	-0.78	-0.72	0.56	2	1.83	1.17	1.66	-1.32	-1.47	1.04	-1.16	0.96	-0.76	-1.32	-1.11	-1.23	-0.92	-0.92	-1.11	1.1	-1.72	0.83	-0.94	-1.27	0.69	0.58	-1.15	0.9	0.71	0.82	0.78	-0.81	-1.06	-1.44	0.72	-0.82
REACTOME_GENE_EXPRESSION	0.6	-0.68	-0.8	-0.92	1.18	1.4	0.96	0.62	0.84	0.95	0.76	1.12	0.88	-0.84	1.19	1.28	2.1	2.01	1.83	1.9	-1.48	-1.16	-0.7	-0.77	-1.36	-1.02	-1.02	-1.08	-1.5	-0.69	-0.7	-1.22	-1.01	-1.42	-0.7	-1.05	-1.24	0.6	-1.26	-1.22	-0.64	0.66	0.73	0.85	1.14	-0.94	-1.07	-0.61	0.59
REACTOME_GENE_EXPRESSION1	0.6	-0.68	-0.8	-0.92	1.18	1.4	0.96	0.62	0.84	0.95	0.76	1.12	0.88	-0.84	1.19	1.28	2.1	2.01	1.83	1.9	-1.48	-1.16	-0.7	-0.77	-1.36	-1.02	-1.02	-1.08	-1.5	-0.69	-0.7	-1.22	-1.01	-1.42	-0.7	-1.05	-1.24	0.6	-1.26	-1.22	-0.64	0.66	0.73	0.85	1.14	-0.94	-1.07	-0.61	0.59
MORF_SART1	0.7	-0.86	-1.16	-0.77	1.01	0.94	1.25	-0.88	0.77	1.69	0.84	1.17	0.68	1.76	1.64	1.83	2.19	2.19	2.23	1.92	0.75	-1.45	1.01	1.18	2.07	1.05	-1.19	-1.22	-1.06	-1.06	0.7	1.19	-0.73	-1.35	0.93	-0.93	-1.26	0.71	-0.8	-0.88	-0.63	-0.91	-0.86	0.66	0.73	-1.15	-0.66	-1.27	0.78
MORF_UBE2I	0.6	-0.73	-0.78	-0.83	0.97	1.03	1.02	-1.06	0.72	1.41	0.82	0.82	1.07	1.69	1.35	1.59	2.13	2.29	2.02	1.93	0.87	-1.32	0.71	0.56	1.37	-0.51	-0.72	-0.74	-1.3	0.5	-0.63	1.26	-0.88	-1.7	0.9	-1.21	-1.28	-0.59	-0.62	-1.03	-0.5	0.53	0.68	0.77	-0.95	-1.04	-0.82	-0.62	0.64
MORF_CCNI	0.65	-1.05	-1.36	-1.05	0.77	0.8	0.76	-1.06	-0.67	1.16	-0.68	0.8	-0.66	1.06	1.13	1.45	1.84	2.04	1.71	1.41	0.92	-1.21	1.07	-0.85	1.57	0.44	-0.92	0.68	-1.4	-0.55	-0.79	1.25	0.42	-1.73	0.88	-0.88	-1.21	-0.57	-0.91	-0.86	-0.62	0.68	0.92	0.7	0.93	-0.99	0.54	-0.61	-0.75
MORF_EIF3S6	0.77	-0.8	-0.84	-0.59	-0.62	0.85	-0.91	-1.07	0.76	1.22	-0.61	0.58	-1.25	1.21	0.79	0.8	1.73	1.76	1.69	1.5	0.76	-1.23	0.94	0.84	1.17	1.05	-0.9	-0.7	-1.12	-0.8	-0.62	1.17	0.46	-1.72	0.68	-0.99	-1.16	-0.66	-1.27	-1.12	-0.59	0.52	-0.5	0.62	0.68	-1.04	-0.59	-0.74	-0.76
GCM_ANP32B	0.56	-0.86	0.53	-0.74	0.9	1.22	1.02	-0.92	1.19	1.38	1.12	0.61	-1.52	-0.77	0.79	0.79	1.31	1.46	1.27	1.17	-1.26	-1.32	0.9	0.63	1.31	1.12	-1.17	-0.88	-1.23	-0.62	0.85	1.18	-0.92	-2.03	-0.83	-1.06	-1.44	0.59	-1.32	-1.48	0.86	0.81	0.88	-0.73	-0.67	-0.76	0.94	-1.53	0.8
GCM_CBFB	-0.65	-0.73	0.74	0.71	0.78	1.03	1.06	0.6	1.11	1.5	0.86	0.84	-1.26	0.93	0.75	0.5	0.96	1.15	1.69	0.87	0.85	-1.1	-0.71	1.15	0.86	-0.62	0.86	-1.09	-0.98	0.81	0.72	-0.93	-0.79	-1.47	0.96	-1.18	-1.01	0.73	-1.31	-0.77	0.94	-0.51	-0.56	0.77	-0.77	-1.18	-1.04	-0.7	0.59
GCM_PPP1CC	0.5	-0.7	0.9	0.77	1.01	1.14	1.34	-0.64	0.89	1.43	0.62	0.79	-1.45	0.87	-0.54	-0.66	1.43	1.2	1.72	-0.63	-0.59	-1.39	-0.73	0.98	1.46	1.3	-0.82	-0.87	-0.74	-0.86	0.86	1.28	-0.84	-1.08	0.75	-1.2	-1.08	0.66	-1.46	-1.2	0.79	-0.81	0.83	-0.82	-0.98	-1.25	-1.08	-1.01	0.62
GNF2_NPM1	0.55	-0.94	0.51	-0.85	0.83	1.29	1.07	-1.01	1.03	0.69	0.68	0.65	-1.37	-1.11	-0.97	-0.82	1.14	0.87	1.32	1.32	-1.63	-1.22	0.71	-1.2	-1.69	-0.83	0.8	-0.73	-1.21	-0.59	0.84	1.21	0.54	-2.23	-0.69	-1.19	-1.46	-0.97	-1.47	-1.62	1.1	-0.96	0.91	-0.77	-1.05	-1.25	-1.73	-1.46	-1.09
GCM_PFN1	0.96	0.54	-0.97	0.66	1.41	1.01	1.31	0.89	1.01	0.97	1.42	0.85	-0.63	1.32	1.57	1.46	1.35	1.03	1.5	1.08	0.9	-1.36	1.04	0.76	1.64	-0.94	0.83	0.94	-1.5	-0.76	-0.68	-1.13	-1.69	-2.15	0.8	-0.92	-1.84	-0.73	-0.65	-0.69	-1.1	0.49	1.35	1	-1.12	-0.98	0.56	-1.36	1.59
GCM_CSNK2B	0.66	-0.85	-0.92	0.71	1.22	1.11	1.35	-0.87	1.18	0.89	1.12	1.51	-0.89	1.57	1.14	1.45	1.94	1.53	2.29	1.43	0.86	-1.44	0.94	0.69	1.65	-0.53	-0.71	0.81	-1.68	0.8	-0.96	-1.15	-1.68	-2.23	0.94	-1.22	-1.27	-0.67	-1.57	-1.63	-0.62	-0.49	1.02	-0.92	-0.86	-0.95	-0.85	-1.35	0.9
GCM_APEX1	1	-0.71	0.71	0.65	1.1	1.23	1.36	-0.84	1.13	1.2	0.99	0.98	-1.19	1.33	1.01	1.17	1.52	1.45	1.88	1.5	0.78	-1.43	0.99	-0.75	1.31	0.64	-0.66	0.62	-1.3	0.62	0.79	1.26	-1.17	-1.75	0.62	-1.24	-1.28	0.55	-1.41	-1.8	0.71	0.83	0.64	-0.75	-0.9	-1.19	-1.05	-1.54	0.64
GCM_PSME1	0.52	-0.81	-0.77	-1.11	1.29	0.93	1.34	-0.7	1.08	1.48	1.24	1.2	-1.13	1.54	1.11	1.18	2	1.62	2.07	1.34	1.05	-1.18	0.96	0.77	1.38	-0.95	-0.72	0.72	-1.18	0.81	-0.75	1.28	-1.22	-1.75	0.89	-1.27	-1.29	0.82	-1.63	-1.63	0.66	0.72	0.85	-1.12	-0.97	-1.19	-1.66	-1.31	0.52
GCM_ACTG1	0.64	-0.98	-0.54	-0.59	1.37	1.25	1.31	-0.94	1.23	1.44	1.16	1.38	-0.43	1.44	1.17	1.24	1.56	1.56	2.16	1.06	0.79	-1.54	0.99	0.83	1.54	-0.67	-0.71	-0.82	-1.42	0.87	0.73	1.24	-1.37	-1.86	0.82	-1.28	-1.62	0.8	-1.37	-1.84	0.88	0.82	-0.7	-1.05	-1	-1.17	-1.49	-1.39	0.63
module_447	0.77	-0.81	-0.55	-0.6	-0.88	1.24	0.92	-0.77	0.86	1.99	0.72	-0.68	-1.56	0.71	0.74	0.99	1.12	1.14	1.46	1.43	-1.48	0.95	-0.86	-1.46	-0.57	1.01	-1.04	-1.36	-0.74	-0.88	-1.04	-1.14	-0.86	-1.38	0.99	0.88	-1.29	0.56	0.97	1.16	0.8	1.24	1.21	1.07	1.06	-0.71	1.26	1.16	-0.6
module_115	1.27	-0.57	0.57	-0.67	0.7	1.09	0.99	0.56	1.04	1.26	0.99	1.76	1	1.43	1.07	1.6	1.4	1.67	1.85	1.61	-1.28	-1.69	0.85	0.92	-1.42	-0.79	-0.98	0.66	-0.95	0.86	-0.87	1.31	-0.85	0.57	0.8	1.13	1.14	0.93	-0.53	-0.69	-0.98	-0.65	0.68	-0.59	0.81	0.92	-0.67	-1.25	0.64
module_149	1.42	-0.66	-0.83	0.75	0.7	0.92	0.82	-0.58	1.05	1.3	0.96	1.04	1.18	1.44	1.29	1.56	1.72	1.77	1.97	1.6	-1.3	-1.81	-0.71	-0.52	-1.73	-0.7	0.58	0.63	-0.7	-0.83	0.83	1.31	-0.99	0.65	0.77	-0.73	-0.7	1.07	-0.64	-0.72	0.53	-0.63	0.99	0.59	-0.75	-0.74	-0.76	-1.43	-1.09
REGULATION_OF_TRANSLATIONAL_INITIATION	0.79	-0.74	-0.76	-1.25	-0.86	0.84	-1.05	0.69	0.98	1.51	-1.1	0.58	1.52	1.33	1.47	0.86	1.57	1.5	1.57	1.59	-1.44	1.01	-0.86	0.93	-1.25	0.73	-0.6	0.55	-0.97	0.84	0.62	1.32	0.86	1.59	1	0.99	-1.24	-1.11	-1.22	1	-0.93	0.57	0.94	0.58	-0.82	-0.69	0.73	-0.63	-1.01
module_81	1.22	0.98	-0.76	0.67	0.66	0.94	0.46	0.75	0.86	1.51	0.63	1.37	1.22	0.94	1	1.92	1.87	1.81	2.13	1.43	-1.19	-1.37	0.8	-0.64	-1.33	0.6	-0.74	0.87	-1.08	-1.24	-1.15	1.06	-0.92	0.67	0.81	1.06	-0.73	1.02	-0.95	-0.92	-1.17	-0.69	0.88	0.78	0.81	0.72	1.06	0.85	0.8
REACTOME_ASSOCIATION_OF_LICENSING_FACTORS_WITH_THE_PREREPLICATIVE_COMPLEX	-1.11	-1.19	-0.72	-0.78	0.58	0.89	-1.16	0.5	-0.82	-1.81	-0.97	0.52	-0.55	1.74	0.99	1.07	2.52	1.69	1.62	2.12	0.92	-1.14	-1.08	-1.59	-1.55	-0.87	-0.99	-1.52	1.03	0.98	-0.68	-1.32	1.34	1.04	-1.16	1.29	-1.02	1.74	0.87	1.09	-0.84	-0.55	0.86	1.36	1.13	-0.74	0.8	0.66	-0.95
REACTOME_ASSOCIATION_OF_LICENSING_FACTORS_WITH_THE_PREREPLICATIVE_COMPLEX1	-1.11	-1.19	-0.72	-0.78	0.58	0.89	-1.16	0.5	-0.82	-1.81	-0.97	0.52	-0.55	1.74	0.99	1.07	2.52	1.69	1.62	2.12	0.92	-1.14	-1.08	-1.59	-1.55	-0.87	-0.99	-1.52	1.03	0.98	-0.68	-1.32	1.34	1.04	-1.16	1.29	-1.02	1.74	0.87	1.09	-0.84	-0.55	0.86	1.36	1.13	-0.74	0.8	0.66	-0.95
REACTOME_CDC6_ASSOCIATION_WITH_THE_ORC.ORIGIN_COMPLEX	-0.96	-0.98	-1.13	-0.61	0.86	1.14	-0.88	-0.61	-0.76	-1.63	0.75	-0.67	0.89	2.13	1.66	2.14	2.55	2.23	1.54	2.14	0.91	0.8	-0.69	-1.18	-1.73	1.56	1.01	-0.84	0.63	0.89	-1.26	-1.19	0.92	0.96	-0.84	1.33	0.78	1.23	1.07	0.82	-0.93	-0.76	0.62	1.02	1	-0.97	0.65	0.79	0.67
REACTOME_CDC6_ASSOCIATION_WITH_THE_ORC.ORIGIN_COMPLEX1	-0.96	-0.98	-1.13	-0.61	0.86	1.14	-0.88	-0.61	-0.76	-1.63	0.75	-0.67	0.89	2.13	1.66	2.14	2.55	2.23	1.54	2.14	0.91	0.8	-0.69	-1.18	-1.73	1.56	1.01	-0.84	0.63	0.89	-1.26	-1.19	0.92	0.96	-0.84	1.33	0.78	1.23	1.07	0.82	-0.93	-0.76	0.62	1.02	1	-0.97	0.65	0.79	0.67
NEGATIVE_REGULATION_OF_CYTOSKELETON_ORGANIZATION_AND_BIOGENESIS	0.99	0.96	1.76	-0.83	0.92	1.17	-1	0.9	0.58	1.45	-1.05	-0.58	-1.07	0.83	-1.04	-1.19	-1.89	-1.88	0.82	-1.05	1.4	0.6	0.74	-0.58	1.36	-0.76	1.02	0.89	-1.41	-1.28	-0.67	0.73	-1.44	0.97	0.83	0.7	0.77	-0.71	1.13	0.69	1.12	-0.81	-0.68	-1.08	1.23	1.31	-1.04	0.66	0.9
MICROTUBULE_POLYMERIZATION_OR_DEPOLYMERIZATION	1.38	-0.75	1.48	1.06	-0.91	-1.18	-1.88	-0.93	1.03	-1.1	-0.91	-1.1	-1.19	-0.62	-0.53	-0.95	-1.64	-1.92	1.01	-1.01	-0.64	-0.61	-0.98	0.65	-1.61	0.86	1.43	-1.12	0.91	-1.27	-0.66	-0.93	-1.33	1.16	-0.6	-0.88	1.21	0.53	-1.04	0.73	1.19	-0.87	-0.79	0.47	0.79	0.78	-1.07	0.79	0.69
REGULATION_OF_PROTEIN_POLYMERIZATION	0.88	1.05	1.11	-1.12	0.89	0.71	-1.08	-0.61	1.02	1.28	1.32	0.79	-1.42	-0.54	1.43	0.68	1.66	-1.09	0.6	0.93	-0.74	-0.87	-1.16	-1.24	-2.26	-1.61	1.09	-1.1	1.03	1.13	-0.92	-0.98	-1.75	-0.69	-0.79	1.14	-0.82	-1.26	0.77	-0.51	-1.64	0.81	0.59	0.7	-1.18	-1.22	-0.72	-0.75	-0.87
PROTEIN_POLYMERIZATION	0.79	1.07	0.77	-1.21	0.85	1.14	-1.06	0.85	0.88	1.04	-0.65	0.62	-1.46	0.89	1.26	-0.73	0.93	-1.07	0.58	-1.03	-0.67	-0.79	-0.85	-0.84	-2.18	-0.84	1.13	-1.23	1.12	1.41	-0.62	-1.15	-1.37	0.92	-0.73	-0.94	-0.56	-0.86	0.55	0.69	-1.61	0.69	0.49	-0.53	-0.97	-1.08	0.95	-0.78	-1.05
REGULATION_OF_ACTIN_POLYMERIZATION_AND_OR_DEPOLYMERIZATION	1.13	1.1	1.02	-0.6	0.81	1.33	1.04	1.08	1.12	1.77	-0.85	0.65	-2.04	-0.97	-0.45	-0.73	0.86	-1.14	-1.01	1.14	1.09	1.29	0.92	-1.06	-1.82	-0.91	0.86	-1.15	0.69	-0.64	0.59	-0.83	-0.85	-1.67	-0.68	1.27	0.86	-0.81	0.75	0.64	-1.86	0.94	-0.85	0.71	-0.9	-0.79	-0.94	-0.75	1.04
REGULATION_OF_ACTIN_FILAMENT_LENGTH	0.87	0.71	1.32	-1.32	0.88	1.11	0.91	1.21	1.14	-1.05	-1.33	0.84	-2.2	-1.11	-0.84	-1.62	-0.57	-1.59	-0.82	0.89	0.91	0.58	0.83	-1.38	-1.07	-1.34	1.02	-1.19	0.58	-0.75	-0.82	1.21	-0.79	-1.65	0.88	1.08	-0.6	-0.95	0.68	0.71	-1.29	0.82	-0.92	0.79	-1.1	-0.82	-0.87	0.6	0.69
REGULATION_OF_CELLULAR_COMPONENT_SIZE	0.87	0.71	1.32	-1.32	0.88	1.11	0.91	1.21	1.14	-1.05	-1.33	0.84	-2.2	-1.11	-0.84	-1.62	-0.57	-1.59	-0.82	0.89	0.91	0.58	0.83	-1.38	-1.07	-1.34	1.02	-1.19	0.58	-0.75	-0.82	1.21	-0.79	-1.65	0.88	1.08	-0.6	-0.95	0.68	0.71	-1.29	0.82	-0.92	0.79	-1.1	-0.82	-0.87	0.6	0.69
ACTIN_POLYMERIZATION_AND_OR_DEPOLYMERIZATION	0.84	0.94	0.92	-0.98	-0.71	0.43	0.85	1.21	1.15	1.88	-0.68	0.67	-1.49	1.01	0.72	1	1.75	0.94	1.2	1.79	1.48	-0.73	0.89	-1	-1.13	-0.93	0.68	-0.74	0.58	-0.7	0.99	-1.25	-1.03	0.78	-0.8	-0.77	-1.16	-1.16	1.01	0.89	-1.25	1.11	-0.66	0.64	-1.04	-0.83	-1	-1.07	-0.72
ACTIN_FILAMENT_POLYMERIZATION	0.6	1.28	0.85	0.85	0.88	0.94	-0.59	1.13	1.19	1.28	-1.06	0.57	-1.94	-1.34	0.73	-1.28	1.07	-1.44	-0.62	0.71	-0.8	-0.96	0.76	-0.77	-1.2	-0.93	0.95	-0.84	0.99	1.01	0.73	-0.98	-0.68	-1.04	-0.74	1	-1.27	-1	0.77	0.95	-1.53	0.82	-0.7	-0.77	-0.83	-0.88	0.81	-1.06	0.66
POSITIVE_REGULATION_OF_CYTOSKELETON_ORGANIZATION_AND_BIOGENESIS	1.19	1.21	0.62	-0.95	-0.76	0.72	-1.1	-1.07	0.72	-0.77	1.27	0.58	-1.82	-1.22	-1.19	-1.29	-1.65	-1.94	-1.69	-1.39	-0.88	-1.38	-0.76	-0.99	-1.52	0.94	1.51	-1.12	1.54	-0.83	-0.9	1.09	-0.9	0.94	0.9	0.78	-1.33	0.7	-1.03	1	-0.77	1.18	-0.85	-1.06	0.7	0.75	0.62	1.12	1.1
REGULATION_OF_ORGANELLE_ORGANIZATION_AND_BIOGENESIS	0.73	1.42	0.82	-0.77	1	-0.62	-0.55	1.19	1.35	-1.3	-1.11	0.78	-1.23	0.91	-0.98	-0.98	-0.64	-1.3	0.65	-1.05	0.86	0.97	1.01	1.03	-0.8	1.16	1.38	-0.96	0.7	0.95	-0.78	1.29	-1.08	-0.82	0.84	0.67	-0.85	-0.98	0.59	0.85	-0.82	-0.8	-0.69	-0.85	-0.78	0.79	-0.93	0.62	0.98
REGULATION_OF_CYTOSKELETON_ORGANIZATION_AND_BIOGENESIS	1.18	1.18	1	0.83	0.92	0.64	-1.17	-0.66	0.91	-1.19	-1.25	1.17	-1.56	-1.05	-1.22	-1.16	-1.29	-1.89	-0.92	-1.38	-0.54	0.62	1.06	-0.66	0.56	0.91	1.18	-1.08	1.12	-0.61	-0.56	1.06	-1.28	-0.74	0.68	0.79	-0.7	-0.52	-0.68	-0.66	0.84	-0.78	-0.91	-0.69	0.82	0.84	-1.05	0.99	1
NEGATIVE_REGULATION_OF_CELL_CYCLE	0.87	1.25	1.32	-0.66	-1.03	0.95	1.8	1.57	1.24	1.14	1.02	0.72	-0.58	-0.9	-1.99	-1.21	-1.34	-1.78	0.72	-0.84	1.19	-1.49	-0.69	-0.96	1.64	0.77	1.34	0.54	1.37	1.11	0.79	1.02	1.41	0.9	-1.12	-1.02	-0.62	-1.1	-1.23	1.58	-0.88	0.85	-1.35	-0.98	1.08	0.9	1.46	-1.09	-1.38
CELL_CYCLE_ARREST_GO_0007050	1.12	1.25	-0.74	-0.64	-0.74	0.91	1.16	1.33	1.24	1.24	0.93	-0.71	-1.45	-1.6	-2.1	-1.77	-2.24	-1.96	-0.92	-1.18	-0.82	-1.17	0.76	0.97	1.86	0.71	1.44	1.02	0.99	1.01	0.9	1.02	1.22	1.39	0.76	-0.83	-0.65	1.39	-1.31	0.57	1	-1.17	-1.67	-1.09	0.99	0.93	1.04	-1.18	-1.03
BIOCARTA_PS1_PATHWAY	0.84	-1.02	0.61	-1.03	-0.99	-1.23	-1.14	1.16	0.95	0.99	1.14	0.64	1.45	2.06	1.27	1.98	2.07	1.73	1.25	0.86	0.75	0.47	0.82	-1.06	0.64	-1.39	0.86	1.27	1.74	1.05	0.65	0.69	0.8	0.77	-0.82	0.81	-1.29	-1.44	0.82	0.91	-0.94	-1.09	-0.63	-0.73	1.01	0.8	0.47	0.73	0.58
BIOCARTA_PS1_PATHWAY1	0.84	-1.02	0.61	-1.03	-0.99	-1.23	-1.14	1.16	0.95	0.99	1.14	0.64	1.45	2.06	1.27	1.98	2.07	1.73	1.25	0.86	0.75	0.47	0.82	-1.06	0.64	-1.39	0.86	1.27	1.74	1.05	0.65	0.69	0.8	0.77	-0.82	0.81	-1.29	-1.44	0.82	0.91	-0.94	-1.09	-0.63	-0.73	1.01	0.8	0.47	0.73	0.58
BIOCARTA_GSK3_PATHWAY	1.44	0.57	-0.57	-0.8	-1.05	1	-0.79	0.74	1.34	0.98	0.58	0.65	0.9	0.76	-0.56	-0.8	0.67	-0.63	1.4	1.12	1.15	0.79	-0.84	-1.51	-1.85	-0.84	0.77	-1.37	1.33	1.11	1.53	-0.78	0.93	1.24	0.96	0.96	-0.89	-0.74	1.46	1.75	-0.96	0.72	-1.17	0.88	0.84	-0.96	1.17	0.63	1.05
BIOCARTA_GSK3_PATHWAY1	1.44	0.57	-0.57	-0.8	-1.05	1	-0.79	0.74	1.34	0.98	0.58	0.65	0.9	0.76	-0.56	-0.8	0.67	-0.63	1.4	1.12	1.15	0.79	-0.84	-1.51	-1.85	-0.84	0.77	-1.37	1.33	1.11	1.53	-0.78	0.93	1.24	0.96	0.96	-0.89	-0.74	1.46	1.75	-0.96	0.72	-1.17	0.88	0.84	-0.96	1.17	0.63	1.05
BIOCARTA_PITX2_PATHWAY	0.71	0.87	0.9	0.76	-1.36	-0.79	-1.93	1.15	0.97	0.89	0.98	0.91	1.95	1.57	1.43	1.73	1.81	1.41	1.72	2.17	0.93	1.15	0.77	-1.26	0.81	-1.01	-0.7	0.97	0.94	0.56	1.04	0.9	0.92	-0.92	-0.77	0.8	-0.51	-1.64	1.58	1.24	0.98	0.98	-0.93	0.58	0.97	0.86	1.05	1.14	0.55
BIOCARTA_PITX2_PATHWAY1	0.71	0.87	0.9	0.76	-1.36	-0.79	-1.93	1.15	0.97	0.89	0.98	0.91	1.95	1.57	1.43	1.73	1.81	1.41	1.72	2.17	0.93	1.15	0.77	-1.26	0.81	-1.01	-0.7	0.97	0.94	0.56	1.04	0.9	0.92	-0.92	-0.77	0.8	-0.51	-1.64	1.58	1.24	0.98	0.98	-0.93	0.58	0.97	0.86	1.05	1.14	0.55
LAMELLIPODIUM	1.13	0.8	0.85	-0.87	-0.98	-0.6	-1.15	-0.59	1.13	-0.98	1.07	-0.83	1.64	0.94	1.34	0.85	1.08	1.25	1.03	-0.98	0.92	-1.03	1.12	1.82	2.39	-1.1	-0.91	-1.46	-1	1.13	0.87	1.27	0.96	1.16	0.9	0.72	0.72	-1.67	-0.8	1.5	-0.74	-0.83	1.07	-0.81	1.17	-0.93	-1.23	1	-0.73
RUFFLE	0.98	0.7	-0.87	-1.24	-0.68	-0.86	1.11	-1.25	0.99	0.86	0.87	1.1	1.11	1.18	1.47	1.13	2.03	1.94	1.71	2.01	1.28	-1.4	1.01	0.62	1.74	1.19	0.71	-1.9	-0.83	-0.79	-0.71	1.18	-0.81	1.77	1.53	-0.83	-0.99	0.73	-0.94	0.48	1.04	-0.81	1.4	1.34	-0.95	-0.78	-1.12	-0.92	-0.79
LEADING_EDGE	1.14	0.6	-1.06	-0.7	-0.82	-0.97	1.15	-0.98	0.59	0.77	1.35	1.02	0.73	1.05	1.42	0.7	2.19	1.69	1.31	1.48	1.08	-1.86	1.05	1.39	1.97	0.78	-0.88	-1.57	-0.41	0.83	-0.52	1.24	-0.81	1.87	1.54	0.67	-0.84	-0.91	0.52	1.64	-0.77	-1.12	1.24	-0.68	-0.73	1.07	-0.9	0.8	-1.09
ESTABLISHMENT_OF_VESICLE_LOCALIZATION	1.07	1.38	1	-1.19	-0.91	1	1.16	0.84	0.9	0.83	-0.94	0.98	0.89	-1.1	-0.56	1.06	1.16	-1.07	1.6	0.99	-0.97	0.93	-0.91	0.96	-0.76	-0.83	1.02	0.57	-0.9	-1.55	0.89	-1.25	-0.95	0.93	-0.83	1	-0.58	-1.56	-1.06	-0.58	-1.1	1.31	-1.28	-0.99	0.95	-1.02	0.94	-0.5	0.76
VESICLE_LOCALIZATION	1.36	1.06	0.84	-1.18	-0.82	1.17	1.08	0.92	-1	1.17	-1.02	1.08	-0.9	-1.06	0.63	-0.62	1.25	-0.84	1.42	1.02	-1.03	0.82	0.94	0.72	-0.94	-1.05	0.83	-0.52	-0.84	-1.31	0.64	-1.25	-0.77	0.95	-0.6	1.11	-1.07	-1.53	-0.93	0.82	-1.02	1.12	-1.38	-1.19	1.05	-0.95	0.88	0.66	0.82
SECRETORY_GRANULE	-0.69	-1.19	-1.45	0.9	-0.83	0.75	-1.02	-1.03	0.86	0.87	-0.73	-1.75	-1.73	-1.94	-0.94	-1.24	-1.36	-1.27	0.99	-0.83	-1.06	-1.01	0.98	1.1	-0.9	1.02	1.28	1.06	-0.83	0.89	-0.8	1.12	-0.98	-1.51	-0.94	-0.75	-0.92	-1.57	1.21	-1.11	-1.31	1.03	-1.52	-1.88	1.17	-1.22	-1.31	-1.45	-0.88
CYTOPLASMIC_VESICLE	0.82	-0.53	0.76	0.9	-1.46	0.77	0.64	-0.61	0.77	1.02	0.92	-1.05	-0.92	-0.79	1.2	1	1	0.98	1.05	1.27	0.78	-1.07	0.71	-0.89	1.1	1.25	1.21	0.85	-0.45	0.58	-0.68	1.32	-1.11	-1.28	1.11	0.73	0.88	0.85	1.5	0.74	-1.02	-0.88	-1.15	-1.28	1.04	-1.2	0.82	-0.79	-0.56
CYTOPLASMIC_MEMBRANE_BOUND_VESICLE	0.8	-0.53	-0.87	0.83	-1.4	0.85	-0.73	-0.71	0.73	1.07	0.94	-1.05	-0.97	-0.92	1.19	0.92	0.94	0.72	1.13	1.31	0.77	-1.07	0.72	0.84	1.1	1.18	1.19	0.93	-0.45	0.59	-0.72	1.31	-1	-1.3	1.09	0.76	0.88	0.88	1.53	0.81	-1.32	-0.79	-1.17	-1.24	0.96	-1.18	0.76	-0.81	-0.6
MEMBRANE_BOUND_VESICLE	0.77	-0.52	-1.02	0.85	-1.39	0.79	0.87	-0.74	0.74	0.6	0.96	-1	-1.11	-1.01	1.14	0.77	0.73	-0.58	1	1.18	0.73	-1.15	0.68	0.81	1.14	1.19	1.08	0.88	0.49	0.54	-0.62	1.31	-1.14	-1.27	1.09	0.73	0.85	0.85	1.56	0.83	-1.36	-0.83	-1.18	-1.14	1	-1.17	0.69	-0.86	-0.56
VESICLE	0.83	-0.5	-0.92	0.82	-1.47	0.84	0.77	-0.72	0.87	0.96	0.94	-1.06	-1.03	-0.83	1.14	0.84	0.89	0.89	0.93	1.21	0.81	-1.16	-0.68	0.79	1.39	1.22	1.05	-0.9	-0.47	0.57	-0.42	1.31	-1.16	-1.31	1.13	0.69	0.86	-0.9	1.56	0.9	-1.03	-0.71	-1.13	-1.09	1.05	-1.16	0.7	-1.01	-0.51
module_395	0.74	0.94	-0.62	1.32	0.63	0.97	-0.78	-0.57	0.6	1.05	-0.62	-0.54	0.68	0.55	0.62	1.29	1.74	1.02	1.06	1.05	0.77	0.87	0.94	1.09	-0.95	0.68	-0.82	-0.8	0.83	-1.17	-1.33	-0.92	-0.96	-1.09	-1.17	-1.05	0.94	-0.76	1.03	1.18	0.81	0.78	1.18	0.61	0.75	0.77	1.27	0.9	-0.57
module_39	0.57	0.8	-0.83	1.36	-0.56	0.81	-0.59	-0.81	0.68	0.86	0.88	1.21	0.73	1.08	0.95	1.1	1.67	0.88	1.19	0.97	-0.61	1.01	1.24	1.5	-1.85	0.8	0.84	-0.67	-1.12	-1.21	-1.36	0.97	-1.46	0.95	1.24	-0.85	0.86	-0.98	0.77	1.25	0.82	0.84	0.82	0.75	0.7	0.71	1.3	0.87	-0.6
module_264	0.66	-0.66	-0.68	1.31	-0.39	0.83	-0.72	-0.98	0.82	1.01	0.95	1.06	0.69	0.97	0.79	1.07	1.56	0.95	1.1	0.92	-0.55	0.89	1.18	1.35	-1.91	0.6	0.72	-0.82	-1.15	-1.03	-1.34	0.89	-1.42	0.75	1.17	-0.78	0.9	-1.04	0.65	1.4	0.83	0.94	-0.8	0.68	0.71	0.7	1.34	-0.75	-0.6
COATED_VESICLE	0.65	-0.9	0.82	-1.08	0.83	0.93	1.24	1.16	1.26	1.26	0.99	0.56	1.32	1.35	1.44	1.09	1.75	1.39	1.72	1.68	-0.69	-0.74	-0.68	0.76	1	1	-0.59	-0.8	-0.86	1.01	-0.74	1.25	-0.97	-1.69	1.17	-0.72	1.09	1.12	1.57	-0.87	-0.8	-0.94	-1.12	-0.81	0.76	-0.82	-0.86	0.96	-0.71
CLATHRIN_COATED_VESICLE	-0.79	-0.66	0.76	1.07	1.22	0.92	1.26	1.29	1.43	1.08	1.12	0.79	1.3	1.51	1.42	1.21	1.71	1.3	1.56	1.68	-0.72	-0.96	-0.81	-0.59	-0.46	0.91	-1.31	-0.61	-1.15	0.54	-0.86	1.27	-1.03	-1.39	1.18	1.05	1.93	-0.76	1.52	0.51	-0.87	-1.35	-1	-0.83	0.9	-0.75	-1.12	1.51	-0.61
REACTOME_COPI_MEDIATED_TRANSPORT	0.72	-0.73	-0.95	-0.77	0.54	0.9	1.03	0.58	0.91	1.13	0.84	0.7	0.98	1.5	1.4	1.62	2.26	1.85	2.12	1.8	1.2	1.07	0.71	0.61	-0.75	-1.17	1.5	-0.8	-0.57	-1.12	-0.79	0.92	-1.25	-1.56	0.64	-1.16	-0.8	-0.73	1.08	-1.04	0.79	0.61	-1.23	-0.9	0.72	-0.85	1.22	0.84	0.73
REACTOME_COPI_MEDIATED_TRANSPORT1	0.72	-0.73	-0.95	-0.77	0.54	0.9	1.03	0.58	0.91	1.13	0.84	0.7	0.98	1.5	1.4	1.62	2.26	1.85	2.12	1.8	1.2	1.07	0.71	0.61	-0.75	-1.17	1.5	-0.8	-0.57	-1.12	-0.79	0.92	-1.25	-1.56	0.64	-1.16	-0.8	-0.73	1.08	-1.04	0.79	0.61	-1.23	-0.9	0.72	-0.85	1.22	0.84	0.73
VESICLE_COAT	-0.96	-1.08	1.04	-0.92	-0.86	0.99	0.76	0.76	1.34	1.04	0.89	0.72	1.37	1.23	1.35	1.56	1.7	1.15	1.18	1.93	1.31	0.68	0.68	1.12	1.4	0.76	0.71	-0.62	-1.36	-0.6	-1.32	0.81	-1.24	-1	1.64	0.81	-0.91	-1.08	1.33	-0.63	-1.51	0.67	-1.03	-1	0.7	0.79	1	0.75	0.78
COATED_VESICLE_MEMBRANE	-0.96	-1.08	1.04	-0.92	-0.86	0.99	0.76	0.76	1.34	1.04	0.89	0.72	1.37	1.23	1.35	1.56	1.7	1.15	1.18	1.93	1.31	0.68	0.68	1.12	1.4	0.76	0.71	-0.62	-1.36	-0.6	-1.32	0.81	-1.24	-1	1.64	0.81	-0.91	-1.08	1.33	-0.63	-1.51	0.67	-1.03	-1	0.7	0.79	1	0.75	0.78
MEMBRANE_COAT	-0.82	-1.19	1.08	-0.86	-1.03	0.89	0.64	-0.68	1.2	1.09	0.84	0.61	1.23	1.36	1.38	1.25	1.58	1.1	1.25	1.93	1.32	0.72	-0.68	0.93	1.51	0.66	-0.56	-0.62	-1.39	-0.67	-1.43	-0.75	-1.34	-1	1.53	0.76	-0.79	-1.12	1.21	0.74	-1.63	0.54	-1.14	-1.07	0.73	0.69	1.11	0.74	0.7
COATED_MEMBRANE	-0.82	-1.19	1.08	-0.86	-1.03	0.89	0.64	-0.68	1.2	1.09	0.84	0.61	1.23	1.36	1.38	1.25	1.58	1.1	1.25	1.93	1.32	0.72	-0.68	0.93	1.51	0.66	-0.56	-0.62	-1.39	-0.67	-1.43	-0.75	-1.34	-1	1.53	0.76	-0.79	-1.12	1.21	0.74	-1.63	0.54	-1.14	-1.07	0.73	0.69	1.11	0.74	0.7
VESICLE_MEMBRANE	-0.59	-0.64	-0.48	-0.87	-0.67	0.47	0.93	-0.97	1.03	1.55	0.62	-0.67	-0.83	-0.91	0.87	0.52	0.82	-0.59	1.33	1.33	0.79	0.55	0.71	1.3	0.72	-0.91	0.66	-0.86	-1.52	-0.97	-0.77	0.92	-1.05	-1.56	0.96	0.69	-0.71	-0.79	1.61	1.1	-1.39	0.75	-1.06	-1.26	1	-0.87	0.64	-0.8	-0.68
CYTOPLASMIC_VESICLE_MEMBRANE	-0.66	-0.73	0.62	-0.8	-0.71	-0.85	0.89	-1.28	1.81	1.46	0.72	-0.57	1.08	0.64	1.07	0.9	1.54	1.13	1.59	1.82	0.68	-0.51	0.86	1.21	0.92	-0.98	0.54	-1.02	-1.62	-1.15	-0.72	0.84	-1.53	-1.56	1.12	0.73	-0.89	-0.74	1.5	-0.85	-1.11	0.68	-1.12	-1.31	-0.85	-0.9	0.64	-0.81	-0.83
CYTOPLASMIC_VESICLE_PART	-0.66	-0.73	0.62	-0.8	-0.71	-0.85	0.89	-1.28	1.81	1.46	0.72	-0.57	1.08	0.64	1.07	0.9	1.54	1.13	1.59	1.82	0.68	-0.51	0.86	1.21	0.92	-0.98	0.54	-1.02	-1.62	-1.15	-0.72	0.84	-1.53	-1.56	1.12	0.73	-0.89	-0.74	1.5	-0.85	-1.11	0.68	-1.12	-1.31	-0.85	-0.9	0.64	-0.81	-0.83
BIOCARTA_PTDINS_PATHWAY	1.05	-1.02	0.57	-1.03	1.1	-0.56	-0.67	0.87	-1.38	-0.62	1.16	0.6	0.62	1.63	0.98	1.27	1.81	1.85	1.28	1.04	1.15	-0.83	-0.75	0.72	0.91	-1.22	-0.9	-1.1	-0.72	-0.95	0.66	1.16	1.03	-1.28	0.61	1.03	-0.89	-0.99	1.16	0.71	1.38	0.67	-1.38	-0.83	1.32	0.88	1.05	0.56	-1.22
BIOCARTA_PTDINS_PATHWAY1	1.05	-1.02	0.57	-1.03	1.1	-0.56	-0.67	0.87	-1.38	-0.62	1.16	0.6	0.62	1.63	0.98	1.27	1.81	1.85	1.28	1.04	1.15	-0.83	-0.75	0.72	0.91	-1.22	-0.9	-1.1	-0.72	-0.95	0.66	1.16	1.03	-1.28	0.61	1.03	-0.89	-0.99	1.16	0.71	1.38	0.67	-1.38	-0.83	1.32	0.88	1.05	0.56	-1.22
KEGG_ENDOCYTOSIS	0.89	-0.76	1.04	-0.67	0.7	0.64	-0.62	1.21	1.18	0.72	1	1.26	0.88	1.58	1.27	1.89	1.85	1.76	1.78	1.68	-1.05	-0.74	-0.68	0.98	-0.82	-1.01	0.92	-0.57	0.84	0.69	0.68	1.31	-0.83	1	1.54	1.04	0.85	-0.72	0.89	1.35	-0.75	-1.27	-0.64	1.25	-0.7	1.13	1.14	0.67	-1.51
KEGG_ENDOCYTOSIS1	0.89	-0.76	1.04	-0.67	0.7	0.64	-0.62	1.21	1.18	0.72	1	1.26	0.88	1.58	1.27	1.89	1.85	1.76	1.78	1.68	-1.05	-0.74	-0.68	0.98	-0.82	-1.01	0.92	-0.57	0.84	0.69	0.68	1.31	-0.83	1	1.54	1.04	0.85	-0.72	0.89	1.35	-0.75	-1.27	-0.64	1.25	-0.7	1.13	1.14	0.67	-1.51
GGGYGTGNY_UNKNOWN	0.98	-0.57	-0.97	0.73	0.9	0.86	1.03	-0.62	1.1	1.25	1.25	1.31	1.62	1.8	1.45	1.82	2.19	2.63	1.34	2.16	1	1.06	1.17	1.01	1.1	-0.98	0.59	-0.79	-1.78	-0.84	1.02	1.06	0.54	-0.73	1.42	1.29	1.04	-0.76	2.11	1.38	0.9	0.9	-0.67	-0.82	1.02	1.12	1.09	0.97	0.83
BIOCARTA_ARAP_PATHWAY	0.91	-0.69	-0.86	-1.42	0.95	-0.91	0.96	1.01	0.94	1.6	0.95	1.76	1.1	1.58	1.44	1.43	2.19	1.15	1.98	2.12	1.38	0.75	-0.73	0.67	-1.67	1.11	1.28	0.87	-0.71	-1.21	0.65	1.02	-0.85	-1.08	-0.58	0.76	0.99	1.04	1.19	0.87	0.78	-1.26	-0.79	-1.35	-1.11	0.75	1.24	1	1.07
BIOCARTA_ARAP_PATHWAY1	0.91	-0.69	-0.86	-1.42	0.95	-0.91	0.96	1.01	0.94	1.6	0.95	1.76	1.1	1.58	1.44	1.43	2.19	1.15	1.98	2.12	1.38	0.75	-0.73	0.67	-1.67	1.11	1.28	0.87	-0.71	-1.21	0.65	1.02	-0.85	-1.08	-0.58	0.76	0.99	1.04	1.19	0.87	0.78	-1.26	-0.79	-1.35	-1.11	0.75	1.24	1	1.07
BETA_TUBULIN_BINDING	0.66	-0.66	-0.61	0.64	0.54	-1.23	-0.69	-0.93	-1.04	-0.56	1.72	0.57	1.11	1.47	1.19	1.71	2.57	1.81	1.72	1.92	1.05	0.95	-1.11	1.42	-0.81	0.62	-0.85	-1.14	0.72	0.69	1.11	0.84	-0.64	1.66	1.06	-0.73	-0.73	-0.97	1.08	0.61	0.75	0.97	1.2	0.77	-0.88	-1.1	0.7	0.73	-0.96
CYTAGCAAY_UNKNOWN	1.08	-0.73	-1.64	-1	-0.9	-1	0.56	-0.77	-1.05	-0.92	0.52	0.6	0.79	1.5	1.27	1.42	1.99	1.47	1.39	1.67	1.75	0.42	0.98	0.93	1.84	1.04	-1.02	-0.96	0.71	-0.7	0.77	-0.94	-0.8	-0.99	1.01	-1	-0.85	0.94	-0.89	-0.99	-1.54	0.82	0.57	1	0.67	0.81	1.3	-0.7	-1.05
module_237	0.86	0.81	1.2	-1.1	-1.14	-1.02	-0.88	0.84	-1.07	0.76	-0.72	-0.99	-1.72	-1.04	-1.15	-1.24	-0.8	-1.19	-0.76	-0.64	0.8	-0.62	-0.76	0.78	1.29	-0.81	1.12	-0.82	-0.85	0.58	1.07	1.03	0.62	-0.79	-1.06	-0.72	0.71	0.84	-0.66	0.98	0.84	1.15	1.48	-0.97	-0.72	-0.9	-0.82	-1.03	-0.68
module_491	0.7	-1.35	-0.85	-1.04	-1.24	-1.15	-1.17	-0.94	-1.1	1.69	0.78	-0.99	-1.44	-1.02	0.69	-1.07	0.91	-0.85	-0.8	0.95	1.49	1.09	0.75	-0.82	2.33	-1.32	0.89	0.79	1.46	0.84	1.17	-0.73	-0.87	-0.83	-0.97	1.14	1.07	-1.05	0.62	1.11	-0.6	0.78	0.97	1.16	-0.93	-1.22	0.62	-1.29	-0.76
module_568	-0.58	-1.28	-0.66	-1.01	-1.43	-1.14	-1.22	-0.78	-1.36	1.7	0.72	-0.9	-1.43	-1.15	-0.73	-1.16	-0.78	-1.16	-0.83	0.64	1.46	-0.94	0.72	-1.03	2.17	-1.27	-0.95	0.89	1.26	0.82	1.21	-0.71	-0.72	-0.86	-0.98	1.12	1.11	-1.06	0.82	1.17	1.07	0.85	0.97	1.21	-0.84	-1.22	0.58	-1.33	-0.8
REACTOME_BOTULINUM_NEUROTOXICITY	0.8	-0.8	-0.95	1.04	0.68	0.6	1.15	0.99	-0.68	-0.62	1.25	-0.87	-1.01	-0.85	-0.82	-0.98	0.61	-0.62	1.47	1.33	0.9	0.89	-0.8	1.29	-0.87	-1.51	0.8	0.9	-0.63	-0.65	-1.06	0.85	-0.91	1.25	-0.75	1.3	1.57	0.69	1.04	0.87	-0.58	0.56	-1.36	-1.02	-0.9	1.2	1.28	-0.62	-1.16
REACTOME_BOTULINUM_NEUROTOXICITY1	0.8	-0.8	-0.95	1.04	0.68	0.6	1.15	0.99	-0.68	-0.62	1.25	-0.87	-1.01	-0.85	-0.82	-0.98	0.61	-0.62	1.47	1.33	0.9	0.89	-0.8	1.29	-0.87	-1.51	0.8	0.9	-0.63	-0.65	-1.06	0.85	-0.91	1.25	-0.75	1.3	1.57	0.69	1.04	0.87	-0.58	0.56	-1.36	-1.02	-0.9	1.2	1.28	-0.62	-1.16
REACTOME_PROTEOLYTIC_CLEAVAGE_OF_SNARE_COMPLEX_PROTEINS	0.86	-1.04	-0.97	1.2	0.74	-0.82	1.22	-0.93	-0.59	-0.68	1.28	-1.11	-1.03	-0.99	-1.66	-1.42	-0.94	-0.79	0.98	1	0.9	1.19	-0.98	1.28	-1.3	-1.1	0.83	1.07	0.65	0.81	-1.1	-0.7	-1.33	1	-0.94	1.31	1.64	0.92	1.02	1.12	-0.61	-0.49	-0.91	-0.79	-0.92	1.15	1.2	-0.62	-1.27
REACTOME_PROTEOLYTIC_CLEAVAGE_OF_SNARE_COMPLEX_PROTEINS1	0.86	-1.04	-0.97	1.2	0.74	-0.82	1.22	-0.93	-0.59	-0.68	1.28	-1.11	-1.03	-0.99	-1.66	-1.42	-0.94	-0.79	0.98	1	0.9	1.19	-0.98	1.28	-1.3	-1.1	0.83	1.07	0.65	0.81	-1.1	-0.7	-1.33	1	-0.94	1.31	1.64	0.92	1.02	1.12	-0.61	-0.49	-0.91	-0.79	-0.92	1.15	1.2	-0.62	-1.27
MEMBRANE_ORGANIZATION_AND_BIOGENESIS	1.08	0.94	0.93	-0.7	0.92	1.72	1.57	1.62	0.9	-0.7	1.39	1.15	-1	0.98	1.24	-0.79	1.17	0.88	1.34	0.81	0.98	0.44	-0.71	0.92	0.94	0.61	1.63	0.93	1.14	-0.65	0.96	1.28	-1.57	-1.2	1.21	1.21	0.72	-0.87	-0.62	0.64	-1.05	-0.6	1.05	0.98	-0.85	0.98	1.2	0.79	0.97
MEMBRANE_FUSION	-0.94	1.39	-1.19	1.15	-1.25	-0.73	1.34	1.16	0.92	-0.67	-1.23	-0.64	-0.83	0.58	1	-0.6	1.76	1.16	0.84	1.05	1.05	-0.78	0.74	1.66	1.11	1.04	1.19	-1.18	-0.88	-0.63	0.83	-1.28	-1.43	0.65	-0.87	-0.7	-0.69	0.63	-1.08	-0.46	-1.2	1.32	-0.96	-1	-1.15	-0.71	0.69	-0.57	0.63
VACUOLAR_TRANSPORT	0.69	-0.96	0.91	0.96	-0.66	0.68	1.24	-0.64	-0.98	0.68	1.34	-0.94	-1.09	0.5	1.09	0.97	1.53	1.31	0.96	1.22	-0.85	0.84	0.78	0.81	-0.82	0.66	1.37	0.87	-1.03	0.89	-0.94	0.99	-0.94	0.78	0.63	0.85	-1.23	-0.93	-1.02	-1.11	-1.22	1.37	-0.75	-1.05	0.69	-0.77	0.74	1.25	-0.66
LYSOSOMAL_TRANSPORT	0.67	-0.47	0.72	-0.83	-0.74	0.8	1.26	0.88	-0.96	0.83	1.49	-0.9	0.81	1.09	0.99	1.74	1.74	1.47	1.21	1.43	-0.88	0.63	0.85	0.58	-1.23	0.79	1.61	1.06	-1.07	0.97	-1.23	0.9	-0.55	1.4	0.85	0.95	-1.48	-0.9	-0.84	-1	-1.11	1.1	-0.96	-0.94	-0.76	-0.91	0.72	1.39	0.7
REACTOME_NRIF_SIGNALS_CELL_DEATH_FROM_THE_NUCLEUS	0.99	1.48	1.29	0.88	-1.04	1.35	1.05	0.98	-0.79	1.45	-1.15	0.82	1.18	1.96	1.57	1.39	1.57	2.23	1.05	2.1	1.28	-1.22	-1.12	-0.86	1.21	-0.66	1.08	0.63	-0.79	-1	1.02	-1.33	-1.37	-1.16	0.7	0.85	1.27	0.84	1.57	1.01	-0.84	-1.13	0.94	-0.84	1.14	0.98	1.29	-0.65	1
REACTOME_NRIF_SIGNALS_CELL_DEATH_FROM_THE_NUCLEUS1	0.99	1.48	1.29	0.88	-1.04	1.35	1.05	0.98	-0.79	1.45	-1.15	0.82	1.18	1.96	1.57	1.39	1.57	2.23	1.05	2.1	1.28	-1.22	-1.12	-0.86	1.21	-0.66	1.08	0.63	-0.79	-1	1.02	-1.33	-1.37	-1.16	0.7	0.85	1.27	0.84	1.57	1.01	-0.84	-1.13	0.94	-0.84	1.14	0.98	1.29	-0.65	1
AMYLOID_PRECURSOR_PROTEIN_METABOLIC_PROCESS	1.07	1.57	1.75	-1.2	1.02	0.72	0.83	-0.94	-0.92	-0.61	1.25	0.99	1.41	1.27	1.39	1.55	2.07	2.02	0.79	1.81	-0.82	-1.19	-0.67	-1.18	0.72	0.97	-0.79	1.25	0.7	-0.71	1.05	-1.08	-0.98	-0.72	-0.66	1.05	1.87	-0.59	2.07	1.2	-0.86	-1	1.18	-0.87	1.22	1.09	-0.85	0.6	0.87
NOTCH_SIGNALING_PATHWAY	0.6	1.58	1.64	0.99	-0.94	0.98	1.36	0.97	-0.91	0.86	1	0.88	1.21	1.8	1.53	1.7	1.76	1.48	0.75	1.82	0.83	-0.92	-1.28	0.96	0.56	-1.23	1.32	0.93	0.83	-1.19	0.92	-1.07	0.72	-1.24	-1.06	1.15	1.17	0.93	1	1.03	-0.91	-0.96	0.85	-1	1.31	1.17	-0.6	-0.65	1.47
REACTOME_A_THIRD_PROTEOLYTIC_CLEAVAGE_RELEASES_NICD	1.66	1.36	1.28	-0.69	-1.01	-1.13	1.37	1.1	-0.74	0.83	1.02	-0.6	-0.66	0.78	-0.91	0.79	1.17	-0.69	-0.71	1.04	0.77	-0.75	-1.12	-0.76	-0.86	0.77	0.88	1.13	0.94	-1.06	0.9	-1.02	1.03	-1.13	0.94	0.91	0.95	0.78	0.73	1.16	-0.93	0.75	-0.55	-0.62	1.26	1.09	1.32	0.99	0.67
REACTOME_A_THIRD_PROTEOLYTIC_CLEAVAGE_RELEASES_NICD1	1.66	1.36	1.28	-0.69	-1.01	-1.13	1.37	1.1	-0.74	0.83	1.02	-0.6	-0.66	0.78	-0.91	0.79	1.17	-0.69	-0.71	1.04	0.77	-0.75	-1.12	-0.76	-0.86	0.77	0.88	1.13	0.94	-1.06	0.9	-1.02	1.03	-1.13	0.94	0.91	0.95	0.78	0.73	1.16	-0.93	0.75	-0.55	-0.62	1.26	1.09	1.32	0.99	0.67
REACTOME_SIGNALING_BY_NOTCH	1.22	1.46	1.16	-0.56	-0.81	-0.91	1.57	0.93	-0.75	-0.57	1.15	0.63	-1.31	0.57	-1.06	0.61	-1.28	-0.68	-1.02	0.59	1.16	0.77	-1.12	-0.55	-0.78	-0.71	0.92	1.03	1.03	-0.84	-0.8	-0.83	0.89	-1.16	1.06	0.94	0.88	1.12	1.26	1.32	-0.88	-0.98	0.62	-0.7	0.81	0.95	1.53	0.72	0.71
REACTOME_SIGNALING_BY_NOTCH1	1.22	1.46	1.16	-0.56	-0.81	-0.91	1.57	0.93	-0.75	-0.57	1.15	0.63	-1.31	0.57	-1.06	0.61	-1.28	-0.68	-1.02	0.59	1.16	0.77	-1.12	-0.55	-0.78	-0.71	0.92	1.03	1.03	-0.84	-0.8	-0.83	0.89	-1.16	1.06	0.94	0.88	1.12	1.26	1.32	-0.88	-0.98	0.62	-0.7	0.81	0.95	1.53	0.72	0.71
PROTEIN_MATURATION	1.18	0.9	1.98	0.52	-0.7	0.87	1.39	1.16	-1.18	0.73	1.37	0.9	1.31	1.51	1.29	2.02	1.6	1.56	1.64	2.18	0.87	-1.48	0.77	-0.92	1.61	0.68	0.89	0.86	-0.6	-1.27	-0.81	-1.2	-0.9	-0.85	1.18	0.76	0.62	-1.16	-1.08	0.79	-1.11	0.71	0.69	-0.9	0.83	0.95	1.09	0.92	0.74
GLYCOPROTEIN_CATABOLIC_PROCESS	0.86	1.23	1.39	-0.74	-0.59	-0.64	1.97	0.94	-0.73	0.61	1.18	0.93	0.94	1.08	1.31	1.54	1.26	0.98	0.97	2.01	-0.84	-0.53	0.92	0.71	0.7	-0.83	-1.45	0.81	1.06	-0.99	-1.21	-1.01	-0.76	-1.63	-1.02	1.24	1.6	1.29	-0.9	1	-0.79	-1.04	-0.8	-1.13	-0.73	0.93	-0.7	0.55	-0.74
REACTOME_REGULATED_PROTEOLYSIS_OF_P75NTR	0.99	1.57	1.22	0.68	0.79	0.68	1.16	1.59	-0.83	-0.7	1.41	0.85	1.33	1.79	1.7	1.35	1.67	1.47	1.58	2.05	0.75	-0.95	-0.71	-1.03	-0.91	-1.34	1.4	0.81	0.88	-0.6	0.93	-0.89	-0.53	-1.07	1.17	-0.7	0.85	1.15	1.05	1.18	-1.47	-0.7	0.78	-0.81	1.12	0.83	1	0.91	0.89
REACTOME_REGULATED_PROTEOLYSIS_OF_P75NTR1	0.99	1.57	1.22	0.68	0.79	0.68	1.16	1.59	-0.83	-0.7	1.41	0.85	1.33	1.79	1.7	1.35	1.67	1.47	1.58	2.05	0.75	-0.95	-0.71	-1.03	-0.91	-1.34	1.4	0.81	0.88	-0.6	0.93	-0.89	-0.53	-1.07	1.17	-0.7	0.85	1.15	1.05	1.18	-1.47	-0.7	0.78	-0.81	1.12	0.83	1	0.91	0.89
TRANS_GOLGI_NETWORK	0.98	-1.25	-0.58	-1.04	-1.15	-0.91	0.85	-0.94	-0.57	0.76	1.6	0.87	0.77	1.41	1.47	1.73	2.1	2.04	1.83	1.97	-0.94	-1.01	-0.87	0.67	1.19	-0.82	0.88	1.57	1.18	0.67	-0.85	1.29	-0.99	0.71	-1.1	-0.85	1.11	1.48	1.26	1.39	0.61	-1	-0.96	-0.69	-0.99	0.92	-1.12	0.55	-0.89
SPHINGOLIPID_METABOLIC_PROCESS	1.06	-1.47	0.94	-0.98	-1.06	1.49	0.62	0.9	0.85	1.05	-0.74	0.92	-0.7	1.36	1.47	1.74	1.68	1.63	1.58	1.44	-1.01	-0.8	0.85	-0.97	0.82	-0.78	1.32	0.88	1.07	0.71	0.73	1.33	-0.65	-0.68	0.86	-0.91	0.91	0.68	0.56	1.04	0.94	-0.88	-1.11	1.48	0.78	-1.05	-1.52	-0.94	-1.71
CERAMIDE_METABOLIC_PROCESS	-1.04	-1.06	-1.03	0.9	1.09	1.47	0.7	0.62	-1.11	1.07	0.78	-0.76	-1.34	1.24	0.74	0.88	-1.02	0.7	1.36	1.04	-0.64	-1.07	0.74	1.01	1.03	-1.15	0.98	0.98	0.75	0.86	0.62	1.3	-0.71	0.76	1.07	-0.78	-0.96	0.57	0.58	1.07	1.39	-0.71	1.22	1.09	1.02	-1.22	-1.06	1.07	-1.42
SPHINGOID_METABOLIC_PROCESS	-0.87	-1.37	-1.05	-0.75	-1.19	1.38	0.62	-0.68	-1.14	1.35	0.94	0.63	-1.11	1.26	0.66	0.96	-0.83	0.7	1.31	1.07	-0.72	-0.93	0.71	0.93	1.04	-1.09	0.9	0.66	0.59	0.84	-0.51	1.31	-0.88	1.01	0.88	-0.87	0.91	0.68	-0.6	1.25	1.23	-0.65	1	1.03	1.11	-1.16	-0.95	0.86	-1.41
INOSITOL_OR_PHOSPHATIDYLINOSITOL_PHOSPHATASE_ACTIVITY	0.76	-0.69	-0.69	-0.9	-1.27	0.73	-1.31	-1.4	-1.42	0.6	1.27	-0.56	-0.86	-1.08	-0.72	-1.22	-1.11	-0.88	1.18	0.56	0.64	-0.98	-1.06	-0.71	-0.8	-0.83	1.23	0.71	1.01	-1.17	-1.13	1.31	-1.24	-1.45	-1.09	-0.78	-0.92	-0.74	0.53	-0.81	-1.39	1.07	-1.21	-0.73	1.14	-0.98	-1.15	-1.11	-0.79
LIPID_KINASE_ACTIVITY	-1.16	-0.66	0.83	-0.78	-0.89	-0.52	0.64	0.82	-0.67	0.67	0.91	0.78	-2.02	-1.07	-1.49	-1.36	-1.45	-1.2	-1.48	-0.88	1.03	0.9	-1.14	1.01	1.11	-1.54	0.91	0.5	-0.82	0.97	0.52	0.83	-0.46	-0.69	0.58	-1.22	-0.76	0.93	-0.68	1.01	0.58	0.8	0.82	-1.4	0.74	-0.74	-1.4	-1.19	-1.45
INOSITOL_OR_PHOSPHATIDYLINOSITOL_KINASE_ACTIVITY	-1.27	-0.9	-0.78	-0.71	0.58	-0.89	1.08	-0.91	-0.55	-0.62	-0.9	-0.84	-0.98	0.67	-0.66	-0.68	1.31	1.25	-0.96	0.75	-0.79	0.71	0.67	0.86	1.45	-1.31	-0.84	0.99	0.71	0.66	0.8	0.97	0.81	1.11	0.55	-1.15	-0.83	1.04	-1	-1.03	0.51	-0.58	1.28	-0.87	0.77	-0.73	1.34	0.77	-1.13
KEGG_INOSITOL_PHOSPHATE_METABOLISM	1.32	0.64	1.11	0.71	-1.3	-0.57	-0.97	-0.77	-0.72	0.7	1.06	1.12	-1.44	-1.21	-1.35	-1.04	-1.44	-0.96	-0.79	-1.02	0.87	0.81	0.98	1.11	1.07	-0.92	0.74	0.92	0.97	0.71	1.16	1.3	-0.9	0.57	1.08	0.98	-0.79	0.57	0.87	0.63	0.57	-0.9	-0.61	0.59	1.22	-0.67	0.96	-0.83	-1.56
KEGG_INOSITOL_PHOSPHATE_METABOLISM1	1.32	0.64	1.11	0.71	-1.3	-0.57	-0.97	-0.77	-0.72	0.7	1.06	1.12	-1.44	-1.21	-1.35	-1.04	-1.44	-0.96	-0.79	-1.02	0.87	0.81	0.98	1.11	1.07	-0.92	0.74	0.92	0.97	0.71	1.16	1.3	-0.9	0.57	1.08	0.98	-0.79	0.57	0.87	0.63	0.57	-0.9	-0.61	0.59	1.22	-0.67	0.96	-0.83	-1.56
KEGG_PHOSPHATIDYLINOSITOL_SIGNALING_SYSTEM	0.88	0.87	1	0.9	-1.04	0.74	0.72	-0.67	-1.14	0.9	0.83	1.02	-1.17	-0.94	-1.33	-0.94	-0.68	0.7	0.89	-0.72	0.87	-0.59	0.69	-0.58	-0.98	-1.05	-0.92	-1	1.3	-0.84	1.27	1.18	-0.89	-1.24	0.82	1.25	1.14	0.85	0.77	1.09	-0.61	-0.95	-0.69	0.67	1.05	0.78	1.14	0.67	-1.27
KEGG_PHOSPHATIDYLINOSITOL_SIGNALING_SYSTEM1	0.88	0.87	1	0.9	-1.04	0.74	0.72	-0.67	-1.14	0.9	0.83	1.02	-1.17	-0.94	-1.33	-0.94	-0.68	0.7	0.89	-0.72	0.87	-0.59	0.69	-0.58	-0.98	-1.05	-0.92	-1	1.3	-0.84	1.27	1.18	-0.89	-1.24	0.82	1.25	1.14	0.85	0.77	1.09	-0.61	-0.95	-0.69	0.67	1.05	0.78	1.14	0.67	-1.27
CYTOKINESIS	0.82	-0.62	0.9	-0.68	0.64	-0.94	0.72	-0.7	-1	-1.13	-0.85	-0.85	2.02	1.76	1.19	1.56	1.38	1.3	1.61	0.94	0.88	0.69	-0.82	-0.97	0.95	0.88	0.7	-1.29	-0.91	1.48	-0.75	1.28	-1.07	1.26	1.11	1.01	1	1.06	1.03	0.79	-0.78	1.36	0.76	0.74	-0.74	-0.72	-1.31	-0.86	0.61
CELL_DIVISION	1	-1.39	0.73	1.13	1.6	-0.88	0.87	0.7	0.79	-1.42	0.66	-0.86	2.27	2	1.34	2.05	2.58	2.05	1.88	1.46	0.87	-1.54	0.96	0.75	1.98	1.41	1.21	-1.46	-1.03	1.66	-1.17	1.31	-1	1.51	1.03	0.87	0.89	1.13	1.15	0.71	0.63	0.83	0.74	1.25	0.74	-0.86	-1.05	-0.73	-1.06
RNA_ELONGATION	-0.58	1.13	-0.83	-1.23	-1.09	0.81	0.5	1.38	-1.32	0.9	1.25	-0.73	1.21	0.98	2.02	1.54	2.45	1.76	1.64	1.99	0.98	-0.91	-1.27	-1.01	0.9	-0.47	-0.72	-0.78	-0.92	-1.36	-1.67	-1.27	-1.1	0.84	-1.79	0.71	0.72	-0.99	-1.26	0.87	-1.38	0.57	0.93	-0.94	-1.12	0.96	2.03	0.62	-1.06
TRANSCRIPTION_ELONGATION_REGULATOR_ACTIVITY	0.82	-0.86	0.98	0.96	0.72	1.07	1.06	1.47	1.58	0.65	1.15	-0.64	-1.6	-1.46	-1.45	-1.84	-1.58	-1.41	-1.03	-0.81	-1.02	-1.07	-0.9	1.24	-0.86	1.19	0.69	1.16	-1.04	1.1	-1.47	-1	-0.88	-1.53	-1.66	0.86	-0.77	-1.34	-0.6	-1.03	-0.9	-1.03	-0.81	-0.8	-0.85	-1	0.82	-0.64	-1.11
KEGG_RIBOFLAVIN_METABOLISM	-0.77	0.96	-1.15	1.03	-1.44	1.43	-1.04	1.21	1.18	-1.37	-0.68	0.97	-1.56	-1.3	-0.92	-1.03	-1.14	-1.2	-0.64	0.52	0.81	1.23	-1.25	0.63	0.6	0.44	0.89	1.39	-0.6	0.63	-0.57	-1.07	-0.97	-1.37	0.86	-1.04	-0.61	-1.07	0.9	0.99	-0.7	-0.84	-1.01	0.81	-0.78	-1.1	-1.25	-1.34	1.09
KEGG_RIBOFLAVIN_METABOLISM1	-0.77	0.96	-1.15	1.03	-1.44	1.43	-1.04	1.21	1.18	-1.37	-0.68	0.97	-1.56	-1.3	-0.92	-1.03	-1.14	-1.2	-0.64	0.52	0.81	1.23	-1.25	0.63	0.6	0.44	0.89	1.39	-0.6	0.63	-0.57	-1.07	-0.97	-1.37	0.86	-1.04	-0.61	-1.07	0.9	0.99	-0.7	-0.84	-1.01	0.81	-0.78	-1.1	-1.25	-1.34	1.09
REACTOME_HORMONE_SENSITIVE_LIPASE_HSL_MEDIATED_TRIACYLGLYCEROL_HYDROLYSIS	-0.85	-0.8	1.08	0.9	1.22	-0.86	1.22	-0.76	1.19	1.17	1.06	1.13	-1.3	1.3	1.1	0.94	0.92	-0.7	1.04	2.2	0.87	0.61	1.11	-1.2	1.32	0.81	-0.61	-0.86	0.89	-1.08	0.69	-0.76	-1.04	-0.94	-0.51	-1.22	-0.75	1.09	0.74	0.61	-0.81	-0.82	0.88	0.72	-0.8	0.7	-0.97	-0.5	-0.86
REACTOME_HORMONE_SENSITIVE_LIPASE_HSL_MEDIATED_TRIACYLGLYCEROL_HYDROLYSIS1	-0.85	-0.8	1.08	0.9	1.22	-0.86	1.22	-0.76	1.19	1.17	1.06	1.13	-1.3	1.3	1.1	0.94	0.92	-0.7	1.04	2.2	0.87	0.61	1.11	-1.2	1.32	0.81	-0.61	-0.86	0.89	-1.08	0.69	-0.76	-1.04	-0.94	-0.51	-1.22	-0.75	1.09	0.74	0.61	-0.81	-0.82	0.88	0.72	-0.8	0.7	-0.97	-0.5	-0.86
ENERGY_DERIVATION_BY_OXIDATION_OF_ORGANIC_COMPOUNDS	1.3	0.97	1.25	-1.23	-1.11	0.61	-0.98	1.08	1.1	0.84	0.78	0.94	-1.4	-2.03	-0.46	0.7	-1.01	-0.95	-0.84	-1.13	1.32	-0.75	0.76	0.95	1.36	-0.72	-0.87	-1.3	0.72	-1.26	-0.8	-0.77	-1.62	-1.87	-0.99	-0.84	-0.83	-1.51	-1.78	-1.12	-0.61	0.83	0.84	0.83	1.01	-0.76	-1.17	-1.02	-1.14
COFACTOR_CATABOLIC_PROCESS	1.16	0.95	1	0.78	1.34	0.69	0.74	0.79	1.05	-0.69	0.92	0.62	-1.49	-1.26	0.98	0.82	1.03	-0.83	1.14	-0.74	1.17	0.49	-1.08	0.73	1.81	0.95	0.61	-0.77	1.53	-1.12	-0.68	-1.19	-1.53	-1.56	-1.63	-0.95	0.72	-1.11	-0.9	-1.36	-0.86	-0.78	0.54	-1	0.72	-0.69	0.79	-0.9	-0.6
BIOCARTA_ETC_PATHWAY	0.88	-1.35	0.78	-0.62	1.11	0.85	-1.29	0.96	0.8	0.69	-0.9	0.56	0.94	1.01	1.44	1.26	1.71	1.57	2.03	1.81	1.14	-1.07	-0.98	0.86	1.57	-0.57	1.31	-1.16	1	-1.44	-0.57	1.04	-1.93	-1.72	-1.41	0.93	-0.62	0.73	-1.21	-1.17	0.83	-0.54	1.06	-0.57	-0.79	-0.98	-0.72	0.76	0.57
BIOCARTA_ETC_PATHWAY1	0.88	-1.35	0.78	-0.62	1.11	0.85	-1.29	0.96	0.8	0.69	-0.9	0.56	0.94	1.01	1.44	1.26	1.71	1.57	2.03	1.81	1.14	-1.07	-0.98	0.86	1.57	-0.57	1.31	-1.16	1	-1.44	-0.57	1.04	-1.93	-1.72	-1.41	0.93	-0.62	0.73	-1.21	-1.17	0.83	-0.54	1.06	-0.57	-0.79	-0.98	-0.72	0.76	0.57
OXIDOREDUCTASE_ACTIVITY_ACTING_ON_SULFUR_GROUP_OF_DONORS	0.74	1.18	1.5	-0.74	-0.81	-0.84	-0.74	-0.93	-0.96	-0.74	-1.1	1.17	-1.02	-1.46	-1.62	-1.87	-1.54	-1.17	-0.96	-0.99	1.18	-0.9	0.72	1.04	1.94	-0.6	-0.91	1.48	-1.2	-0.64	-1.24	1.24	0.71	-0.9	0.59	-0.71	1.29	-0.93	0.96	1.12	0.61	-1.48	-0.83	-0.62	1.23	-0.79	1.15	-1.6	-0.93
GENERATION_OF_PRECURSOR_METABOLITES_AND_ENERGY	1.01	-0.55	0.55	-1.43	-0.82	-0.87	-1.26	-1.28	0.49	-0.74	-0.96	0.69	-1.62	-2.11	-1.27	-1.05	-1.97	-1.36	-0.71	-1.85	0.7	1.27	-0.93	0.98	1.76	-1.25	-1.31	-1.13	-0.83	1.05	-1.34	1.08	-1.31	-1.96	-1.81	-1.26	-1.06	-1.6	-1.5	0.78	0.71	-0.57	0.86	0.81	-0.68	1.21	-0.57	0.77	0.54
ELECTRON_TRANSPORT_GO_0006118	0.66	1.44	1.42	-1.18	-0.66	-0.78	-0.64	-1.05	-0.55	-0.84	-0.7	1.52	-1.74	-1.71	-1.72	-1.28	-1.75	-1.69	0.62	-1.56	-0.72	0.93	-0.81	0.99	1.02	0.74	-1.01	-0.74	-0.99	-1.29	-1.04	-1.27	-1.03	-2.08	-1.5	-0.84	-0.62	-1.16	-1.33	0.96	-0.81	-0.71	-0.9	-0.58	-0.71	1.22	-1.2	0.87	0.81
COFACTOR_BINDING	1.49	1.12	1.02	-0.83	-1.06	-0.81	-0.94	0.62	-0.61	-0.61	0.67	-1.08	0.71	-0.75	-0.74	0.61	-0.66	-0.77	-0.99	-0.71	1.13	0.71	1.02	-0.75	-1.33	-1.17	-1.03	0.85	-0.99	-1.56	-0.79	-1.07	-1.2	0.63	-0.66	-0.98	-1.12	-1.03	-0.89	0.63	-1.13	-1	-1.39	0.79	-0.86	0.97	0.62	-0.88	0.64
COENZYME_BINDING	1.17	1.06	1.29	-1.05	-0.9	-1.02	-0.77	-0.57	-0.7	1.07	0.78	-0.58	-1.5	-1.68	-1.1	-1.11	-1.78	-1.47	-0.78	-1.14	0.55	0.62	0.73	-0.67	-0.89	-1.18	-1.12	-0.67	0.95	-1.04	-0.73	-0.92	-1.81	-1.52	-0.9	-0.99	0.7	-1.02	-0.72	0.86	-1.3	-0.89	-1.47	-0.86	-0.92	0.75	0.53	-0.73	0.81
OXIDOREDUCTASE_ACTIVITY_ACTING_ON_THE_CH_CH_GROUP_OF_DONORS	-0.85	0.8	-0.55	-0.7	0.88	-1.47	-0.92	-1.39	-1.13	1.36	-0.65	1.09	-1.94	-2.15	-1.19	-0.93	-1.44	-2.01	-0.96	-0.63	-0.74	0.96	-1.27	-1.4	1.25	1.16	-0.72	-1.37	0.6	-0.9	-0.58	-1.03	-0.91	-1.22	-1.14	-1.31	1.46	-1.44	-0.71	1.02	0.87	1	-0.58	1.38	-0.78	-0.74	-0.91	0.8	0.75
module_212	-0.59	0.73	-1.14	-1	0.82	-0.66	-1.01	-0.9	-0.8	1.65	-0.6	1.13	-1.86	-0.89	0.92	-1.19	-0.86	-1.41	0.81	-1.63	0.56	-1.15	1.13	1	2.65	0.56	-1.43	-1.09	-1.67	-1.08	-0.66	0.72	-1.2	-2.01	-0.92	-0.83	1.06	-0.9	-1.23	-0.7	-0.84	0.56	0.62	-0.81	0.68	-0.84	0.82	-1.43	-0.66
module_286	0.65	-1.1	0.79	0.43	0.81	-1	-1.33	-1.35	0.82	1.78	-1.13	1.15	-1.71	-1.31	-1.45	-1.02	-1.3	-1.69	-0.68	-1.16	1.25	0.91	-1.08	0.7	1.13	-0.72	-1.22	-0.92	-0.78	0.88	-0.97	1.04	-1.13	-1.76	-0.94	-1.19	1.32	-0.77	-1.18	0.79	1.1	-0.62	0.75	0.7	1.01	0.88	1.15	-1.22	0.74
OXIDOREDUCTASE_ACTIVITY_GO_0016616	-0.94	0.7	-1.12	1.15	0.83	-1.23	-1.21	-0.9	-0.93	1.44	-1.54	1.16	-1.7	-1.62	-1.4	-1.19	-1.59	-1.75	-1.14	-1.57	0.59	0.55	0.69	0.86	0.98	-1.08	-1.21	-0.79	-1.1	-0.82	-1.39	-1.12	-1.74	-1.92	-1.13	-0.95	1.7	-0.55	-1.24	1.14	-0.76	0.66	-0.68	-0.71	-0.76	1.27	1.28	0.97	1.1
OXIDOREDUCTASE_ACTIVITY_ACTING_ON_CH_OH_GROUP_OF_DONORS	-0.86	-0.67	-0.95	1.15	0.92	-1.12	-1	-0.94	-0.8	1.35	-1.39	1.18	-1.46	-1.22	-1.64	-0.97	-1.49	-1.88	-0.91	-1.42	0.62	-0.66	0.78	-0.86	0.54	-1.11	-1.14	0.67	-0.93	-1.2	-1.4	-1.09	-1.78	-1.88	-1.29	-0.96	1.9	0.66	-1.36	1.11	-0.81	0.61	-0.61	-0.78	0.68	1.17	1.19	0.94	1.06
module_93	1.04	1.04	-0.81	-1.03	-0.75	0.72	0.71	-0.98	-0.55	1.52	-1.05	0.62	-1.2	0.69	1.84	0.85	-0.71	-1.53	1.62	-0.72	1.04	0.87	0.78	0.53	2.88	0.79	-0.89	-1.07	-0.91	-1.3	-1.29	-1.14	-1.25	-2.45	-1.29	-1.03	-1.07	-1.05	-1.38	-0.9	-1.03	0.8	-0.98	-0.59	0.68	1.18	1.09	-1.14	1.06
OXIDOREDUCTASE_ACTIVITY	-0.82	0.82	-0.61	-0.86	-0.92	-0.65	1.01	-0.98	0.66	1.55	-0.82	1.11	-1.46	-1.09	0.74	1.04	-0.76	-1.45	0.77	-0.81	0.8	0.68	0.99	0.53	1.64	-0.66	-0.94	-0.95	-0.71	-1.18	-1.34	-1.17	-1.47	-2.34	-0.77	-0.98	0.66	-1.06	-0.92	-0.87	0.99	0.66	-0.72	0.57	0.88	1.17	0.83	-0.54	0.94
KEGG_ALANINE_ASPARTATE_AND_GLUTAMATE_METABOLISM	-0.83	1.62	-1.23	-0.81	0.82	1.12	0.59	0.87	0.94	-0.96	-0.7	1.93	-1.59	-1.23	-1.01	1.07	-0.99	-0.92	0.93	0.61	-0.7	-0.56	0.67	-1.11	-2.18	0.62	-0.72	0.84	-1.35	1.28	-1.09	-1.09	-1.27	-1.57	-0.56	-0.84	0.43	0.87	-1.73	-0.94	1.17	-1.02	-0.56	-0.7	0.79	0.8	-1.24	0.76	1.04
KEGG_ALANINE_ASPARTATE_AND_GLUTAMATE_METABOLISM1	-0.83	1.62	-1.23	-0.81	0.82	1.12	0.59	0.87	0.94	-0.96	-0.7	1.93	-1.59	-1.23	-1.01	1.07	-0.99	-0.92	0.93	0.61	-0.7	-0.56	0.67	-1.11	-2.18	0.62	-0.72	0.84	-1.35	1.28	-1.09	-1.09	-1.27	-1.57	-0.56	-0.84	0.43	0.87	-1.73	-0.94	1.17	-1.02	-0.56	-0.7	0.79	0.8	-1.24	0.76	1.04
KEGG_ARGININE_AND_PROLINE_METABOLISM	-1	1.39	1.1	-0.92	1.21	1.13	1.32	-0.93	1.06	0.54	-0.86	-0.8	-1.56	-0.89	0.94	0.86	0.94	-0.92	1.05	1.31	0.85	0.52	1.09	-1.36	-1.54	-0.51	-1.34	-0.96	-0.63	0.66	0.87	0.73	-1.45	-1.29	-1.57	-0.86	0.61	-0.78	-1.64	-0.68	0.97	-1.16	0.78	-0.99	-0.97	1.26	-0.81	0.8	-0.97
KEGG_ARGININE_AND_PROLINE_METABOLISM1	-1	1.39	1.1	-0.92	1.21	1.13	1.32	-0.93	1.06	0.54	-0.86	-0.8	-1.56	-0.89	0.94	0.86	0.94	-0.92	1.05	1.31	0.85	0.52	1.09	-1.36	-1.54	-0.51	-1.34	-0.96	-0.63	0.66	0.87	0.73	-1.45	-1.29	-1.57	-0.86	0.61	-0.78	-1.64	-0.68	0.97	-1.16	0.78	-0.99	-0.97	1.26	-0.81	0.8	-0.97
REACTOME_AMINO_ACID_SYNTHESIS_AND_INTERCONVERSION	-0.94	1.45	-0.76	0.98	-1.11	1.01	1.25	1.16	1.12	1.03	-1.39	1.08	-1.35	-0.76	-0.87	-0.71	0.98	-0.73	0.67	0.67	0.65	0.76	1.04	-0.9	-0.78	-0.85	-1.34	-0.65	0.7	0.81	-0.96	0.93	-0.83	-1.31	-1.16	-1.11	0.85	0.75	-1.98	-0.64	1.32	-1.79	-1.3	-0.84	1.26	0.87	-1.08	0.94	-0.94
REACTOME_AMINO_ACID_SYNTHESIS_AND_INTERCONVERSION1	-0.94	1.45	-0.76	0.98	-1.11	1.01	1.25	1.16	1.12	1.03	-1.39	1.08	-1.35	-0.76	-0.87	-0.71	0.98	-0.73	0.67	0.67	0.65	0.76	1.04	-0.9	-0.78	-0.85	-1.34	-0.65	0.7	0.81	-0.96	0.93	-0.83	-1.31	-1.16	-1.11	0.85	0.75	-1.98	-0.64	1.32	-1.79	-1.3	-0.84	1.26	0.87	-1.08	0.94	-0.94
module_185	-1	-0.9	1.07	0.63	-1.65	-1.12	-0.76	-1.17	-0.92	-0.62	-0.96	-1.29	-1.62	-1.66	-1.03	-1.6	-1.66	-1.44	-0.93	-1.34	1.38	0.85	-0.92	-1.14	1.08	-0.98	-1.35	-0.98	1.23	0.98	-0.83	-1.22	-1.6	-1.11	-1.56	-0.79	-0.93	-1.03	0.67	1.16	-0.91	0.8	0.97	-1.15	0.68	-0.97	-1.9	0.82	-1.47
module_295	0.87	-0.46	0.83	-0.6	-0.64	0.94	-0.94	0.98	0.75	0.8	-1.04	0.81	-0.96	-1.27	0.57	1.16	-0.55	-1.32	-0.89	1.24	-0.88	0.67	0.92	-0.78	-1.22	-0.91	-0.97	0.8	-0.95	-0.69	-1.46	-1.1	1.15	-1.08	-0.65	-1.1	-1.29	-1.44	0.66	0.8	-1.29	-0.99	-0.71	-0.87	-1.07	1.09	0.8	0.81	1.11
module_343	0.96	0.88	0.72	0.58	-0.72	0.8	-0.99	1.04	0.9	-0.9	-1.11	0.72	-0.95	-0.92	-0.64	0.75	0.65	-0.98	-1.22	1.13	-0.68	-0.74	0.9	-0.84	-1.02	-1.09	-0.75	0.77	-1.14	1.12	-0.86	-1.02	0.91	-1.28	-0.98	-1.16	-0.62	-1.13	-1.06	-0.57	-1.13	-0.9	-1.39	-1.24	0.68	0.67	-0.77	1.03	-0.95
module_305	0.56	0.82	1.02	-0.61	0.92	0.81	-0.78	1.06	-1.17	-1.09	-1.31	-1.83	-2.03	-1.57	-2.04	-1.95	-1.61	-2.27	-1.29	-1.44	-0.86	-1.89	0.7	-1.29	1.05	0.75	-1.65	-1.03	-0.95	0.79	0.84	-0.97	-1.37	-1.77	-1.18	0.7	0.89	-0.99	-1.1	-0.83	-1.43	-0.86	-0.8	-0.64	0.84	0.75	-1.6	-0.58	-0.73
BIOCARTA_KREB_PATHWAY	1.56	0.81	0.89	-0.83	0.96	1.24	-0.93	1.33	-0.94	0.78	1.17	-0.85	-1.11	-1.3	-1.72	0.58	-0.99	0.6	-0.81	-0.73	-1.3	-1.3	1.06	0.51	1.28	-0.65	-1.31	-1.14	0.75	0.46	0.91	1.05	0.56	-1.17	0.78	-0.91	-0.81	-1.28	1.14	-1	-1.54	-1.07	-0.81	-1.09	0.68	0.67	-1.31	0.96	0.67
BIOCARTA_KREB_PATHWAY1	1.56	0.81	0.89	-0.83	0.96	1.24	-0.93	1.33	-0.94	0.78	1.17	-0.85	-1.11	-1.3	-1.72	0.58	-0.99	0.6	-0.81	-0.73	-1.3	-1.3	1.06	0.51	1.28	-0.65	-1.31	-1.14	0.75	0.46	0.91	1.05	0.56	-1.17	0.78	-0.91	-0.81	-1.28	1.14	-1	-1.54	-1.07	-0.81	-1.09	0.68	0.67	-1.31	0.96	0.67
KEGG_BETA_ALANINE_METABOLISM	-0.68	-1	1.03	-0.62	-0.94	0.95	-1.43	0.8	0.93	-1.03	-0.98	0.55	-1.68	-1.17	-0.7	-0.91	-1.63	-1.84	0.84	-0.67	0.87	-1.67	0.78	-1.21	-0.99	-0.92	-0.8	-1.09	-0.47	-0.71	-0.78	-1.01	-1.19	-1.72	-1.55	-0.92	-1.93	-1.04	-1.7	-0.61	1.01	-1.34	-0.76	-1.01	-1.1	-1.01	-1.26	-0.58	0.75
KEGG_BETA_ALANINE_METABOLISM1	-0.68	-1	1.03	-0.62	-0.94	0.95	-1.43	0.8	0.93	-1.03	-0.98	0.55	-1.68	-1.17	-0.7	-0.91	-1.63	-1.84	0.84	-0.67	0.87	-1.67	0.78	-1.21	-0.99	-0.92	-0.8	-1.09	-0.47	-0.71	-0.78	-1.01	-1.19	-1.72	-1.55	-0.92	-1.93	-1.04	-1.7	-0.61	1.01	-1.34	-0.76	-1.01	-1.1	-1.01	-1.26	-0.58	0.75
KEGG_BUTANOATE_METABOLISM	-0.69	0.73	0.8	-0.88	-0.85	-0.93	-1.01	-0.66	-0.51	1.03	-0.94	0.59	-1.39	-1.65	-1.64	-1.42	-2.1	-1.95	-0.94	-0.63	0.55	1.14	-0.98	-0.94	-0.62	-1.1	-1.19	-0.78	0.57	-0.99	-1.37	-1.08	-1.54	-1.9	-1.64	-0.75	-1.16	-1.17	-1.66	-0.61	1.36	-0.95	-1.27	-1.05	0.76	-0.88	-0.9	0.58	1.02
KEGG_BUTANOATE_METABOLISM1	-0.69	0.73	0.8	-0.88	-0.85	-0.93	-1.01	-0.66	-0.51	1.03	-0.94	0.59	-1.39	-1.65	-1.64	-1.42	-2.1	-1.95	-0.94	-0.63	0.55	1.14	-0.98	-0.94	-0.62	-1.1	-1.19	-0.78	0.57	-0.99	-1.37	-1.08	-1.54	-1.9	-1.64	-0.75	-1.16	-1.17	-1.66	-0.61	1.36	-0.95	-1.27	-1.05	0.76	-0.88	-0.9	0.58	1.02
KEGG_LIMONENE_AND_PINENE_DEGRADATION	-0.56	-0.72	0.97	-0.8	-0.77	0.62	-1.12	-0.79	-0.97	-0.79	-0.81	0.84	-1.71	-1.56	-0.76	-1.22	-1.75	-2.02	0.62	-0.68	1	-0.82	-1.17	-0.78	0.94	0.43	-0.76	-1	0.63	-0.9	-0.89	-0.69	-1.22	-0.97	-1.59	-0.71	-1.17	-0.92	-1.07	-0.88	-1.34	-1.42	-0.79	-1.05	-0.72	0.92	0.96	0.6	0.95
KEGG_LIMONENE_AND_PINENE_DEGRADATION1	-0.56	-0.72	0.97	-0.8	-0.77	0.62	-1.12	-0.79	-0.97	-0.79	-0.81	0.84	-1.71	-1.56	-0.76	-1.22	-1.75	-2.02	0.62	-0.68	1	-0.82	-1.17	-0.78	0.94	0.43	-0.76	-1	0.63	-0.9	-0.89	-0.69	-1.22	-0.97	-1.59	-0.71	-1.17	-0.92	-1.07	-0.88	-1.34	-1.42	-0.79	-1.05	-0.72	0.92	0.96	0.6	0.95
module_184	-0.76	-0.92	0.93	-0.89	-1.72	0.6	0.54	-1.08	0.8	-1.2	-1.08	0.57	-1.41	-1.49	-1.73	-1.09	-1.54	-1.62	1.11	-1.36	1.48	-1.17	0.86	-1.02	1.21	-0.5	-1.15	-0.98	-1.2	-0.9	-0.9	-1.11	-1.54	-1.82	-1.2	1.02	-1.03	-1.01	-0.63	-1.58	0.87	-0.86	1.2	0.86	-1.1	-1.18	-1.22	0.71	-0.7
module_221	-0.84	0.95	1.21	-0.88	-1.6	0.63	-0.48	-1.24	0.78	-1.14	-0.94	-0.92	-1.54	-1.68	-1.49	-1.64	-1.74	-1.72	-0.57	-1.35	1.59	-0.94	0.89	-1.25	1.26	-0.46	-1.36	-0.87	-1.03	0.55	-1.06	-1.23	-1.48	-1.8	-1.18	0.96	-1.08	-0.94	-0.53	-1.3	0.94	0.68	1.44	0.76	-0.96	-1.09	-1.23	-0.86	-0.68
KEGG_PROPANOATE_METABOLISM	-0.76	-1.3	1.05	-0.77	-0.97	1.13	-0.86	-0.64	0.64	-0.95	-1.09	0.66	-1.63	-1.44	-1.04	-0.78	-1.65	-1.62	-0.93	-0.83	0.75	-1.63	0.93	0.7	0.64	-0.76	-1.5	-0.93	1.03	-0.66	-0.94	-1.01	-1.64	-2.23	-1.47	-1.02	-1.06	-0.74	-1.64	-0.75	0.97	0.6	0.97	-0.74	-1.09	-0.78	-0.85	-0.66	-0.84
KEGG_PROPANOATE_METABOLISM1	-0.76	-1.3	1.05	-0.77	-0.97	1.13	-0.86	-0.64	0.64	-0.95	-1.09	0.66	-1.63	-1.44	-1.04	-0.78	-1.65	-1.62	-0.93	-0.83	0.75	-1.63	0.93	0.7	0.64	-0.76	-1.5	-0.93	1.03	-0.66	-0.94	-1.01	-1.64	-2.23	-1.47	-1.02	-1.06	-0.74	-1.64	-0.75	0.97	0.6	0.97	-0.74	-1.09	-0.78	-0.85	-0.66	-0.84
KEGG_VALINE_LEUCINE_AND_ISOLEUCINE_DEGRADATION	-0.96	0.68	1.19	-0.8	-1.09	-0.83	-0.81	0.6	-0.83	-0.93	-1.02	-0.92	-1.34	-1.58	-1.42	-1.28	-1.16	-1.64	-0.84	-0.82	0.88	-0.98	0.68	-0.7	0.93	0.83	-1.27	-0.71	-0.84	-0.72	-1.09	-1.21	-1.85	-1.26	-1.06	-0.72	-1.18	-1.03	-1.74	-0.54	0.94	-0.87	-0.9	-0.73	0.75	-0.89	-1.46	-0.75	0.75
KEGG_VALINE_LEUCINE_AND_ISOLEUCINE_DEGRADATION1	-0.96	0.68	1.19	-0.8	-1.09	-0.83	-0.81	0.6	-0.83	-0.93	-1.02	-0.92	-1.34	-1.58	-1.42	-1.28	-1.16	-1.64	-0.84	-0.82	0.88	-0.98	0.68	-0.7	0.93	0.83	-1.27	-0.71	-0.84	-0.72	-1.09	-1.21	-1.85	-1.26	-1.06	-0.72	-1.18	-1.03	-1.74	-0.54	0.94	-0.87	-0.9	-0.73	0.75	-0.89	-1.46	-0.75	0.75
REACTOME_BRANCHED_CHAIN_AMINO_ACID_CATABOLISM	0.67	0.72	0.64	1.01	-1.41	-0.83	-0.87	1.26	-1.03	-1.29	-0.86	-1.4	-1.52	-1.28	-1.28	-1.75	-1.26	-2.02	-1.05	-0.76	-0.67	-0.9	0.7	-0.87	1.09	-0.54	-1.14	-0.78	-1.12	0.93	-1.1	-1.02	-1.43	-1.38	-0.98	0.72	-1.01	-1.1	-0.63	-0.89	0.78	-0.7	-0.75	-0.95	-0.87	-1	-1.79	-0.78	1.59
REACTOME_BRANCHED_CHAIN_AMINO_ACID_CATABOLISM1	0.67	0.72	0.64	1.01	-1.41	-0.83	-0.87	1.26	-1.03	-1.29	-0.86	-1.4	-1.52	-1.28	-1.28	-1.75	-1.26	-2.02	-1.05	-0.76	-0.67	-0.9	0.7	-0.87	1.09	-0.54	-1.14	-0.78	-1.12	0.93	-1.1	-1.02	-1.43	-1.38	-0.98	0.72	-1.01	-1.1	-0.63	-0.89	0.78	-0.7	-0.75	-0.95	-0.87	-1	-1.79	-0.78	1.59
KEGG_FATTY_ACID_METABOLISM	-0.62	-1.13	0.83	0.75	-0.7	-1.38	-0.54	-1.15	-0.58	0.48	-1.09	-0.86	-2.17	-2.15	-1.64	-1.46	-1.81	-2.53	-1.09	-1.24	-0.65	1.33	-0.93	-1.47	1.62	-0.92	-1.45	-1.4	0.97	-0.87	-0.92	-1.09	-1.47	-1.12	-1.53	-0.85	-0.84	-1.34	-0.65	-0.96	-0.93	-0.58	0.76	-0.51	0.8	-1.01	1.01	-0.98	0.62
KEGG_FATTY_ACID_METABOLISM1	-0.62	-1.13	0.83	0.75	-0.7	-1.38	-0.54	-1.15	-0.58	0.48	-1.09	-0.86	-2.17	-2.15	-1.64	-1.46	-1.81	-2.53	-1.09	-1.24	-0.65	1.33	-0.93	-1.47	1.62	-0.92	-1.45	-1.4	0.97	-0.87	-0.92	-1.09	-1.47	-1.12	-1.53	-0.85	-0.84	-1.34	-0.65	-0.96	-0.93	-0.58	0.76	-0.51	0.8	-1.01	1.01	-0.98	0.62
REACTOME_MITOCHONDRIAL_FATTY_ACID_BETA_OXIDATION	-1.27	-0.71	0.51	0.59	-0.49	-0.69	-1.07	-1.29	-1.43	-0.99	-0.75	0.83	-0.72	-0.91	0.92	-0.8	-1.24	0.72	1.22	1.58	-0.74	-1.15	-1.3	-0.74	1.37	1.25	-0.95	0.75	0.64	-0.67	-0.92	-1.1	-1.87	-1.9	-1.21	-0.85	-1.36	-0.8	-1.38	-0.71	-0.91	-0.63	1.05	-0.76	0.87	-0.68	0.71	-0.85	-0.96
REACTOME_MITOCHONDRIAL_FATTY_ACID_BETA_OXIDATION1	-1.27	-0.71	0.51	0.59	-0.49	-0.69	-1.07	-1.29	-1.43	-0.99	-0.75	0.83	-0.72	-0.91	0.92	-0.8	-1.24	0.72	1.22	1.58	-0.74	-1.15	-1.3	-0.74	1.37	1.25	-0.95	0.75	0.64	-0.67	-0.92	-1.1	-1.87	-1.9	-1.21	-0.85	-1.36	-0.8	-1.38	-0.71	-0.91	-0.63	1.05	-0.76	0.87	-0.68	0.71	-0.85	-0.96
REACTOME_PEROXISOMAL_LIPID_METABOLISM	-0.78	1.2	1.09	-0.71	-0.94	0.8	-0.86	0.65	-0.68	-1.26	-1.1	-0.88	-2.43	-1.86	-1.96	-1.66	-1.97	-1.65	-1.56	-1.23	-1.01	0.57	0.87	-0.67	1.43	1.27	-0.78	-0.71	0.46	0.89	0.81	-1.33	-1.08	-1.28	-1.23	-1.09	0.88	-0.84	1	-0.95	0.98	1.16	1.08	-1.15	-0.69	0.69	-1.15	0.78	-1.32
REACTOME_PEROXISOMAL_LIPID_METABOLISM1	-0.78	1.2	1.09	-0.71	-0.94	0.8	-0.86	0.65	-0.68	-1.26	-1.1	-0.88	-2.43	-1.86	-1.96	-1.66	-1.97	-1.65	-1.56	-1.23	-1.01	0.57	0.87	-0.67	1.43	1.27	-0.78	-0.71	0.46	0.89	0.81	-1.33	-1.08	-1.28	-1.23	-1.09	0.88	-0.84	1	-0.95	0.98	1.16	1.08	-1.15	-0.69	0.69	-1.15	0.78	-1.32
MICROBODY	0.54	0.96	0.75	-0.88	-0.77	-0.67	-1.45	-0.7	-0.62	-0.62	-1.24	-1.06	-2.15	-2.25	-1.64	-1.87	-2.15	-1.42	-1.14	-1.01	-0.8	1.11	0.8	-0.72	1.19	-0.81	-1.15	-0.9	0.74	-0.5	-0.78	-1.33	-1.1	-1.42	-1.16	0.81	0.81	-0.55	0.81	-1.11	-1.49	0.85	1.11	-0.71	0.84	-0.79	-1.19	0.99	-0.66
PEROXISOME	0.54	0.96	0.75	-0.88	-0.77	-0.67	-1.45	-0.7	-0.62	-0.62	-1.24	-1.06	-2.15	-2.25	-1.64	-1.87	-2.15	-1.42	-1.14	-1.01	-0.8	1.11	0.8	-0.72	1.19	-0.81	-1.15	-0.9	0.74	-0.5	-0.78	-1.33	-1.1	-1.42	-1.16	0.81	0.81	-0.55	0.81	-1.11	-1.49	0.85	1.11	-0.71	0.84	-0.79	-1.19	0.99	-0.66
KEGG_PEROXISOME	1.03	1.46	0.94	-0.67	-0.78	-0.88	-1.26	-0.69	-0.82	-0.94	-1.17	-1.25	-1.81	-2.13	-2.04	-1.65	-2.05	-1.79	-1.02	-1.07	-0.58	1.03	0.99	-0.95	1.77	-0.74	-1.2	-0.76	0.94	-0.84	-0.83	-1.26	-2.08	-1.33	-0.96	-0.73	-0.97	-0.77	0.53	-0.88	1.42	0.94	1.48	-0.77	0.96	-0.87	0.74	0.66	-0.7
KEGG_PEROXISOME1	1.03	1.46	0.94	-0.67	-0.78	-0.88	-1.26	-0.69	-0.82	-0.94	-1.17	-1.25	-1.81	-2.13	-2.04	-1.65	-2.05	-1.79	-1.02	-1.07	-0.58	1.03	0.99	-0.95	1.77	-0.74	-1.2	-0.76	0.94	-0.84	-0.83	-1.26	-2.08	-1.33	-0.96	-0.73	-0.97	-0.77	0.53	-0.88	1.42	0.94	1.48	-0.77	0.96	-0.87	0.74	0.66	-0.7
PEROXISOME_ORGANIZATION_AND_BIOGENESIS	0.44	1.34	-1.09	-1.4	-1.52	-0.69	-1.22	-1.23	-0.88	0.86	-1.66	-0.81	-1.26	-1.6	-1.6	-1.13	-1.81	-1.44	-0.93	-1.38	-1.29	-0.73	-0.78	-0.67	0.78	-1.24	-1.23	-0.52	1.08	-1	-0.88	-1.11	-0.94	-1.11	-1.42	-0.98	0.78	-0.72	-0.73	-0.9	-0.58	-0.5	1.46	-0.65	0.79	-0.79	-1.12	1.22	0.71
PEROXISOMAL_MEMBRANE	-0.85	0.6	0.77	-0.76	-0.9	-0.65	-1.46	-0.83	-0.79	-1	-1.35	0.62	-0.88	-1.71	-1.04	-0.89	-1.23	-1.08	0.67	-0.86	-0.88	-0.88	-0.73	0.68	-0.67	-1.05	-0.55	0.52	0.88	-0.71	-0.61	-1.2	-0.78	-1.03	-0.97	-0.85	1.06	0.59	-0.6	0.87	0.66	0.93	1.05	0.95	0.82	-0.87	-1.19	0.85	0.89
MICROBODY_MEMBRANE	-0.85	0.6	0.77	-0.76	-0.9	-0.65	-1.46	-0.83	-0.79	-1	-1.35	0.62	-0.88	-1.71	-1.04	-0.89	-1.23	-1.08	0.67	-0.86	-0.88	-0.88	-0.73	0.68	-0.67	-1.05	-0.55	0.52	0.88	-0.71	-0.61	-1.2	-0.78	-1.03	-0.97	-0.85	1.06	0.59	-0.6	0.87	0.66	0.93	1.05	0.95	0.82	-0.87	-1.19	0.85	0.89
PEROXISOMAL_PART	-0.94	0.8	-0.73	-0.85	-1.22	-0.64	-1.31	-0.6	-0.86	-1.16	-1.25	-0.67	-1.03	-1.78	-1.31	-1.04	-1.45	-1.29	0.73	-0.91	-1.09	0.78	0.72	0.79	-1	0.66	-0.75	-0.8	0.9	-0.62	-0.69	-1.25	-0.8	-1.22	-1.21	-0.82	1	-0.72	0.82	0.77	0.75	1.18	1.01	0.82	0.71	-0.97	-1.06	0.66	0.68
MICROBODY_PART	-0.94	0.8	-0.73	-0.85	-1.22	-0.64	-1.31	-0.6	-0.86	-1.16	-1.25	-0.67	-1.03	-1.78	-1.31	-1.04	-1.45	-1.29	0.73	-0.91	-1.09	0.78	0.72	0.79	-1	0.66	-0.75	-0.8	0.9	-0.62	-0.69	-1.25	-0.8	-1.22	-1.21	-0.82	1	-0.72	0.82	0.77	0.75	1.18	1.01	0.82	0.71	-0.97	-1.06	0.66	0.68
KEGG_PYRUVATE_METABOLISM	-0.84	0.76	0.66	-0.85	0.6	1.12	0.67	0.86	-0.82	1.66	-1.24	-0.71	-1.8	-2.25	-1.7	-1.82	-1.91	-2.54	-1.13	-0.71	-0.83	0.92	1.1	1.15	0.76	-1.18	-1.67	-0.88	1.03	-0.75	0.85	-0.75	-1.52	-2.12	-1.33	-0.82	0.8	-0.97	-1.21	-0.84	-1.1	0.8	-1.14	-1.21	0.98	0.68	-0.87	-0.68	0.82
KEGG_PYRUVATE_METABOLISM1	-0.84	0.76	0.66	-0.85	0.6	1.12	0.67	0.86	-0.82	1.66	-1.24	-0.71	-1.8	-2.25	-1.7	-1.82	-1.91	-2.54	-1.13	-0.71	-0.83	0.92	1.1	1.15	0.76	-1.18	-1.67	-0.88	1.03	-0.75	0.85	-0.75	-1.52	-2.12	-1.33	-0.82	0.8	-0.97	-1.21	-0.84	-1.1	0.8	-1.14	-1.21	0.98	0.68	-0.87	-0.68	0.82
REACTOME_PYRUVATE_METABOLISM	-0.61	-0.86	1.63	1.2	-0.8	0.62	1.27	0.7	-0.88	1.37	-1.12	0.86	-1.17	-0.65	-0.77	-0.74	0.75	-0.99	1.46	-0.71	-1.22	0.74	1.05	-0.77	-0.68	1.14	-0.77	1.17	0.92	0.81	-0.93	0.81	-0.9	-1.46	-1.18	-1.14	1.07	0.96	-0.77	0.63	0.92	-0.63	1.46	-0.86	1.11	0.81	-0.62	-1.11	-0.65
REACTOME_PYRUVATE_METABOLISM1	-0.61	-0.86	1.63	1.2	-0.8	0.62	1.27	0.7	-0.88	1.37	-1.12	0.86	-1.17	-0.65	-0.77	-0.74	0.75	-0.99	1.46	-0.71	-1.22	0.74	1.05	-0.77	-0.68	1.14	-0.77	1.17	0.92	0.81	-0.93	0.81	-0.9	-1.46	-1.18	-1.14	1.07	0.96	-0.77	0.63	0.92	-0.63	1.46	-0.86	1.11	0.81	-0.62	-1.11	-0.65
REACTOME_REGULATION_OF_PYRUVATE_DEHYDROGENASE_COMPLEX	0.85	-1.03	1.01	0.71	-1.31	0.87	0.87	0.96	-0.99	1	-1.16	-0.75	-1.64	-1.54	-0.85	-0.98	-1.05	-1.14	-0.74	-0.9	-0.71	1.33	-0.71	-0.82	0.76	-0.64	-0.78	1.06	-0.83	-0.53	-0.89	0.96	-0.88	-2.08	-1.12	-0.8	1.19	0.51	-0.81	0.94	1.19	0.64	1.31	-0.75	1.13	0.68	-1.28	0.73	-0.87
REACTOME_REGULATION_OF_PYRUVATE_DEHYDROGENASE_COMPLEX1	0.85	-1.03	1.01	0.71	-1.31	0.87	0.87	0.96	-0.99	1	-1.16	-0.75	-1.64	-1.54	-0.85	-0.98	-1.05	-1.14	-0.74	-0.9	-0.71	1.33	-0.71	-0.82	0.76	-0.64	-0.78	1.06	-0.83	-0.53	-0.89	0.96	-0.88	-2.08	-1.12	-0.8	1.19	0.51	-0.81	0.94	1.19	0.64	1.31	-0.75	1.13	0.68	-1.28	0.73	-0.87
module_349	0.68	1.13	-1.09	1.36	0.91	-1.06	-0.83	0.85	0.65	1.06	-0.88	-1.28	-1.48	-1.49	-1.12	-1.69	-2.06	-2.66	-1.65	-1.39	-1.62	1.1	-0.71	-0.95	-1.04	1.22	0.95	0.95	-1.1	-0.48	-1.12	0.84	-0.71	0.58	0.78	-1.24	-0.59	-1.26	-1.03	-1.46	0.9	0.94	-1.14	-0.82	-1.22	0.91	-1.12	-1.2	1.71
KEGG_ONE_CARBON_POOL_BY_FOLATE	0.77	1.52	1.33	-0.6	-1.43	0.49	-0.96	1.09	1.07	-0.59	-1.26	-0.58	-2	-2.23	-2.15	-1.84	-1.63	-2.3	-1.81	-1.42	-1.48	-1.1	-0.94	-1.18	-1.29	-1.3	0.79	1.16	-1.03	-1.16	-0.55	0.98	1.56	-0.72	-1.38	-0.75	-0.52	-0.84	-0.67	-1.03	-0.6	-1.14	0.76	-1.53	0.85	-0.78	-1.21	-0.86	-0.86
KEGG_ONE_CARBON_POOL_BY_FOLATE1	0.77	1.52	1.33	-0.6	-1.43	0.49	-0.96	1.09	1.07	-0.59	-1.26	-0.58	-2	-2.23	-2.15	-1.84	-1.63	-2.3	-1.81	-1.42	-1.48	-1.1	-0.94	-1.18	-1.29	-1.3	0.79	1.16	-1.03	-1.16	-0.55	0.98	1.56	-0.72	-1.38	-0.75	-0.52	-0.84	-0.67	-1.03	-0.6	-1.14	0.76	-1.53	0.85	-0.78	-1.21	-0.86	-0.86
PYRIMIDINE_NUCLEOTIDE_METABOLIC_PROCESS	0.91	-1.14	-0.98	0.92	0.92	-1.01	1.24	0.88	0.87	-0.81	0.84	-0.81	-1.64	-1.6	-1.76	-1.24	-0.99	-0.87	-0.74	-1.39	-1.32	-0.9	-0.9	-1.19	-1.31	-0.59	0.66	0.88	1.5	1.11	-0.45	1.05	-1.36	0.84	-0.6	-1.22	1.43	-0.92	1.18	0.98	0.63	-0.88	0.76	-1.08	-1.07	-1.01	0.75	-0.66	1.28
REACTOME_PYRIMIDINE_METABOLISM	-1.21	-0.47	-0.86	0.62	0.89	0.92	-1.32	-0.66	-0.67	-0.75	0.86	1.01	-1.82	-1.55	-1.45	-1.71	-1.46	-1.23	-1.15	-1.04	1.31	-1.22	-0.82	0.82	-0.88	0.5	0.75	-0.83	-0.5	1.3	-1.27	-0.76	0.85	0.79	-0.58	-1.26	0.65	0.8	1.08	0.84	0.72	-0.77	1.05	-1.23	-0.94	0.68	1.41	0.75	1.06
REACTOME_PYRIMIDINE_METABOLISM1	-1.21	-0.47	-0.86	0.62	0.89	0.92	-1.32	-0.66	-0.67	-0.75	0.86	1.01	-1.82	-1.55	-1.45	-1.71	-1.46	-1.23	-1.15	-1.04	1.31	-1.22	-0.82	0.82	-0.88	0.5	0.75	-0.83	-0.5	1.3	-1.27	-0.76	0.85	0.79	-0.58	-1.26	0.65	0.8	1.08	0.84	0.72	-0.77	1.05	-1.23	-0.94	0.68	1.41	0.75	1.06
G2_M_TRANSITION_OF_MITOTIC_CELL_CYCLE	0.67	1.35	-0.9	1.38	1.08	1.77	0.7	1.08	-0.75	0.88	-1.48	0.74	1.15	1.18	0.92	1.22	2.21	1.92	1.45	1.39	-1.08	-1.02	1.04	-1.19	-0.66	-0.71	-0.95	-0.96	-0.86	1.23	-1.45	-1.07	0.5	-1.08	-1.1	-0.81	0.89	0.58	0.81	0.79	-0.76	0.99	-0.91	-0.71	-1.12	1.2	-0.79	0.56	-0.52
KEGG_VALINE_LEUCINE_AND_ISOLEUCINE_BIOSYNTHESIS	0.56	-1.18	0.93	0.71	-0.55	1.02	0.63	-0.62	0.88	1.65	1	-1.19	-1.47	-1.66	-1.06	-0.61	-1.04	-0.77	0.74	0.93	-1.35	-0.79	-1.18	-0.79	-0.7	-1.6	0.96	1.14	-0.89	0.94	-1.76	1.22	-1.05	-1.36	-1.04	-0.77	-1.7	0.76	-1.05	-1.06	-1.1	-0.71	-0.63	-0.74	0.67	-1.22	-1.15	-0.62	-1
KEGG_VALINE_LEUCINE_AND_ISOLEUCINE_BIOSYNTHESIS1	0.56	-1.18	0.93	0.71	-0.55	1.02	0.63	-0.62	0.88	1.65	1	-1.19	-1.47	-1.66	-1.06	-0.61	-1.04	-0.77	0.74	0.93	-1.35	-0.79	-1.18	-0.79	-0.7	-1.6	0.96	1.14	-0.89	0.94	-1.76	1.22	-1.05	-1.36	-1.04	-0.77	-1.7	0.76	-1.05	-1.06	-1.1	-0.71	-0.63	-0.74	0.67	-1.22	-1.15	-0.62	-1
REACTOME_MITOCHONDRIAL_TRNA_AMINOACYLATION	-0.61	-1.21	0.92	1.22	0.64	0.99	1.08	-0.9	0.69	-0.49	0.61	-1.49	-1.39	-1.4	-1.07	-1.18	-1.15	-0.54	0.84	-1.07	-1.22	-0.92	-0.72	0.75	-1.01	-1.41	-0.83	0.88	0.89	1.54	-1.11	-0.87	-0.69	-1.42	0.53	-1.16	1.02	1.01	-0.75	-0.51	1.22	-0.88	-0.97	0.94	0.99	-0.78	-1.03	0.72	-0.95
REACTOME_MITOCHONDRIAL_TRNA_AMINOACYLATION1	-0.61	-1.21	0.92	1.22	0.64	0.99	1.08	-0.9	0.69	-0.49	0.61	-1.49	-1.39	-1.4	-1.07	-1.18	-1.15	-0.54	0.84	-1.07	-1.22	-0.92	-0.72	0.75	-1.01	-1.41	-0.83	0.88	0.89	1.54	-1.11	-0.87	-0.69	-1.42	0.53	-1.16	1.02	1.01	-0.75	-0.51	1.22	-0.88	-0.97	0.94	0.99	-0.78	-1.03	0.72	-0.95
YGCANTGCR_UNKNOWN	0.91	0.73	1.03	-1.54	1.09	0.51	1.06	1.07	-1.3	1.06	0.83	-0.64	1.08	-0.75	1.12	1.29	1.79	1	1.6	1.92	-1.46	1.04	0.78	-1.08	-1.22	0.74	-0.73	1.03	1.67	1.13	-0.96	-0.75	0.66	-2.37	-1.59	0.98	-1.01	0.88	1.24	-0.89	-0.66	-0.9	-0.87	-0.93	-1.01	-1.22	-1.22	-0.74	-0.6
CCCNNNNNNAAGWT_UNKNOWN	0.76	-0.93	0.63	0.68	1.22	0.84	0.86	1.04	0.97	1.13	1.16	0.65	1.14	0.83	1.54	0.95	1.36	2.08	1.54	1.17	0.86	1.21	0.92	1.33	-0.84	-0.96	0.71	-0.88	1.14	0.83	-0.87	1.11	0.79	0.67	1.14	0.95	1.21	1.11	1.68	-0.52	-0.88	0.71	-0.74	0.88	0.98	0.91	1.31	1.1	0.68
SNACANNNYSYAGA_UNKNOWN	0.97	1.02	-0.64	1.43	-1.15	1.07	0.64	1.02	-0.95	0.94	1.53	0.41	1.16	-0.49	0.76	1.39	1.14	0.94	1.12	1.19	1.52	1.16	0.77	0.74	-1.31	0.47	0.59	-1.27	-0.89	-0.94	0.88	-0.83	0.87	0.87	0.56	-1.21	1	-1.12	0.66	-0.67	-1.32	0.81	0.95	0.96	0.91	-0.72	1.23	1.02	-0.97
module_196	-0.96	-0.56	0.73	-0.86	-0.62	1.11	0.88	-1.1	0.66	0.82	-0.7	-1.52	1.95	1.88	1.74	1.72	2.08	2.12	1.9	1.96	0.87	1.23	-1.24	1	1.82	0.89	-0.79	-1.14	1.75	-1.02	0.9	-1.06	1.01	-0.94	0.82	1.07	1.04	0.96	0.94	1.34	1.39	0.88	1.07	-0.66	-0.83	-1.18	0.69	1.02	-0.89
module_253	-0.78	-0.51	0.92	-0.94	-0.49	1.21	0.98	-0.86	0.78	0.82	-0.82	-1.5	1.82	1.75	1.65	1.77	2.16	2	1.94	1.92	0.85	1.07	-1.13	-0.69	1.91	1.07	-0.69	-1.11	1.71	-1.23	0.8	-1.07	1.26	-0.9	0.74	-0.86	-0.76	0.96	0.94	1.2	1.85	0.66	1.22	-0.71	-0.67	-1.16	0.8	0.94	-0.73
ADP_BINDING	0.9	0.8	1.25	-0.9	0.57	1.2	1.04	1.08	1.31	1.17	-0.73	0.85	-1.36	-1	1.39	-0.9	-1.81	-1.14	-0.77	0.71	0.6	-1.12	-0.78	-0.86	0.76	-0.64	-1.11	-1.64	0.98	-0.74	1	1.13	-0.79	-0.8	1.46	0.68	0.93	0.91	1	0.6	0.69	-1.24	-0.75	-0.66	-1.12	-1.25	-0.81	0.92	-1.05
CYTOSKELETON_DEPENDENT_INTRACELLULAR_TRANSPORT	-1.4	-0.96	-0.6	0.95	-0.91	-0.77	1.19	-1.06	0.97	-1.43	0.94	-1.05	-1.11	1.16	1.57	0.94	-1.04	0.89	1.01	1.12	0.89	-0.86	0.68	0.97	0.76	-1.47	-1.13	0.57	1.25	-0.89	1.21	1.27	-0.58	-0.97	1.16	0.75	-1.23	1.41	1.09	1.21	0.75	-1.08	-0.79	-0.85	-1.33	-0.9	-1.43	0.93	-1
MICROTUBULE_BASED_MOVEMENT	-0.82	-1	-0.75	0.74	-0.68	0.98	0.46	-1.4	0.68	-0.79	-0.72	-1.64	-1.24	0.61	0.86	-0.94	-0.98	-1.24	0.88	0.78	-0.84	-1.25	-0.8	-0.9	0.79	-1.44	-1.04	1.2	0.95	-1.18	0.79	1.15	-0.96	-0.78	-0.86	-0.76	0.93	0.9	1	0.93	-0.82	-1.14	-0.89	-0.66	-1.33	0.85	-1.46	0.58	-1.04
MICROTUBULE_MOTOR_ACTIVITY	-0.62	-0.81	0.86	0.86	-1.43	1.03	0.46	-0.61	0.85	-0.98	-0.86	-1.4	-0.93	0.96	-1.07	0.75	0.93	-0.59	0.66	1.4	0.81	-1.03	-1.01	1.39	2.52	-1.03	-0.58	1.12	1.23	-0.84	0.99	0.98	-0.97	0.75	1.7	-0.72	0.93	1.1	0.72	-1.13	1.01	0.74	-0.79	0.64	0.72	0.74	-1.51	0.6	-1.07
MOTOR_ACTIVITY	-1.27	-0.8	0.79	0.94	-0.8	0.5	0.52	-0.71	1.13	-0.85	-0.87	-0.78	0.68	1.36	1.73	0.88	1.31	1.36	0.83	1.94	1.6	-0.9	-1.05	1.1	2.21	-1.21	-1.28	-1.06	1.68	-1.23	0.96	1.22	0.59	1.14	1.65	-1.03	-0.74	1.54	1.06	-0.83	0.9	0.54	0.7	0.71	-1.13	-1.03	-1.76	0.75	-0.94
MICROTUBULE_ASSOCIATED_COMPLEX	0.99	-1.4	-1.03	0.74	-1.29	1	-0.69	-0.54	1.02	-1.16	-1.42	-1.02	-0.74	-0.9	-1.03	0.77	-1.04	-1.2	-0.54	0.86	0.55	-0.89	-1.22	-0.76	0.84	0.83	1.03	-0.62	0.94	1.53	0.64	1.12	0.91	1.06	1.34	1.01	1.18	1.46	1.33	1.32	-0.98	-0.69	-1.14	0.95	-0.82	0.76	1.04	0.91	0.98
KINESIN_COMPLEX	-0.83	-0.92	-0.89	0.51	-0.63	1.14	0.72	-0.7	1.06	-0.76	-1.22	-0.86	-0.82	-0.96	-0.99	0.64	0.76	-1.33	-0.93	-1.07	-1.25	-1.22	-1.2	-0.8	-0.82	-0.53	0.84	0.76	0.89	1.02	1.38	1.15	-0.72	1.21	1.85	1.13	0.66	1.43	1.46	0.83	0.81	1.15	-0.86	0.68	0.68	-0.77	0.88	0.65	-0.88
KEGG_NICOTINATE_AND_NICOTINAMIDE_METABOLISM	0.78	-0.73	-1.34	1.49	0.79	0.47	-0.64	0.82	-1.58	1.09	1.25	1.09	-1.36	-0.92	-0.82	-0.83	0.91	0.83	1.15	-0.78	-1.02	1.28	-0.97	0.89	-0.88	0.58	-1.05	0.65	-0.86	0.85	0.81	-0.91	-1.89	-1.3	0.74	-1.09	1.48	-1.08	0.75	1.01	-1.21	-0.92	1.51	1.42	-0.92	-1.12	-1.38	0.96	1.47
KEGG_NICOTINATE_AND_NICOTINAMIDE_METABOLISM1	0.78	-0.73	-1.34	1.49	0.79	0.47	-0.64	0.82	-1.58	1.09	1.25	1.09	-1.36	-0.92	-0.82	-0.83	0.91	0.83	1.15	-0.78	-1.02	1.28	-0.97	0.89	-0.88	0.58	-1.05	0.65	-0.86	0.85	0.81	-0.91	-1.89	-1.3	0.74	-1.09	1.48	-1.08	0.75	1.01	-1.21	-0.92	1.51	1.42	-0.92	-1.12	-1.38	0.96	1.47
GTCGATC.MIR.369.5P	1.28	-0.97	-0.75	-0.68	0.65	0.87	1.28	1.98	-0.95	0.71	0.84	1.31	-1.32	-1.1	-0.97	-1.24	-1.4	-1.41	-1.26	-0.98	-0.76	0.9	0.71	-1.53	-2.56	-0.53	1.07	0.8	0.61	1.2	1.16	0.95	-0.75	0.59	1.38	0.83	1.3	0.64	-1.29	1.16	-0.55	0.78	1.27	-0.73	0.83	-0.9	-0.78	1.09	-0.75
MITOCHONDRIAL_MEMBRANE_ORGANIZATION_AND_BIOGENESIS	1.47	-1.17	-1.25	1.49	1.15	0.98	0.81	1.77	1.26	1.01	1	0.86	-1.45	-1.75	-1.96	-1.27	-2.43	-1.4	-0.77	-1.42	0.72	-0.95	0.9	-0.86	1.13	-1.24	1.52	-0.49	0.89	1.33	0.74	-1.26	-0.91	-0.77	-0.8	-0.88	1.15	1.47	-1.1	-1.2	-0.89	0.9	-0.98	-0.94	-1.22	1.06	-1.05	0.67	0.64
SPECIFIC_TRANSCRIPTIONAL_REPRESSOR_ACTIVITY	-0.77	-1.64	-0.93	0.83	0.95	-1.26	1.31	-0.67	-0.76	-0.98	0.71	0.65	0.71	-1.07	1.12	1.45	1.13	1.62	1.73	1.42	-1.15	-0.95	-1.31	-1.21	-1.19	-0.8	-1.26	0.83	0.57	-0.85	1.37	-0.68	0.82	-0.99	-0.86	-1.14	-1.37	1.24	-0.6	0.98	-0.82	0.96	-0.99	-0.97	0.69	-1.07	0.79	-0.86	-1.37
GCTGAGT.MIR.512.5P	1.21	-1.06	-1.25	0.78	-0.47	0.76	0.87	1.7	0.81	1.12	-0.99	1.68	1.15	1.94	1.6	1.45	2.24	2.4	2.07	2.24	0.85	-0.75	0.78	-1.3	-1.34	0.7	-0.98	-0.87	-1.07	-0.84	-1.43	1.26	-0.8	-1.44	0.62	-0.92	-0.64	1.68	-1.57	-1.08	1.02	-1.19	-0.69	-0.92	1.08	0.77	-1.01	-0.85	0.58
REACTOME_METAL_ION_SLC_TRANSPORTERS	-1.1	-0.55	-0.84	0.57	-0.62	-0.54	-1.24	0.94	-1.19	1.48	0.96	-0.83	-1.07	-1.08	-0.66	0.71	-0.91	0.76	1.43	0.71	-1.6	-1.2	0.81	0.98	-1.48	0.85	-0.74	-0.94	-1.31	-0.91	-0.73	-0.96	-1.18	-0.63	1	-1.23	-1.02	-0.63	1.19	1.06	0.54	-1.11	1.14	0.79	0.99	-1.26	-0.77	-1	-0.7
REACTOME_METAL_ION_SLC_TRANSPORTERS1	-1.1	-0.55	-0.84	0.57	-0.62	-0.54	-1.24	0.94	-1.19	1.48	0.96	-0.83	-1.07	-1.08	-0.66	0.71	-0.91	0.76	1.43	0.71	-1.6	-1.2	0.81	0.98	-1.48	0.85	-0.74	-0.94	-1.31	-0.91	-0.73	-0.96	-1.18	-0.63	1	-1.23	-1.02	-0.63	1.19	1.06	0.54	-1.11	1.14	0.79	0.99	-1.26	-0.77	-1	-0.7
REACTOME_ZINC_TRANSPORTATION	-1.61	-0.92	-0.9	0.63	0.56	0.9	-1.3	-1.11	-1.08	1.15	-0.83	-1.14	-1.04	-1.01	-0.54	-0.89	1.03	0.86	1.6	-0.64	-1.54	-1.55	-0.68	0.65	-1.84	1.16	0.61	-0.52	-0.92	1.01	-0.78	-1.06	-1.13	-0.59	0.73	-1.28	0.94	0.8	-1.07	-1.03	0.75	-1.58	1.3	0.64	0.94	-1.2	-0.97	-0.75	-0.7
REACTOME_ZINC_TRANSPORTATION1	-1.61	-0.92	-0.9	0.63	0.56	0.9	-1.3	-1.11	-1.08	1.15	-0.83	-1.14	-1.04	-1.01	-0.54	-0.89	1.03	0.86	1.6	-0.64	-1.54	-1.55	-0.68	0.65	-1.84	1.16	0.61	-0.52	-0.92	1.01	-0.78	-1.06	-1.13	-0.59	0.73	-1.28	0.94	0.8	-1.07	-1.03	0.75	-1.58	1.3	0.64	0.94	-1.2	-0.97	-0.75	-0.7
REACTOME_ZINC_INFLUX_INTO_CELLS_BY_THE_SLC39_GENES_FAMILY	-1.37	-0.65	-0.69	0.55	-0.81	0.83	-1.05	-1.04	-0.73	1.65	0.64	-1.05	-0.98	-0.78	0.79	-0.82	-0.97	0.97	1.53	1.04	-1.41	-1.5	0.84	0.99	-1.6	1.08	1.01	-0.53	-0.77	0.85	-0.82	-1.28	-1.18	-0.71	-0.66	-1.06	-0.82	-0.72	-0.56	-1.19	0.87	-1.62	1.16	1.09	0.71	-1.22	-0.89	0.55	-0.72
REACTOME_ZINC_INFLUX_INTO_CELLS_BY_THE_SLC39_GENES_FAMILY1	-1.37	-0.65	-0.69	0.55	-0.81	0.83	-1.05	-1.04	-0.73	1.65	0.64	-1.05	-0.98	-0.78	0.79	-0.82	-0.97	0.97	1.53	1.04	-1.41	-1.5	0.84	0.99	-1.6	1.08	1.01	-0.53	-0.77	0.85	-0.82	-1.28	-1.18	-0.71	-0.66	-1.06	-0.82	-0.72	-0.56	-1.19	0.87	-1.62	1.16	1.09	0.71	-1.22	-0.89	0.55	-0.72
ENZYME_BINDING	0.6	-0.78	1.07	0.63	-1.16	-1.02	-1.17	1.68	0.98	-0.8	1.38	-1.12	1.18	1.97	1.43	1.98	2.16	1.82	1.79	1.92	1.56	-0.76	1.17	-0.62	-1.37	-1.24	1.59	-1.04	-1.32	0.65	1.1	1.2	0.92	0.86	0.76	-0.86	0.63	1.18	1.51	0.77	-1.12	1	-0.74	-1.1	0.94	1.05	-1.1	0.75	0.96
PROTEIN_PHOSPHATASE_BINDING	0.55	-0.78	0.6	0.7	-1.26	0.57	0.71	0.85	-0.95	-1.18	-0.91	-0.94	1.87	0.94	-1.23	0.68	1.47	-1.13	-0.58	1.15	1.23	-1	0.94	0.55	-1.32	-1.31	0.95	-0.74	-0.84	-0.82	0.68	1	-0.51	1.35	0.73	-0.85	-0.85	1.18	1.4	0.69	-0.98	-1.12	-1.02	0.62	-0.88	1.08	-1.22	1.21	-1.04
PHOSPHATASE_BINDING	-0.86	0.73	1.02	0.58	0.7	1.12	-0.97	0.96	-0.71	-1.3	1.06	0.95	1.86	1.17	0.92	1.22	1.48	1.01	0.9	1.02	1.33	1.03	0.87	-1.02	-1.25	0.52	0.81	-0.88	0.97	-0.79	0.91	1.01	-0.66	1.25	0.71	0.73	-0.92	1.32	1.68	0.86	0.74	-1.36	-1.4	-0.81	0.73	1.11	-0.88	0.66	-1.02
REACTOME_SIGNALING_BY_ROBO_RECEPTOR	0.9	-1.11	0.71	0.92	0.72	0.79	-1.15	1.09	1.45	-0.77	1.09	1.04	1.43	1.47	1.43	0.83	1.53	1.3	1.63	1.8	1.38	1.09	1.22	1.09	0.75	1.17	-1.31	-0.8	0.99	1.53	1.04	0.95	0.81	-1.31	1.08	0.75	1.04	1.28	0.83	-1.15	-1.08	-1.1	0.72	1.2	-0.89	-1.08	1.3	-0.91	1.05
REACTOME_SIGNALING_BY_ROBO_RECEPTOR1	0.9	-1.11	0.71	0.92	0.72	0.79	-1.15	1.09	1.45	-0.77	1.09	1.04	1.43	1.47	1.43	0.83	1.53	1.3	1.63	1.8	1.38	1.09	1.22	1.09	0.75	1.17	-1.31	-0.8	0.99	1.53	1.04	0.95	0.81	-1.31	1.08	0.75	1.04	1.28	0.83	-1.15	-1.08	-1.1	0.72	1.2	-0.89	-1.08	1.3	-0.91	1.05
REACTOME_ACTIVATION_OF_RAC	0.95	1.44	0.62	0.81	1.13	1.05	-0.98	1.31	1.23	1.45	1.49	1.22	1.32	2.21	1.37	0.96	2.5	1.56	1.68	2.17	1.36	1.17	-1.2	1.17	1.24	0.85	-0.83	-0.69	1.27	0.96	1.18	-0.78	-0.6	-1.4	1	1.01	1.27	1.16	-0.56	-1.13	-1.39	0.47	-0.6	1.38	-0.98	-1.28	1.88	-1.6	1.04
REACTOME_ACTIVATION_OF_RAC1	0.95	1.44	0.62	0.81	1.13	1.05	-0.98	1.31	1.23	1.45	1.49	1.22	1.32	2.21	1.37	0.96	2.5	1.56	1.68	2.17	1.36	1.17	-1.2	1.17	1.24	0.85	-0.83	-0.69	1.27	0.96	1.18	-0.78	-0.6	-1.4	1	1.01	1.27	1.16	-0.56	-1.13	-1.39	0.47	-0.6	1.38	-0.98	-1.28	1.88	-1.6	1.04
ST_INTEGRIN_SIGNALING_PATHWAY	1.45	-1.04	-0.94	1.81	1.19	1.7	-1.27	1.07	0.86	0.89	1.65	1.67	0.9	1.77	1.44	2.08	2.03	2.2	1.76	2.07	0.67	0.98	1.1	0.74	0.96	0.68	-1.24	-0.88	0.74	0.82	1.25	1.27	-0.84	1.14	1.17	0.77	1.09	0.72	-1.05	1.06	-0.75	-0.78	-1.05	-1.01	1.13	-1.25	-1.01	0.97	0.82
ST_PHOSPHOINOSITIDE_3_KINASE_PATHWAY	0.69	-0.91	-0.58	-1.44	0.85	0.85	-0.94	0.7	-1.17	1.22	1.06	1.25	1.48	1.5	1.41	2.1	2.51	2.58	1.9	2.13	1.11	-1.12	0.97	-0.48	1.48	-0.58	-0.79	-1.63	0.61	-1.2	0.6	1.01	-0.75	-1.34	0.68	-1.13	-1.05	0.77	0.86	-0.81	1.12	1.43	-1.67	-1.01	-0.85	-1.22	-1.33	0.79	-0.98
SIG_PIP3_SIGNALING_IN_CARDIAC_MYOCTES	1.05	0.61	1.31	0.84	1.16	0.82	0.66	1.32	1.28	0.92	0.96	1.66	1.96	1.73	1.47	2.06	2.41	2.58	2.34	2.11	0.48	-1.34	-0.92	-0.82	1.41	0.92	0.74	-0.99	0.97	-1.21	0.78	1.17	-0.78	-1.39	0.87	-0.73	1.07	0.97	-1.12	0.94	1.19	0.83	-0.97	0.71	0.71	-1.22	-1.09	1	-0.47
SIG_INSULIN_RECEPTOR_PATHWAY_IN_CARDIAC_MYOCYTES	0.6	-0.96	0.98	0.94	1.16	-0.58	-1.1	1.07	-1	1.5	0.7	1.7	1.52	1.72	1.46	2.11	2.8	2.21	2.25	1.94	0.91	-0.92	0.8	0.8	0.82	-0.48	-0.69	-1.11	0.89	0.89	-0.91	-0.85	-1.38	-0.71	1.33	0.83	-0.44	0.67	-0.92	0.64	1.11	1.09	-0.83	0.72	-0.76	-1.06	-0.75	0.81	-0.66
PROTEIN_AMINO_ACID_O_LINKED_GLYCOSYLATION	-0.83	-1.05	-1.22	0.74	0.47	0.66	-1.29	0.7	-1.51	1.43	0.94	1.17	0.96	0.92	0.57	0.75	1.51	1.46	1.38	0.9	0.82	1.65	0.84	-0.9	-0.94	0.96	1.6	1.09	0.82	0.98	-1.43	1.27	0.94	-0.83	0.6	-1.14	-0.68	-0.8	1.14	-1.14	1.37	0.69	0.74	0.76	-0.85	-0.68	1.5	-0.61	-1.11
ACETYLGALACTOSAMINYLTRANSFERASE_ACTIVITY	-1.14	0.73	-0.64	0.94	0.88	1.25	-0.98	-1.15	-1.54	-0.98	1.16	1.01	-1.48	-1.04	-1.02	-1.07	-1.26	-1.58	0.85	-0.85	0.85	-1.21	1.3	0.63	-1.04	0.85	1.23	0.66	0.92	-0.6	-1.5	1.15	0.91	1.02	0.87	-1.01	0.8	0.92	-0.55	0.73	0.9	-1.2	-0.87	1.05	-1.32	-1.06	1.02	-0.69	0.77
KEGG_O_GLYCAN_BIOSYNTHESIS	-1.5	-1.68	0.49	1.09	-1.06	-0.81	0.7	0.71	-1.17	0.98	1.12	-0.84	-1.39	-0.89	-0.88	-1.49	-1.07	-1.43	0.98	-0.89	-0.91	-1.38	1.11	-1.26	-0.62	1.27	-0.62	1.03	-0.58	0.85	-1.44	0.87	1.14	0.96	-1.02	-0.83	-1.45	1.4	0.95	-1.02	0.8	-0.91	-0.74	0.6	-1.25	-0.92	1.25	-0.61	-0.77
KEGG_O_GLYCAN_BIOSYNTHESIS1	-1.5	-1.68	0.49	1.09	-1.06	-0.81	0.7	0.71	-1.17	0.98	1.12	-0.84	-1.39	-0.89	-0.88	-1.49	-1.07	-1.43	0.98	-0.89	-0.91	-1.38	1.11	-1.26	-0.62	1.27	-0.62	1.03	-0.58	0.85	-1.44	0.87	1.14	0.96	-1.02	-0.83	-1.45	1.4	0.95	-1.02	0.8	-0.91	-0.74	0.6	-1.25	-0.92	1.25	-0.61	-0.77
V.HIF1_Q5	1.06	-1.54	-1.25	-1.13	-1.37	-1.5	0.74	0.79	1.45	-0.66	-0.82	1.14	0.98	1.05	1.33	1.51	1.59	2.13	1.26	1.92	-1.02	-0.77	1.15	0.73	-2.33	0.96	0.52	-1.03	0.95	1.34	1.08	1.12	1.19	0.42	-0.61	-0.89	-1.26	0.6	1.35	1.47	0.65	-1.68	-0.9	0.85	-0.74	-0.88	1.22	0.93	0.71
V.HIF1_Q3	0.86	-1.64	0.87	-0.74	-1.29	0.96	-1.06	0.68	0.92	0.6	0.89	1.52	-0.72	-0.78	0.68	1.35	1.47	1.06	1.38	1.02	-1.01	-0.86	1.33	1.03	-1.27	0.73	1.2	-0.69	-0.97	0.65	-0.76	-1.16	0.62	-2.05	-0.77	-1.27	-1.27	-0.59	-0.86	-0.83	0.87	-1.88	0.57	1	-0.84	0.88	-0.85	-0.86	-0.76
V.SP1_01	-0.49	-1.39	-0.6	0.66	1.47	1.26	0.65	0.86	-0.88	-0.81	0.65	1.81	1.72	1.3	1.42	1.8	1.64	2.11	1.65	2.2	0.78	-1	0.67	1	0.46	1.03	0.58	1	-0.95	1.12	0.74	-1.29	-0.75	-1.13	-0.77	1.09	1.25	-1.18	-0.7	2.05	0.69	0.66	-1.15	-0.63	-1.23	0.76	0.98	0.97	1.69
V.MAZR_01	1.1	-0.98	1.03	0.8	0.7	-1.02	1.09	1.43	1.15	-0.68	-0.65	1.13	2.25	1.7	1.55	1.69	2.4	2.1	2.04	2.12	1.05	0.9	-1.01	1.63	0.86	1.03	0.89	0.75	-1.03	0.99	-0.82	-1.01	0.84	-1.09	0.78	1.08	-0.78	0.64	0.91	1.73	0.85	-0.93	0.84	0.63	-0.71	-0.88	1.55	0.93	1.21
V.EGR_Q6	-0.72	0.38	-1.03	1.26	1.31	-0.72	1.1	0.76	0.87	0.66	1.08	1.29	1.77	1.79	1.61	2.09	1.83	2.27	1.94	2.15	-0.87	0.64	1.11	-0.96	0.65	0.8	1.11	1.02	-0.61	-0.86	-0.77	0.68	0.6	1.12	1.04	1.07	-1	1.21	0.76	1.5	1.13	-0.77	-1.71	-1.08	-1.28	0.8	1.3	1.09	0.96
V.EGR1_01	0.69	0.86	-0.8	-0.57	0.52	-0.58	0.66	1	1.26	0.73	0.91	1.76	2.1	1.97	1.56	2.42	2.66	2.22	1.58	2.17	1.09	0.87	0.99	0.97	0.75	1.29	0.82	0.97	0.66	1.24	-0.97	-1.2	-0.76	1.27	0.95	1.32	1.41	0.63	0.93	1.31	0.82	0.69	-1.03	-0.96	-0.71	1.07	1.41	1.12	0.97
V.NGFIC_01	0.65	-0.82	-0.71	-0.94	-1.03	0.77	0.82	1.19	1.2	1.27	1.2	1.7	1.82	1.85	1.94	2.05	2.43	2.18	1.68	2.02	1.31	1.32	1.18	0.75	0.56	0.83	1.34	-0.96	0.88	1.16	-0.62	-1.09	0.95	1.09	1.45	1.21	-0.72	1.3	1.21	1.59	1.04	-0.69	0.72	-0.79	-1.17	1.15	1.18	1.02	-0.91
module_257	1.43	-0.91	-1.16	1.1	1.4	1.27	0.86	1.35	-1.07	-0.91	0.85	1.49	1.48	1.56	1.38	1.82	1.43	1.33	1.15	2.04	-0.97	-1.12	0.72	0.54	-1.25	0.83	-1.15	-0.54	0.86	0.79	-0.82	0.75	-0.87	1.92	1.44	1.24	1.42	-0.79	1.17	1.28	0.76	-0.82	1.15	1.06	1.08	1.23	1.34	1.29	1.26
GAGCTGG.MIR.337	0.98	0.6	-0.98	0.71	-0.63	0.73	1.03	1.69	1.02	0.57	1.25	1.12	2.05	2.1	1.18	1.93	1.69	2.27	1.26	1.96	-0.89	-0.94	-1.19	-0.75	-1.05	1.33	-1.06	0.89	0.82	0.82	0.65	0.71	0.73	1.44	0.88	1.29	1.36	-0.72	1.44	1.4	0.84	0.67	-1.31	1.17	-0.68	0.75	1.12	0.74	1.06
CACTGCC.MIR.34A.MIR.34C.MIR.449	0.51	-0.86	-0.95	0.84	0.77	0.92	0.73	1.2	1.04	-0.87	1.16	0.93	0.86	1.64	1.46	1.77	2.24	1.85	1.72	2.11	1.07	0.86	0.8	1.47	-1.01	-0.99	1.26	1.09	-1.56	1.27	-0.88	0.96	-0.91	1.54	0.85	0.94	1.27	1.4	0.76	1.96	0.89	-1.26	0.72	-0.79	-0.82	0.83	1.47	-0.62	0.82
CTCAGGG.MIR.125B.MIR.125A	-0.55	-1.03	-0.76	0.8	-0.8	-0.94	1.11	0.85	0.55	-0.44	0.95	0.92	0.74	1.48	1.04	1.74	1.81	1.79	1.17	1.64	-0.8	0.73	1.06	-0.87	-1.25	1.09	-0.71	-0.77	-1.23	1.07	-0.97	1.24	0.94	0.91	1.29	1.26	1.27	0.9	1.37	0.72	-0.96	-0.75	0.57	1.05	-0.86	1.17	0.86	0.97	0.99
CCTGCTG.MIR.214	1.58	1.02	1.02	-0.98	0.69	0.98	0.69	1.25	1.05	0.59	1.15	1.33	1.47	1.48	1.35	1.41	1.49	1.8	1.35	2.06	-1.21	-0.81	0.88	-0.94	-1.7	1.08	0.98	-0.67	0.88	0.76	-1.11	0.84	1.11	2.08	0.91	1	0.83	-0.9	1.62	1.31	-0.81	-0.91	-0.58	-1.01	1.14	-1.03	1.06	0.9	1.27
TCGATGG.MIR.213	1.72	-0.63	-0.94	-0.91	-0.68	-0.63	-1.61	-0.78	-1.48	1.41	0.66	-1.09	-1.21	-1.6	-1.43	-0.83	-0.93	-1.39	-0.96	-1.04	0.88	1.32	-0.99	-1.01	-1.95	0.93	-1.44	1.11	-0.78	1.07	-1.56	1.11	-1.46	-1.02	0.84	-0.81	1.02	1.02	-1.05	-1.27	1.71	-0.62	-0.64	-1.01	0.84	-0.92	-0.77	-0.99	0.9
GTGGTGA.MIR.197	1.34	-0.97	0.69	-0.85	0.79	0.78	1.2	0.58	-0.78	0.92	1.21	0.95	1.21	1.99	1.72	1.82	2.23	1.96	1.84	2.09	0.87	1.15	0.84	-0.97	-1.52	-0.69	1.12	-0.61	1.03	1.31	0.79	-1.33	1.15	1.44	0.54	0.86	-0.71	1.03	-0.91	0.96	0.89	-0.93	-1.69	-0.77	-1.28	-1.29	-0.81	-1.09	-0.61
GGAMTNNNNNTCCY_UNKNOWN	0.79	-0.8	-1.18	1.46	0.58	0.45	0.85	1.11	-0.9	-0.86	1.3	-0.63	1.71	0.91	1.28	1.04	1.66	1.81	1.68	0.88	-0.8	1.15	1.19	0.76	1.07	-1.78	-0.5	-0.81	0.91	1.15	0.76	0.72	0.94	1.25	-0.7	-0.94	1.02	0.67	-0.68	1.25	0.87	-0.92	-1.16	-1.08	0.79	-0.78	0.86	0.93	-1.05
HISTONE_DEACETYLASE_COMPLEX	0.91	-0.84	-0.51	0.69	1.11	0.7	-0.81	-0.58	0.79	1.09	0.73	-0.59	-1.25	-1.24	-1.63	0.61	-1.71	-0.74	-0.96	0.82	0.89	-0.65	0.86	0.96	0.81	-0.72	-1.54	0.84	-0.88	-1.19	-0.96	0.75	0.77	0.62	-0.68	-1.18	0.84	-0.59	-1.87	-0.7	-1.11	-0.65	-1.2	1.13	0.99	0.74	0.71	0.87	-0.76
SINGLE_STRANDED_RNA_BINDING	1.08	-0.62	0.56	0.58	-0.89	-0.84	1.24	1.52	0.63	0.73	0.48	1.23	-1.4	-0.88	-1.52	-1.27	-0.9	-0.77	-0.95	-1.28	0.89	-0.94	1.11	1.15	0.51	0.76	-1.01	-1.54	-1.12	1.29	1.1	-1.05	0.85	-1.42	1.24	-0.98	-1.23	-0.87	-0.79	0.87	-0.73	1.23	0.8	1.1	0.76	-1.19	0.91	-0.65	-0.82
CYSTEINE_TYPE_PEPTIDASE_ACTIVITY	0.91	-1.01	1.23	-1.06	-0.91	-1.05	-0.97	-0.63	-0.65	-0.64	0.96	-0.59	-1.74	-2.19	-1.32	-1.76	-1.78	-1.11	-1.12	-1.27	1.11	-0.64	-1.05	-0.77	0.78	0.71	-0.56	1.05	1.38	1.35	1.35	-0.89	0.7	-0.98	0.77	-1.25	0.68	-0.76	0.55	1.4	0.48	1.22	1.39	1.65	0.95	-1.14	-0.8	-1.15	-0.88
CYSTEINE_TYPE_ENDOPEPTIDASE_ACTIVITY	0.83	-0.99	1.54	-1.19	-0.83	-0.7	-1.27	-1.09	-0.88	-0.7	1.23	-0.56	-1.66	-2.09	-1.57	-1.94	-1.95	-1.59	-1.07	-1.47	1.08	-1.16	-0.93	-0.77	0.96	0.65	0.65	1.25	1.65	1.26	1.3	-0.88	-0.52	-0.67	1	-1.25	0.75	-1.32	1.32	0.97	-0.66	-0.87	1.29	1.39	1.15	-1.08	-1.05	-1.1	-0.95
HISTONE_DEACETYLASE_BINDING	-1.46	-0.79	-1.22	0.74	-1.44	-0.79	-0.84	-1.49	0.73	1.09	0.92	-0.58	0.78	-1.07	1.05	-0.76	0.94	1.27	0.61	1.84	0.63	-2	1.09	0.76	1.21	-1.05	0.6	-1.14	-0.95	-0.57	1.15	-0.79	0.97	1.5	-0.88	-0.87	-1.07	-0.75	1.29	0.57	-1.38	1.39	-0.97	-0.9	0.72	1.09	-1.66	0.85	-0.74
BIOCARTA_DNAFRAGMENT_PATHWAY	0.79	-1.13	0.76	0.98	0.72	0.8	-0.93	0.68	-0.6	0.8	-0.72	-1.16	1.51	-1.44	-0.85	-1.09	1.12	1.22	1.5	1.34	-0.71	-0.78	1.12	-0.9	1.62	-0.68	-0.78	0.61	-1.31	-0.5	-1.09	-0.78	1.62	0.88	0.88	-1.25	-1.05	1.35	-1.07	-1.11	0.99	0.68	1.03	0.54	0.67	-1.27	-1.56	-1.12	0.61
BIOCARTA_DNAFRAGMENT_PATHWAY1	0.79	-1.13	0.76	0.98	0.72	0.8	-0.93	0.68	-0.6	0.8	-0.72	-1.16	1.51	-1.44	-0.85	-1.09	1.12	1.22	1.5	1.34	-0.71	-0.78	1.12	-0.9	1.62	-0.68	-0.78	0.61	-1.31	-0.5	-1.09	-0.78	1.62	0.88	0.88	-1.25	-1.05	1.35	-1.07	-1.11	0.99	0.68	1.03	0.54	0.67	-1.27	-1.56	-1.12	0.61
REACTOME_SIGNALING_BY_EGFR	1.1	0.87	0.74	1.2	1.42	0.81	0.6	1.01	-0.72	1.22	0.7	1.1	1.11	1.75	1.46	1.54	2.44	1.67	1.82	1.97	0.77	-0.5	0.93	0.73	0.68	1.24	1.36	-1.25	1.06	0.58	-1.11	0.92	-1.67	-1.2	-0.58	0.95	0.96	1.56	0.66	1.1	-0.99	-0.74	0.79	-1.09	-0.99	-1.03	-1.2	-1.29	-0.7
REACTOME_SIGNALING_BY_EGFR1	1.1	0.87	0.74	1.2	1.42	0.81	0.6	1.01	-0.72	1.22	0.7	1.1	1.11	1.75	1.46	1.54	2.44	1.67	1.82	1.97	0.77	-0.5	0.93	0.73	0.68	1.24	1.36	-1.25	1.06	0.58	-1.11	0.92	-1.67	-1.2	-0.58	0.95	0.96	1.56	0.66	1.1	-0.99	-0.74	0.79	-1.09	-0.99	-1.03	-1.2	-1.29	-0.7
REACTOME_EGFR_DOWNREGULATION	1.08	-0.79	-0.85	1.01	1.25	-0.92	0.89	-1.06	0.94	0.93	-1.03	-0.77	1.08	1.93	1.49	1.57	2.5	1.57	1.36	1.93	-0.57	-1.01	-0.78	-0.9	0.74	1.18	0.7	-1.49	0.72	-0.97	-0.83	-0.68	-1.29	-0.98	-1.06	1.28	-0.68	1.57	0.95	1.36	-1.27	1.03	1.45	-0.82	-0.95	-0.94	-0.97	-0.96	-1.54
REACTOME_EGFR_DOWNREGULATION1	1.08	-0.79	-0.85	1.01	1.25	-0.92	0.89	-1.06	0.94	0.93	-1.03	-0.77	1.08	1.93	1.49	1.57	2.5	1.57	1.36	1.93	-0.57	-1.01	-0.78	-0.9	0.74	1.18	0.7	-1.49	0.72	-0.97	-0.83	-0.68	-1.29	-0.98	-1.06	1.28	-0.68	1.57	0.95	1.36	-1.27	1.03	1.45	-0.82	-0.95	-0.94	-0.97	-0.96	-1.54
module_204	0.92	0.62	-0.59	0.73	1.6	-1.21	0.94	1.05	1.16	0.63	1.18	0.8	-0.85	-1.08	-0.69	-0.67	1.54	-1.2	0.61	-1.02	-1.44	1.47	-1.06	1.04	1.93	1.76	-0.54	-0.81	-1.1	-1.09	0.83	-0.84	0.86	0.95	1.32	-0.73	-1.2	1.31	1.19	0.56	-0.81	1.54	0.9	0.69	-1.04	-1.31	-1.35	1.13	1.04
REACTOME_RNA_POLYMERASE_III_CHAIN_ELONGATION	-0.97	0.87	-1.26	-0.9	-0.93	-1.12	0.84	0.98	1.07	-0.58	0.9	-0.6	1.04	1.3	1.44	1.15	2.12	1.34	2.17	1.45	1.33	-0.97	0.84	-0.76	-1.47	0.6	0.92	-1.37	-1.5	-1.19	-0.83	-1.18	-0.83	0.98	-0.65	0.75	-1.49	0.8	-1.15	-1.14	1.17	-1.27	1.05	-0.86	0.73	-0.86	-0.96	1.05	1.25
REACTOME_RNA_POLYMERASE_III_CHAIN_ELONGATION1	-0.97	0.87	-1.26	-0.9	-0.93	-1.12	0.84	0.98	1.07	-0.58	0.9	-0.6	1.04	1.3	1.44	1.15	2.12	1.34	2.17	1.45	1.33	-0.97	0.84	-0.76	-1.47	0.6	0.92	-1.37	-1.5	-1.19	-0.83	-1.18	-0.83	0.98	-0.65	0.75	-1.49	0.8	-1.15	-1.14	1.17	-1.27	1.05	-0.86	0.73	-0.86	-0.96	1.05	1.25
REACTOME_RNA_POLYMERASE_III_TRANSCRIPTION_TERMINATION	-1.14	0.82	1.08	-0.72	-0.9	-1.51	0.75	1.05	1.38	0.9	0.88	0.98	1.47	1.12	1.28	1.29	1.37	1.48	1.67	2	0.86	-0.97	-0.74	-0.6	-1.24	-0.54	0.77	-0.8	-0.76	-1.15	-0.77	-1	1.16	-0.73	-1.12	0.69	-1.27	0.94	-1.15	-0.81	1.05	-0.78	-1	-0.94	0.86	0.85	-1.2	0.86	0.96
REACTOME_RNA_POLYMERASE_III_TRANSCRIPTION_TERMINATION1	-1.14	0.82	1.08	-0.72	-0.9	-1.51	0.75	1.05	1.38	0.9	0.88	0.98	1.47	1.12	1.28	1.29	1.37	1.48	1.67	2	0.86	-0.97	-0.74	-0.6	-1.24	-0.54	0.77	-0.8	-0.76	-1.15	-0.77	-1	1.16	-0.73	-1.12	0.69	-1.27	0.94	-1.15	-0.81	1.05	-0.78	-1	-0.94	0.86	0.85	-1.2	0.86	0.96
REACTOME_RNA_POLYMERASE_III_TRANSCRIPTION_INITIATION_FROM_TYPE_2_PROMOTER	0.58	1.17	0.85	-0.81	-1.04	-0.93	1.16	1.38	0.83	0.63	0.96	0.92	0.96	1.41	1.27	1.12	1.56	1.12	1.1	1.82	-0.7	-0.91	-0.86	-0.57	-1.57	0.69	0.73	0.97	-0.62	-0.97	-1.19	-0.84	0.77	0.83	-0.86	0.88	-1.35	0.71	-1.14	1.09	1.41	-1	-0.66	0.85	0.73	-0.68	-1.05	1.42	1.27
REACTOME_RNA_POLYMERASE_III_TRANSCRIPTION_INITIATION_FROM_TYPE_2_PROMOTER1	0.58	1.17	0.85	-0.81	-1.04	-0.93	1.16	1.38	0.83	0.63	0.96	0.92	0.96	1.41	1.27	1.12	1.56	1.12	1.1	1.82	-0.7	-0.91	-0.86	-0.57	-1.57	0.69	0.73	0.97	-0.62	-0.97	-1.19	-0.84	0.77	0.83	-0.86	0.88	-1.35	0.71	-1.14	1.09	1.41	-1	-0.66	0.85	0.73	-0.68	-1.05	1.42	1.27
REACTOME_RNA_POLYMERASE_III_TRANSCRIPTION_INITIATION_FROM_TYPE_3_PROMOTER	-1.24	1.11	0.54	-0.84	-1.29	-1.04	-0.87	-0.86	0.76	0.7	-0.71	0.75	1.92	0.71	-0.76	1.42	1.88	1.7	1.56	1.77	-1.06	1	0.8	-0.8	-1.29	-0.9	-0.88	-0.67	-1.1	-0.94	-0.69	-1.03	-0.81	0.92	-0.89	-0.75	-1.07	0.75	-1.03	-1.07	0.86	-0.66	0.68	-0.82	0.82	-1	-0.88	-0.74	-1.02
REACTOME_RNA_POLYMERASE_III_TRANSCRIPTION_INITIATION_FROM_TYPE_3_PROMOTER1	-1.24	1.11	0.54	-0.84	-1.29	-1.04	-0.87	-0.86	0.76	0.7	-0.71	0.75	1.92	0.71	-0.76	1.42	1.88	1.7	1.56	1.77	-1.06	1	0.8	-0.8	-1.29	-0.9	-0.88	-0.67	-1.1	-0.94	-0.69	-1.03	-0.81	0.92	-0.89	-0.75	-1.07	0.75	-1.03	-1.07	0.86	-0.66	0.68	-0.82	0.82	-1	-0.88	-0.74	-1.02
REACTOME_RNA_POLYMERASE_III_TRANSCRIPTION	-0.83	1.45	1.07	-0.8	-1.15	-0.69	0.83	0.92	0.76	-1.11	-0.62	1.84	1.16	0.64	0.76	1.06	1.06	0.98	1.02	1.37	-1.06	-0.87	0.68	-0.66	-1.37	-0.66	-0.92	0.75	-0.44	-0.91	-0.88	1.14	1.24	1.31	-1.12	0.85	0.68	0.96	-1.14	-0.59	1.29	-1.16	-0.98	-1.16	0.9	0.87	-1.07	0.93	1.01
REACTOME_RNA_POLYMERASE_III_TRANSCRIPTION1	-0.83	1.45	1.07	-0.8	-1.15	-0.69	0.83	0.92	0.76	-1.11	-0.62	1.84	1.16	0.64	0.76	1.06	1.06	0.98	1.02	1.37	-1.06	-0.87	0.68	-0.66	-1.37	-0.66	-0.92	0.75	-0.44	-0.91	-0.88	1.14	1.24	1.31	-1.12	0.85	0.68	0.96	-1.14	-0.59	1.29	-1.16	-0.98	-1.16	0.9	0.87	-1.07	0.93	1.01
REACTOME_RNA_POLYMERASE_III_TRANSCRIPTION_INITIATION	-0.67	1.72	1.1	-1.15	-1.36	-0.7	-0.92	0.85	0.7	-0.82	-0.62	1.09	1.22	0.98	-1.13	1.07	1.44	0.99	1.38	1.34	-1.02	-1.16	0.8	-0.68	-1.65	-0.94	-0.72	0.96	-1.4	-0.93	-1.04	-0.88	1.14	1.05	-1.05	0.75	-1.04	1.04	-1.25	0.59	1.28	-1.19	-0.8	-0.86	0.84	0.78	-1.37	0.86	1.27
REACTOME_RNA_POLYMERASE_III_TRANSCRIPTION_INITIATION1	-0.67	1.72	1.1	-1.15	-1.36	-0.7	-0.92	0.85	0.7	-0.82	-0.62	1.09	1.22	0.98	-1.13	1.07	1.44	0.99	1.38	1.34	-1.02	-1.16	0.8	-0.68	-1.65	-0.94	-0.72	0.96	-1.4	-0.93	-1.04	-0.88	1.14	1.05	-1.05	0.75	-1.04	1.04	-1.25	0.59	1.28	-1.19	-0.8	-0.86	0.84	0.78	-1.37	0.86	1.27
SA_G2_AND_M_PHASES	1.66	1.4	1.33	0.96	-1.7	-0.91	-1.03	-0.75	-1.21	1.31	0.89	0.93	0.91	-0.69	0.61	1.58	1.3	1.44	1.22	1.14	-1.27	-0.89	-0.68	-0.98	-1.27	-0.99	-1.29	1.09	0.94	0.73	-0.8	0.91	-0.67	0.94	1.55	0.74	0.96	-0.95	1.38	-1.5	0.71	0.66	0.85	1.47	-1.25	0.67	-1.38	-0.64	-0.96
module_493	0.9	-1.28	-0.64	-0.77	0.64	0.66	0.75	-1.18	-1.29	-1.19	-0.66	0.54	-0.83	-0.66	0.79	0.94	0.85	0.7	-0.77	1.25	1.21	1.07	1.03	-1.21	2.11	1.36	-0.76	1.19	0.82	0.67	1.06	1.28	-0.56	-0.84	1.27	0.88	1.16	0.88	0.77	0.86	-0.81	0.88	0.72	-0.81	-1	0.69	1.2	0.65	-1.25
KEGG_NOTCH_SIGNALING_PATHWAY	1.1	-1.03	-0.69	-1.37	1.17	0.78	0.7	1.16	-0.83	-0.66	0.87	1.24	1.36	1.23	1.36	1.06	1.65	1.48	0.9	1.65	1.11	0.68	-0.9	0.76	0.86	-0.56	-1.07	-0.84	0.99	0.99	0.98	1.24	1.53	0.8	1.15	1.15	-1.01	0.82	1.38	1.31	-1.01	0.79	-0.82	-0.66	1.24	0.8	0.76	0.9	-0.88
KEGG_NOTCH_SIGNALING_PATHWAY1	1.1	-1.03	-0.69	-1.37	1.17	0.78	0.7	1.16	-0.83	-0.66	0.87	1.24	1.36	1.23	1.36	1.06	1.65	1.48	0.9	1.65	1.11	0.68	-0.9	0.76	0.86	-0.56	-1.07	-0.84	0.99	0.99	0.98	1.24	1.53	0.8	1.15	1.15	-1.01	0.82	1.38	1.31	-1.01	0.79	-0.82	-0.66	1.24	0.8	0.76	0.9	-0.88
REACTOME_NOTCH_HLH_TRANSCRIPTION_PATHWAY	1.25	-0.88	1.03	-0.59	0.92	0.65	-0.57	1.2	0.63	0.84	0.88	-0.7	1.18	-0.61	1.21	0.84	1.69	1.01	-0.66	1.73	1	1.19	1.01	1.31	1.34	-0.76	-1.5	-0.68	1.07	-1.17	0.74	1.31	1.16	1.21	0.77	1.03	-0.72	1.61	0.93	1.26	-1.23	0.61	0.76	-0.98	1.31	1.05	0.89	0.69	-1.36
REACTOME_NOTCH_HLH_TRANSCRIPTION_PATHWAY1	1.25	-0.88	1.03	-0.59	0.92	0.65	-0.57	1.2	0.63	0.84	0.88	-0.7	1.18	-0.61	1.21	0.84	1.69	1.01	-0.66	1.73	1	1.19	1.01	1.31	1.34	-0.76	-1.5	-0.68	1.07	-1.17	0.74	1.31	1.16	1.21	0.77	1.03	-0.72	1.61	0.93	1.26	-1.23	0.61	0.76	-0.98	1.31	1.05	0.89	0.69	-1.36
REGULATION_OF_MITOTIC_CELL_CYCLE	0.69	1.4	-0.58	1.58	0.83	-1.09	0.93	1.16	1.08	0.92	1.02	1.11	0.98	1.42	1.1	0.95	2.04	1.55	1.57	1.8	0.68	-0.96	-1.07	-1.14	-0.52	1.21	1.27	-0.87	1.14	-1.13	1.18	1.27	-0.77	1.25	-0.88	0.78	0.87	0.69	0.98	1.19	-1.21	-0.99	-1.46	-1.05	1.32	1.26	1.05	-0.79	0.88
S_PHASE	1.07	0.57	0.68	1.03	0.68	-1.3	0.62	-0.64	0.75	-0.78	0.66	-0.83	-1.4	-1.56	-1.95	-1.82	-1.61	-1.57	-1.35	-1.31	-1.66	-1.19	0.77	-0.73	1.26	1.04	-1.24	1.07	1.21	1.62	0.63	1.22	0.81	0.7	-1	-0.98	1.4	-0.66	-0.98	1.15	-1.92	-1.14	-1.18	-0.97	1.33	0.96	0.51	0.68	-1.03
S_PHASE_OF_MITOTIC_CELL_CYCLE	0.75	0.76	0.48	0.8	0.56	-0.56	0.92	0.55	1.11	-0.96	-0.85	-0.84	-1.1	-1.14	-1.95	-1.53	-1.47	-1.3	-1.57	-1.54	-1.55	1.03	0.84	-1	1.48	1.45	-1.49	0.82	1.44	1.25	-0.42	1.29	0.87	1.02	-1.14	-0.98	1.23	-0.82	-1.35	1.24	-2.01	-1.08	-1.19	-0.98	1.33	1.13	1.01	0.84	0.95
AACYNNNNTTCCS_UNKNOWN	-0.83	0.52	-1.32	0.77	-0.77	0.88	-0.97	0.69	0.68	-1.24	-1.13	-0.45	0.63	-1.26	-1.27	-1.19	-1.36	-1.55	-0.84	-0.96	0.62	1.05	1.02	0.89	0.92	-1.23	-0.72	-1.43	-1.43	1.02	-0.81	1.14	0.52	-1.32	0.65	1	1.1	0.73	1.01	-0.81	-0.9	-0.88	0.77	0.43	0.71	1	-0.72	1	-0.5
GGCNRNWCTTYS_UNKNOWN	-1.37	0.59	-0.8	-0.54	-1.17	0.6	0.74	0.74	-0.66	-1.18	-0.79	0.74	-0.75	0.84	-0.86	-0.92	-1.1	0.67	0.96	0.92	-1.04	-1.3	-0.69	-0.78	0.57	-0.55	0.61	-1.23	-1.1	-0.9	-1.34	-0.93	-0.79	-1.57	0.64	-0.9	-0.61	-0.73	-0.52	-0.97	-0.72	0.78	1.05	0.9	-0.97	-0.98	1.38	0.79	-0.77
V.ZF5_B	1.6	-0.6	1.09	-0.98	0.93	1.54	0.9	1.04	1.69	-0.86	0.64	1.02	-1.14	-0.9	-1.09	-1.04	-1.32	-1.5	-1.09	-1.4	0.64	1.41	-0.99	0.93	1.24	1.41	-0.79	-0.53	0.99	0.88	1.06	-0.9	1.29	0.74	1.16	0.92	0.78	-0.84	1.1	1.86	0.73	0.67	-0.95	0.61	-0.71	1.28	-0.8	1.33	1.68
REGULATION_OF_GENE_EXPRESSION_EPIGENETIC	0.52	1.06	1.51	0.84	1	1.5	-0.92	0.85	0.81	-1.27	-1.23	-0.74	1.22	0.74	0.65	2.12	-1.42	1.94	1.11	-0.69	-0.86	-0.83	-0.82	1.02	1.1	1.66	-1.2	0.62	0.72	0.76	1.25	1.05	1.1	0.67	-0.92	0.79	-0.76	1.34	0.84	0.98	0.82	-0.84	0.47	-0.72	1.08	-0.94	-1.66	0.93	-0.82
ONE_CARBON_COMPOUND_METABOLIC_PROCESS	0.56	0.85	1.04	-1.01	0.82	0.9	-0.95	0.89	-0.97	-0.85	-0.76	-1.14	0.94	0.68	1.3	1.37	1.32	1.28	1	1.42	0.99	-0.84	-0.71	0.75	1.24	1.1	-1.96	0.88	1.3	-0.84	-0.79	1.05	-0.85	0.75	-0.75	0.68	0.66	0.72	-0.84	-1.2	-0.96	-0.93	1.25	1.41	-0.94	1.09	-1.17	0.67	-1.04
DNA_MODIFICATION	-0.77	1.1	1.18	-1.5	-0.47	1.07	-0.91	-0.53	0.72	-1.03	0.55	-1.67	2.16	2.31	2.04	2.08	2.33	2.92	1.55	2.39	1.57	-0.74	0.72	1.02	1.94	1.55	-0.82	-0.77	1.24	0.77	1.11	1.21	0.63	-1.32	0.98	0.73	1.05	1.39	-0.74	-1.22	-1.1	-0.81	1.35	1.3	-1.2	0.72	-1.6	0.98	-1.23
ACTWSNACTNY_UNKNOWN	-0.71	-1	-1.68	1.46	-0.82	0.77	0.65	-0.56	-0.81	-0.56	1.23	1.24	0.99	-1.56	-0.69	-0.9	-0.82	0.98	-1.03	1.75	1.12	1.6	0.88	0.99	1.08	0.69	-1.25	-1.03	1.23	0.76	0.94	0.82	-1.03	1.25	-0.75	-0.8	-1.17	-0.79	1.23	1.26	-1.22	0.91	-0.81	0.5	0.97	0.79	-1.32	0.95	-1.46
module_423	0.79	-1.17	-0.96	0.75	1.32	1.04	0.43	-0.7	-1.05	1.93	0.67	1.92	0.9	-0.53	0.87	1.39	1.19	1.15	1.16	1.42	-1.03	-1	1.33	1.01	-1.41	-0.79	0.85	-1.17	0.66	0.56	1.27	1.24	-0.69	-1.09	1.7	-0.75	1.08	-0.92	1.75	1.13	-0.87	0.75	-0.89	1.13	-1.13	1.03	1.34	1.59	-0.73
OXIDOREDUCTASE_ACTIVITY_GO_0016706	1.22	-1.44	-0.79	1.19	-0.78	1.14	0.45	0.67	0.96	1.67	0.86	0.75	0.94	0.68	0.88	1.47	1.74	1.14	1.71	1.58	-1.14	0.85	1.33	0.48	-0.98	-0.66	0.81	0.61	0.76	1.27	1.43	1.24	-0.45	-1.8	1.05	1.04	0.72	-0.93	1.38	0.8	-0.92	0.81	0.81	0.61	-0.78	0.75	1.03	0.87	-1
POSITIVE_REGULATION_OF_SIGNAL_TRANSDUCTION	1.15	1.6	-1	-1.39	0.57	1.07	-0.85	-1.05	-1.05	0.89	1.62	0.9	0.92	1.41	1.2	1.75	1.77	1	1.9	1.11	1.15	-1.48	-0.82	0.92	0.6	1.18	0.75	1.49	-0.68	0.84	0.89	1.12	0.81	-0.76	0.59	-0.89	1.14	0.76	0.98	-1.33	-0.6	1.14	1.26	1.34	-0.82	1.13	1.28	-0.67	-0.73
I_KAPPAB_KINASE_NF_KAPPAB_CASCADE	1.05	0.8	-0.63	-0.83	-0.64	0.81	-0.91	-0.76	-1.49	1.14	1.29	1.03	-0.98	1	-0.76	1.06	1.08	0.68	1.33	1.2	1.09	-1.16	0.71	-0.48	0.82	0.82	1.15	1.44	-0.82	0.67	1.26	0.97	-0.72	-0.88	0.88	-0.95	1.05	0.66	1.17	0.66	-0.83	1.04	1.13	1.04	-0.83	0.93	1.12	-0.52	-0.73
POSITIVE_REGULATION_OF_I_KAPPAB_KINASE_NF_KAPPAB_CASCADE	0.97	0.88	-0.59	-0.88	-0.55	0.81	-1.04	-0.88	-1.33	0.99	1.34	0.93	1.14	1.47	1.04	1.43	1.47	0.71	1.33	1.03	0.87	-1.35	-0.69	-0.59	1.01	0.7	0.78	1.12	-0.95	0.67	1.17	1.05	-0.72	-0.55	0.78	-1.07	0.89	0.53	1.27	-1.22	-0.81	0.99	1.1	0.91	-0.87	0.86	0.88	0.62	0.81
REGULATION_OF_I_KAPPAB_KINASE_NF_KAPPAB_CASCADE	1.01	0.85	-0.76	-1	-0.51	0.87	-1.03	-0.85	-1.32	1.12	1.33	0.96	1.13	1.44	1.11	1.58	1.36	0.88	1.26	1.14	0.91	-1.36	-0.68	-0.69	0.97	1.29	0.95	1.01	-1.01	0.63	1.05	1.09	-0.81	-0.61	0.87	-1.03	1.26	-0.59	1.28	-1.23	-0.78	0.95	1.19	0.84	-1.04	1.02	1.29	0.55	0.78
CELL_DEVELOPMENT	0.52	-0.81	-0.8	-1.06	-1.06	0.97	0.89	1.16	-1.06	1.49	1.02	1.15	1.19	1.42	1.5	1.89	2.25	1.75	1.97	1.31	1.04	-0.98	1.22	-1.02	-1.07	1.49	1.5	-0.94	-1.2	0.97	1.1	0.99	0.77	1.49	1.01	0.83	-1	-0.97	0.82	0.72	-1.17	1.02	0.55	1.56	1.3	1.21	0.96	-0.88	-1.15
NEGATIVE_REGULATION_OF_DEVELOPMENTAL_PROCESS	1.19	0.8	-1.01	-1.35	-0.73	-0.76	1.14	0.6	-0.68	1.76	0.98	0.92	1.53	1.57	0.52	1.66	2.01	1.89	2.06	1.51	0.63	0.73	1.06	0.81	0.83	1.22	1.7	0.52	-1.09	-1.01	0.98	0.83	1.13	0.79	1.73	0.97	-1.04	0.77	1.38	0.75	-0.9	-0.81	0.95	1.71	1.32	0.97	1.32	-0.77	-1.2
ANTI_APOPTOSIS	0.67	-0.58	-1.26	0.73	0.5	-0.53	1.08	-0.59	-0.92	1.75	0.9	0.78	0.92	1.23	-0.7	1.23	1.69	1.02	1.8	1.68	1.04	0.55	0.95	0.94	1.13	1.38	1.69	-0.84	-0.82	0.71	0.9	-0.93	0.84	0.42	1.3	0.82	-1.11	-0.68	1.24	-0.63	-0.6	0.47	-0.89	1.34	1.24	-0.79	1.11	-0.94	-1.13
NEGATIVE_REGULATION_OF_APOPTOSIS	0.47	-0.55	-0.98	-1.18	-0.67	-0.55	1.04	-0.6	-0.94	1.93	0.81	0.73	1.38	1.47	0.78	1.38	1.8	1.51	1.75	1.77	1	0.68	0.96	1.05	0.88	0.92	1.45	-1.02	-0.93	-0.77	0.95	1.06	0.96	0.73	1.39	0.82	-1.27	-0.56	1.08	0.62	0.84	0.61	0.61	1.47	1.31	-0.88	1.33	-0.98	-1.17
NEGATIVE_REGULATION_OF_PROGRAMMED_CELL_DEATH	-0.48	-0.58	-1.02	-1.21	-0.64	-0.52	1.01	-0.61	-0.96	1.96	0.82	0.71	1.35	1.44	0.76	1.37	1.77	1.48	1.76	1.75	0.99	0.66	0.94	1.01	0.92	0.97	1.42	-1	-0.9	-0.74	0.94	1.08	0.96	0.68	1.38	0.8	-1.25	-0.56	1.05	0.62	0.87	0.58	0.64	1.48	1.31	-0.86	1.31	-0.99	-1.19
REGULATION_OF_DEVELOPMENTAL_PROCESS	0.49	-0.91	-0.87	-0.85	-1.44	-0.91	0.62	0.69	-0.55	1.2	0.98	0.79	0.71	0.61	-1.18	1.12	1.97	1.12	2.1	1.54	0.84	-0.95	1.18	0.97	1.32	1.04	1.5	-0.77	-0.95	1.4	0.83	-1.14	1.29	1.07	-0.66	-1.01	-0.88	-0.81	0.8	0.74	-1.28	0.84	0.83	2.11	1.32	0.91	1.07	-0.88	-0.99
PROGRAMMED_CELL_DEATH	-0.45	-0.71	-0.98	-1.06	-1.23	-1.09	1.04	0.77	-0.57	1.3	0.88	0.99	1.32	0.94	0.84	1.29	1.75	1.64	1.81	1.17	0.75	-0.75	1.03	1.07	1.1	1.11	1.29	-0.71	-1.16	1.15	0.65	-0.83	1.1	0.97	0.64	-0.82	-1.05	-0.7	0.9	0.74	-1.09	0.94	0.82	1.67	1.25	0.91	1.16	-0.79	-1.01
APOPTOSIS_GO	-0.44	-0.69	-1	-1.05	-1.22	-1.09	1.05	0.78	-0.56	1.29	0.87	1.01	1.34	1.55	0.86	1.31	1.77	1.66	1.83	1.19	0.76	-0.74	1.05	1.06	1	1.1	1.29	-0.7	-1.14	1.16	0.66	-0.84	1.12	1	0.62	-0.83	-1.06	-0.69	0.88	0.73	-1.14	0.94	0.81	1.68	1.25	0.9	1.18	-0.78	-1
REGULATION_OF_APOPTOSIS	0.5	-0.73	-0.75	-0.9	-1.2	-0.92	0.67	-0.63	-0.81	1.31	0.59	0.86	-0.71	0.73	-0.84	1.05	1.6	1.67	1.8	1.17	0.81	-1.29	1.1	1.22	1.02	1.12	1.28	-0.96	-1.01	1.35	0.75	-1.04	1.05	0.64	0.64	-0.97	-1.15	-0.97	0.74	0.65	-0.97	0.84	0.75	1.93	1.31	-0.69	0.96	-0.89	-0.93
REGULATION_OF_PROGRAMMED_CELL_DEATH	0.47	-0.76	-0.74	-0.87	-1.22	-0.91	0.66	-0.62	-0.82	1.32	0.61	0.85	-0.74	0.71	-0.86	1.02	1.58	1.65	1.81	1.15	0.8	-1.27	1.09	1.2	1.09	1.13	1.29	-0.95	-1.03	1.36	0.73	-1.03	1.07	0.67	0.67	-0.96	-1.14	-0.96	0.76	0.66	-0.96	0.85	0.73	1.94	1.31	-0.68	0.94	-0.9	-0.94
RESPONSE_TO_STRESS	-1.27	-0.83	-1.18	-0.78	-0.6	-0.57	1.04	1.06	0.95	1.42	0.93	0.71	-0.91	-0.74	-0.74	1.59	1.41	0.51	1.26	0.56	0.59	0.53	0.98	0.58	0.82	0.55	0.6	-0.64	-1.09	0.75	-0.54	1.17	1.04	0.77	1.16	-1.13	0.95	-0.78	1.05	-1.26	-1.15	-0.58	-0.78	0.88	-0.76	0.84	-0.51	-0.66	-0.94
module_321	0.79	-1.58	-1.03	0.94	0.95	0.86	-0.98	-0.78	0.92	1.59	1.25	1.56	0.43	1.01	1.11	0.69	2.13	1.47	1.32	1.7	0.69	-1.11	0.87	1.19	-0.9	1.21	0.61	0.79	-0.91	0.92	0.76	1.18	1.09	1.4	1.2	-0.71	1.1	-0.56	0.87	0.96	-0.86	-0.59	-0.87	0.82	0.94	1.01	1.3	0.72	-0.7
UNFOLDED_PROTEIN_RESPONSE	0.63	-1.01	-0.76	-1.19	-1.25	-1.21	0.8	0.61	0.53	0.65	0.85	0.57	1.87	1.25	1.16	1.76	2.26	1.86	1.67	1.88	0.72	-0.81	0.97	1.11	-1.34	0.81	-0.88	0.74	-1.12	1.2	0.87	1.22	-1.05	1.24	1.54	0.84	0.81	1.06	1.46	-0.79	-0.86	0.54	-0.81	-0.67	0.78	-0.8	0.76	-1.05	-0.69
ER_NUCLEAR_SIGNALING_PATHWAY	0.62	-1.14	-0.85	-0.85	-1.53	-1.13	-0.86	0.73	-0.84	-1	0.62	0.76	1.61	0.88	0.96	2.04	2.03	1.68	1.59	2.2	0.79	0.58	0.97	1.28	-0.9	0.88	0.72	1.04	-1.7	1.47	0.98	1.29	0.93	1.09	1.14	0.82	0.85	0.85	1.37	0.84	-0.83	0.78	-1.07	0.69	1.01	0.98	-1.06	-1.06	-1.07
ER_GOLGI_INTERMEDIATE_COMPARTMENT	-0.88	-0.71	-0.75	-0.96	-0.83	-0.66	-0.72	-0.56	-0.83	1.13	0.88	0.95	-0.88	1.05	0.82	1.16	1.66	1.27	1.44	1.92	-1.05	-1.43	0.84	1.27	-0.8	0.78	1.29	-0.74	0.53	-0.71	-0.91	-1.21	-1.02	-1.56	1.02	0.7	0.69	0.78	0.9	-0.85	0.77	0.64	0.6	0.68	-0.79	-1.02	0.71	-0.51	0.7
REACTOME_UNFOLDED_PROTEIN_RESPONSE	0.77	-0.77	-1.04	-0.76	-0.69	-0.85	-0.81	0.83	-0.98	2.05	0.62	1.04	0.74	0.77	0.82	0.81	1.9	1.78	1.61	1.47	-1.31	-1.37	0.78	1.01	-1.61	-0.77	1.03	0.83	-0.7	0.7	-0.88	-1.18	0.8	-0.78	0.72	0.88	-0.75	-1.13	1.39	-1.21	0.96	0.52	-0.66	-0.61	0.94	-0.76	1	-0.76	-0.93
REACTOME_UNFOLDED_PROTEIN_RESPONSE1	0.77	-0.77	-1.04	-0.76	-0.69	-0.85	-0.81	0.83	-0.98	2.05	0.62	1.04	0.74	0.77	0.82	0.81	1.9	1.78	1.61	1.47	-1.31	-1.37	0.78	1.01	-1.61	-0.77	1.03	0.83	-0.7	0.7	-0.88	-1.18	0.8	-0.78	0.72	0.88	-0.75	-1.13	1.39	-1.21	0.96	0.52	-0.66	-0.61	0.94	-0.76	1	-0.76	-0.93
REACTOME_ACTIVATION_OF_CHAPERONES_BY_IRE1_ALPHA	0.92	-0.75	-0.98	-0.75	-0.7	1.04	-0.82	0.74	1.09	1.64	0.9	0.74	0.94	1.25	0.9	1.04	2.07	1.99	1.79	1.55	-1.37	-1.79	0.87	1.02	-1.63	0.98	0.96	0.49	0.66	0.9	-0.88	-1.28	-1.06	-0.97	0.72	0.79	-0.71	-1.09	1.06	-1.11	0.72	-0.67	0.68	0.68	0.82	-0.71	0.91	-0.84	-1.07
REACTOME_ACTIVATION_OF_CHAPERONES_BY_IRE1_ALPHA1	0.92	-0.75	-0.98	-0.75	-0.7	1.04	-0.82	0.74	1.09	1.64	0.9	0.74	0.94	1.25	0.9	1.04	2.07	1.99	1.79	1.55	-1.37	-1.79	0.87	1.02	-1.63	0.98	0.96	0.49	0.66	0.9	-0.88	-1.28	-1.06	-0.97	0.72	0.79	-0.71	-1.09	1.06	-1.11	0.72	-0.67	0.68	0.68	0.82	-0.71	0.91	-0.84	-1.07
PROTEIN_TARGETING_TO_MEMBRANE	0.86	-0.9	0.68	0.98	-0.61	0.83	1.02	0.79	1.37	1.61	-1.03	1.04	-1.4	-1.09	0.93	-0.62	0.84	-0.69	1.12	1.54	-0.74	1.11	0.92	1.6	0.83	0.82	0.96	0.56	-0.89	-0.85	0.71	-1.12	-1.39	-0.85	-0.83	-0.84	-1.23	0.74	1.07	-0.91	-1.55	1.02	1	-1.01	0.67	0.72	1.26	-0.87	-0.58
KEGG_PROTEIN_EXPORT	0.51	-0.58	0.75	-0.7	-0.66	0.68	-1.07	-0.77	-0.78	1.43	0.67	0.61	1	1.52	1.43	1.33	1.93	1.34	1.86	1.75	-1.38	-1.01	-0.75	0.79	-1.28	0.95	1.26	0.79	-1.07	-0.94	-0.68	0.97	-0.57	-1.33	0.62	-0.96	-1.08	0.66	0.86	-0.97	0.66	0.95	1.15	0.67	0.73	-1.11	0.56	-0.86	-1.19
KEGG_PROTEIN_EXPORT1	0.51	-0.58	0.75	-0.7	-0.66	0.68	-1.07	-0.77	-0.78	1.43	0.67	0.61	1	1.52	1.43	1.33	1.93	1.34	1.86	1.75	-1.38	-1.01	-0.75	0.79	-1.28	0.95	1.26	0.79	-1.07	-0.94	-0.68	0.97	-0.57	-1.33	0.62	-0.96	-1.08	0.66	0.86	-0.97	0.66	0.95	1.15	0.67	0.73	-1.11	0.56	-0.86	-1.19
OLIGOSACCHARYL_TRANSFERASE_COMPLEX	0.88	1.12	0.96	-1.22	1.18	-0.65	-0.81	-0.63	0.9	0.78	-1.12	0.7	1.11	1.16	1.66	1.22	1.97	1.06	1.72	2	1.35	0.73	0.74	1.12	0.78	0.79	1.26	-0.5	-0.84	-0.81	0.94	1.14	-1.11	-1.64	-0.74	-1.17	-0.59	0.7	0.79	-0.85	-0.62	0.75	-0.9	1.06	-0.84	-0.73	0.62	-0.78	0.9
module_519	0.76	-0.8	-1.14	-0.76	1.03	-0.63	0.71	-1.3	-1.01	1.85	1.02	1.25	-1.39	-1.4	-0.78	-0.75	-0.94	-1.3	-0.63	1.1	-1.31	-1.11	0.73	-0.61	0.99	-0.88	1.15	-1.63	-1	0.98	-1.07	1.22	0.62	-1.33	0.97	-0.75	-1.06	-1.07	-0.78	-0.66	1.11	0.72	-0.78	1.03	-0.81	1.17	1.32	1.09	-1.28
BIOCARTA_CERAMIDE_PATHWAY	1.3	1.47	-0.8	1.04	1.14	0.77	0.7	-0.78	0.69	1.03	0.97	1.26	-1.25	-1.19	-1.65	-1.22	-1.78	-1.81	-1	-0.53	-0.99	0.71	0.83	0.85	-1.04	1.68	-0.59	0.57	0.78	-0.96	-1.35	0.86	-0.63	-0.82	-0.77	-0.91	-1.02	1.56	1.33	-0.87	-0.64	-1.07	-0.41	1.3	1.06	-1.24	1.46	0.65	1.04
BIOCARTA_CERAMIDE_PATHWAY1	1.3	1.47	-0.8	1.04	1.14	0.77	0.7	-0.78	0.69	1.03	0.97	1.26	-1.25	-1.19	-1.65	-1.22	-1.78	-1.81	-1	-0.53	-0.99	0.71	0.83	0.85	-1.04	1.68	-0.59	0.57	0.78	-0.96	-1.35	0.86	-0.63	-0.82	-0.77	-0.91	-1.02	1.56	1.33	-0.87	-0.64	-1.07	-0.41	1.3	1.06	-1.24	1.46	0.65	1.04
BIOCARTA_HIVNEF_PATHWAY	0.54	1.25	1.05	0.84	-0.53	0.87	1.21	1.68	-0.78	-0.97	1	0.62	-1.57	-1.46	-2.05	-1.1	-0.78	-1.28	-1	-1.24	1.16	-1.12	-0.91	1.19	-0.84	-0.86	1.35	1.5	1	0.84	0.73	0.93	0.97	0.61	0.99	0.91	-0.66	1.47	1.06	-0.93	-1.21	-0.63	-0.87	1.53	0.69	1.23	1.6	0.66	0.98
BIOCARTA_HIVNEF_PATHWAY1	0.54	1.25	1.05	0.84	-0.53	0.87	1.21	1.68	-0.78	-0.97	1	0.62	-1.57	-1.46	-2.05	-1.1	-0.78	-1.28	-1	-1.24	1.16	-1.12	-0.91	1.19	-0.84	-0.86	1.35	1.5	1	0.84	0.73	0.93	0.97	0.61	0.99	0.91	-0.66	1.47	1.06	-0.93	-1.21	-0.63	-0.87	1.53	0.69	1.23	1.6	0.66	0.98
BIOCARTA_FAS_PATHWAY	0.58	0.98	0.79	0.68	0.82	0.91	1.17	0.73	0.96	1.17	1.22	0.72	-1.55	-1.38	-2.18	-1.14	-1.13	-1.57	-0.63	-1.37	1.14	-0.99	1.02	0.83	-0.88	-0.73	1.28	1.53	1.17	0.78	0.8	0.82	0.87	0.81	0.68	1.17	0.77	1.56	-1.41	-1.31	-0.98	0.78	0.68	1.52	1.03	1.1	1.96	-0.7	0.93
BIOCARTA_FAS_PATHWAY1	0.58	0.98	0.79	0.68	0.82	0.91	1.17	0.73	0.96	1.17	1.22	0.72	-1.55	-1.38	-2.18	-1.14	-1.13	-1.57	-0.63	-1.37	1.14	-0.99	1.02	0.83	-0.88	-0.73	1.28	1.53	1.17	0.78	0.8	0.82	0.87	0.81	0.68	1.17	0.77	1.56	-1.41	-1.31	-0.98	0.78	0.68	1.52	1.03	1.1	1.96	-0.7	0.93
BIOCARTA_TNFR1_PATHWAY	0.97	1.14	-0.6	-0.84	0.64	-1.11	1.1	0.75	-0.83	0.96	0.98	0.94	-0.64	1.06	-0.87	-0.58	0.51	-0.67	0.81	0.92	0.55	-0.95	0.76	0.92	-1.19	-0.7	1.21	1.85	0.87	-1.03	-0.75	0.8	0.78	0.78	-0.67	1.04	1.21	1.25	-0.93	-1.03	-0.89	-1.1	-1.11	-0.88	1.05	0.92	1.9	0.98	-0.87
BIOCARTA_TNFR1_PATHWAY1	0.97	1.14	-0.6	-0.84	0.64	-1.11	1.1	0.75	-0.83	0.96	0.98	0.94	-0.64	1.06	-0.87	-0.58	0.51	-0.67	0.81	0.92	0.55	-0.95	0.76	0.92	-1.19	-0.7	1.21	1.85	0.87	-1.03	-0.75	0.8	0.78	0.78	-0.67	1.04	1.21	1.25	-0.93	-1.03	-0.89	-1.1	-1.11	-0.88	1.05	0.92	1.9	0.98	-0.87
APOPTOTIC_PROGRAM	1	0.7	1.65	0.82	0.93	0.77	0.64	1.7	-0.64	0.6	-1.01	1.17	-1.2	-0.68	-1.08	-0.6	0.98	-0.95	0.92	1.08	1.4	-1.23	-0.76	-1.03	0.7	0.85	1.62	0.88	-1.16	1.27	0.97	-0.98	0.96	-0.81	-1.25	0.77	0.98	1.09	0.72	-0.63	-1.24	-1.06	0.7	1.24	0.71	0.81	0.96	-0.5	-0.89
KEGG_APOPTOSIS	0.9	-0.92	1.16	0.8	0.48	-0.74	1.23	0.98	-0.72	1.02	1.48	0.54	-2.03	-1.43	-2.1	-2.02	-1.28	-1.46	0.75	-1.63	1.65	-0.54	-0.7	-0.59	0.88	-0.82	0.76	1.59	0.65	-0.82	1.06	-1.12	-0.86	-0.82	0.71	1.1	0.69	1.24	0.68	-0.6	-1.44	-0.84	-0.55	1.64	-0.68	1.22	1.53	-0.68	-0.67
KEGG_APOPTOSIS1	0.9	-0.92	1.16	0.8	0.48	-0.74	1.23	0.98	-0.72	1.02	1.48	0.54	-2.03	-1.43	-2.1	-2.02	-1.28	-1.46	0.75	-1.63	1.65	-0.54	-0.7	-0.59	0.88	-0.82	0.76	1.59	0.65	-0.82	1.06	-1.12	-0.86	-0.82	0.71	1.1	0.69	1.24	0.68	-0.6	-1.44	-0.84	-0.55	1.64	-0.68	1.22	1.53	-0.68	-0.67
BIOCARTA_CHEMICAL_PATHWAY	1.03	-0.59	-0.81	0.88	0.53	1.03	1.17	1.78	0.75	-0.76	-0.6	-0.77	-2	-1.77	-2.17	-2.13	-2.29	-2.31	-0.84	-1.66	1.35	0.52	0.77	-1.16	-0.7	-1.02	1.1	-0.58	0.62	1.51	0.58	-0.91	1.27	-1.16	0.71	0.86	-1.09	0.85	0.71	0.79	-1.07	-0.74	0.68	1.03	-0.75	-0.93	-1.18	-0.68	-0.77
BIOCARTA_CHEMICAL_PATHWAY1	1.03	-0.59	-0.81	0.88	0.53	1.03	1.17	1.78	0.75	-0.76	-0.6	-0.77	-2	-1.77	-2.17	-2.13	-2.29	-2.31	-0.84	-1.66	1.35	0.52	0.77	-1.16	-0.7	-1.02	1.1	-0.58	0.62	1.51	0.58	-0.91	1.27	-1.16	0.71	0.86	-1.09	0.85	0.71	0.79	-1.07	-0.74	0.68	1.03	-0.75	-0.93	-1.18	-0.68	-0.77
BIOCARTA_MITOCHONDRIA_PATHWAY	1.04	1.38	1.38	0.92	-1.43	-0.83	1.06	1.58	-0.57	-0.81	1.2	0.62	-2.21	-1.75	-1.88	-1.68	-2.38	-2.33	-1.18	-1.62	1.03	-1.03	-0.9	-0.88	0.64	0.96	1.43	-0.84	0.85	-0.71	-1.23	-0.92	1.23	-0.62	0.97	-0.99	-0.94	-1.09	0.98	-0.88	-0.74	0.64	0.88	1	-1.07	-0.69	1.44	-0.72	0.72
BIOCARTA_MITOCHONDRIA_PATHWAY1	1.04	1.38	1.38	0.92	-1.43	-0.83	1.06	1.58	-0.57	-0.81	1.2	0.62	-2.21	-1.75	-1.88	-1.68	-2.38	-2.33	-1.18	-1.62	1.03	-1.03	-0.9	-0.88	0.64	0.96	1.43	-0.84	0.85	-0.71	-1.23	-0.92	1.23	-0.62	0.97	-0.99	-0.94	-1.09	0.98	-0.88	-0.74	0.64	0.88	1	-1.07	-0.69	1.44	-0.72	0.72
TRANSPORT_VESICLE	0.84	-1.37	1.02	0.91	-0.97	0.99	-1.22	0.89	0.71	-0.54	0.54	0.83	-0.96	0.93	1.07	-1.31	-0.71	1.3	1.21	1.3	0.77	-0.89	-0.99	0.9	1.84	1.14	-1	1.05	0.49	1.03	0.93	1.24	0.6	1.39	1.26	1.09	1.15	0.96	1.46	1.01	-0.67	-1.02	-0.64	-1.14	0.95	0.96	1.2	0.64	-0.71
TRANS_GOLGI_NETWORK_TRANSPORT_VESICLE	0.85	-0.72	1.04	-0.74	0.61	0.96	0.88	0.84	0.55	0.98	0.77	0.89	-0.57	0.8	1.23	0.66	1.23	1.4	0.9	1.27	-0.61	0.57	-0.86	-0.94	2	1.05	-1.7	1.76	1.34	1.15	0.93	1.11	0.7	0.59	1.38	1.06	1.16	-0.58	1.42	0.76	-1.09	-1.07	-1.03	-0.64	0.73	1.07	0.57	1.08	-0.82
EARLY_ENDOSOME	0.78	-0.54	0.73	0.86	0.86	0.79	0.71	1.09	1.1	-0.96	0.82	1.38	-1.05	-1.01	-1.37	-0.69	0.71	-1.59	1.09	0.61	-1.03	-0.9	-1.1	1.42	1.03	0.79	0.87	0.83	-0.54	1.29	0.59	1.31	0.47	1.23	0.95	-1.1	0.8	0.72	0.72	0.62	-0.75	-0.76	-1.68	-1.58	0.82	0.83	1.02	0.88	1.34
ENDOSOME	1.07	-0.85	1.34	0.54	-0.57	1.3	0.69	0.93	-1.06	1.07	0.79	0.99	-1.02	-0.85	-0.86	-0.68	1.13	0.41	1.22	0.72	0.97	-0.98	-1	1.74	1.53	-1.08	0.67	0.77	-1.62	1.13	-0.75	1.21	-1.26	0.5	1.17	-1.07	1.02	1.06	-0.92	1.46	-0.82	-1.24	-0.99	-1.14	1.02	-0.87	0.83	0.53	0.91
INTEGRATOR_COMPLEX	-0.92	-0.57	1.26	0.81	-0.58	1.04	-0.92	0.83	0.81	1.14	1.04	1.12	-1.05	-1.13	-1.42	-1.54	-1.66	-1.01	-1.3	-0.93	0.8	-1.09	-1.12	-1.14	0.77	-0.78	1.08	0.84	0.55	1.21	-1.17	0.95	-1.07	-0.99	-1.02	-1.33	1.02	1.12	0.78	-0.81	-1.43	-0.99	0.89	-1.02	-1.02	1.07	1.41	0.59	-1.12
PROTEIN_POLYUBIQUITINATION	-0.57	-0.95	-0.74	-1.1	-0.94	-0.63	0.71	0.59	0.83	0.89	1.11	-0.49	-0.8	1.45	1.43	1.56	0.85	1.21	1.16	1.56	1.1	-0.91	-1.06	1.09	-0.67	0.73	-1.02	0.81	-0.58	0.65	-0.73	1.29	0.63	0.96	0.82	-1.25	-0.98	-0.91	0.95	0.52	-0.81	-1.05	-0.9	-1.31	-0.92	-1.21	-1.09	0.78	-0.68
GGGNRMNNYCAT_UNKNOWN	-0.71	-1.33	0.57	-0.72	-1.13	-1.46	-1.16	-1.31	-1.05	-1.04	0.56	-0.84	2.36	1.76	1.43	1.83	2.15	2.2	2.01	2.09	0.83	-1.1	1.28	-0.67	1	0.89	-0.83	-0.95	-1.13	-0.74	-0.94	1.11	1	-0.72	0.97	0.94	0.91	-0.62	-1.23	-0.97	-0.65	1.21	-1.2	1.44	-0.8	0.72	-0.97	0.87	0.55
TELOMERIC_DNA_BINDING	-0.6	0.84	1.06	-0.88	-0.83	0.84	1.28	-0.43	-0.78	1.5	0.68	-0.96	-0.91	0.6	-1.54	-0.75	-1.8	-0.71	-1.51	-0.81	0.77	1.2	0.79	0.92	1.38	-0.62	-0.62	-1.12	0.93	-0.63	-0.81	-1.09	1.21	1.56	0.78	0.78	-1.14	-1.3	0.91	1.13	-1.13	1.23	0.89	-1.22	1.08	0.71	-0.99	-0.82	-1.51
NEGATIVE_REGULATION_OF_CELLULAR_COMPONENT_ORGANIZATION_AND_BIOGENESIS	0.92	-0.82	1.34	0.76	1.59	1.1	-1.4	0.63	1.02	0.79	-1.05	-1.11	-0.62	1.13	0.99	1.15	1.84	1.31	1.29	1.63	1.3	-0.67	1.19	0.9	1.12	0.71	0.93	-0.55	-1.36	0.67	-0.7	1	0.71	1.85	1.24	-1.03	-1.23	0.43	1.38	-0.93	0.91	-0.57	0.88	0.92	1.21	1.22	-1.28	-0.66	-0.9
V.AHR_Q5	1.21	-0.99	-1.23	-0.75	-0.56	0.87	-0.69	1.31	1.13	0.86	1.16	0.61	1.89	1.86	1.47	2.21	2.52	2.73	1.84	2.32	1.37	0.82	0.82	-0.49	1.87	0.86	-1.06	0.62	-0.61	0.86	0.84	-1.11	1.15	-1.36	0.68	-0.9	-1.61	-0.9	-0.69	0.79	0.69	0.74	-1.24	-1.22	-0.84	-1.25	0.7	-0.85	-0.61
PROTEIN_EXPORT_FROM_NUCLEUS	0.96	-0.79	1.32	-1	-0.7	-1.01	0.66	-0.55	-1.49	0.7	1.9	0.74	1.96	1.6	1.38	1.14	1.17	-0.9	1.37	2.4	-1.15	-1.1	0.83	-1.41	-0.97	-1	0.72	0.75	-1.09	0.62	0.96	-1.27	-1.04	0.84	-0.86	1.17	-1.43	0.75	-1.06	1.2	0.87	-1.22	-0.85	-0.58	1.08	0.68	0.45	1.16	0.96
NUCLEOTIDE_EXCISION_REPAIR	1.11	-0.8	-1.26	-0.97	-0.9	0.82	1.04	-1.06	1.49	0.63	-0.87	-1.33	-1.24	-1.72	-1.43	-0.88	-1.62	-1.09	-0.68	-0.94	1.66	-1.05	0.77	0.62	1.2	-0.86	0.58	0.9	-0.75	1.09	-1.15	1.08	-1.26	1.08	0.95	0.73	0.86	-0.85	-0.69	0.69	-1.46	-0.53	-1.3	0.72	0.77	0.89	-1.52	1.12	-1.12
PROTEIN_SERINE_THREONINE_PHOSPHATASE_COMPLEX	-0.86	1.28	-0.93	0.94	1.18	1.5	0.96	-0.74	0.88	-0.88	1.04	-0.79	1.69	1.64	1.71	1.64	2.08	1.82	1.63	2.13	1.01	1.53	1.25	0.64	0.95	1.05	-0.94	-0.61	0.95	0.95	1	1.28	0.85	1	0.86	-0.93	1	-0.42	0.96	0.61	-0.89	-1.14	0.86	-0.75	-0.72	1.04	-1.28	1.19	0.74
PROTEIN_PHOSPHATASE_TYPE_2A_REGULATOR_ACTIVITY	0.48	0.79	-0.72	1.13	1.02	1.22	1.09	-1.14	0.83	0.64	-0.72	-1.14	-0.94	0.88	-1.29	-0.74	-0.61	-0.59	1.09	1.39	1.37	1.03	1.17	-0.53	1.4	0.53	-1.61	1.03	1.3	0.8	0.64	1.3	0.88	0.84	1.05	0.94	0.79	-0.55	1.16	1.14	-0.99	-0.86	-0.87	-0.98	0.67	-0.93	-1.38	1.15	1.33
PHOSPHATASE_REGULATOR_ACTIVITY	1.03	0.58	-1.22	1.13	1.25	1.2	0.89	-0.61	1.32	-0.91	0.62	0.96	0.81	1	1.25	1.05	1.27	0.94	1.54	1.56	1.26	0.98	1.11	0.62	1.65	0.61	-1.81	0.83	1.24	-0.88	-0.79	1.31	0.8	0.62	0.84	-0.77	0.63	-1.07	0.63	0.93	-1.33	-1.05	0.61	-1.16	-0.85	-1.18	-0.63	1.1	1.32
GTP_BINDING	1.29	0.73	0.77	0.59	-0.8	-0.87	1.07	1.09	-1.09	1.5	-0.76	0.96	-0.8	1.16	1.32	0.53	1.9	1.45	1.2	1.52	0.74	0.89	1.04	-1.2	0.97	-0.62	1.13	0.96	-1	0.93	-0.56	-1.28	-1.07	1.49	0.81	-0.79	0.87	0.91	0.51	-0.85	1.37	1.07	1.22	-1.13	0.85	-0.71	-0.72	-1.1	-0.66
GUANYL_NUCLEOTIDE_BINDING	1.29	0.73	0.77	0.59	-0.8	-0.87	1.07	1.09	-1.09	1.5	-0.76	0.96	-0.8	1.16	1.32	0.53	1.9	1.45	1.2	1.52	0.74	0.89	1.04	-1.2	0.97	-0.62	1.13	0.96	-1	0.93	-0.56	-1.28	-1.07	1.49	0.81	-0.79	0.87	0.91	0.51	-0.85	1.37	1.07	1.22	-1.13	0.85	-0.71	-0.72	-1.1	-0.66
AAGTCCA.MIR.422B.MIR.422A	1.23	1.09	1.09	0.73	0.59	1.13	0.59	1.07	0.92	1	1.19	1.08	1.17	1.84	1.42	1.88	1.82	1.15	1.59	1.98	0.88	0.76	-1.1	0.96	-0.78	-1.15	-0.86	-1.24	0.87	0.6	0.93	-0.96	1.6	0.84	0.93	1.05	-0.87	-1.07	1.31	-0.94	1.12	-1.26	-0.92	1.13	0.75	-1.05	0.82	0.72	-1.19
CCAGGTT.MIR.490	0.71	0.91	0.72	1.11	-1	-1.04	0.84	1.21	0.55	1.08	0.78	1.15	1.6	1.58	1.45	1.67	2.6	2.35	1.79	1.95	0.77	-0.85	1.14	-1.03	-1.18	0.85	0.74	0.89	-1.09	1.06	0.68	-1.05	-1.03	0.54	-0.74	-1.23	-0.71	-0.98	-1.17	1.29	-0.48	-0.85	0.76	-0.48	-1.09	-1.22	0.9	0.48	0.67
TTGGGAG.MIR.150	1.55	-1.07	-1.42	0.72	-0.85	1.02	1.71	0.52	0.68	-0.62	1.06	1.62	0.97	0.83	1.35	1.13	0.92	1.35	1.52	1.61	0.98	0.75	1.05	-0.75	0.89	-0.89	-0.66	1.27	0.95	1.16	1.03	-0.92	0.92	-0.78	0.95	0.78	0.59	-0.7	1.09	0.89	0.72	0.68	0.88	0.83	-1.1	0.73	-0.69	1.15	0.89
PROTEIN_TRANSPORTER_ACTIVITY	-0.73	-0.71	-0.49	-0.73	-1.12	-0.99	-0.93	-1.03	-0.73	1.2	0.81	-0.81	1.23	1.03	1.44	1.51	1.97	1.6	-0.61	1.98	1.47	-1.1	-0.94	1.03	-1.1	-1.09	-0.72	-0.85	1.01	0.88	0.63	-0.91	0.7	1.23	0.76	0.76	1.55	-0.66	1.95	0.79	-1.09	0.72	1.18	1.34	0.96	1.06	-1.34	-0.58	-1.79
BIOCARTA_ATM_PATHWAY	-0.84	-0.5	0.85	-0.76	-1.34	0.69	0.88	1.69	0.9	-0.82	-0.86	0.53	-1.07	-0.91	-1.7	-0.73	-1.73	-1.96	0.83	-1.28	-1	-0.85	0.75	-1.36	-1.35	-1.02	0.74	0.68	-0.72	0.63	1.05	0.98	0.94	-1.06	1.52	0.77	-0.58	-0.88	1.25	0.56	-2.02	0.76	-1.39	-0.48	0.84	-0.8	1.03	0.74	-1.57
BIOCARTA_ATM_PATHWAY1	-0.84	-0.5	0.85	-0.76	-1.34	0.69	0.88	1.69	0.9	-0.82	-0.86	0.53	-1.07	-0.91	-1.7	-0.73	-1.73	-1.96	0.83	-1.28	-1	-0.85	0.75	-1.36	-1.35	-1.02	0.74	0.68	-0.72	0.63	1.05	0.98	0.94	-1.06	1.52	0.77	-0.58	-0.88	1.25	0.56	-2.02	0.76	-1.39	-0.48	0.84	-0.8	1.03	0.74	-1.57
[truncated: 3,506 more rows]
[truncated: 1,260 more columns]
