# Supplementary material for: Gene-Set Local Hierarchical Clustering (GSLHC)—A Gene Set-Based Approach for Characterizing Bioactive Compounds in Terms of Biological Functional Groups
Source: PLoS One. 2015 Oct 16;10(10):e0139889. doi: 10.1371/journal.pone.0139889 (PMC4652590; doi:10.1371/journal.pone.0139889)
Supplement: S4 Table — GSCMd is the 4884 by 1309 similarity matrix of the 4884 largest ES variance MSigDB tags against the 1309 drugs/chemicals in CMap v2.0 (http://figshare.com/download/file/2258033). (XLSX) [file pone.0139889.s024.xlsx]

## Sheet: GeneEx
	prednisolone	MK.886	oligomycin	prochlorperazine	STOCK1N.35874	STOCK1N.35696	X16.16.dimethylprostaglandin.E2	X5194442	X6.bromoindirubin.3..oxime	monorden	phenformin	valproic.acid	X3.hydroxy.DL.kynurenine	cytochalasin.B	demecolcine	yohimbine	copper.sulfate	pirinixic.acid	rosiglitazone	LY.294002	disopyramide	TTNPB	tretinoin	oxyphenbutazone	cyproterone	benzylpenicillin	verteporfin	cycloserine	X....isoprenaline	ampyrone	picotamide	dihydroergotamine	aminophenazone	pindolol	ramifenazone	metoprolol	acepromazine	epivincamine	riboflavin	monocrotaline	hydrocotarnine	tranexamic.acid	tetracycline	thioproperazine	disulfiram	spironolactone	gentamicin	chloramphenicol	tremorine
214349_at	0.06	-0.3	-0.15	-0.72	0.46	0.33	-0.3	-0.59	-0.51	-0.47	0.35	-0.28	0	0	0.35	0.03	-0.59	-0.59	-0.31	0	0.28	-0.1	0.12	0.19	-0.17	-0.37	-0.57	0.06	-0.45	0.39	-0.03	0.2	-0.07	-0.08	0.46	0.08	-0.28	-0.11	0.03	-0.14	0.05	-0.04	-0.12	0.36	-0.38	-0.03	0.25	0.14	0.25
222315_at	0	0	0	0	-0.24	-0.38	0	0.44	0.17	0	0.09	0	0	0	0	0	0	0	0	0.1	-0.11	0	0	-0.03	0.02	0.28	0.12	-0.21	0.12	-0.02	0.35	0.2	0.16	-0.12	-0.25	0.41	0.26	-0.06	-0.02	-0.17	-0.01	0.2	0.06	0.13	-0.01	0.02	0.22	0.07	0.33
217509_x_at	-0.32	-0.59	-1.45	-1.15	-0.39	-0.37	0.01	-0.17	0.24	-0.74	-0.06	0.45	0	0	0	0	0.25	-0.22	-0.08	0.04	-0.1	-0.5	0.42	-0.32	-0.11	-0.42	0.16	0.39	-0.34	-0.2	0.24	-0.18	-0.19	0.08	-0.34	0.03	0.42	-0.05	-0.1	0.21	-0.16	0.09	0.11	0.11	-0.09	-0.29	-0.16	0.09	-0.31
221077_at	-0.5	-0.19	-0.71	0.09	-0.01	0.36	0.19	0.56	-0.29	0.81	0.23	0.54	0	0	0	0	0.78	-0.31	-0.08	0.08	0.09	-1.64	-0.25	0.04	-0.16	-0.27	0.2	-0.01	-0.28	-0.12	-0.2	-0.11	-0.36	-0.18	-0.02	-0.18	0.37	0.35	-0.02	-0.28	0.06	0.08	0.15	-0.19	0.17	-0.21	0.36	0.1	0
217715_x_at	-0.1	-0.32	-0.93	-0.07	-0.58	-1.42	-0.74	-0.03	-0.97	0.13	-0.18	0.07	0.35	0	0.04	0	-0.3	0.29	0.31	-0.16	0.19	-0.06	-0.63	-0.22	-1.79	0.32	-0.43	-0.71	-0.57	-0.47	-0.1	-0.54	-0.49	-0.59	-0.17	-0.87	0.36	-1.34	-0.83	-0.18	-0.41	-0.3	0.28	-0.55	-0.48	-0.56	-0.3	0.33	0.35
211748_x_at	0.18	0.5	0.71	1.31	-0.25	-0.13	-0.32	-0.12	0.02	-1	0.14	-1.21	0	0	0	0	-0.61	0.34	-0.91	-0.02	-0.07	-0.1	-0.17	0.04	0.3	0.23	0.33	0.04	-0.05	0.01	0.15	-0.01	0.22	-0.01	0.29	0.69	0.31	0.24	0.23	0.36	0.59	0.24	0.13	-0.04	-0.05	0.14	-0.02	-0.02	0.39
210036_s_at	-0.12	-0.52	-0.24	-0.22	0.35	0.38	0.27	0.02	0.46	0.09	0.01	0.01	0	0	0	0	-0.22	0.06	-0.02	-0.17	-0.12	-0.71	-0.61	-0.05	-0.24	0.08	-0.48	-0.36	-0.02	0.08	0.09	0.39	0.19	-0.13	0.51	0.53	0.06	-0.44	-0.04	-0.51	-0.12	0.06	0.37	0.41	0.3	0.08	0.14	0	0.11
217708_x_at	-0.87	0.46	-0.73	0.35	0.06	0.05	0.47	0	0.05	-0.33	-0.27	-0.72	0	0	0	0	0.14	-0.07	-0.15	-0.2	0.49	-1.85	-0.72	0.37	-0.04	-0.04	0.48	0.28	-0.21	0.14	0.64	0.03	-0.05	0.04	-0.18	-0.24	0.34	0.34	0.41	0.04	0.02	0.35	0.29	0.27	0	0.12	0.39	0.11	-0.24
207114_at	0.5	0.42	0.29	-0.22	0	0	0	-0.08	0.11	0.41	0.12	0.23	0	0	0	0	0.24	-0.14	0.13	0	0.16	-0.94	0.09	0.83	0.31	0.01	0.26	0.63	0.34	-0.1	0.1	0.09	0.27	0.28	-0.38	-0.29	0.56	0.44	0	0	0.08	-0.09	0.01	0.28	-0.07	0.08	-0.12	0.27	-0.06
217559_at	0.44	-0.77	0.26	0.19	-0.46	0.27	-0.66	0.02	0.26	0.83	0.15	0	0	0	0	0	-0.05	0.55	0.04	0.1	0.06	0	0.37	0.13	0	-0.14	-0.15	-0.56	0.34	0.35	0.17	0.14	-0.2	0.28	-0.15	0.36	-0.05	0.04	-0.05	0.01	-0.1	-0.16	0.06	0.06	0.2	-0.12	-0.02	-0.26	-0.18
215607_x_at	0.03	0.06	-0.21	0.17	0.63	-0.07	0	0.06	-0.34	-0.74	0.08	0.22	0	0	0	0	-0.32	0.08	-0.21	0	0.17	-0.38	0.37	-0.38	0.17	-0.02	0	-0.47	-0.03	-0.25	0.14	-0.08	-0.25	0.02	-0.1	-0.5	0.25	-0.08	0.77	0.11	0.7	-0.04	-0.01	-0.01	-0.16	-0.15	0.03	0.51	0.19
216589_at	0.25	-0.03	0	0.28	0.02	0.39	-0.11	0.31	-0.08	0.1	-0.26	0.04	0	0	0	0	0.15	0.04	-0.48	-0.01	0.02	-0.38	0	-0.17	-0.31	-0.49	0.06	-0.32	-0.47	-0.02	-0.11	0.14	0.01	-0.42	-0.17	-0.37	0.24	-0.16	0.16	0.06	0.17	-0.07	-0.02	0.16	-0.35	-0.21	-0.02	-0.05	0.03
218413_s_at	-1.21	-0.96	-0.17	0	-0.16	-0.62	-0.74	-0.31	-0.16	0	-0.16	0	0	0	0	0	-0.1	-0.66	-0.26	0	0.22	0	0.55	0.55	0.12	0.28	0.33	0.32	0.2	0.23	0.25	0	0.09	0.28	0.2	0.53	0.18	0.28	0.06	0.23	0.04	0.09	0.14	0.11	0.11	0.06	0.4	-0.11	-0.15
216940_x_at	-0.79	-0.64	-0.14	0	-0.04	-0.03	0.14	0.21	-0.3	-0.04	-0.19	0	0	0	0	0	0	-0.14	0.13	0.12	0.19	-0.17	0.32	0.41	-0.36	-0.03	0.16	0.2	-0.13	0.04	-0.06	0.01	0.03	0.03	0.17	0.2	-0.13	0	0.02	-0.18	0.15	0.17	0.14	0.25	0.02	0.2	-0.01	-0.19	-0.09
208110_x_at	-0.01	-0.08	0	0	-0.22	0	0.85	-0.22	-0.12	-0.16	-0.05	0	0	0	0	0	0	0	0	-0.05	0.17	0	0	0.56	-0.42	-0.05	-0.23	0.01	0.37	0.11	0.17	0.08	-0.29	0.19	0.29	-0.23	0.03	0.15	-0.16	0.07	0.21	-0.24	0.06	-0.38	-0.24	0.15	0.41	0.58	-0.21
216768_x_at	0.17	0.41	0	0	0.02	0.07	-0.06	-0.23	-0.18	0.09	0.18	0	0	0	0	0	0.15	0	-0.01	0.02	-0.16	0	0.28	0.18	0.05	0.36	-0.12	0.06	0.1	-0.08	-0.01	-0.25	-0.18	-0.06	0.22	-0.13	-0.03	-0.24	-0.23	-0.14	-0.08	0.13	-0.12	0.26	-0.18	0.19	0.22	-0.08	-0.23
219566_at	-0.04	-0.04	0	0	-0.2	0.46	0.46	-0.96	-0.9	0	-0.05	0	0	0	0	0	-0.04	0	0.06	0.03	0.14	0	0	0.39	0.44	0.48	-0.12	0.14	-0.21	0.48	0.41	0.64	-0.01	0.6	-0.28	-0.06	0.21	0.17	-0.06	0.15	0.51	0.38	0.57	0.23	0.34	0.03	0.7	0.14	0.09
210395_x_at	0.3	0.4	0	0.07	0.28	0.32	-0.45	-0.14	-0.26	0.14	-0.07	-0.14	0	0	0	0	0.01	-0.84	-0.04	-0.09	0.71	-0.63	-0.15	0.2	-0.04	0.03	-0.37	-0.25	0.18	0.39	-0.02	0.11	0.31	0.33	0.01	-0.37	0.11	0.2	-0.08	-0.28	0.12	-0.06	0.12	0.12	-0.15	0.2	-0.01	-0.1	-0.08
222349_x_at	0.04	-0.26	-0.12	0.54	-0.41	-0.88	0.35	-0.35	-0.21	-0.33	0.09	0	0	0	0	0	-0.05	0.06	0.16	-0.21	0.64	-0.19	0	0.2	-0.08	-0.42	0.26	-0.27	-0.64	0.27	0.32	0.38	0.38	0.07	-0.48	0.08	0.31	0.4	0.13	0.03	-0.42	0.06	-0.03	0.04	0.23	0.33	0.21	0.09	0.2
206916_x_at	0.57	0.79	0.02	0.07	0.07	0.02	0.13	-0.22	-0.2	0.03	0.26	-0.12	0	0	0	0	-0.16	-0.59	0.08	-0.03	0.01	-0.57	0.11	0.48	0.1	-0.31	0.26	-0.05	-0.06	-0.25	-0.17	-0.05	-0.1	-0.35	-0.62	-0.18	-0.23	-0.03	0.16	-0.19	0	-0.3	-0.31	-0.29	0.02	-0.22	-0.25	0.23	0.15
207676_at	-0.16	0.13	0.15	0.35	0.37	-0.14	-0.42	-0.61	-0.38	0.07	-0.03	1.38	0	0	0	0	-0.27	-0.26	0.12	-0.03	-0.28	-0.75	0.38	0.52	0.06	0.16	0.14	-0.07	0.26	0.15	0.43	0.16	0.12	0.26	-0.02	0.01	0.24	0.33	0.22	-0.5	0.18	0.36	0.15	0.34	0.19	0.09	0.41	-0.05	-0.06
206438_x_at	0.01	-0.08	0.03	0.16	0.78	0.14	0.06	-0.15	-0.23	-0.2	0.15	0.41	0	0.3	0	0	-0.17	-0.22	0.02	-0.17	-0.02	-0.26	0.2	0.6	0.06	0.24	-0.2	0.25	-0.05	0.06	-0.01	0.1	0.15	0.21	-0.03	0.14	-0.16	-0.1	-0.06	-0.25	0.06	0.05	-0.05	-0.44	-0.18	-0.08	-0.06	-0.35	0.26
217695_x_at	0.01	0.26	0.01	0.06	0.18	-0.05	0.02	0.2	-0.04	-0.63	0.24	0	0	0	0	0	0	-0.33	-0.06	0	0.35	0.09	-0.12	0.1	0.27	0.32	-0.44	-0.08	-0.22	-0.08	-0.25	0.03	0.26	0.01	-0.3	0.2	0.01	-0.27	0.03	0.32	0.06	0.24	0.12	-0.4	-0.2	0.22	-0.08	-0.01	-0.57
221982_x_at	0	0	0	0	-0.02	-0.1	-1.14	0.06	-0.5	0	-0.17	0	0.01	0	0	0	0	-0.12	0.1	-0.18	-0.23	0	0	0.37	0.06	0.13	0.04	-0.15	-0.32	0.3	0.2	0.09	0.13	0.13	0.13	-0.29	0.2	0.03	-0.06	-0.32	0.01	0.46	-0.33	-0.01	0.23	0.04	0.05	0.05	0.07
AFFX-M27830_5_at	-0.25	-0.09	-0.02	0.41	0.22	-0.06	-0.02	0.08	-0.38	-0.35	0.29	-0.17	0.06	0.16	0.04	0.07	-0.52	-0.36	0.18	-0.16	0.09	-0.75	-0.25	0.07	-0.01	0.07	-0.12	-0.05	-0.14	0.24	0.06	0.04	0.12	0.09	-0.12	-0.15	0.02	0.1	-0.21	-0.08	0.01	0.23	0.03	-0.07	-0.11	-0.07	-0.07	0.15	-0.05
AFFX-HUMRGE/M10098_5_at	-0.46	0.23	0.41	0.94	-0.12	-0.05	0.33	0.04	-0.28	0.66	0.46	-0.45	0.03	0.16	-0.09	-0.17	-1.15	-0.05	0.41	-0.16	0.14	0	-0.64	0	-0.31	0.15	-0.32	0	0.21	0.38	0.05	0.22	-0.08	-0.08	-0.08	-0.17	-0.16	0	0.04	-0.2	-0.08	0.45	0.25	0.27	0.09	0.42	0.54	0.3	0.15
AFFX-HUMRGE/M10098_3_at	-0.52	-0.23	0.85	0.83	0.29	0.08	0	-0.03	-0.44	-0.29	0.26	-0.57	0.06	0.28	-0.04	-0.07	-0.62	-0.28	0.36	-0.18	-0.19	0.39	-0.2	-0.2	0	0.12	-0.25	0.14	-0.32	0.21	0.13	0.16	0.02	-0.13	-0.35	-0.34	-0.12	0.03	-0.05	-0.31	0.02	0.37	-0.04	0.06	0.06	0.28	0.12	0.36	0.04
AFFX-HUMRGE/M10098_M_at	-0.17	0.7	0.79	1.09	0.3	0.1	0.1	0.07	-0.19	-0.48	0.35	-1.14	0.07	0.25	-0.28	-0.19	-0.89	-0.2	0.31	-0.08	0.14	0	-0.23	0	-0.13	0.21	-0.28	0.02	-0.14	0.32	0.04	0.18	0	-0.14	-0.24	-0.2	-0.17	-0.05	-0.04	-0.06	0.01	0.49	0.05	0.06	-0.06	0.24	0.19	0.37	0.03
213813_x_at	-0.92	0.57	0.54	1.19	-0.57	-0.04	0.08	0.03	0.08	0.47	0.09	1.02	-0.1	-0.1	-0.1	0.17	-0.16	0.01	-0.24	-0.16	0.1	-0.26	-0.08	-0.32	0.3	0.28	0.08	-0.4	-0.14	-0.04	0	-0.01	-0.14	0.06	0.12	-0.22	0.09	-0.15	0.02	0.09	0.18	0.36	-0.02	-0.02	-0.25	-0.25	-0.39	0.33	0.09
200908_s_at	0.3	1.59	0.36	0.86	-0.47	-0.32	0.23	-0.32	0.3	1.04	0.62	0.96	0	0.32	0	0	-0.44	-0.67	0.05	-0.02	0.12	0.12	0.98	0.03	-0.02	-0.08	-0.43	-0.16	0	0.12	0.04	0.08	0.16	-0.11	0.09	-0.25	0.32	-0.06	-0.17	0.13	0.23	0.64	0.23	0.02	0.08	0.04	0.23	0.28	-0.31
219138_at	-0.23	-0.38	-0.29	-0.36	0.07	-0.42	-0.01	-0.23	-0.56	0.89	0.3	-0.6	-0.32	0.23	-0.63	0.23	-1.18	0.32	-0.22	-0.1	0.21	-0.33	-0.54	0.03	0	0.04	-0.41	-0.23	-0.15	0.09	-0.16	0.07	0	-0.06	0.01	-0.02	0.11	0	-0.26	0.11	-0.01	0.38	0.13	0.05	0.04	-0.24	0.1	0.17	-0.17
202648_at	-0.2	0	-0.14	0	0	-0.26	-0.22	0.1	-0.64	0	0.68	0	0	0	0	0	-1.3	-0.53	-0.02	0.11	0.15	0	0	0.02	-0.1	-0.12	-0.3	-0.56	-0.46	0.1	-0.08	0.07	-0.08	-0.04	-0.04	0	-0.19	-0.18	-0.31	-0.18	-0.05	0.48	0.25	0.1	0.24	0.31	-0.22	0.17	0.08
213350_at	-0.08	0.16	1.03	1.74	-0.59	-0.44	-0.3	-0.24	-0.16	0.48	0.53	-0.5	0.14	-0.01	0.28	-0.44	-0.55	-0.71	0.23	-0.07	0.23	-0.41	0.09	-0.16	-0.14	0.03	-0.12	-0.4	-0.36	0.19	0.16	0.03	-0.07	0.3	0.12	0.03	0.16	-0.02	-0.28	0.2	0.32	0.34	0.02	-0.11	-0.03	-0.01	0.18	-0.05	0.11
207953_at	-0.67	-0.48	0.55	0.8	-0.05	0.8	0.38	0.63	0.75	-1.42	-0.3	-0.92	0	0	0	0	0.64	0.43	0.06	-0.04	0.09	0.26	-0.01	-0.09	-0.08	0.18	-0.11	-0.31	0.3	-0.02	-0.12	0.2	-0.03	0.28	0.05	0.11	0.01	0.52	0.28	0.13	-0.09	0.25	-0.08	-0.08	0.22	0.17	0.23	0.08	0.13
215798_at	-0.51	-0.02	0.62	1.05	0	-0.1	-0.01	-0.11	-0.17	-0.36	0.1	-0.25	0	0	0	0	-0.33	0.23	-0.03	0.12	-0.03	0.17	0.17	-0.11	-0.14	0.08	-0.1	0.1	0.14	0.27	0.02	0.07	0.1	-0.12	0.09	0.16	-0.18	0.23	0.19	0.18	0.28	-0.26	0.03	0.12	-0.28	-0.12	0.7	0.18	-0.06
216823_at	0.2	-0.04	-0.18	-0.09	-0.42	-0.09	-0.2	0.43	0.03	0.2	-0.22	-0.3	0	0	0	0	-0.04	0.16	0.26	-0.16	-0.14	-0.14	0.31	0.05	-0.53	-0.02	-0.16	0.44	-0.04	-0.14	0.04	-0.04	-0.33	0.07	0.24	0.09	-0.35	-0.11	0.03	0.24	-0.08	0.4	-0.03	0.01	-0.17	0.02	0.11	0.13	-0.28
202851_at	0.8	0.01	0.38	0	-0.34	-0.14	0	0.09	0.16	0	0.08	0	0	0.16	0	0	0	0	0	0.04	-0.22	0	0	-0.08	-0.06	0.65	-0.06	-0.02	0.22	0.16	0.01	0.17	-0.22	0.22	0.35	-0.15	0.32	0.28	-0.1	0.25	0.08	-0.22	0.31	0.17	0.05	-0.07	0.22	-0.16	0.01
210307_s_at	0.2	0.83	0.91	1.6	-0.21	-0.26	0	0.82	-0.41	-0.03	0.49	-0.22	0	0	0	0	0.48	-0.37	0.14	0.05	0.17	0	-0.41	0.16	-0.09	0.06	-0.12	0.08	0.1	0.12	-0.17	0.07	0.47	-0.19	0.21	0.2	-0.14	-0.19	0.27	0.19	0.1	0.17	0.22	0.19	0	0.08	0.13	-0.19	0.07
212346_s_at	-0.17	0.75	0.56	0.91	-0.08	0.38	-0.47	0.14	0.16	-0.09	-0.02	0.04	0	0	0	0	0.06	0.14	0.59	0.03	-0.2	0.63	0.2	0.23	-0.27	-0.15	0.01	-0.42	-0.26	0.28	0.27	0.06	0.41	0.1	0	0.42	0.14	-0.19	0.18	0.02	-0.02	-0.13	-0.08	0	-0.17	0	-0.13	0.32	-0.07
216859_x_at	-0.34	-0.64	-0.2	0.41	-0.43	-0.87	-0.54	0.17	0.66	0.09	-0.2	1.07	0	0	0	0	-0.58	-0.13	-0.41	-0.01	0.39	0.51	-0.02	-0.32	0.03	-0.17	0.07	-0.09	0.08	0.12	0.01	-0.29	-0.02	-0.14	-0.16	0.07	-0.5	-0.28	-0.56	-0.11	-0.4	0.27	0.16	-0.11	0.28	-0.25	0.12	0.55	0.39
213728_at	-0.27	-0.21	-0.03	0	-0.56	-0.12	0	-0.32	-0.02	0.62	0.02	0	0	0	0	0	0	0.42	-0.04	-0.01	-0.19	0.81	0	-0.23	-0.39	-0.01	-0.16	0.02	-0.1	0.33	0.37	0.3	-0.25	0.12	-0.06	0.13	-0.05	0.01	-0.11	-0.02	0.34	0.25	-0.05	0.21	-0.06	0.64	0.16	0.35	0.1
206635_at	-0.14	0.13	0.14	0.29	-0.27	-0.07	-0.28	0.06	-0.1	0.09	0.03	1.1	0	0	0	0	-0.48	1.5	0.39	0.2	0.14	0.12	-0.65	0.19	-0.1	0.21	0.07	0.41	0.09	-0.25	0.12	-0.23	0	0.02	-0.04	0.52	0.22	-0.13	-0.18	-0.06	0.18	-0.15	-0.25	0.01	0.1	-0.38	0.14	0.07	-0.13
216739_at	0.2	-0.36	-0.52	-0.29	0.13	0.22	0.34	0.06	0.09	-0.03	0.01	-0.81	0	0	0	0	-0.4	0.08	-0.04	0.13	0.32	-1	-0.07	0.64	0.42	0.28	0.13	0.02	0.44	0.3	-0.22	0.26	0.02	0.17	-0.46	-0.14	0.07	-0.21	-0.4	-0.46	-0.18	0.18	0.24	0.35	0.01	0.09	0.1	0.14	0.1
204819_at	0.06	-0.08	0.05	0.39	0.14	-0.35	-0.9	0.36	-0.45	0.28	-0.15	-0.03	0	0	0	0	0.11	0.16	-0.12	0	0.34	0.03	-0.03	0.27	0.24	0.28	0.52	0.1	0.26	-0.17	0.03	0.21	-0.25	0.4	-0.14	0.17	0.02	-0.01	-0.28	0.07	-0.02	-0.1	0.05	0.23	0.13	0.26	-0.32	-0.19	0.05
221660_at	0.61	0.54	1	0	0	0.16	0	0.04	0.15	-1.05	0.3	2.31	0	0	0	0	0	-1.16	1.16	-0.05	0.16	1.47	1.79	0.03	-0.35	-0.25	-0.13	0.27	0.13	0.14	0.16	-0.11	-0.2	0.08	-0.15	0.62	0.58	0.36	-0.11	0.58	0.12	-0.06	0.16	0.09	0.47	0.28	0.07	0.04	0.36
218030_at	0.09	0.33	0.15	-0.26	-0.13	0.62	-0.61	0.02	-0.71	-0.16	0.35	-0.68	0	0.33	0	0	0.32	0.36	-0.18	-0.16	-0.08	-0.39	-0.13	-0.14	0.33	-0.03	-0.5	0.1	-0.17	0.05	0.42	-0.02	-0.01	0.29	-0.26	-0.32	-0.33	-0.11	-0.27	0.49	0.06	0.09	-0.04	-0.06	0.05	-0.07	0.12	0.05	0.09
210883_x_at	0.06	1.76	0.33	1.44	0.02	-0.1	-0.2	0	0.16	-3.29	-0.49	-1.42	0	0	0	0	-0.83	-0.61	-0.47	0.18	-0.04	0.94	0.73	-0.13	-0.06	0.06	0.36	-0.19	0.01	0.37	0.11	0.34	0.14	-0.11	-0.18	0.2	0.01	0.5	0.03	-0.14	0.25	0.02	0.45	0.02	-0.09	-0.01	-0.06	0.05	0.02
216495_x_at	0.8	0.39	1.29	1.96	-0.22	-0.13	0	0.06	-0.08	-1.55	-0.06	-0.54	0	0	0	0	-0.31	0.53	-0.01	-0.04	-0.05	-0.01	0.01	0.59	-0.19	0.01	0.28	0.44	0.2	0.42	0.03	0.12	-0.23	0.52	0.01	0	-0.38	-0.3	0.21	-0.09	0.07	0.28	-0.16	0.1	0.14	0.04	0.33	0.36	0.16
207490_at	0.84	0.76	1.21	0.72	0.11	-0.18	-0.31	0.13	-0.49	-0.26	0.34	0.32	0	0	0	0	-0.13	-0.18	-0.02	0.1	0.44	0.42	0.04	0.42	0.27	0.35	-0.11	-0.3	-0.19	0.01	-0.09	-0.16	-0.07	-0.03	0.18	0.02	0.19	0.24	-0.09	0.19	0.44	0.23	0.07	0.56	0.19	0.56	0.05	0.18	-0.04
216172_at	1.26	1.66	0.01	1.55	-0.05	-0.05	0.32	0.3	0.16	2.26	-0.34	0	0	0	0	0	0.2	0.32	0.85	-0.1	0.17	1.7	-0.36	-0.11	0.26	0.01	0.09	-0.02	0.58	0	0.17	0.11	0.18	0	-0.05	-0.27	0.02	0.03	-0.06	0.07	0.03	0.26	0.27	0.33	0.15	0.37	0.26	-0.12	0.13
216320_x_at	-0.15	-0.75	0.07	0.78	-0.29	0.18	-0.02	-0.2	0.45	0.07	0.18	0.09	0	0	0	0	0.19	1.04	0.2	-0.08	0.39	-0.92	-0.11	0.09	-0.4	0.76	-0.18	0.05	0.22	-0.22	0.05	0.24	0.04	-0.23	0.36	0.27	0.07	-0.06	-0.01	0.13	-0.16	0.43	0.14	0.31	-0.04	0.18	0.22	0.14	-0.09
216481_at	-0.57	-0.14	0.38	-0.68	0.28	0.18	-0.02	-0.19	0.2	-1.78	0.38	-0.41	0	0	0	0	0.02	-0.6	0.25	0.02	-0.14	0.48	-0.02	0.04	0.33	0.43	0.11	0.26	0.07	0.2	0.15	-0.03	0.12	0.18	0.42	0.15	0.6	0.03	0	0.06	0.15	0.16	0.12	-0.14	0.09	0.17	0.14	-0.08	0.01
207578_s_at	0.4	-1.2	-0.62	0.09	0.2	-0.09	0.31	0.1	0.08	0.85	0.59	0	0	0	0	0	-0.98	0.57	-0.2	-0.01	0.47	-0.22	0.91	0.1	-0.24	0.04	-0.2	-0.12	-0.23	-0.09	0.17	0.03	-0.18	0.26	0.49	-0.31	0.18	0.18	0.32	0.02	0.37	0.12	0.02	0.23	0.09	0.16	0.23	0.08	-0.11
217142_at	-0.41	-0.55	-0.36	-0.6	0.1	0	0.26	-0.21	-0.28	0.54	-0.04	0.06	0	0	0	0	-0.36	-0.8	-0.67	0.02	0.15	-0.1	-0.28	0.21	-0.05	0.04	0.29	0.19	0.53	0.18	-0.1	-0.01	0.01	0.14	0.07	0.42	0.3	-0.03	0.4	0.45	-0.03	0.18	-0.06	0.26	0.07	0.12	-0.06	0.08	0.14
220395_at	-0.02	-0.23	-0.32	-0.04	-0.41	-0.07	-0.59	0.04	0.09	0.17	0.26	-0.44	0	0	0	0	-0.11	-0.11	0.04	-0.04	-0.01	-1.02	-0.95	0.58	0.56	0.33	0.04	0.15	0.08	0	0.32	-0.19	-0.08	0.18	-0.13	0.03	0.2	0.06	0.1	0.06	0.24	-0.1	0	0.22	-0.16	0.19	0.01	0.18	-0.18
217346_at	0.31	0.33	0.42	0.23	0.36	0.17	0.54	-0.29	0.1	0.01	0.06	-0.04	0	0	0	0	-0.18	0.34	0.09	-0.02	-0.33	0.58	0.26	-0.15	-0.28	0.27	-0.1	0.07	0.03	0.46	-0.01	0.26	-0.21	0.16	-0.11	0.43	0.27	0.05	-0.09	-0.18	-0.29	-0.08	0.19	0.36	-0.18	-0.16	-0.06	0.04	-0.21
205998_x_at	0.41	-0.04	0.25	0.23	0.14	-0.32	-0.46	-0.32	-0.12	-0.17	-0.07	-0.32	0	0	0	0	0.04	0.02	0.15	-0.05	-0.32	-0.16	-0.04	0.3	-0.24	0.14	0.33	-0.1	0.19	0.31	0.31	0.19	0.01	0.11	-0.08	-0.01	-0.06	0	-0.07	-0.06	-0.01	0.01	0.32	-0.22	0.07	0.03	0.33	-0.14	-0.33
216694_at	-0.19	0.23	0.21	-0.04	-0.49	-0.4	-0.36	0.15	0.21	0.56	0.41	0.16	0	0	0	0	-0.09	-0.73	0.2	0.05	-0.26	-0.77	-0.14	0.27	0.13	0.16	0.17	0.21	0.32	0.17	0.21	-0.1	-0.07	-0.12	0.58	0.05	0.31	0.52	-0.12	0.16	0.46	0.04	0.23	-0.06	-0.16	0.07	-0.03	0.38	0.02
210088_x_at	-0.05	-0.2	-0.12	0.33	-0.08	0.42	0.14	0.2	0.36	0.44	-0.22	0.12	0	0	0	0	-0.13	-0.05	-0.02	-0.08	0.63	-0.62	0.3	-0.14	-0.08	0.09	0.42	0.12	-0.37	0.01	-0.28	-0.01	0.15	0.25	0.24	0.37	-0.32	0.09	-0.23	-0.5	-0.21	-0.22	0.3	-0.09	-0.13	-0.21	0.48	0.22	-0.06
214009_at	-0.12	-0.02	-0.09	0	0.29	-0.11	0.32	-0.2	-0.31	0.09	-0.04	0	0	0	0	0	-0.1	0.15	0.04	0.03	-0.34	0	0	0.02	0.16	0.33	0	-0.22	-0.11	0.32	-0.09	0.03	0.18	-0.03	-0.08	-0.25	-0.51	-0.28	-0.11	-0.13	-0.05	-0.08	0.23	0.07	-0.17	0.02	0.76	0.11	-0.32
222187_x_at	0.02	-0.14	-0.71	-0.75	-0.33	0.53	-0.06	-0.11	-0.01	0.56	-0.02	0.32	0	0	0	0	0.19	-0.2	0.08	-0.08	-0.04	-0.1	0.04	-0.37	0.08	-0.4	-0.05	-0.41	0.04	0.1	0.36	0.16	0.13	0.09	0.25	-0.52	-0.07	0.14	-0.09	0.12	-0.26	0.18	-0.01	0.24	-0.17	0.29	0.12	0.11	-0.02
215507_x_at	0.12	0.35	-0.86	-1.38	-0.63	-0.23	-0.02	0	-0.54	0.51	0.05	-0.91	0	0	0	0	0.2	-0.2	-0.1	0.04	0.31	0.97	-0.49	-0.48	-0.25	-0.3	0.05	0.03	-0.77	0.01	0.09	-0.18	0.08	-0.01	-0.56	0.13	0.1	-0.17	-0.07	-0.38	0.19	0.09	0.17	0.28	0.24	0.17	0.51	0.44	0
208395_s_at	0.29	0.5	0.06	0	0.48	0.09	0.19	-0.47	-0.24	0.38	-0.15	-0.01	0	0	0	0	0.18	-0.62	-0.48	-0.02	0.12	-0.17	-0.23	-0.14	-0.17	0.05	-0.09	0.29	-0.21	-0.02	0.24	0	-0.26	-0.25	0.07	0.39	0.14	-0.11	0.02	-0.24	0.09	0.02	-0.22	0.15	0.03	0.13	-0.29	0.11	0.18
202210_x_at	-0.49	0.86	0.85	2.02	0.06	0.07	0.9	-0.47	-0.12	0.26	0.14	0.8	0	0	0	0	0.54	-1.06	0.01	0.04	0.27	-0.42	-0.27	0.27	0.53	0.44	-0.14	-0.29	0.08	-0.04	0.07	0.5	0.47	0.25	0.74	0.22	0.8	0.21	0.22	0.43	-0.16	-0.02	0.38	0.04	0.54	0.67	0.28	-0.11	0.3
206453_s_at	-0.76	0.63	-0.22	0.07	0	-0.11	-0.08	0.01	-0.25	0.85	0.06	0	0	0	0	0	-0.76	-1.04	0.57	-0.02	0.1	-0.38	-0.36	0.58	-0.13	0.46	0.1	0.07	0.06	0.09	0.15	0.36	-0.05	0.14	0.08	0.16	0.06	0.31	0.5	-0.03	0.15	0.53	0.04	0.25	0.08	0.24	0.05	0.36	0.08
215868_x_at	0.2	0.01	0.08	0.71	-0.75	-0.45	0.08	-0.55	0.23	0.52	-0.03	-0.2	0	0	0	0	-0.11	0.16	0.08	0.02	-0.1	-0.54	0.41	0.12	0.51	0.13	0.29	0.51	0.4	0.19	0.19	0.01	-0.09	0.08	0.03	0	0.17	-0.35	0.09	-0.01	0.14	0.2	0.02	-0.21	0.14	-0.32	-0.05	-0.02	0.45
216114_at	0.69	-0.33	0.29	-0.38	0.46	0.35	-0.02	-0.27	-0.27	0.22	0.38	-0.47	0	0	0	0	-0.51	0.05	0.18	0	0.04	-0.47	-0.38	0.16	0.16	0.09	0.08	0.1	0.09	0.34	0.21	0.14	-0.26	0.36	-0.06	0.04	-0.16	0.17	0	0.11	-0.06	0.02	0.07	-0.04	0.12	0	0.22	0.04	0.45
212555_at	-0.17	-0.25	-0.14	0.56	0.08	0.13	0	0.08	0.24	-0.01	-0.12	0.17	0	0	0	0	0.12	-0.72	-0.57	-0.14	-0.29	-0.83	0.24	0.26	0.3	0.03	0.15	0.07	0.26	0.39	0.29	0.02	0.02	0.02	-0.15	-0.24	0.15	0.2	0.25	0.06	0.02	-0.2	-0.12	-0.07	-0.1	-0.06	-0.1	-0.03	0.02
218874_s_at	-0.2	0.17	0.12	0.32	-0.14	0.42	0.25	0.16	0.44	-0.16	0.05	0.07	0	0	0	0	-0.16	-0.22	-0.09	-0.06	0.1	-0.19	0.27	0.02	-0.33	-0.02	0.06	-0.07	-0.18	0.11	-0.24	-0.19	-0.1	-0.43	-0.18	0.05	-0.15	0.31	0.04	0.07	0.1	-0.1	0.04	0.12	0.06	-0.15	0.04	0.07	0.16
211252_x_at	-0.28	0.22	0.31	0.77	-0.34	-0.13	-0.5	0.26	0.21	0.16	0.33	0.09	0	0	0	0	-0.17	0.04	0.34	-0.1	-0.1	0.06	0.36	-0.57	-0.18	-0.29	-0.08	-0.22	-0.39	0.09	-0.42	0.11	0.18	0.1	-0.14	-0.04	-0.09	0.34	0.11	-0.15	-0.01	-0.27	0.25	0.03	0.14	-0.23	-0.29	0.02	-0.43
214372_x_at	-1.32	0.29	-1.26	-0.03	0.07	0.02	-0.56	-0.55	-0.4	0.3	-0.33	-0.52	0	0	0	0	0.11	-0.62	-0.61	-0.02	-0.36	-0.07	0.14	0.17	-0.29	-0.2	0.38	0.26	0.14	-0.13	0.02	-0.24	0.16	-0.19	-0.52	-0.61	0.19	-0.32	-0.38	-0.68	-0.34	0.07	-0.17	-0.07	0.38	0.24	0.45	0	-0.13
62987_r_at	0.24	0.08	0.04	0.2	0.27	0.15	0.89	0.13	-0.07	0.04	0.04	0.06	-0.56	-0.01	-0.3	-0.07	-0.05	0.15	0.09	-0.18	-0.16	0.28	-0.16	0.19	-0.06	0.04	-0.12	-0.18	0	-0.17	0.03	0.32	-0.16	-0.21	-0.05	0.34	-0.04	0.23	-0.36	-0.05	0.01	0.15	0.25	0.02	0	0	-0.49	0.15	-0.23
205797_s_at	-0.96	-0.19	0.03	0.77	0.12	0	0.06	0.12	0.04	-0.07	0.6	1.09	0	0	0	0	0.61	-0.08	0.63	0.05	0.09	-0.23	-0.72	-0.64	0.12	-0.04	-0.31	0.22	-0.25	-0.04	-0.39	0.08	-0.05	0.06	0.48	0.81	0.09	0.48	0.19	0.36	-0.28	0.22	-0.04	0.13	0.12	-0.31	-0.3	0.2	-0.12
219893_at	-0.59	0.02	-0.66	0.26	0	0.42	0.28	0.13	-0.16	-0.62	0.06	1.04	0	0	0	0	0.26	-0.41	0.11	0.12	-0.04	-0.25	0.28	-0.14	0.39	0.12	0.53	0.46	0.19	0.24	0.08	0.18	0.16	0.08	0.14	0.74	-0.05	0.2	0.34	0.44	-0.1	-0.02	0.17	0.1	-0.14	-0.14	0.49	0.31	-0.08
202917_s_at	-0.02	0.01	-0.02	0.63	0.12	0.36	0	-0.13	-0.09	0.06	0.13	0.06	0	0	0	0	0.19	-0.45	-0.25	-0.05	-0.22	0.03	-0.01	0.44	0.19	0.15	-0.2	0.58	0.09	0.46	0.25	0.53	0.24	0.25	-0.13	0.15	-0.12	-0.18	-0.05	-0.11	-0.11	0.18	0.7	-0.06	0.49	0.06	0.29	0.27	-0.01
204692_at	0.23	0.25	-0.19	-0.33	0.24	0.05	0.84	-0.06	0.35	-0.1	0.27	-0.16	0	0	0	0	-0.71	-0.62	-0.02	-0.12	-0.13	-1.38	-0.58	0.23	0.11	-0.26	-0.44	-0.04	-0.27	0.2	-0.04	0.14	-0.32	-0.03	0.24	0.17	-0.23	0.07	-0.03	0.28	-0.34	0.35	0.35	0.15	0.16	0.38	0.41	0.29	0.18
219314_s_at	0.29	0.91	0.46	1.47	0.66	0.37	0.25	0.25	0.35	0.36	-0.16	0	0	0	0	0.01	-0.35	-0.69	-0.11	-0.16	-0.16	0.44	0.25	0.38	0.27	0.24	-0.26	0.03	0.52	0.43	0.42	0.41	0.28	0.25	0	0.53	0.14	0.42	-0.04	0.21	0.2	0.08	0.31	0.03	0.13	-0.18	0.34	0.29	-0.34
214701_s_at	0.52	0.4	0.35	0.07	0.05	0.6	0	0	-0.05	0.09	0.04	0.09	0	0	0	0	-0.32	0.36	0.15	0.04	0.12	-0.22	0.12	-0.07	0.03	-0.15	0.16	0.19	-0.22	-0.19	0.01	-0.12	-0.26	0.09	-0.28	0	0.04	0.24	0.23	-0.31	-0.08	-0.13	0.13	0.39	-0.1	0.1	0.72	0	-0.02
216788_at	0	0.1	0	0	-0.02	-0.08	0.01	0.23	0.6	0	0.05	0	0	0	0	0	0.02	0	0	0.01	0.12	0	0	-0.16	-0.09	-0.14	-0.47	0.06	-0.19	0.29	0.09	-0.07	0.04	0.11	0.31	0.27	-0.13	0.51	0.15	-0.18	0.1	0.14	0.02	-0.1	0.12	0.28	0.44	0.14	-0.36
210294_at	0.51	0.11	0	0	-0.54	-0.37	-0.28	0.25	0.84	0	0.14	0	0	0	0	0	0	-0.17	-0.02	0.1	0.53	0.09	0.8	0.32	-0.39	-0.02	-0.07	0.4	0.41	0.04	-0.07	-0.13	-0.08	0.07	-0.05	-0.02	-0.39	0.23	-0.19	0.07	0.25	-0.26	0.03	-0.03	0.17	-0.16	0.18	0	0.28
211499_s_at	-0.18	-0.26	0.02	0.33	-0.27	-0.27	-0.14	0.11	0.48	0.38	0.33	0.57	0	0	0	0	-0.52	-0.04	-0.17	-0.16	-0.32	-0.16	-0.05	0.29	-0.09	0.44	0.42	0.31	0.31	0.14	0.2	0.27	0.08	0.17	0.2	0.21	0.33	0.2	0.07	-0.05	-0.1	0.02	-0.31	0.26	0.2	0.17	-0.05	0.16	0.16
208237_x_at	-0.38	-0.04	-0.48	0.58	-0.38	-0.24	0.15	0.47	-0.13	0.33	0.34	0.85	0	0	0	0	0.16	-1.28	0.07	-0.09	0.14	0.19	-0.36	-0.13	-0.05	0.47	0.14	0.02	-0.03	-0.32	-0.11	-0.11	-0.07	0.05	-0.08	0.18	-0.39	0.07	-0.22	0.04	0.02	0.03	-0.22	0.12	0.08	0.14	-0.3	0.02	0.25
205502_at	0.81	-0.11	0.35	0.58	-0.16	-0.22	0.32	-0.05	0.21	0.03	0.09	0.26	0	0	0	0	-0.2	0.17	0.21	0.04	0.84	-0.77	-0.16	-0.12	-0.22	0.14	0.26	0.2	0.11	-0.19	0.09	0	-0.22	-0.19	-0.35	-0.13	0.26	-0.32	-0.11	-0.11	-0.05	-0.11	-0.13	0.09	-0.05	0.19	0.04	0	0.11
211325_x_at	-0.27	0.27	0.08	0.22	-0.78	-0.77	-1.43	-0.38	-0.53	0.58	-0.08	0.25	-0.39	0.26	-0.04	0.03	-0.31	-0.23	-0.19	-0.13	0.28	0.41	0.33	0.02	-0.76	0.2	-0.2	0.19	-0.15	-0.31	-0.38	-0.2	-0.48	-0.43	-0.16	0.24	0.14	-0.44	-0.07	-0.57	-0.5	0.35	-0.16	-0.4	-0.38	-0.5	-0.02	0.39	-0.27
220304_s_at	-0.02	-0.45	-0.11	-0.22	-0.13	-0.22	-0.09	-0.03	-0.16	0.74	0.15	0.25	0	0.04	0	0	-0.34	0.22	-0.1	-0.1	0.23	-1	-0.83	-0.27	-0.3	-0.27	-0.4	-0.03	-0.32	-0.39	0.09	-0.12	-0.01	-0.02	0	-0.24	-0.09	-0.01	-0.26	-0.45	-0.19	-0.19	-0.05	-0.03	-0.16	-0.28	0.24	0.03	0
204239_s_at	1.98	0.87	0.28	0	-0.16	0.44	0	0.12	0.12	1.15	-0.19	-0.01	0	0	0	0	-0.66	0.43	-0.02	0.16	0.15	1.12	0	0	0.34	0.02	-0.09	0.1	-0.36	0.19	-0.08	-0.12	0.15	0.07	-0.21	0.01	-0.01	0.02	0.06	-0.15	-0.08	0.2	0.1	-0.08	0.04	-0.08	-0.1	-0.1	0.07
203308_x_at	-0.29	-0.29	-0.06	0.32	0.35	0.05	0.53	0.24	-0.01	0	0.61	0.5	0	0	0	0	-0.36	-0.08	-0.29	-0.01	0.22	-0.04	-0.32	0.16	0.24	0.09	0.3	-0.14	0.29	-0.03	-0.02	0.04	0.1	0.05	0.04	0.06	0.28	-0.1	-0.24	0.05	0.08	0.08	-0.14	-0.06	-0.21	-0.05	0.1	0.08	0.09
213228_at	-0.43	0.08	-0.42	0.25	0.01	0	-0.28	-0.36	0.17	-0.1	0.34	0.68	0	0	0	0	0.05	-0.59	0.14	0.08	0.35	-0.04	0.25	0	-0.54	-0.5	-0.17	0.01	-0.52	0.04	0.03	0.26	0.09	-0.14	0.03	-0.02	0.49	0.25	0.11	-0.07	-0.17	0.34	0.24	0.12	0.2	0.3	-0.31	-0.1	-0.08
205096_at	0.23	0.41	0.64	0.39	-0.09	0.04	0.19	0.47	0.53	-0.48	0.05	0	0	0	0	0	-0.17	-0.12	0.03	-0.18	-0.41	-0.45	0.08	-0.02	-0.31	0.05	-0.71	0.06	-0.04	0.03	0.02	-0.15	-0.05	0.04	0.2	0.11	0.02	0.28	-0.06	0.16	0.04	-0.23	0.09	0.2	-0.16	0.4	-0.27	0.27	-0.19
221967_at	0.22	0.02	0.32	0.83	0.17	-0.07	0.39	-0.38	-0.2	-1.51	0.44	0.14	0	0	0	0	-0.36	-0.01	0.26	-0.08	0.43	-0.74	0.05	0.22	0.26	0.7	-0.03	-0.09	0.11	0.39	-0.27	0.34	0.02	0.01	0.24	0.27	0.19	0.3	0.09	0.18	0.17	0.33	0.01	-0.11	-0.18	-0.11	-0.53	0.21	0.19
213502_x_at	-0.07	-0.07	0	0	-0.53	0.59	-0.16	-0.03	0.3	0.39	0.14	0	0	0	0	0	0.09	-0.04	0.38	0.07	0.16	1.49	0.35	-0.13	-0.63	0.01	0.04	-0.21	-0.15	0	0.38	-0.38	-0.1	-0.12	0.06	0.32	-0.16	0.09	0.34	-0.33	0.28	0.16	-0.19	0.01	0.35	-0.22	0.08	0.32	0.22
214989_x_at	-1.01	0.17	0.49	0.68	0.12	0.38	-0.15	0.2	-0.11	0.01	-0.17	-0.71	0.03	-0.03	-0.32	-0.72	0.24	-0.01	0.07	-0.04	0.02	-1.68	0.61	0.03	-0.8	0.27	-0.46	0	-0.15	0.07	0.16	-0.99	-0.35	-0.21	0.08	0.13	-0.14	0.34	-0.16	-0.94	0.12	-0.43	-0.28	0.07	-0.09	-0.43	0	-0.21	0.25
207292_s_at	-0.3	-0.3	0	0	0.7	0.41	-0.02	-0.17	-0.33	0.2	0.04	0	0	0	0	0	0	0.01	0	0.08	0.12	0	0	-0.07	0.06	-0.18	-0.14	-0.02	-0.19	0	-0.09	-0.38	0.09	0.6	-0.23	0.17	0.06	-0.07	-0.07	-0.21	0.03	0	0.14	-0.05	0.13	0.02	-0.15	-0.07	0.22
211282_x_at	-0.06	-0.4	1.12	1.09	0.8	0.24	-0.67	-0.19	0.07	2.39	0.15	1.17	0	0	0	0	0.06	-0.06	0.07	0	-0.14	-0.71	-0.26	-0.09	-0.06	-0.1	-0.16	-0.15	-0.02	-0.02	0.23	-0.34	0.03	-0.2	0.37	0.16	0.18	0.38	0.22	0.33	0.43	0.25	0.16	0.02	-0.13	-0.31	0.13	0.53	-0.06
205877_s_at	-0.04	0.25	0.03	0.47	0.32	0.08	-0.24	0	-0.02	-0.06	0.21	-0.51	0	0	0	0	-0.21	-0.34	-0.15	-0.06	-0.09	0.01	0.24	0.05	0.16	-0.02	0.13	0.06	0.14	-0.04	0.43	0	0.22	0.3	0.45	-0.1	0.42	-0.15	0.21	-0.01	0.04	0.14	0.08	0.22	-0.11	0.12	0.28	0.12	0.22
214676_x_at	-0.43	0.09	-0.01	0.38	0.19	-0.27	0.14	0.24	-0.23	-0.78	0.52	1.05	0	0	0	0	0.14	-1.21	0.01	0	-0.14	-0.96	0.05	0.44	0.04	0.35	0.37	-0.18	-0.15	-0.44	-0.19	-0.14	-0.2	-0.15	0.12	0.03	-0.1	-0.17	-0.18	0.19	0.25	0.26	0.13	0.18	-0.02	0.24	0.02	0.46	0.47
202700_s_at	0.33	0.43	0.14	0	-0.62	0.01	-0.74	0.05	0.2	-0.2	-0.08	0.09	0	0	0	0	-0.18	-0.29	-0.01	0.21	0.19	0.86	-0.16	-0.1	0.57	0.27	0.12	0.51	0.26	0	0.32	0.34	-0.2	0	-0.37	0.28	0.31	0.04	-0.21	-0.1	0.04	0.6	0.05	-0.09	-0.19	0.18	-0.18	-0.07	0.09
214229_at	-0.06	0.01	-0.14	-0.09	-0.11	0.12	-0.05	0.11	0.26	0.8	-0.4	-0.92	0	0	0	0	-0.2	-0.54	-0.37	0.2	0.1	1.27	0.2	0.59	-0.11	-0.28	0.15	0.05	-0.02	-0.07	0.06	-0.17	-0.23	-0.06	0	0.09	0.15	0.03	-0.07	0.02	0.15	-0.06	-0.05	0.18	0.16	-0.01	-0.17	0.18	0.1
209716_at	0.12	0.06	-0.31	0.26	-0.45	-0.38	-0.21	-0.17	-0.28	-1.34	-0.11	-0.42	0	0	0	0	0.17	0.39	0.12	0.23	0	-0.5	0.26	-0.21	-0.12	-0.41	-0.35	0.12	-0.18	-0.19	-0.2	-0.14	-0.27	-0.17	0.2	-0.06	-0.29	-0.16	-0.57	-0.3	-0.27	-0.1	-0.22	0.08	-0.5	-0.34	0.04	-0.25	0.2
203027_s_at	0.07	-0.31	-0.23	-0.13	-0.45	-0.01	0	0.44	0.19	-0.48	-0.23	-0.33	0	0	0	0	-0.52	0.2	0.01	-0.07	-0.04	-0.28	0.03	-0.19	0.25	-0.29	0.07	-0.73	0.17	-0.11	-0.18	0.18	-0.03	-0.06	0.3	0.02	-0.28	-0.26	-0.22	-0.13	-0.13	0.04	0.08	0.06	-0.03	-0.06	0.43	0.22	0.3
220780_at	0	0.47	0	0	0.19	0.18	0.1	-0.18	-0.2	-0.71	-0.03	0	0	0	0	0	0	0	0	0	-0.28	0	0	-0.01	-0.26	-0.07	-0.06	-0.34	-0.18	0.2	0.12	0.04	0.08	-0.39	0.19	0.29	0.05	0.14	-0.28	0	-0.03	-0.21	-0.25	-0.12	-0.15	-0.04	-0.14	0.05	-0.07
202869_at	-0.25	0.01	0.19	0.3	0.03	0.11	-0.04	1.07	0.44	-0.51	0.11	0	0	0	0	0	0.5	0.44	0.53	-0.13	-0.22	-1.07	-0.26	-0.15	0.28	0.39	0.39	0.01	0.02	-0.03	-0.05	0.07	0.05	0.1	0.12	-0.13	0.09	0	0.1	0.01	0	0.21	0.12	0.12	0.1	-0.14	0.1	-0.08	0.11
201601_x_at	-0.56	0.17	0.08	0.09	0.1	0.29	-0.36	-0.05	0.38	1.47	0.08	0	-0.39	0.36	-0.58	0.19	-0.11	-0.52	0.02	-0.09	0.02	-0.26	-0.13	0.35	-0.06	0.29	0.55	-0.41	-0.07	-0.06	0.16	0.08	0.32	-0.12	-0.32	0.06	0.02	0.13	0.17	0.13	-0.15	0.26	-0.45	-0.08	-0.09	0.08	0.3	0.04	0
214022_s_at	-0.04	0.02	-0.17	0.2	-0.17	-0.22	-0.35	0.1	-0.11	0.36	0.36	-0.1	0	0	0	0	-0.22	0.01	0.03	0	-0.13	-0.03	-0.08	0.14	-0.06	0.15	0.54	-0.02	-0.11	0.19	-0.09	0.15	-0.2	0.16	-0.03	0.02	0.19	0.26	0.24	-0.06	0.22	0.44	0.2	0.08	0.23	-0.31	0.82	0.14	0.23
204415_at	-0.14	0.14	0	0.03	0.22	0.36	0.1	-0.01	-0.12	1.17	0.15	0	0	0	0	0	0.08	-0.01	0.16	0.2	-0.01	0	0.3	-0.12	0.07	0.76	0.66	-0.01	0.04	-0.02	-0.08	0	0.1	0.28	-0.46	-0.1	-0.08	0.13	0.19	0.04	0.23	0.18	0.31	0.35	0.27	0.21	1.08	0.19	0.16
205483_s_at	0.06	0.03	0.12	-0.04	0.27	0.07	0.17	0.08	0.04	0.1	-0.08	0.28	0.01	0.56	0.09	0.16	0.25	0.19	-0.03	-0.32	-0.22	0.14	-0.09	0.12	-0.03	0.51	0.27	0.12	0.12	0.2	0.09	0.18	-0.19	-0.12	-0.06	0.1	-0.06	0.31	-0.03	-0.06	-0.06	0.12	-0.08	-0.04	0.21	-0.08	0.55	0.18	0.1
217351_at	-1.84	-0.1	-0.57	0	0.06	0.27	0	-0.36	0.06	1.85	0.24	-1.33	0	0	0	0	-0.08	0.86	0.33	0.08	-0.22	-0.1	-0.16	0.43	0.05	0.01	-0.34	-0.18	0.11	0.12	0.24	0.32	0.26	0.02	-0.1	0.22	0.44	0.55	0.08	0.19	0.14	0.28	0.25	0.16	-0.07	-0.16	-0.1	-0.19	0.07
210129_s_at	0.01	-0.24	-0.12	-0.17	0.06	0.05	-0.14	-0.2	0.02	1.53	0	0	0	0	0	0	0.07	0.45	0.31	-0.01	0.05	0.36	-0.04	0.12	-0.24	-0.13	-0.11	-0.03	-0.17	-0.14	0.12	0.03	0.01	0.04	0.04	0.19	-0.27	-0.31	-0.02	0.06	-0.41	0.01	-0.25	-0.17	-0.17	-0.08	-0.33	0.25	0.14
203747_at	-0.68	0.63	-0.26	0.77	0	0	0	0.31	0	-0.54	0.07	-0.88	0.03	0.51	0.14	0.06	0.56	-0.02	0.06	0.09	0.05	0.32	0.06	-0.16	0.15	-0.06	0.12	0.02	-0.06	0.25	-0.01	-0.16	0.45	-0.3	0.12	0.1	-0.08	-0.26	0.04	-0.23	-0.25	0.1	0.01	0.16	0.13	0.43	0.33	-0.28	0
203104_at	0.6	0.44	0.04	0.63	-0.06	0.46	0.15	-0.13	-0.05	-0.36	0.15	0	0	0	0	0	0	0.17	0.15	0.16	0.33	-0.47	-0.41	-0.03	0.21	0.19	0.17	-0.09	0.32	-0.09	0.01	0.24	-0.07	0.22	-0.04	-0.02	0.3	0.34	0.27	0.22	0.01	0	-0.28	-0.27	-0.22	-0.03	-0.4	-0.28	-0.38
211552_s_at	0.11	0.39	-0.46	-0.36	-0.07	-0.22	-0.42	-0.35	-0.44	0.14	0.08	-0.77	0	0	0	0	-0.43	0.06	-0.22	0.08	0	0.32	-0.28	0.33	-0.17	0.3	0.59	-0.37	-0.13	0.23	0.26	0.26	0.15	-0.05	0.44	0.32	0.29	0.43	0.32	0.21	0.17	-0.22	0.42	0.11	-0.11	0.07	-0.12	0.28	0.06
216036_x_at	0.25	0.38	-0.12	-0.25	-0.46	0.12	-0.3	0.11	0.62	0.14	0.15	-0.13	0	0	0	0	-0.33	0.01	-0.15	-0.1	0.16	0.17	-0.02	-0.08	0.22	-0.1	0.37	-0.22	0.02	-0.03	0.03	0.24	0.03	0.09	0.35	-0.13	-0.18	0.13	-0.04	-0.01	0.4	-0.03	0.12	0.01	0.11	0.13	-0.05	0.34	-0.11
209547_s_at	-0.22	-1.23	-1.33	-1.91	-0.54	0	-0.18	-0.03	1.24	0	0.05	1.49	0	0	0.41	0	0	-0.28	-0.11	-0.01	0.72	-0.1	-0.05	-0.37	0.39	-0.14	0.18	0.43	0.41	-0.27	0.69	0.6	0.08	0.55	-1.01	-0.4	-0.88	0.08	-0.29	0.06	-1.07	0.48	0.2	0.23	1.18	0.1	0.18	0.18	-0.22
209718_at	-0.72	-0.5	0.22	0	0.68	0.22	0.32	-0.62	-0.5	-0.72	-0.35	0.19	0	0	0	0	0.16	0.36	0.32	-0.09	-0.3	0.64	0.32	-0.61	-0.21	-0.36	-0.42	-0.09	0.3	0.18	-0.27	0	-0.13	-0.02	-0.05	0.11	-0.15	-0.07	-0.27	-0.1	-0.11	0.28	0.1	0.17	0.3	0.22	-0.3	-0.03	0.27
221387_at	0.2	-0.1	0.56	0.83	-0.08	0.31	0.43	-0.11	-0.67	0.01	0.1	-0.04	0	0	0	0	-0.38	0.43	-0.07	-0.01	-0.38	-0.3	0.37	0.02	0.28	-0.57	-0.17	0.2	-0.07	0.14	0.21	-0.32	-0.13	-0.01	0.06	-0.21	-0.41	0.05	0.06	-0.6	-0.29	0.24	-0.16	0.16	-0.05	0.35	-0.49	0.43	0.43
219753_at	-0.62	0.31	0.02	0	0.47	0.31	-0.36	0.35	-0.17	-0.63	-0.24	0	0	0	0	0	-0.72	0	-0.1	-0.17	0.42	0.41	-0.13	0.18	-0.12	-0.26	-0.01	0.09	-0.18	0.25	-0.08	0.18	-0.54	-0.07	-0.07	-0.24	-0.05	0.01	-0.05	-0.32	-0.48	0.15	0.05	-0.26	0.08	0.15	-0.12	-0.04	-0.04
202482_x_at	-0.22	-0.09	0.52	0.78	0.02	0.48	-0.18	-0.08	-0.22	-0.25	0.17	0	0	0	0	0	-0.28	0.05	-0.16	-0.18	-0.17	-0.01	-0.26	0.16	-0.24	-0.1	-0.11	-0.19	0.04	0.03	-0.5	-0.02	-0.29	-0.09	0.36	0.73	-0.36	0.19	0.09	0.1	0.11	-0.1	-0.08	-0.2	0.07	-0.02	0.19	0.16	0.16
207352_s_at	0.58	0.44	0.6	2.09	0.03	-0.14	0.22	0.36	0.33	-1.24	0.12	0.39	0	0	0	0	0.25	-0.06	-0.16	-0.02	-0.27	-0.23	-0.14	-0.22	0.2	0	-0.18	-0.28	-0.1	-0.02	-0.43	0.1	-0.18	-0.33	-0.35	0.05	-0.05	0.07	-0.17	-0.24	0	0.02	-0.08	0.03	-0.22	0.06	-0.24	-0.04	0.33
214000_s_at	0.23	0.41	-0.31	-0.06	0.12	0.61	0.07	0.08	0.28	0.92	0.2	0	0	0	0	0	-0.07	0.13	-0.05	0	0.09	0	0.05	-0.02	0.03	0.15	0.27	-0.19	0.23	0.15	0.16	0.13	0.35	0.03	-0.07	-0.16	0.2	0.36	0.2	0.26	0.28	0.02	0.03	0.12	-0.01	0.06	-0.15	0.25	-0.19
221560_at	0.2	0.34	0	0	0.28	-0.02	-0.07	-0.13	-0.62	-0.52	0.22	0	0	0	0	0	-0.01	0.01	0.02	-0.03	-0.31	-0.32	-0.22	-0.21	0.19	-0.1	0.32	-0.44	-0.43	0.07	0.52	-0.5	0.26	0.22	0.1	0.53	0.37	0.24	0.14	0.14	0.1	-0.28	-0.32	0.15	-0.49	-0.11	-0.44	0.72	-0.41
211012_s_at	0	0	0	0	-0.06	-0.21	0.5	-0.15	0.27	0	-0.15	0	0	0	0	0	-0.31	0.48	-0.41	0.3	-0.04	0	0.26	-0.75	0.3	0.15	0.08	0.48	0.49	0.07	-0.48	-0.21	-0.18	-0.03	0.22	0.21	0.29	-0.09	0.49	-0.43	-0.46	-0.3	0.36	-0.53	0.01	-0.01	-0.09	0.17	-0.2
218457_s_at	-1.08	0.09	0.36	0.6	0.05	0.26	0	0.1	0.22	0.13	0.25	-0.09	0	0	0.29	0	-0.05	0.33	0.11	-0.12	-0.25	-0.68	0.06	-0.25	-0.09	0.01	0	0.13	0.14	0.18	0.13	-0.27	0.28	0.59	-0.08	0.03	0.07	0.57	0.17	0.32	0.18	-0.1	-0.16	-0.07	-0.17	-0.05	-0.05	-0.15	0
213691_at	0.25	0.02	-0.12	-0.03	-0.13	-0.27	0.48	0.25	0.25	0.92	0.3	0	0	0	0	0	-0.22	-0.36	-0.19	-0.09	-0.3	-0.23	0.34	0.26	0.39	-0.15	0	0.24	0.24	0.61	-0.14	0.07	-0.33	0.28	0.19	-0.51	-0.08	-0.32	0.29	-0.26	-0.26	-0.1	0.06	0.26	-0.12	-0.09	0.16	0.44	-0.32
203994_s_at	0	0	0	0	-0.1	0.08	0.5	0.11	-0.32	0	0.02	0	0	0	0	0	0	0	0	-0.14	-0.13	0	0	0.16	0.26	-0.02	0.4	0.06	0.05	0.18	0	0.02	-0.33	-0.09	-0.59	0.36	-0.2	-0.2	0	-0.03	0.09	-0.34	0.32	0.09	-0.1	0.04	0.2	0.28	0.45
212236_x_at	-0.08	0.12	-0.05	0.44	0	0.15	0.07	0.74	0.23	0.38	0.18	-0.22	0	0	0	0	-0.01	0.11	0.73	-0.07	0.15	0.22	-0.05	-0.12	-0.3	-0.2	-0.24	-0.29	-0.14	0.18	-0.1	0.08	-0.13	0.12	-0.12	-0.37	0.04	0.08	-0.02	-0.05	0.22	0.24	0.09	0.11	-0.07	-0.07	0.28	-0.03	0.01
203071_at	-0.02	0.4	0.08	0	-0.05	-0.04	0.32	0.42	0.02	0	0.05	0	0	0	0	0	0	0	0.06	0.34	0.24	0.17	0.47	0.37	-0.1	0.01	0.45	-0.16	0.38	0.16	-0.11	0.22	-0.1	0.07	-0.02	0.42	-0.03	-0.07	0.2	0.01	0.01	0.07	0.08	-0.26	-0.07	-0.06	-0.14	0.28	0.35
221009_s_at	-0.45	-0.01	-0.1	0	0.01	0	0	1.38	0.09	0.45	0	0	0	0	0	0	-0.03	0.38	1.39	0.74	0.03	0	0	0.27	0	0.33	0	0.13	0.13	0.13	-0.04	0	-0.1	0.15	0.37	0	0	0	0	0.46	0	0.08	0.63	0.04	-0.04	0.06	0.4	0	0.34
204595_s_at	0.2	0.16	0.26	0.81	0.67	0.13	0.04	0.86	0.01	-0.1	-0.2	-0.12	-0.2	0.45	0.17	-0.1	0	-0.11	-0.14	-0.67	-0.61	-0.07	-0.06	-0.13	0.22	0.39	-0.26	-0.17	-0.06	-0.06	-0.1	0.11	0.04	-0.12	-0.01	-0.06	-0.17	0.12	-0.04	0.15	0.19	-0.04	0.03	-0.21	-0.19	-0.1	-0.09	0.03	-0.06
204597_x_at	0.06	0.52	-0.11	0.96	0.15	0.15	-0.28	0.3	0.05	0.41	0.08	0	0	0	0	0	0.09	0.8	0	-0.42	-0.24	0.28	-0.26	-0.14	0.3	0.21	0.2	-0.26	-0.01	0.29	0.21	-0.3	-0.24	-0.37	0.11	-0.57	0.19	-0.12	0.1	0.23	0.11	0.18	0.12	0.08	0.01	-0.13	0.27	0.12	0.09
210367_s_at	0.51	0.16	-0.12	-0.16	-0.26	0.26	-0.19	1.61	0.32	-0.2	-0.04	-0.57	0.47	0.35	0.23	0.03	0.2	-0.14	-0.29	1.97	2.06	-0.04	0.39	0.14	0.12	0.14	-0.01	0.17	0.01	0.37	0.14	0.01	-0.1	0.03	0.42	0.02	0.26	0.32	-0.03	0.04	0.03	0.25	0.57	0.24	-0.14	-0.17	0.05	0.21	-0.18
206924_at	-0.22	-0.22	0.1	0	0.24	-0.28	0.64	0.56	0.49	-0.17	0	0	0	0	0	0	0	0.05	0.14	-0.01	0.04	-0.94	-0.59	0.07	0.15	0.26	0.62	0	0.17	0.08	0	0.06	-0.03	0.06	-0.07	0.01	0.08	0.2	-0.07	0.04	-0.01	0.19	-0.11	-0.06	-0.11	0.04	-0.14	0.18	0
39248_at	-0.29	-0.15	0.24	0.42	-0.39	-0.03	0.09	1.66	0.94	-0.23	-0.11	-0.1	0.2	0.22	-0.14	0.03	0.15	0.57	0.24	0.3	0.2	0.17	0.12	-0.22	-0.42	0.62	-0.36	0.22	-0.07	0.09	0.09	0.12	-0.04	0.06	0.16	0.1	-0.12	0.14	-0.3	0.11	0.16	-0.05	0.11	0.14	-0.07	-0.07	0.16	0.18	0.11
210095_s_at	0.65	0.67	0.22	0.58	0.34	-0.18	-0.2	0.35	-0.2	-0.16	-0.3	-0.19	0	0	0	0	-0.15	-0.04	-0.06	0.91	0.61	-1.68	-0.13	0.45	-0.36	0.35	0.01	-0.29	0.1	0.03	-0.01	-0.01	-0.08	0.03	0.17	0.21	0.02	0.17	-0.09	0.07	0.01	0.24	-0.15	0.18	0.1	-0.02	0.12	0.35	0.17
217028_at	0.01	-0.22	0	0	0.14	-1.08	0.2	-0.14	-0.08	-0.38	0.11	0	0	0	0	0	0	0	0.01	0.16	0	0	0.32	0.11	0.22	0.44	-0.1	0.27	0.04	0.03	0.32	0.18	0.02	0.17	0.71	0.52	0.13	0.21	-0.04	0	0.23	0.03	0.01	-0.12	-0.05	0.16	0.14	0.16	-0.19
211919_s_at	-0.02	-0.11	-0.38	-0.04	-0.26	0.06	-0.38	0	0.44	-0.13	0.2	0.09	0	0	0	0	0.06	-0.31	-0.16	0.25	0.18	0.04	-0.02	-0.03	0.21	-0.08	0.08	0.14	-0.13	0.11	-0.03	-0.1	0.09	-0.09	0.4	0.33	-0.4	0.06	-0.13	-0.19	-0.16	-0.03	0.09	0.07	-0.03	-0.12	0.07	0.02	-0.1
206926_s_at	-1.03	0.37	0	0.47	-0.58	-0.1	-0.82	0.19	0.47	1.62	-0.39	-1.05	0	0	0	0	0.19	-0.3	-0.54	-0.1	0.02	0.1	-0.29	-0.02	0.08	0.32	0.09	0.71	0.24	0.26	0.24	0.1	0.65	0.23	0.18	0.19	0.39	0.39	0.05	0.15	-0.04	-0.02	0.16	0.33	-0.09	0.26	-0.06	0.43	-0.01
214925_s_at	-0.15	0.32	0.22	0	-0.16	0.45	-0.05	0.3	-0.6	-1.83	-0.15	0	0	0	0.09	0	0.18	0.17	0.03	0.02	-0.61	0	0	-0.37	0.37	0.21	0.08	0.35	0.06	0.04	-0.04	0.26	0.25	-0.33	0.29	0.09	-0.46	0.13	-0.23	0.09	0.22	0.01	0.04	0.26	0.26	0.29	-0.3	0.37	0.57
209346_s_at	0.16	0.26	0.05	0.36	0.36	0.41	-0.01	0.17	0.25	-0.04	-0.07	0	0	0	0	0	-0.2	-0.43	-0.51	-0.02	0.36	-0.48	-0.07	0.41	-0.04	0.54	0.02	0.41	-0.1	-0.22	0.08	-0.1	-0.07	-0.19	-0.05	0.21	-0.18	-0.06	0.27	0.14	-0.01	0.06	0.08	0.27	0.17	0.32	0.16	0.09	-0.11
219103_at	0.28	-0.41	0	0.35	-0.31	-0.52	-0.42	-0.14	0.08	0	0.26	0.06	0	0	0	0	-0.1	-0.62	-0.24	-0.15	0.1	-0.16	0.2	0.24	0.01	0.01	-0.22	0.36	0.28	-0.16	0.18	0.22	0.31	0.08	0.57	0.05	0.28	0.18	-0.09	0.01	0.07	0.05	0.12	-0.16	-0.26	0.17	0.35	-0.01	0.34
202310_s_at	-0.11	0.07	0	0	-0.07	0.22	-0.27	-0.33	-0.5	0.03	0.12	0	0	0	0	0	0.04	-0.16	0.1	-0.15	0.39	0	0.04	0.15	-0.04	0.31	0.1	0.24	-0.09	-0.08	0.11	0.12	0.25	0.18	-0.2	-0.05	-0.05	0.02	0.1	-0.4	-0.09	0.44	0.24	-0.09	-0.01	-0.33	-0.14	-0.32	-0.05
221887_s_at	0	0	0	0	-0.08	-0.13	-0.14	0.52	0.11	0	0.13	0	0	0	0	0	0	0.36	-0.04	-0.01	0.11	0	0	0.57	0.51	0.57	0.06	0.08	0.19	0	0.07	-0.23	0.22	-0.29	-0.18	0.21	0.24	0.32	0.05	0.03	0.27	-0.31	-0.34	-0.38	-0.29	-0.08	0.08	-0.16	0.29
214667_s_at	0.59	1.32	0.54	0.44	0	0.36	0	-0.44	0.38	0.69	-0.12	0.8	0	0.04	0	0	-0.54	-0.34	-0.55	0.07	-0.13	0.29	-0.17	0.27	0.04	-0.08	-0.08	0.14	-0.02	-0.14	0.11	0.09	-0.21	0.02	0.24	-0.04	0.04	-0.05	0.11	0.05	0.09	-0.25	-0.01	0.07	0.16	-0.04	-0.16	0.06	0.12
219455_at	0	0	0	0	-0.21	-0.38	-0.61	-0.58	0.23	0	0.01	0	0	0	0	0	0	0	-0.06	0.06	0.13	0	0	0.81	0.23	0.32	0.11	-0.01	0.04	0.26	0.2	0.15	0.13	-0.15	0.2	0.15	0.6	-0.17	0.02	0.19	0.19	0.3	-0.06	-0.23	0.32	0.31	-0.23	0.03	-0.09
210760_x_at	0.14	-0.06	0.65	1.55	0.12	0	-0.18	0.17	-0.3	-0.44	0.54	0.88	0	0	0	0	-0.46	0.08	-0.06	0.01	-0.25	0.94	0.08	-0.21	-0.37	-0.07	0.26	0.21	-0.2	-0.03	0.13	-0.24	0.38	0.36	0.19	0.29	-0.1	-0.35	-0.06	-0.02	0.14	-0.12	-0.08	0	0.08	0.11	-0.05	-0.48	-0.25
205019_s_at	-0.19	0.07	0.69	0.16	-0.2	-0.35	0	-0.08	0.32	-0.88	0.02	1.47	0	0	0	0	0.05	-0.44	0.05	-0.21	0	-0.5	-0.52	0.18	0.07	0.15	0.32	0.24	-0.01	0.1	0.11	0.09	0.05	0.18	0.06	0.46	0.16	0	0.35	-0.15	0.05	-0.01	-0.03	0.24	0.04	-0.12	0.08	-0.04	-0.05
205749_at	-0.12	-1.29	-0.76	-0.19	0.02	0.22	-0.09	-0.31	-0.1	0.28	0.2	0.54	0.52	0.2	0.54	5.01	0	-0.31	0.47	-0.14	-0.35	-0.32	-0.06	-0.06	-0.22	0.04	-0.18	-0.06	0.13	-0.02	0.19	0.56	0.07	-0.12	-0.42	-0.15	-0.26	0.12	-0.07	2.27	0.01	0.31	-0.31	-0.22	0.06	-0.22	-0.23	-0.17	-0.06
202435_s_at	-0.28	-0.66	0.12	0.29	0.19	-0.09	0.99	0.27	0.18	0.29	-0.09	0.41	0.51	0.48	0.75	2.42	0.35	-0.58	0.1	-0.22	0.08	-0.56	-0.67	-0.14	0	0.02	-0.06	-0.03	-0.12	0.15	0.09	0.38	0	-0.09	-0.43	-0.07	0.29	0.19	0	1.27	-0.18	0.08	-0.37	-0.15	0.1	-0.15	-0.07	0.05	0.28
202437_s_at	0.03	-0.97	0.06	0.42	0.56	0.14	0.95	0.25	-0.03	-0.01	0.11	0.2	0.22	0.52	0.6	2.26	0.04	-0.09	-0.08	-0.24	-0.03	0.13	-0.16	-0.14	-0.03	0.18	-0.22	0.2	0.21	0.11	0.15	0.6	-0.02	0.04	-0.39	-0.1	0.05	0.28	-0.04	1.42	0.12	0.34	-0.52	0.05	-0.06	-0.09	-0.2	0.01	-0.03
202436_s_at	-0.06	-0.57	0	0.33	0.25	0.05	1.09	0.02	-0.29	0.07	-0.01	-0.09	0.19	0.39	0.6	2.21	0.09	-0.44	0.03	-0.24	-0.11	-0.2	-0.37	-0.01	-0.04	0.05	-0.13	0.03	0.13	0.11	0.14	0.55	-0.13	-0.05	-0.4	0.13	0.07	0.28	0.07	1.35	0.13	0.16	-0.4	0.06	0.05	-0.06	-0.02	0.14	0.06
205067_at	0.7	0.76	0.87	0	0.27	-0.33	-0.27	0.37	0.09	0.07	0.39	-1.07	0	0	0	0	-0.68	-0.22	0.22	0.12	0.07	-0.72	0.17	0.16	0.27	0.02	-0.06	0.18	0.31	0.18	0.26	0.31	0.1	-0.01	-0.03	0.68	0.1	0.41	0.32	0.51	0.27	-0.06	-0.32	-0.03	0.18	0.1	0.09	0.14	0.24
39402_at	0.81	0.13	0.01	0.41	0.23	-0.11	-0.2	0.34	0.07	-0.25	0.51	-0.17	0	0	0	0	0.3	0.29	0.45	0.26	0.15	1.04	1.02	0.39	0.31	-0.01	-0.17	-0.04	0.16	0.05	0	0.12	0.1	-0.01	0.03	0.49	0.1	0.3	0.11	0.24	0.37	0	-0.57	0.16	-0.07	0.1	-0.11	0.09	0.02
220306_at	-0.18	-0.24	-0.48	-0.42	-0.24	-0.21	0	0.21	0.06	0.48	0.23	-0.03	0	0	0	0	0.14	-0.64	-0.33	-0.13	-0.2	-0.47	-0.14	0.24	0.13	0.8	0.55	0.25	0.09	-0.01	0.22	0.15	-0.13	0.11	0.18	0.75	-0.09	-0.1	0.07	0.06	0.14	-0.16	0.05	-0.01	0.12	-0.14	0.18	0.18	0.05
210090_at	0	0	0	0	0.12	-0.2	0	0.12	-0.16	0	-0.04	0	0	0	0	0	0	0	0	-0.07	-0.2	0	0	0.01	0.35	0.03	0.2	-0.01	0.08	-0.01	0.23	-0.04	-0.1	-0.04	0.02	0.21	-0.19	0.02	0.1	-0.19	0.32	0.22	-0.02	0.03	0.21	-0.17	0.06	0.27	0.6
206951_at	-0.44	-0.01	0.28	0.25	0.01	0.09	0.14	-0.14	0.12	-0.54	0.07	-0.42	0	0	0	0	0.33	-0.3	-0.42	0.14	0.25	0.75	0.02	0.25	-0.14	-0.01	0.43	0.16	0.37	0.12	0.26	0.19	0.28	0.31	0.2	0.14	0.06	0.09	0.13	0.21	0.35	0.22	-0.01	0.52	0.1	0.11	0.32	0.44	-0.03
206604_at	-0.29	-0.32	0.14	1.14	-0.03	0	-0.06	0.12	-0.04	1.44	0.06	0.1	0	0	0	0	-0.34	-0.35	-0.1	-0.25	-0.1	-1.66	-1.07	0.15	0.49	0.46	0.32	0.22	-0.02	-0.16	0.06	0.02	-0.08	-0.09	0.2	0.31	0.52	-0.06	0.04	0.05	0.12	0.16	-0.01	-0.15	-0.08	-0.2	-0.01	0.38	0.16
208583_x_at	-0.03	0.1	-0.17	-1.05	-0.2	-0.1	-0.51	0.01	0.14	0	-0.04	0.22	0.29	0.38	0.19	-0.06	0.23	-0.35	-0.34	-0.01	-0.44	0.71	-0.33	-0.35	-0.05	-0.42	-0.49	-0.35	0.28	0.4	0.3	0.18	0.44	0.34	0.09	0.26	0.3	0.42	0.48	-0.06	0.1	0.2	-0.03	0.27	0.17	0.15	0	0.32	0.09
214542_x_at	0.3	-0.23	0	0.28	0.23	-0.37	0.39	-0.19	0.02	-0.56	-0.03	0.07	0	0	0	0	-0.27	-0.38	-0.06	0.1	0.01	-0.04	0.28	-0.04	0.21	0.57	0.03	-0.48	0.23	0.05	0.34	0.32	0.28	-0.16	-0.45	0.42	-0.21	0.04	0.03	-0.03	-0.13	-0.31	-0.03	-0.12	-0.15	-0.22	-0.01	-0.14	-0.05
204637_at	-0.45	0.14	0.21	-0.16	0.26	0.25	0	0.56	-0.22	-0.5	-0.13	-0.14	0	0.25	0	0	0.13	0.08	-0.3	-0.1	0.32	0.17	-0.21	-0.07	-0.57	-0.06	-0.24	-0.44	-0.07	0.22	0.28	0.08	0.02	0.04	0.07	0.37	0.22	-0.02	0.36	0.12	0.38	0.3	0.07	0.06	-0.01	0.23	0.21	0.11	0.13
211143_x_at	0.28	0.11	0	0	0.18	-0.39	-0.53	-0.15	-0.16	0	0.21	0	0	0	0	0	0	0	0	-0.03	0.42	0	0	0.39	-0.03	-0.2	-0.12	-0.23	-0.12	0.12	-0.31	-0.12	-0.3	-0.16	0.16	0.36	0.13	0.28	0.35	0.06	-0.43	0.01	-0.18	0.34	0.28	0.16	0.14	0.21	0.25
222381_at	-0.61	-0.12	0.1	0	-0.32	-0.29	0	0.08	0.37	-0.62	0.04	0	0	0	0	0	0.12	-0.13	0.04	0.14	-0.38	-0.32	0.09	0.36	0.02	-0.21	-0.06	-0.29	-0.03	0.19	-0.18	0.08	0.05	-0.07	-0.37	-0.09	-0.14	-0.22	0.26	-0.17	0.08	0.25	0.06	0.13	0.09	0.09	0.25	-0.12	0.16
220103_s_at	0	0.17	0	0	0	0	0	0.18	-0.29	0.1	0.24	0	0	0	0	0	0	0.01	0	-0.02	0.1	0	0	0.44	-0.04	-0.01	-0.18	0.09	0.29	0.03	-0.02	0.08	0.06	0.1	0.07	-0.08	0.1	-0.14	0.01	0.11	0.2	0.13	0.35	-0.04	0.23	-0.05	0.51	0.06	0.44
209970_x_at	-0.51	0.05	0.14	0.6	0.4	-0.19	-0.44	0.42	-0.09	0.01	0.18	0.51	0	0	0	0	-0.36	-0.01	0.4	0.04	-0.07	-0.39	0.41	0.55	0.09	-0.3	0.16	0.06	0.19	0.36	0.19	0.03	0.18	0.26	-0.1	-0.07	-0.01	0.03	0.38	-0.14	-0.14	0.38	0.22	0.18	-0.16	0.18	0.17	-0.09	0
212827_at	0.86	0.28	0.11	-0.2	-0.24	-0.33	-0.12	0.22	0.17	0.66	-0.53	0.63	0	0	0	0	0	-0.47	0.26	0.06	0.08	-0.52	-0.35	0.25	0.4	-0.48	-0.18	-0.27	0.02	0.02	0.04	0.15	-0.05	-0.06	-0.1	0.05	0.52	0.3	0.18	-0.02	-0.17	0.33	0.3	0.05	0.19	0.52	0.25	0.1	0.28
204483_at	-0.44	-0.17	-0.04	0.89	0.34	0.11	0.12	-0.21	0.08	0.01	0.17	-0.03	0	0	0	0	0.07	-0.25	-0.13	0.05	-0.15	0.39	-0.02	0.37	-0.21	0.29	-0.1	-0.32	0.1	0.38	0.09	-0.03	0.07	0.22	0.05	0.21	0.6	0.29	0.36	-0.02	0.29	-0.1	-0.08	0.18	0.24	0.11	0.18	0.21	0.28
217039_x_at	0.08	0.36	1.17	0.92	0.56	-0.15	0.03	-0.13	-0.36	-0.22	0.12	0	0	0	0	0	0.01	0.93	-0.17	0.15	0.29	-0.2	-1.13	-0.15	-0.1	-0.5	-0.13	-0.48	0.06	0.08	0.39	0.17	0.22	0.29	0.3	0.12	0.05	0.24	0.19	0.66	0.35	0.1	-0.16	0.29	0.5	0.09	0.19	0.05	-0.37
214458_at	0.02	0.05	0.15	0.29	-0.2	0.19	0.18	-0.03	-0.11	-0.86	-0.03	0	0	0	0	0	0.33	0.19	-0.01	-0.04	0.04	-0.48	0.48	0.74	0.12	0.58	0.11	-0.04	-0.25	0.01	-0.15	-0.13	0.07	-0.39	0.19	0.42	0.19	0.43	-0.08	-0.28	0.06	-0.05	0.17	0.21	-0.19	0.13	-0.1	0.29	0.3
203671_at	-0.36	-0.57	-0.54	-0.42	0.04	0.22	-0.22	-0.33	-0.16	1.34	0.16	0	0	0	0	0	-0.11	0.28	-0.27	0.19	0.13	-0.68	-0.05	0.04	0.32	0.63	0.06	0.72	-0.01	-0.07	0.28	0.15	0.17	0	0.25	0.86	0.18	0.33	-0.08	0.1	0.23	0.58	0	0.05	-0.2	-0.38	-0.06	0.02	0.23
206197_at	0.53	0.61	0.41	0.58	-0.16	-0.13	-0.02	-0.31	-0.34	-0.16	0.41	0.16	0	0	0	0	0.18	0.17	0.14	0.07	0.25	-0.44	0.04	-0.31	-0.38	0.03	-0.38	-0.08	0.16	-0.05	0.22	-0.06	-0.05	0.45	0.22	-0.4	-0.12	0.35	-0.07	-0.08	0.04	0.08	0.07	-0.05	0.22	0.33	0.23	0.35	0
216645_at	0.07	0.13	-0.42	-0.04	-0.01	0.19	-0.42	0.31	0.36	-0.85	0.38	-0.32	0	0	0	0	0.61	-0.49	0.48	0	0.22	-0.63	-0.03	0.21	-0.06	0.39	0.37	0.22	-0.22	0.17	0.06	0.42	-0.19	0.39	-0.5	0.17	-0.2	-0.16	0.33	-0.03	-0.27	-0.14	0.18	0.24	0.04	0.01	0.21	0.02	-0.17
216509_x_at	-0.17	-0.01	-0.08	0.38	-0.57	-0.23	-0.18	0.18	-0.15	0.3	0.21	0.01	0	0	0	0	-0.11	-0.61	-0.21	-0.18	0.01	-0.77	-0.05	0.25	-0.25	0.15	0.04	0.35	-0.22	0.36	0.42	-0.09	-0.14	-0.05	-0.08	-0.33	-0.04	0.07	0.11	-0.17	-0.29	0.51	0.04	-0.1	0.08	0.09	0.31	-0.12	-0.08
215208_x_at	0.76	0.92	0.28	0.88	-0.19	0.28	0.07	0.01	0.15	0.89	0.24	-0.33	0	0	0	0	0.16	0.31	0.21	0.18	0.39	0.94	0.32	-0.04	-0.49	-0.16	0.04	0.19	-0.06	0.38	-0.3	-0.04	-0.08	0.05	-0.02	0.36	-0.12	0.61	-0.03	0.14	-0.13	-0.05	0.11	0.02	-0.24	-0.29	-0.13	-0.2	0.32
208286_x_at	0.04	-0.23	-0.26	-0.66	0.02	0	-0.21	0.09	0.56	-0.23	0.25	0	0	0	0	0	0	-0.17	0.09	-0.01	0.34	-1.04	-0.56	0.2	-0.16	0.15	0.31	0.11	0.01	0.16	-0.12	-0.08	0.02	0.04	-0.57	0.05	-0.07	-0.1	0.02	-0.1	0.1	-0.16	-0.34	-0.36	-0.16	-0.07	0.33	-0.28	0.01
205156_s_at	0.2	0.59	0.46	0	-0.67	0.37	-0.79	0.26	-0.35	0	0.45	1.17	0	0	0	0	-0.07	0.4	-0.07	-0.16	-0.12	0	0.41	-0.37	-0.05	-0.22	-0.31	0.1	0.06	0.03	-0.02	0.08	0.24	-0.33	-0.32	0.36	0.18	0.05	0.19	0.02	-0.25	0.24	0.14	-0.11	0.1	0.13	0.16	0.03	-0.01
204505_s_at	0.33	0.23	0	0.47	0.17	0.09	-0.63	0.38	0.06	0.01	0.27	0.03	0	0	0	0	-0.01	-0.08	0.03	-0.01	-0.16	-0.13	-0.2	0.32	0.09	0.38	0.27	-0.11	0.36	-0.05	-0.36	0.23	-0.01	0.15	0.7	0.14	0.09	0.2	0.05	0.45	0.23	0.04	-0.03	0.14	-0.48	0	0.04	0.34	0.16
204316_at	0.45	0.59	0.41	0.78	-0.19	0.41	-0.02	0.4	-0.79	-0.04	0.02	0.06	0	0.28	0.26	0	-0.3	0.09	-0.4	0	-0.09	0.07	0.12	-0.34	-0.44	0.21	0.28	-0.03	-0.13	-0.4	0.19	0.15	0.22	0.03	-0.61	0.03	0.18	-0.2	-0.25	-0.45	-0.69	-0.11	-0.02	0.05	-0.27	-0.05	0	-0.4	0.32
214209_s_at	-0.09	0.01	0.65	0.97	0.45	0.55	-0.28	-0.07	-0.53	0.16	0.2	0	0	0	0	0	-0.07	-0.07	-0.03	-0.06	-0.27	0.45	0.01	0.05	-0.11	-0.23	-0.07	-0.01	0.1	-0.06	-0.04	-0.12	-0.1	-0.07	-0.24	-0.06	-0.29	0.15	-0.16	-0.16	-0.51	0.15	0.05	0.14	-0.17	-0.03	-0.04	0.06	0.43
218060_s_at	0.5	0.1	-0.18	0.52	0.81	0.85	0.59	0.15	0.1	0.47	-0.4	0.54	0	0	0	0	-0.5	0.48	0	0.01	0.73	-0.06	0.26	-0.9	0.4	0.5	0.32	0.16	0.42	0.43	-0.01	0.69	0.36	0.01	-0.23	0.36	0.08	0.41	0.11	0.73	0.5	0.1	-0.1	-0.22	-0.3	-0.42	-0.08	0.24	0.33
217555_at	0	0	0	0	-0.18	-0.54	-0.25	-0.25	-0.32	0	0.23	0	0	0	0	0	0	0	0	0.02	0.02	0	0	0.06	-0.28	-0.47	0.35	-0.12	0.21	0.42	-0.03	0.27	-0.18	0.35	0.4	0.44	-0.22	0.47	-0.09	0.27	0.17	0.47	0.38	0.34	0.32	0.12	0.16	0.28	0.82
212393_at	-0.58	0.25	0.17	0.09	0.52	0.52	-0.96	-0.34	-0.15	0.36	-0.23	-0.23	0	0	0	0	0.12	0.65	0.18	-0.11	-0.36	-0.77	-0.37	0.05	0.05	-0.12	0.05	-0.06	-0.18	0.1	-0.28	-0.12	-0.08	0.08	-0.14	0.5	-0.09	-0.23	-0.05	-0.1	-0.06	0.31	0.1	-0.3	0.08	-0.1	-0.26	0.27	-0.08
214062_x_at	0.28	0	0	0	-0.02	0.07	-0.23	0.41	-0.08	-0.23	-0.06	0	0	0	0	0	0	0.41	0	0.01	0.32	0	0	0.21	-0.37	0.07	0.07	-0.48	0.54	-0.01	-0.18	-0.44	-0.02	-0.05	-0.47	0.21	-0.1	0.33	0.03	-0.36	-0.4	0.09	-0.04	-0.21	-0.02	-0.06	0.38	0.43	0.19
208044_s_at	-0.08	0.18	0	0.52	0.5	0.09	0.48	0.02	-0.14	-0.54	0.14	-0.47	0	0	0	0	0.25	-0.02	-0.03	0.04	-0.01	0.35	0.19	-0.09	0.29	0.27	-0.61	-0.11	-0.1	0.14	0.13	-0.07	-0.17	-0.08	-0.36	0.04	0.31	-0.16	0.09	-0.29	0.06	-0.02	0.5	0.03	-0.12	0.09	0.46	0.07	-0.06
222005_s_at	0.26	0.43	0.55	0.74	-0.01	-0.06	0	-0.11	-0.2	-0.22	0.29	0.71	0	0	0	0	-0.18	-0.12	-0.31	0.11	0.34	0.29	0.33	-0.25	-0.27	-0.07	0.07	-0.23	0	0.23	0.21	-0.03	0.02	0.51	-0.2	-0.09	0.16	0.03	0.21	0.1	0.28	0.51	0.16	0.35	0.21	0.16	0.39	0.24	0.48
207188_at	0.22	0.04	0.18	0.1	0.28	0.08	-0.08	0.04	0.67	0.96	0	0.17	0	0	0	0	-0.14	-0.55	-0.37	-0.15	0.46	0.69	0.86	-0.15	0.1	-0.64	0.1	-0.38	-0.12	-0.44	0.11	-0.47	-0.32	-0.43	-0.03	0.17	-0.46	-0.1	-0.1	-0.01	-0.08	0.23	-0.33	-0.23	0.06	0.09	-0.07	0.25	0.24
206896_s_at	-0.09	-0.43	-0.25	-0.29	-0.18	0.54	0.13	0.06	0.32	-0.22	0.13	-0.03	0	0	0	0	0.23	0.28	0.1	0.02	0.31	0.94	0.2	0.28	-0.06	0.12	0.16	-0.19	0.28	0.14	0.03	-0.03	-0.14	0.1	0.39	0.29	0.16	0.15	0.16	-0.36	0.19	0.16	0.28	0.29	-0.11	0.09	0.29	-0.22	0.25
214993_at	0.17	0	0	0	-0.1	0.26	-0.4	-0.05	-0.2	0	0.12	0	-0.09	0.41	0.1	-0.12	0	0	0	-0.07	0.43	0	0	-0.07	0.15	0.21	0.23	-0.31	0.18	0.33	-0.08	0.44	0.16	0	0.03	0.08	0.32	0.02	0.26	0.21	0.44	-0.02	-0.17	-0.17	-0.11	-0.06	0.08	-0.15	0.02
213840_s_at	-0.3	0.09	0.32	1.15	0.05	0.27	0.47	0.24	-0.11	-0.12	0.41	1.04	0	0	0	0	0.15	-0.3	-0.01	-0.04	-0.06	0.47	-0.21	0.36	0.01	-0.12	-0.35	-0.38	-0.29	0.12	-0.37	0.08	-0.07	0.26	0.4	0.66	-0.5	0.06	-0.17	0.11	-0.01	0.33	0.09	-0.06	0.25	0.11	0.34	-0.29	0.47
221733_s_at	0.34	-0.06	-0.49	-0.01	0.22	0	0	0.29	-0.21	-0.13	0.41	0.36	0	0	0	0	-0.25	-0.44	-0.06	-0.05	-0.01	0	0.38	0.36	0.35	-0.01	-0.11	-0.12	0.25	0.17	0.21	0.07	0.25	-0.15	-0.2	-0.26	0.19	0.26	-0.16	0.2	0.1	0.19	0.41	0.11	0.11	0.13	0.36	0.12	0.02
217488_x_at	0	0	0	0	0	0	0.12	-0.2	0.31	0	0.13	0	0	0	0	0	0	0	0	0.26	0.13	0	0	-0.55	-0.08	0.02	-0.18	-0.03	-0.72	-0.11	-0.04	-0.14	0.11	-0.14	-0.1	0.08	0.03	-0.29	-0.21	0.25	0.06	0.44	0.34	0.2	0.16	-0.02	0.26	-0.09	0.33
213819_s_at	0.04	0.05	0.33	1.04	0.21	0.11	0	-0.25	-0.19	-0.83	-0.21	0.77	0	0	0	0	-0.38	-0.23	0.06	-0.11	0.26	-0.8	-0.81	0.28	0.16	0.03	0.05	0.38	0.26	0.44	0.46	-0.25	0.17	-0.16	0.16	0.27	0.11	0.08	0.24	-0.16	0.08	-0.06	-0.32	0.1	-0.07	0.03	-0.15	-0.03	-0.24
213544_at	-0.45	0.11	0.46	0.96	0.14	0	-0.13	-0.06	0.06	-0.1	0.31	0.36	0	0	0	0	0.11	-0.74	-0.17	-0.11	0.6	-1.12	0.14	-0.33	-0.41	0.29	-0.12	-0.22	0.18	0.09	-0.13	0.04	0.11	-0.05	-0.33	-0.26	0.38	-0.27	0.15	0.07	0.12	0.41	-0.14	0.17	-0.14	-0.14	0.07	-0.13	0.15
209415_at	-0.46	0.12	-0.1	0.6	0.1	-0.01	0.22	-0.13	0.45	-0.26	-0.5	-0.09	0	0	0	0	-0.11	-0.35	-0.27	0.16	0.3	0.39	-0.17	-0.05	-0.41	0.2	0.15	-0.23	0.57	-0.05	-0.16	0.09	0.2	0.16	0.19	0.35	-0.1	0.15	0.38	-0.07	-0.2	-0.01	0.41	0.43	-0.01	0.23	0.3	0.15	0.48
214699_x_at	0.12	-0.19	-0.41	0.2	0.14	0.18	-0.74	0.01	-0.17	0.1	0.1	-0.51	0	0	0	0	-0.21	-0.47	-0.09	0.12	-0.08	-0.2	-0.04	0.38	-0.19	0.09	-0.18	0	0.06	0.3	0.11	-0.03	0.14	0.17	-0.24	0.11	0.21	0.28	0	0.08	0.21	-0.19	0.32	0.18	0.3	0.15	0.19	-0.02	0.15
222339_x_at	-0.36	-0.12	-0.18	0.78	-0.5	-0.68	-0.16	-0.42	0.11	0.23	-0.27	-0.13	0	0	0	0	0.1	-0.22	0.12	-0.08	-0.22	-0.94	-0.53	-0.04	0.31	-0.01	0.26	0.2	-0.02	0.24	0.09	-0.09	0.03	0.53	-0.14	0.09	0.21	0.03	0.42	0.14	0.26	0.25	0.3	0.15	-0.08	-0.08	0.1	0.12	-0.06
222302_at	-0.32	0.17	-0.57	-0.01	0.16	0.15	-0.31	0.06	0.38	0.54	0.22	0.12	0	0	0	0	-0.21	-0.73	-0.07	-0.06	-0.04	-0.25	0.03	0.22	0.24	0.08	0.05	0.15	0.41	-0.17	0.03	-0.01	-0.25	-0.02	-0.05	-0.29	0.13	0.34	0.4	0.17	0.22	0.29	-0.06	-0.21	-0.27	-0.06	-0.37	-0.04	0.16
208360_s_at	-1	-0.56	-0.3	0.19	-0.42	0.28	0.53	-0.08	-0.18	0.97	-0.46	0.38	0	0	0	0	0.1	-0.42	0.16	-0.03	0.38	-0.25	-0.04	0.6	0.01	-0.2	0.39	0.03	0.39	-0.04	-0.12	-0.19	-0.22	0.26	0.01	0.13	0.34	0.33	0.21	-0.22	-0.04	-0.05	0.02	-0.02	-0.16	-0.13	-0.01	0.26	-0.02
204856_at	0.55	-0.8	-0.5	-0.63	0.14	0.07	-1.43	-0.11	0.2	0.35	0.17	0.41	0	0	0	0	0	0.2	0.32	0.02	-0.03	1.02	0.42	0.52	0.1	0.34	0.22	0.21	0.09	0.04	-0.06	-0.12	0.14	-0.01	0.24	0.08	0.26	0.34	0.09	0.38	0.33	0.34	0.12	-0.07	-0.07	-0.24	0.12	0.2	0.09
204691_x_at	-0.09	-0.1	0.04	0.42	0.44	0.05	-0.36	-0.16	-0.08	-0.07	0.52	0	0	0	0	0	0.05	-0.25	-0.02	-0.03	-0.22	-0.35	0.3	0.24	0	-0.08	0.24	0.18	0.1	-0.02	0.16	-0.01	-0.16	-0.07	0.04	0.57	0.14	0.29	-0.22	-0.1	0.07	0.01	0.24	0.12	0.01	0.13	0.4	0.14	0
207309_at	0.51	0.2	0.44	0.85	0.15	0.09	0.6	-0.17	-0.41	-0.04	0.21	-0.41	0	0	0	0	-0.47	-0.37	-0.27	-0.09	-0.06	-0.89	-0.44	0.24	-0.09	0.36	-0.04	-0.03	0.01	-0.19	-0.2	-0.24	-0.03	-0.3	0.11	0.47	0.48	0.14	-0.1	0.04	0.1	-0.29	-0.14	0.18	0.02	-0.1	0.51	0.38	-0.02
201205_at	-0.38	-0.03	-0.28	0.25	-0.19	-0.32	-0.82	0.35	-0.62	-0.62	0.08	-0.44	0	0	0	0	-0.19	-0.36	-0.21	-0.09	-0.34	-0.5	0.07	0.09	-0.08	-0.01	-0.38	-0.36	-0.12	-0.02	-0.19	0.06	-0.12	-0.29	0.27	-0.2	0.2	0.1	0.02	0.03	-0.16	0.01	-0.12	0.25	0.19	0.17	-0.22	0.36	0.22
205305_at	-0.01	-0.74	-0.46	-0.85	-0.16	-0.79	-0.4	0.09	-0.39	0.3	0	-0.14	0	0	0	0	-0.38	-0.28	-0.41	-0.05	0.19	-0.77	-0.49	0	-0.53	0.03	-0.09	0.1	-0.39	-0.16	-0.07	-0.07	0.13	0.06	-0.16	-0.34	0	-0.02	-0.38	-0.6	-0.41	0.02	0.09	0.19	0.22	0.11	-0.24	-0.06	-0.23
205021_s_at	0.28	0.4	0.33	1.05	0.16	0.14	-0.14	0.1	-0.14	-0.45	-0.02	-0.04	0	0	0	0	-0.07	0.02	-0.22	-0.02	0.5	-0.39	-0.22	0.04	0.59	0	0.23	0.05	-0.02	0.02	-0.47	0.31	0.01	0.05	0.05	0.4	0.21	0.09	0.3	0.03	0.15	-0.03	-0.17	0.04	0.11	-0.15	-0.05	0.06	0.06
216600_x_at	-0.54	-0.3	-0.27	-0.09	0	-0.11	0.17	0.26	0.04	-0.06	-0.01	0.13	0	0	0	0	0.05	-0.1	0.05	-0.08	-0.24	-0.14	0	-0.18	-0.27	0.58	-0.18	0.02	-0.25	0.33	0.04	0.25	0.26	0.18	0.08	-0.02	-0.31	-0.03	-0.18	-0.14	0.06	-0.08	-0.1	0.07	-0.16	0.19	-0.04	-0.18	0.12
203516_at	-0.17	0.38	0.48	0.3	0.05	-0.09	0.26	0.32	0.49	0.06	0.02	0.06	0	0	0	0	-0.1	-0.36	-0.13	0.08	0.2	-0.58	-0.41	-0.2	-0.36	-0.22	-0.23	-0.15	-0.27	0.14	-0.13	0.18	0.12	-0.05	0.47	-0.01	0.32	0.24	0.21	-0.11	0.31	0.09	0.05	-0.32	-0.1	-0.11	0.05	0.16	0.06
206186_at	-0.05	-0.2	-0.1	-0.03	-0.35	0.39	-0.75	0.36	0.23	0.03	-0.02	0.38	0	0	0	0	-0.32	-0.17	-0.24	-0.16	-0.13	-0.42	-0.37	-0.07	-0.11	0.21	-0.02	0.3	0.57	0.04	-0.33	0.17	0.15	0.19	0.11	0.35	0.03	-0.37	0.1	0.16	-0.06	-0.53	0.14	0.23	-0.26	-0.53	-0.26	0	-0.01
220275_at	0.51	0.19	-0.09	-0.39	-0.28	0.24	-0.14	0.42	-0.01	0.06	-0.14	-0.54	0	0	0	0	0.03	-0.06	0.06	-0.04	0	-0.47	-0.36	-0.21	0.14	-0.03	-0.18	-0.27	-0.27	0.07	0.02	-0.26	-0.06	-0.1	0.05	0.16	0.16	0.03	0.15	0.26	0.4	-0.07	0.13	0.16	0.1	0.02	0.06	0.18	0.18
213249_at	0.17	0.42	-0.23	0.17	0.25	-0.1	0.63	-0.2	0.22	0.33	0.01	-0.85	0	0	0	0	0.17	-0.64	-0.09	-0.02	0.21	-0.19	0.26	0.04	-0.38	-0.18	0.41	-0.78	-0.12	-0.05	0.14	-0.03	-0.05	0.02	-0.17	0.27	0.36	0.02	0.08	0.16	0.15	0.2	0.07	0.19	-0.04	0.24	0.02	0.25	0.49
210651_s_at	-0.28	0.06	-0.12	0.23	0.62	-0.3	-0.56	0.54	-0.19	-0.45	0.17	-0.13	0	0	0	0	-0.45	-0.43	-0.2	0.09	0.21	0.38	0.29	-0.31	-0.3	-0.18	-0.28	0.25	-0.19	0	-0.38	0.14	-0.13	-0.26	-0.41	0.23	0.07	0.08	0.04	0.12	0.06	0.26	0.09	0.21	0.01	0.04	0.04	0.15	0.43
214213_x_at	-0.06	0.19	-0.47	0.06	-0.18	0.1	0.46	0.19	-0.01	-0.26	0.48	-0.42	0	0	0	0	0.27	-0.29	0.16	-0.06	0.16	0.06	0.01	-0.1	-0.55	-0.52	-0.21	0.01	0.05	-0.18	-0.21	0.28	0.32	-0.06	-0.02	0.06	-0.06	0.17	-0.17	-0.16	-0.13	-0.11	-0.16	-0.03	0.07	0.04	-0.09	0.37	0.01
215178_x_at	0.13	0.1	0.26	0.51	-0.09	0.12	-0.71	0.1	-0.04	-0.22	0.49	0.16	0	0	0	0	0.12	-0.2	-0.09	-0.08	0.19	-0.54	0.47	0.02	-0.29	0.19	0.11	0.35	-0.26	0.08	-0.19	0.31	-0.1	-0.14	0.34	0.21	0.25	-0.08	-0.32	-0.21	0.3	0.2	-0.21	0.06	-0.16	0.05	-0.19	-0.21	0.3
38447_at	-0.02	0.13	-0.05	0.03	-0.06	0.27	-0.63	0.3	0.11	-0.13	0.14	0.5	0	0	0	0	-0.14	-0.31	-0.14	-0.03	0.44	0.13	0.33	-0.1	0.52	0.28	0.04	0.25	-0.23	0.28	0.09	0.1	-0.03	0.34	0.54	0.4	0.18	0.31	0.14	0.08	0.18	0.29	-0.08	0.38	-0.14	-0.03	0.22	-0.28	0
211918_x_at	0.2	0.23	0.18	0.28	-0.4	0.4	-0.42	0.58	-0.22	-0.33	0.07	-0.25	0	0	0	0	-0.16	0.15	0.15	0	-0.12	-0.48	0.05	-0.44	-0.3	0.01	-0.44	-0.34	-0.01	0.1	-0.1	-0.12	0.06	-0.06	0.14	0.6	0.22	0.3	0.31	-0.05	0.18	0.4	-0.05	0.55	0.06	0.07	-0.03	0.3	0.09
214357_at	-0.23	-0.06	-0.67	0.19	0.24	0.31	-0.08	0.57	0.21	-0.2	-0.14	0.32	0	0	0	0	0.14	0	-0.11	0.06	0.16	0	0.3	-0.42	-0.27	-0.28	-0.6	-0.39	-0.5	0.02	0.16	0.2	0.04	0.32	-0.03	0.14	-0.13	0.03	0.07	-0.06	0.16	0.09	-0.11	0.1	-0.33	-0.23	0.04	-0.01	-0.19
212884_x_at	-0.03	-0.02	-0.16	-0.3	-0.15	-0.44	0.34	0.28	-0.05	0.3	0.03	0.63	0	0	0	0	0.13	0.15	-0.02	0.15	0.34	-0.2	-0.09	0.19	-0.16	-0.16	0.36	0.17	-0.14	0.4	0.26	-0.09	-0.24	0.17	0.24	-0.1	0.54	0.2	-0.04	-0.03	0.19	-0.01	-0.21	0.27	0.02	0.02	0	-0.02	-0.13
205975_s_at	-0.14	-0.2	-0.71	0.32	0	0.26	0.22	0.04	-0.4	-0.35	-0.12	-0.71	0	0	0	0	-0.09	-0.15	-0.18	-0.03	0	0.07	-0.45	-0.04	0.06	-0.05	0.19	-0.11	0.08	0.04	0.08	0.39	0.12	0.09	-0.19	0.02	0.31	0.12	0.31	-0.33	0.24	0.05	0.1	0.28	-0.21	-0.04	0.28	0.11	-0.22
208217_at	-0.24	0.12	-0.65	-1.31	0	-0.02	0.06	-0.29	-0.2	0.14	0.18	-0.52	0	0	0	0	-0.38	-0.01	-0.23	0.07	0.05	-0.32	0.24	-0.13	-0.16	-0.62	-0.08	0.37	0.41	0.05	0.14	0.06	0.16	-0.08	0.26	0.33	0	-0.1	0.29	-0.16	-0.05	0.06	0.12	0.36	-0.03	0.01	0.08	0.21	0.09
220050_at	0.29	0.07	-0.21	0.16	0	0	0	-0.11	-0.07	-0.04	0.32	-0.63	0	0	0	0	-0.49	-0.15	-0.18	0.21	0.34	-0.45	0.19	-0.31	-0.39	0	0.12	-0.07	0.1	-0.1	-0.05	-0.12	-0.05	0.33	0.22	0.49	0.05	0.07	0.04	0	0.21	0.37	-0.11	0.23	0.01	-0.25	0	-0.22	-0.23
217793_at	0.66	-0.36	0.89	-0.2	-0.24	0.13	0.17	-0.42	-0.45	-0.06	-0.33	-0.12	0	0	0	0	0.41	-0.08	-0.17	-0.05	0.11	-0.63	-0.25	-0.23	0.39	0.36	-0.15	0.13	-0.54	0.08	0.17	0.05	0.22	0.17	0.21	0.47	0.21	0.19	0.65	-0.26	0.09	0.13	0.01	0.24	-0.09	0.19	0.09	0.34	-0.11
216092_s_at	0.5	-0.12	0.11	0.35	-0.08	0.05	0.22	0.53	-0.21	0.23	0.14	0.38	0	0	0	0	0.06	-0.16	-0.02	-0.05	0.32	0.17	0.28	0.34	0.01	0.13	0.24	0.48	0.12	0.14	-0.14	0.36	-0.1	0.43	0.55	1.04	0.27	0.05	-0.15	0.08	-0.07	0.16	0.23	0.3	0.02	0.19	-0.14	-0.24	0.28
221992_at	0.07	-0.03	0.29	0.48	-0.14	0.05	-0.16	-0.17	-0.33	-0.92	-0.04	-0.71	0	0	0	0	0.11	0.25	-0.36	-0.03	0.22	-0.26	-0.15	0.14	0.02	-0.4	-0.06	-0.05	-0.07	0.18	0.14	0.03	0.18	0.51	0.48	0.08	-0.15	0.3	-0.12	-0.18	0.17	0.14	0.1	-0.4	-0.27	-0.17	0.22	0.25	0.16
205277_at	-0.07	0.15	0.24	0.13	-0.26	0.2	0.11	-0.17	-0.21	-0.04	0.26	-0.25	0	0	0	0	-0.13	-0.22	-0.18	0.22	-0.03	-0.58	-0.33	-0.1	0.03	0.4	0.1	0.08	0.33	-0.08	0.14	0.21	0.06	0.16	0.5	0.29	0.24	0.28	0.12	0.46	0.53	-0.34	0	0.09	0.38	0.24	-0.09	0.49	0.11
215705_at	-0.3	-0.46	-0.26	-0.52	-0.3	0.77	-0.32	0.27	0.57	-0.75	0.05	0.28	0	0	0	0	-0.07	-0.47	0.07	0.06	0.04	-1.72	0.39	-0.02	0.09	-0.32	0.3	-0.03	0.04	0.36	0.38	0.2	0.19	0.4	0.62	0.71	0.39	0.24	0.46	0.57	0.19	0.17	0.15	0.35	0.06	0.27	0.36	0.06	0.31
202701_at	0.18	0.27	0.07	0.5	0.14	-0.18	-0.56	-0.24	-0.14	-0.66	-0.12	0.44	0	0	0	0	-0.14	0.38	0.01	0.1	-0.12	-0.32	-0.44	-0.05	-0.39	0.08	-0.63	-0.14	-0.24	-0.07	0.34	0.22	-0.28	0.18	0.1	0.1	-0.01	0.09	-0.1	0.16	0.23	-0.14	0.13	0.27	-0.17	-0.25	0.1	0.22	0.14
210601_at	-0.15	0.11	-0.61	-1.02	0.24	0.12	-0.33	0.22	-0.6	-0.68	-0.13	-0.56	0	0	0	0	0.04	0.06	0.04	-0.09	-0.19	-1.02	-0.1	0.03	0.07	-0.49	-0.53	-0.22	-0.38	0.11	-0.26	0.19	-0.15	-0.11	0.03	0.35	0.03	0.22	-0.22	0.22	-0.17	0	0.09	-0.16	-0.06	0.04	0.18	0.11	0.28
213981_at	-0.08	0.24	0	0	0.11	0.04	-0.06	-0.02	-0.1	-0.88	0.13	0	0	0	0	0	-0.2	-0.45	-0.29	0.05	0.26	-0.92	0.09	0.05	-0.25	-0.13	0.1	0.07	0.29	0.52	0.12	0.13	0.2	0.33	0.7	0.08	0.35	0.4	0.55	0.47	0.3	0.17	-0.13	-0.02	0.25	-0.16	0.01	0.17	0.29
219916_s_at	-0.16	-0.5	-0.11	-0.01	0.02	-0.3	-0.31	-0.34	-0.18	-2.19	-0.06	0.62	0	0	0	0	-0.55	0	-0.31	-0.08	0.32	-0.22	0.14	-0.05	0.08	0.11	0.44	0.05	-0.14	0.2	-0.08	0.48	0.04	0.09	-0.32	0.38	-0.07	0.62	0.11	0.33	0.15	0	-0.08	0.11	0.14	-0.14	0.11	0.44	-0.1
220165_at	0.12	0.12	0.62	0.63	-0.09	0.14	-0.53	0.24	-0.05	-0.51	-0.23	-0.45	0	0	0	0	-0.17	0.32	0.14	-0.12	0.3	-0.5	-0.01	-0.14	0.03	0.19	-0.5	-0.24	-0.21	0.19	0.13	0	-0.01	-0.14	0.1	0.15	0.39	0.02	-0.19	-0.24	0.16	-0.1	0.13	0.29	-0.12	-0.12	0.43	0.43	0.58
202588_at	-0.64	0.92	0.28	1.34	-0.07	0.15	-0.48	0.6	0.47	0.16	0.3	0	0	0	0	0	-0.6	-0.04	-0.1	-0.06	0.41	1.02	-0.49	0.22	0.15	0.41	-0.19	-0.47	-0.23	0.09	0.34	-0.15	-0.39	0.33	-0.18	0.1	0.25	-0.32	-0.09	-0.01	-0.12	0.07	-0.05	-0.09	-0.03	0.05	0.37	-0.1	0.44
217580_x_at	-0.34	0.28	0.19	0.3	0.2	0.2	0.08	0.65	-0.32	0.42	0.24	0.07	0	0	0	0	-0.12	-0.08	0.21	0	0.19	-0.57	-0.23	0.2	0.01	0.28	0.04	0.42	0.38	0.27	-0.21	0.27	0.28	0.41	-0.2	0.56	0.16	-0.31	-0.4	-0.12	0.1	-0.06	0.07	-0.07	-0.02	-0.2	-0.02	0.18	0.02
220374_at	0.6	0.29	0.76	1.78	-0.16	-0.23	0.67	0.27	0.58	-0.16	0.26	0.78	0	0	0	0	-0.26	-0.91	-0.23	-0.16	0.25	-0.29	-0.12	0.31	0.06	-0.34	0.19	-0.28	0.01	0.3	0	0.14	-0.19	-0.01	-0.17	0.02	0.23	0.17	0.08	-0.06	0.17	0.24	-0.18	0.1	-0.06	0.08	0.22	-0.18	0.13
203369_x_at	-0.08	0.57	0.47	0.96	-0.2	-0.2	0	-0.03	-0.32	0.33	-0.04	0.56	0	0	0	0	-0.51	-0.28	0.07	0.03	-0.19	0.91	0.37	-0.05	-0.18	-0.02	-0.14	0.17	0.22	0.37	-0.12	-0.13	-0.38	-0.2	0.3	0.2	-0.11	-0.02	0.2	-0.15	-0.1	-0.24	-0.27	0.15	-0.03	0.26	0.04	0.48	0.45
212705_x_at	-0.08	0.42	0.08	0	-0.33	0.09	0.09	0.38	-0.42	0.35	-0.06	0.66	0	0	0	0	0.34	-0.16	0.08	-0.06	0.26	0.04	-0.07	0.18	0.34	0.19	0.07	0.32	0.01	-0.24	0.08	-0.14	-0.32	0.17	-0.03	0.45	0.03	0.08	-0.2	-0.1	-0.02	0.26	-0.19	-0.1	0.12	0.15	0.04	0.04	0.29
221382_at	-0.06	0.04	-0.19	-0.57	0.22	0.37	-0.19	0.42	-0.26	0.58	0.91	-0.2	0	0	0	0	0.56	-0.42	0.34	0.04	-0.06	-0.74	-0.43	-0.38	0.68	-0.07	0.32	0.23	0.15	0.22	-0.2	-0.13	-0.26	0.11	0	0.03	0.03	0.13	0.04	0.14	0.15	0.24	-0.26	-0.06	-0.12	0.24	0	-0.24	0.2
219811_at	0.32	0.68	0.24	0	0	0	0.25	-0.01	0.24	0.09	0.36	0	0	0	0	0	-0.33	-1.1	0.08	-0.12	-0.1	-0.58	-0.1	-0.15	0.02	0.09	-0.22	-0.04	0.14	0.46	0.19	0.46	0.4	0.6	-0.24	0.19	0.01	0.64	0.27	0.03	0.14	0.27	-0.04	0.25	0.15	0.08	0.2	0.02	0.06
205106_at	-0.49	0.53	-0.12	0.36	0.28	0	0	0.32	-0.16	-0.1	0.04	0.12	0	0	0	0	0.07	-0.06	-0.44	0.01	-0.12	-0.42	-0.51	0.55	0.51	0.27	0.01	0.27	0	0.16	0.22	0.34	0.08	0.2	-0.1	0.14	0.06	0.11	-0.34	0.22	-0.17	0.13	0.09	0.22	0.1	0.25	0.27	0.19	-0.22
222277_at	0.17	0.56	0.44	-0.54	-0.06	-0.11	-0.04	0.03	-0.18	-0.06	0.16	0.32	0	0	0	0	1.13	-0.86	-0.05	-0.09	-0.21	0	0.04	0.31	0.49	0.51	0.31	0.09	0.36	0.51	0.17	0.19	0.14	0.29	0.36	0.83	0.31	0.06	0.04	0.39	0.02	0.04	-0.2	0.2	0.09	-0.06	-0.05	0.14	-0.02
214232_at	-0.12	0.06	0.07	0	0.1	0.11	0.38	0.71	0.28	-0.06	0.3	-0.13	0	0	0	0	-0.14	-0.42	-0.18	-0.03	-0.03	0.29	0.32	0.1	0.1	-0.18	0.1	-0.27	-0.18	0.05	0.14	-0.06	-0.08	0.16	0.11	0.56	0.28	0.07	0.01	0.07	-0.04	0.1	-0.17	0.17	-0.31	-0.12	0.16	-0.27	0.06
220557_s_at	0.54	0.8	-0.29	-0.64	0.08	-0.8	0.42	0.25	-0.22	0.39	-0.11	0	0	0	0	0	0.13	-0.93	-0.2	0.06	0.23	-0.14	-0.17	-0.02	-0.06	0.47	0.15	0.4	0.06	0.39	0.19	0.2	-0.18	0.2	-0.32	0.34	0.23	0.32	-0.11	0.03	0.16	0.38	0.18	0.2	0.13	0.23	-0.06	0.14	0.34
205039_s_at	0.42	-0.36	-0.23	-1.21	-0.08	0.18	-0.69	-0.14	-0.13	0.44	0.22	0.62	0	0	0	0	0.06	-0.43	-0.03	-0.01	0.13	0.26	0.53	0.12	0.12	0.31	0.22	0.18	0.39	0.36	0.07	0.09	-0.21	0.07	0.26	0.6	-0.12	-0.02	-0.1	-0.15	0.05	-0.03	0.09	0.3	0.12	-0.13	0.24	-0.22	0.03
206416_at	0	0	0	0	-0.4	0.05	-0.33	0.45	0.73	0	-0.12	0	0	0	0	0	0	0	0	-0.19	-0.08	0	0	0.34	0.24	0.07	-0.35	0.08	-0.1	-0.62	0.34	-0.06	-0.01	0.01	0.05	0.22	0.25	-0.03	0.02	-0.29	-0.16	0.13	0	-0.2	-0.23	-0.19	-0.22	-0.17	-0.21
213585_s_at	0.3	0.6	0.15	0.85	0.31	-0.08	0	0.38	0.25	-0.3	0.1	0.58	0	0	0	0	0.32	-0.04	-0.19	0.03	-0.42	-0.77	0.56	0.25	0.22	0.23	0.36	0.04	-0.5	0.24	0.17	0.16	0.22	0.11	-0.05	-0.23	0.52	-0.21	0.02	0.25	-0.02	0.46	0	-0.09	0.12	0.27	0.09	-0.34	-0.3
204296_at	0.33	0.48	0.06	0.03	0.35	0.01	0.1	0.06	-0.38	0	-0.07	0.54	0	0	0	0	-0.06	-0.4	-0.25	-0.14	0.14	-1.15	-0.02	0.08	-0.03	-0.16	0.36	-0.29	-0.78	-0.13	-0.22	-0.29	-0.2	-0.01	-0.31	-0.08	-0.01	0.27	0.07	-0.12	0.15	0.21	0.14	0.23	0.24	0.27	0.31	0.49	0.54
205494_at	-0.57	-0.25	0.08	0.52	0.14	0.04	-0.96	-0.46	-0.24	0.03	0.05	0.57	0	0.01	0	0	-0.4	0.32	-0.68	-0.09	0.05	-0.89	-0.39	0.38	-0.08	0.59	0.36	0.22	0.33	0.2	0.13	0.04	0.07	-0.04	-0.22	0.04	0.45	0.21	0.25	-0.02	0.25	0.25	0.15	0.18	0.26	0.07	0	0.12	0.12
218828_at	0.01	0.03	-0.39	-0.19	0.05	-0.23	-0.28	0.33	0.09	0.38	0.02	0.45	-0.71	0.1	0.5	-0.71	-0.07	0.52	0.01	-0.27	-0.38	-0.03	-0.13	-0.12	0.02	0.53	0.06	0.03	0.44	0.32	0.03	0.24	0.06	0.05	0.53	0.58	0.11	0.2	0.46	-0.09	0.33	0.15	-0.39	-0.26	-0.07	-0.37	-0.58	-0.43	0.04
207283_at	-0.13	-0.11	-0.11	0.48	-0.2	0.08	-0.54	0.03	-0.35	0.33	-0.5	-0.85	0	0	0	0	0.54	0.3	-0.03	-0.23	0.29	-0.78	0.31	0.6	0.32	0.16	0.36	-0.12	0.43	0.43	-0.07	0.45	0.18	-0.17	0.41	0.49	-0.07	0.26	0.06	-0.16	-0.01	0.2	0.3	0.12	0.26	-0.44	0.14	0.21	-0.2
215497_s_at	0.04	0.15	0.46	1.24	-0.18	-0.71	-0.26	-0.18	-0.12	-0.36	0.66	-0.03	0	0	0	0	0.24	-0.08	0	-0.03	0.15	0.54	-0.3	-0.15	-0.1	0.25	-0.14	0.38	0.34	-0.07	0.33	0.41	-0.08	-0.07	0.24	0.47	-0.06	-0.11	0.11	0.25	-0.28	0.12	-0.02	0.05	0.1	-0.3	0.04	0.37	0.14
221966_at	0.1	0.13	0	0	0.3	0.22	0.39	0.38	0.18	0	0.04	0	0	0	0	0	0	0.12	0.04	0.01	0.1	-0.6	-0.3	-0.1	0.11	0.31	-0.2	-0.4	0.33	0.28	-0.1	0.28	0.32	-0.17	0.55	0.4	0.06	-0.43	-0.12	-0.05	-0.11	0.33	0.4	0.42	0.62	0.2	0.36	0.39	-0.2
217137_x_at	0.02	0	0.31	0	0.22	0.25	0	-0.09	-0.14	0.78	0.16	0	0	0	0	0	-0.22	0	0	0.01	0	0.54	0	-0.12	0.31	0.23	0.12	-0.08	0.05	0	0	0	0.02	0.3	0.02	-0.19	-0.04	-0.1	-0.1	0.16	-0.1	0.39	0.15	0.18	0.11	0	0.02	0.11	-0.04
206231_at	-0.4	-0.19	0.09	0.17	0.12	-0.26	-0.17	-0.31	-0.11	0.09	0.36	0.78	0	0	0	0	-0.09	0.21	-0.04	0.09	0.05	-0.72	-0.09	0.34	0.84	0.33	0.06	0.01	0.25	0.28	-0.09	0.19	-0.22	0.09	0.13	0.59	0.28	0.36	-0.14	-0.13	-0.17	0.38	-0.02	0	-0.06	-0.12	0.29	0.06	-0.1
220366_at	0.3	-0.04	-0.1	0.23	-0.05	0.28	-0.19	0.18	0.12	-0.03	-0.01	-0.09	0	0	0	0	-0.08	-0.58	-0.13	0.12	0	-0.78	0.09	-0.26	0.24	0.1	0.31	0.13	0.48	0.02	0.17	0.1	-0.14	0.36	0.51	-0.37	0.61	0.38	0.1	0.18	0.25	0.06	0.02	0	0.21	0.05	0.28	0.14	0.31
210527_x_at	-0.46	-0.26	-0.05	0.62	0.62	0.01	-0.7	0.28	0.32	0.1	0.49	1.51	0	0	0	0	-0.94	-0.14	0.1	-0.1	-0.16	-0.1	0.14	0.17	-0.1	-0.1	-0.17	-0.27	-0.06	0.02	-0.39	0.17	-0.52	-0.44	0.78	-0.17	0.38	0.21	-0.35	-0.12	0.22	0.33	-0.26	-0.17	-0.18	-0.47	-0.15	0	-0.48
204611_s_at	0.17	-0.01	0.17	0.8	0.34	0.22	-0.16	-0.1	0	-0.89	0.08	0	0	0	0	0	0	-0.05	-0.2	0.17	-0.13	0	0.68	-0.09	0.22	0.42	-0.1	-0.06	-0.08	-0.03	-0.3	-0.12	0.08	-0.02	0.32	-0.17	0.19	0.01	0.01	0.12	-0.15	0.08	-0.31	-0.18	-0.41	-0.21	0.05	-0.16	0.06
212545_s_at	0.32	-0.1	0	0	-0.32	-0.45	-0.08	0.26	0.3	0.14	0.27	0.97	0	0.2	0	0	-0.03	0	0.17	0.06	0.3	-0.25	0.07	-0.25	0.16	-0.18	-0.19	0.19	0.14	0.3	0.26	0.02	-0.02	-0.28	0.04	-0.31	-0.48	-0.04	-0.11	-0.19	-0.44	0.04	-0.2	-0.08	-0.02	0.16	0.03	0.02	-0.05
207658_s_at	0.04	0.06	0	0	-0.23	-0.18	0.26	0.5	0.02	0	0.02	0	0	0	0	0	0	0	0	0.02	0.53	0	0	0.19	-0.17	0.35	0.19	0.47	0.09	-0.03	0.53	0.06	0.21	0.14	0.15	0.18	0.02	0.16	0.53	-0.01	0.02	0.34	0.19	0.04	-0.07	0.04	0.04	0.3	0.12
204217_s_at	-0.04	-0.24	0.47	0	0.14	-0.55	-0.4	-0.54	-0.08	-0.07	0.05	0.14	0	0	0	0	-0.04	0.5	0.48	0.06	0.06	1.4	0.12	0.56	0.57	-0.16	0.28	-0.03	0.46	0.03	0.03	-0.02	-0.07	0.06	0.28	0.65	0.13	0.31	0.16	0.27	0.44	0.29	-0.12	0.22	0.08	0.3	0.36	0.38	0.12
212975_at	0.2	-0.02	-0.29	-0.32	0.43	0.56	-0.63	-0.22	-0.14	-0.09	0.11	-0.92	0	0	0	0	0.34	-0.94	-0.21	-0.02	-0.09	-0.25	0.86	-0.32	0.08	0.09	0.07	-0.07	-0.25	0.2	0.03	0.17	0.07	0.3	0.3	0.26	-0.19	-0.18	0.09	0.09	0.1	-0.04	0.39	-0.09	0.03	-0.15	0.18	0.01	0.1
202180_s_at	-0.38	-0.69	0.14	0	0.08	0.43	-0.26	0.3	0.5	-0.2	0.05	-0.03	0	0	0	0	-0.01	0.56	0.13	-0.11	0.21	-0.26	-0.69	0.4	0.28	0.34	-0.3	-0.06	-0.15	-0.08	-0.25	0.18	-0.01	-0.27	0.18	-0.24	-0.1	0.23	0.16	0.11	0.2	-0.09	0.06	0.13	-0.1	0.15	-0.05	-0.05	0.33
204187_at	0.05	-0.13	0.53	0.57	-0.36	-0.4	0.07	0.07	-0.18	-0.09	0.08	-0.51	0	0	0	0	-0.06	0.01	0.21	-0.02	0.14	-0.63	-0.5	0.1	0.24	-0.04	-0.02	-0.05	0.31	0.08	0.27	0.09	0.2	0.1	-0.27	0.12	0.43	0.35	-0.09	0.12	0.04	-0.08	0.1	0.25	0.11	-0.04	-0.19	0.37	0.03
203929_s_at	-0.28	-0.09	-0.19	0.2	-0.18	-0.41	-0.04	-0.06	-0.49	-0.35	0.05	-0.14	-0.23	-0.06	-0.19	-0.42	0.08	0.11	0	-0.03	-0.14	-0.42	0.3	0.05	0.04	-0.71	-0.18	0.21	-0.61	0.3	0.01	-0.09	-0.11	-0.01	0.33	0.14	-0.06	0.14	-0.12	-0.14	-0.15	0.22	0.02	0.07	0.16	0.19	0.44	0.21	-0.16
221868_at	1.01	0.97	0.14	0.94	0.09	0.14	-0.63	-0.27	-0.56	0.22	0.18	0.75	0	0	0	0	-0.14	-0.14	-0.04	0.23	0.37	0.06	0.51	0.29	0.59	0.13	0.13	0.11	0.23	-0.16	-0.07	-0.14	-0.05	-0.29	0.18	0.38	-0.23	0.1	0.17	0.19	-0.32	-0.35	-0.31	-0.18	-0.31	-0.48	-0.53	-0.18	-0.01
213075_at	-0.39	0.23	-0.41	-0.5	0.16	-0.31	-0.93	0.17	0.69	-1.14	-0.32	0.85	0	0	0	0	0.27	0.26	0.15	-0.21	-0.01	-0.45	-0.17	-0.23	-0.3	-0.27	-0.37	-0.31	0.15	-0.25	-0.29	-0.21	-0.13	0.08	0.33	0.33	-0.15	0	-0.3	0.1	0.02	0.15	-0.54	-0.07	-0.46	-0.02	-0.21	-0.2	0.18
219737_s_at	0.12	0.05	0.26	-0.32	0.65	0.27	0.09	0.35	-0.11	-0.28	0.24	0.57	0	0	0	0	0.15	0.02	-0.74	-0.63	-0.2	0.12	-0.69	0.3	0.1	-0.09	0.33	0.22	0.57	0.21	0.04	-0.05	-0.28	0.14	-0.04	0.38	-0.18	-0.05	0.03	0.11	-0.21	0.68	0.04	0.18	0.1	-0.12	0.05	0.1	0.14
214436_at	-0.14	-0.47	-0.33	-0.32	-0.02	-0.6	0.14	-0.01	-0.12	-0.96	-0.29	0	0	0.01	0	0	0.17	-0.34	0.02	-0.07	0.32	-0.58	-0.62	-0.66	0.11	0.2	-0.6	0	0	0.12	-0.08	0.32	-0.02	-0.02	0.11	0.04	-0.09	0.13	0.22	-0.14	-0.17	0.4	-0.22	0.16	0.09	0.29	0.01	-0.01	-0.36
204447_at	-0.12	-0.19	0.19	0	0.23	0.34	-0.3	0.42	0.42	0.39	-0.51	-0.47	0	0	0	0	-0.59	-0.03	-0.2	0	0.01	-0.22	-0.32	-0.16	-0.04	-0.02	-0.34	0.22	-0.24	-0.19	0.04	0.11	-0.11	-0.08	-0.15	-0.18	-0.16	-0.04	-0.24	-0.06	0.17	0.24	0.14	0.17	0.23	-0.2	-0.26	0.09	0.53
218429_s_at	0.21	-0.52	-0.55	-0.92	-0.36	-0.3	0.1	0.17	0.25	-0.38	0.74	0	0	0	0	0	-0.35	0.91	0.3	-0.01	-0.44	-0.85	-0.53	0.47	0.1	0.17	0.37	-0.02	-0.11	0.36	0.01	-0.1	0.65	-0.11	-0.09	0.38	0.39	0.03	0.02	0.24	0.37	0.04	0.14	0.45	0.12	-0.24	0.26	-0.02	-0.41
213013_at	0.68	-0.02	0.36	0.1	-0.03	-0.06	0.28	0.28	0.51	0.39	0.6	-0.28	0	0	0	0	-0.24	0.1	0.04	0.15	0.22	-0.41	-0.14	0	0.14	0.49	0.09	0.15	-0.13	-0.1	-0.05	0.09	-0.4	0.19	0.03	0.22	0.06	0.02	-0.22	-0.4	-0.12	-0.25	-0.07	-0.19	-0.01	-0.05	-0.09	-0.12	-0.12
205493_s_at	0.05	-0.02	0	0	0.07	-0.29	0.26	0.22	0.13	-0.23	-0.02	0	0	0	0	0	0	-0.04	0.12	-0.13	0.16	0.1	-0.06	0.21	-0.16	-0.16	0.01	-0.13	-0.24	0.09	0.26	0.03	-0.08	-0.08	0.2	0.31	0.2	0.27	0	0	0.16	0.48	0.2	0.42	0.11	0.01	0.2	0.37	0.23
214414_x_at	-0.33	-0.21	0.51	0.32	-0.38	-0.38	0	0.22	0	0	0.08	-0.1	0	0	0	0	-0.26	0.26	-0.13	0.06	-0.08	0	0.14	0.11	0.21	0.08	0	0	0.28	-0.08	0.12	0.06	0.1	0.27	0	-0.12	0.24	0.09	0.33	0.3	0.23	-0.37	0.02	-0.37	0.04	-0.17	-0.05	0.26	-0.19
218559_s_at	-0.04	-0.74	0.16	0.13	-0.1	-0.28	0	-0.11	-0.25	0.62	0.18	0	0	0	0	0	0.1	0	-0.01	0.02	0.24	-1.26	-0.71	-0.02	-0.08	-0.22	0.1	0.06	0.24	-0.05	-0.03	0.22	-0.17	-0.09	0.32	0.2	-0.18	0.27	-0.05	-0.09	0.15	-0.1	0.07	0.09	-0.11	-0.21	-0.38	-0.01	-0.21
205360_at	0.31	0.43	-0.26	-0.3	-0.25	-0.15	-0.39	-0.38	-0.01	0.01	0.48	-0.2	0	0	0	0	-0.03	-0.17	0.38	0.17	0.22	-0.54	-0.2	0.15	-0.35	-0.35	0.21	-0.17	0.06	0.1	-0.27	0.04	0.01	-0.03	0.39	-0.01	0.04	0.35	0.1	-0.11	0.03	0.09	-0.04	0.14	-0.14	0.26	0.02	0.16	0.14
213553_x_at	-0.15	-0.28	-0.27	-0.3	-0.83	-0.76	0.29	0.3	-0.02	-0.6	-0.2	0.77	0	0.2	0	0	0.41	-0.09	-0.23	-0.04	0.23	-0.5	-0.17	0.22	0.15	0.61	0.57	-0.1	0.47	0.07	0.01	0.24	-0.1	0.35	0.18	0.06	0.46	0.42	0.02	-0.11	0.23	0.47	0.29	-0.01	0.2	-0.06	0.36	0.38	0.24
220182_at	0.3	0.23	0.55	0.06	-0.49	-0.77	0.14	-0.02	-0.11	0.51	-0.18	0.28	0	0.03	0	0	0.09	0.38	0.21	-0.04	-0.1	-0.29	-0.22	0.15	0.28	0.56	0.15	0.18	0.09	0.02	-0.09	0.12	0.11	0.11	0.17	0.34	0.01	0.01	-0.41	0.14	-0.33	0.23	-0.01	0.05	0.08	-0.39	-0.01	0.15	0.24
218266_s_at	0.03	-0.46	0.03	-0.14	-0.2	-0.27	-0.07	0.16	-0.35	0.51	0	-0.04	0.01	0.2	-0.16	-0.36	0.1	0.99	-0.44	-0.33	-0.32	-0.22	0.22	0.02	0.09	0.07	0.25	0.06	-0.05	0.16	-0.2	-0.19	0.05	0.07	-0.02	0.12	0.22	-0.03	-0.05	-0.12	0.16	0.04	0.14	-0.07	-0.02	-0.04	0.31	0.49	0.01
203280_at	-0.4	0.29	-0.05	0.36	0.61	0.28	0.53	-0.27	-0.6	0.51	0.06	-0.58	0	0	0	0	0.45	-0.01	-0.16	0.05	-0.26	-0.33	0.06	0.13	-0.07	-0.38	0.53	0.18	0.09	-0.14	-0.17	0.05	0.16	-0.03	0.35	-0.22	0.04	0.15	-0.16	-0.3	0.26	-0.05	-0.58	-0.51	-0.11	-0.53	-0.14	-0.27	-0.76
216387_x_at	0.21	0.03	0.21	0.29	0.06	0.06	-0.37	-0.06	-0.08	-0.26	0.34	0.48	0.14	-1	-0.6	-0.13	-0.03	-0.45	-0.29	-0.09	-0.05	0.12	0.08	0.28	-0.1	0.27	-0.42	0.29	0.35	-0.24	-0.2	-0.04	-0.34	-0.3	-0.15	0.1	-0.07	0.18	-0.01	-0.09	-0.03	0.14	-0.21	-0.04	-0.04	-0.43	-0.17	0.01	0.12
217210_at	0.42	0.24	0.11	0	-0.03	0.02	-0.07	-0.09	-0.57	-0.3	0.12	0	0	0	0	0	-0.2	-0.04	-0.22	-0.21	0.23	0.75	0.48	0.29	-0.34	0.14	0.16	-0.09	-0.09	0.06	0.03	-0.39	0	-0.22	-0.26	0.26	-0.15	-0.24	-0.09	0.06	0.08	0.17	-0.12	-0.44	-0.07	0.12	0.12	-0.21	0.48
210666_at	0	0	0	0	-0.01	-0.21	0.57	0.31	0.05	0	0.08	0	0	0	0	0	0	0	0	-0.08	0.32	0	0	-0.44	0	0.32	-0.11	-0.53	-0.4	-0.32	0.13	-0.29	-0.21	-0.08	-0.36	-0.11	-0.3	0.14	-0.13	0.04	-0.03	0.14	-0.04	-0.13	0.03	-0.11	0.27	0.03	-0.09
219194_at	0.91	1.09	0.61	0.69	-0.55	-0.42	0.1	0.2	-0.23	-0.6	0.13	0	0	0	0	0	-0.04	-0.23	-0.24	0.06	0.42	-1.07	-0.13	-0.17	0.16	0.01	-0.28	-0.35	-0.4	-0.07	-0.3	-0.15	-0.27	0.13	0.12	0.11	0.19	0.2	-0.15	-0.04	0	0.28	0.21	0.65	0.03	-0.03	0.12	0.17	-0.05
203904_x_at	-0.07	0.62	0.68	1.33	-0.25	-0.02	0	0.16	0.2	0.1	0.34	0.91	0	0	0	0	-0.14	-0.62	0.28	0.04	0.1	-0.54	0.06	-0.38	-0.04	-0.44	-0.7	0.05	-0.55	0	0.12	-0.08	-0.18	0.06	-0.33	0.22	0.29	-0.01	0.03	-0.31	0.48	0	-0.21	-0.2	-0.17	-0.06	0.1	0.02	-0.66
203168_at	0.24	-0.22	0.34	1.07	0	0.45	-0.06	0.61	0.13	0.2	0.82	-0.85	0	0	0	0	0.02	-0.39	-0.26	-0.07	0.19	-0.32	-0.3	-0.16	-0.16	0.04	0.03	0.15	0.15	0.16	0.47	0.26	0.1	0.16	0.02	-0.07	0.22	0.29	0.21	0.21	0.06	0.2	0.18	0.25	-0.02	0.04	0.33	0.17	-0.1
215418_at	0.06	-0.05	0.76	1.83	-0.48	-0.52	0.22	-0.26	0.1	-0.77	0.07	-0.94	0	0	0	0	0.3	0.06	0.65	-0.11	0.23	0.72	0.42	-0.03	-0.35	-0.39	-0.51	0	-0.03	0.21	-0.13	0.28	-0.32	0.36	0.25	0.01	-0.04	0.4	0.28	-0.16	0.05	-0.02	0.49	0.37	0.13	0.18	0.29	0.6	0.07
216236_s_at	0.32	0.32	0.08	0	-0.28	-0.52	0.4	0.08	0.45	-0.5	0.25	0	0	0	0	0	0.13	-0.38	-0.2	0.09	0.27	0.69	0	-0.1	-0.09	0.1	0.28	-0.03	-0.33	0.25	-0.15	-0.12	0.06	0.06	-0.07	0.42	0.06	0.17	-0.07	-0.17	-0.11	-0.02	-0.07	-0.02	-0.15	0.1	-0.08	0	0.4
217430_x_at	0.18	0.5	0.14	0.56	0.27	-0.18	0.35	0.16	0.59	0.03	0.33	0.03	0	0	0	0	0.09	-0.24	0	-0.03	0.44	0.16	0.07	-0.16	-0.36	-0.07	0.02	-0.13	0.26	0.17	0.22	0.11	0.17	0.24	0.04	-0.11	0.14	0.34	-0.04	0.4	-0.07	0.17	0	0.49	0.26	0.39	0.19	0.11	-0.03
204325_s_at	0.05	0.28	0.47	1.27	0.1	-0.45	0.27	-0.5	-0.19	0.12	0.59	0.09	0.3	0.12	0.62	0	-0.27	-0.11	-0.09	0.06	-0.73	-0.42	-0.36	0.65	0.08	0.68	0.01	-0.36	0.16	0.04	-0.06	-0.09	0.22	0.17	0.22	-0.21	0.18	0.33	-0.11	-0.14	-0.32	-0.07	0.34	0.24	0.02	-0.08	-0.21	0.12	-0.19
215131_at	-0.06	0.01	-0.01	0.48	0.39	-0.07	0.38	0.02	-0.33	-0.06	0	-0.23	0	0	0	0	-0.08	-0.97	-0.08	-0.03	0.18	-0.48	-0.05	-0.16	0.28	0.11	0.35	0.72	0.33	0.13	0.09	0.35	0.01	-0.05	0.3	-0.08	0.37	0.2	0.06	0.17	-0.01	-0.05	0.37	0.17	-0.04	0.2	0.13	0.43	0.03
219883_at	0.28	0.34	-0.13	0.1	0.28	0.42	0.81	0.1	0.17	0.17	0.36	-0.01	0	0	0	0	-0.07	-0.09	0.03	-0.04	0.2	-0.45	-0.33	0.26	0.2	-0.33	-0.3	0.15	0.15	0	-0.02	0.05	0.22	0.12	0	0.07	0.03	0.51	0.38	0.1	0.04	0.19	0.15	0.18	0.12	0.27	0.02	0.46	0.2
214505_s_at	0.22	0.88	0.24	1.42	0.18	-0.48	0.8	0.44	-0.11	-0.04	0.38	-0.83	0	0	0	0	-0.42	0.1	-0.22	0.05	-0.24	-1.36	-0.11	0.02	-0.03	0.14	0.29	-0.6	-0.17	-0.1	-0.01	0.47	0.26	0.02	0.34	0.36	0.16	0.05	0.39	0.04	0.25	-0.05	0.47	0.07	0.18	0	-0.04	0.45	-0.15
213724_s_at	0.13	0.11	0	0	0.06	-0.22	-0.22	0.1	-0.57	-0.26	0.3	0	0	0	0	0	0	0.07	0.45	-0.19	0.15	-1.55	-0.15	0.11	0.03	0.43	-0.08	0.1	0.04	0.19	-0.16	-0.08	-0.18	0.06	-0.66	0.14	-0.15	-0.04	-0.16	-0.14	-0.3	-0.04	-0.04	0.06	-0.01	0.12	-0.05	-0.07	0.13
202456_s_at	0	0	0	0	0	-0.08	-0.33	0.2	0.26	0	0.05	0	0	0.19	0	0	0	0	0	-0.09	-0.26	0.57	0	0.26	0.54	0.39	0.4	0.53	0.16	-0.05	0.09	0.41	0.22	-0.14	-0.11	0.25	0.26	0.06	-0.06	0.48	0.08	0.16	0.08	0.28	0.17	0.09	-0.1	0	0.43
212259_s_at	0.01	0.02	0	0	-0.55	0.01	-0.09	-0.23	0.68	0	0.22	0	0	0	0	0	-0.37	0.17	-0.2	0.13	0.27	0	-0.09	0.21	-0.34	-0.01	-0.07	0.51	0.23	0.13	0.47	0.45	0.27	0.36	0.5	0.54	-0.02	0.29	0.19	0	0	0.07	0.01	0.16	0.18	0	0	0	0.15
218765_at	-0.18	0.91	-0.16	1.1	-0.18	-0.19	-0.45	0.16	-0.04	1.07	-0.17	-1.1	0	0	0	0	-0.25	-0.07	-0.08	-0.12	0.37	0.57	-0.82	0.5	0.09	-0.14	-0.48	-0.28	-0.05	-0.22	-0.27	-0.45	-0.44	-0.38	0.13	0.22	0.1	-0.39	-0.07	-0.41	-0.29	-0.01	-0.31	-0.48	0.1	-0.59	-0.38	-0.18	-0.44
201050_at	0.16	0.27	0.09	0.39	0.23	-0.23	0.26	0.1	0.13	-0.04	-0.36	0.03	0.26	0.04	0.2	0	0.22	-0.15	0.19	0.01	-0.07	0.3	0.14	-0.52	-0.29	0.17	0.14	-0.52	-0.26	0.06	-0.42	-0.03	-0.1	0.1	-0.25	0.38	-0.13	0	-0.26	-0.02	0.24	-0.14	0.13	-0.14	-0.25	-0.08	-0.26	-0.51	0.15
206838_at	0	0	0	0	-0.27	-0.23	-0.64	-0.22	0.14	0	-0.06	0	0	0	0	0	0	0	0	0.05	0.01	0	0	-0.49	0.12	-0.04	-0.12	-0.17	0.06	-0.25	-0.17	-0.26	0.19	-0.16	-0.05	0.08	0.39	-0.02	-0.15	0.1	0.49	0	0.09	-0.12	0.01	0.17	-0.29	0.06	-0.34
220703_at	0.12	0.11	-0.03	-0.06	-0.05	0.09	-0.49	-0.42	-0.49	-0.22	-0.17	-0.54	0	0	0	0	0.21	0.16	0.15	0	0.62	-0.36	-0.48	0.21	0.34	0.54	0.03	0.01	-0.13	0.33	0.14	0.4	0.24	-0.04	0.53	0.54	0.44	0.01	-0.09	0.69	-0.08	0.45	0.02	0.28	-0.06	-0.1	0.05	-0.32	-0.34
215825_at	-0.01	0.15	0.76	1.68	0.55	0.02	0.08	0.28	0.24	0.07	-0.36	-0.23	0	0	0	0	-0.05	-0.2	-0.1	-0.05	-0.22	-0.63	-0.38	0.18	-0.23	0.24	0.09	0.07	0.16	0.16	-0.38	-0.14	-0.06	-0.04	0.02	0.32	-0.01	-0.22	-0.12	0.02	-0.04	0.1	0.12	-0.1	-0.19	0.28	-0.24	0.28	-0.23
214972_at	-0.09	-0.24	-0.12	0.12	-0.03	-0.01	0.25	0.14	0.1	-0.77	-0.16	-0.42	0.01	0	0	0.33	0.57	-0.13	-0.23	-0.15	-0.08	-0.71	-0.45	-0.06	-0.14	0.02	-0.11	-0.08	-0.14	-0.05	0.4	-0.02	-0.41	0.12	-0.23	0.55	-0.13	0.03	-0.06	-0.43	-0.14	0.24	-0.1	0.33	-0.26	0.1	0.52	0.3	-0.04
217584_at	0.07	-0.63	0.1	0	0	0.18	0	0.16	0.08	-0.22	0.21	0	0	0	0	0	0.15	-0.14	0.04	0.01	0	-0.39	0.42	0.47	0.45	0.38	-0.09	-0.12	0.12	0.09	0.17	0.04	0.24	-0.06	0.08	0.22	-0.24	-0.12	-0.24	-0.05	0.13	0.06	0.17	-0.02	-0.02	-0.02	0.27	0.1	0.17
215990_s_at	-0.91	-0.95	-1.07	-1.47	0.18	0	0	-0.06	0.18	-0.2	0.23	0.57	0	0	0	0	0.21	-0.54	0.03	0.42	0.5	-0.33	0.35	0.02	0.05	0.1	0.02	0.03	0.29	0.05	0.08	0.23	0.15	0.12	0.12	0	0.21	0.21	-0.24	0.11	-0.19	0.03	0.05	0	0.01	0	0.11	-0.04	0
212478_at	0.18	-1.08	-0.14	-0.48	0.11	0.33	0.04	-0.02	0.43	-1.49	-0.17	0	0.06	0	0	0	0.09	-0.04	-0.04	0.04	0.1	0	-0.28	-0.22	0.11	0.07	0.05	0	-0.08	-0.1	0.05	0.06	-0.07	0.2	0.14	0.08	-0.15	-0.17	-0.22	-0.26	-0.29	0.13	0.32	0.2	0.16	0.38	0	0.1	-0.09
210424_s_at	0.02	0.33	-0.01	0	0.19	-0.13	-0.32	-0.13	-0.03	-0.64	0.02	0.47	0	0	0	0	0	-0.27	0.01	0.04	-0.35	-0.32	-0.2	0.11	0.06	-0.01	-0.13	-0.17	-0.03	0.1	0.31	0.02	-0.17	-0.05	-0.35	0.44	0.09	-0.08	-0.35	-0.07	-0.15	-0.06	0.18	-0.1	0.28	0.19	0.44	-0.02	0.5
215640_at	0.04	0.42	1.09	1.21	0.18	-0.17	0.24	-0.11	-0.14	-0.29	0.05	0.45	0	0	0	0	0.18	0.11	0.21	-0.06	-0.05	-0.2	0.7	-0.2	-0.09	-0.36	-0.33	-0.36	0	0.03	-0.26	-0.21	-0.05	-0.15	0.01	0.44	-0.01	0.17	-0.28	-0.1	-0.29	-0.02	0.24	0.26	0.16	0.11	-0.09	-0.03	0.18
212695_at	-0.22	-0.17	0	0	0.46	0	0.59	-0.14	0.22	0	0.11	0	0	0	0	0	0	0	0	0.32	0.09	0	0	-0.2	0	-0.38	-0.03	0.28	0.13	0.1	-0.11	0.02	0.09	0.28	-0.01	0.28	0.02	-0.04	0.21	-0.47	0.15	0.08	-0.17	0.09	0.07	-0.01	-0.06	0.18	0.33
218453_s_at	0.08	-0.02	-0.2	0.35	0.16	0.26	0.44	-0.15	0.73	0.26	-0.06	-0.47	0	0	0	0	0.17	-0.56	0.04	0.02	0.32	-0.32	-0.03	0.11	-0.21	-0.1	0.01	0.13	0.22	0.25	0.16	-0.05	0.42	0.01	-0.08	0.36	0.3	0.2	0.05	0.25	0.24	0.06	0.22	0.2	0.19	0.04	0.06	0.32	-0.2
213999_at	-0.44	-1.49	-0.16	-0.17	0	-0.04	0	0	0	0.13	0.16	0.26	0	0	0	0	0.23	-0.43	-0.24	-0.05	0.28	0.12	0.26	0.1	-0.04	0.45	-0.07	-0.08	0.01	0.08	-0.38	0.1	0.06	-0.04	0.03	0.26	-0.23	0.36	-0.12	0.05	0.06	0.19	0.23	0.1	0	0.06	0.16	0.3	-0.04
221031_s_at	0	0.7	0	0.19	0.35	-0.54	-0.09	-0.52	0.44	1.19	0.03	0.09	0	0	0	0.06	-0.03	0.38	0.46	-0.09	0.24	-1.15	0.04	-0.02	0.02	-0.12	-0.24	-0.28	-0.22	-0.08	-0.14	-0.05	-0.03	0	0.1	0.35	-0.1	0.07	-0.15	-0.18	-0.19	-0.22	-0.26	0.1	-0.15	-0.03	-0.48	0.32	0.42
213776_at	-0.39	-0.39	0	0	0.08	1.16	0.47	0.1	0.15	0	-0.08	0	0	0	0	0	0	0	0	-0.12	0.4	0	0	-0.1	-0.13	-0.04	-0.12	-0.06	-0.42	0.04	0.19	0	0.13	0.06	0.33	0.23	0	0	0	0	0.07	0.23	0.09	0.08	-0.01	-0.01	0.15	0.05	0.1
216263_s_at	-0.57	-0.43	-0.16	0	-0.4	0.08	-0.04	0.33	0	-0.69	-0.01	0	0	0	0	0	0	-0.11	0.04	0.14	0.09	-0.58	-0.09	-0.32	-0.14	-0.23	-0.42	-0.48	-0.13	0.25	-0.06	0.02	0.05	0.16	-0.17	-0.13	-0.18	-0.02	-0.15	-0.03	-0.01	-0.01	-0.28	-0.07	-0.12	-0.12	-0.08	0.06	0.09
212019_at	1.6	0.8	0.33	0.6	0.44	0.68	-0.06	0.46	0.12	0.68	0.01	-0.5	0.72	0.2	0	0.29	0.33	-0.33	0	0.11	0.32	0.14	0.34	0.33	-0.23	-0.08	-0.26	-0.02	-0.05	-0.13	-0.02	-0.24	-0.36	-0.01	0.08	0.1	-0.11	-0.06	-0.27	0.08	-0.58	-0.03	-0.15	-0.38	0.06	-0.26	0.07	-0.07	-0.08
219236_at	0.29	0.33	0.36	0.69	0.06	-0.27	-0.66	-0.16	-0.16	0.83	0.26	0.57	0	0.19	0	0.6	-0.2	-0.27	0.07	-0.15	0.33	-0.54	0.22	-0.27	-0.21	0.16	-0.16	-0.22	-0.16	0.18	0.16	0.32	-0.11	-0.17	-0.23	0.24	-0.12	-0.19	0.2	-0.25	-0.17	-0.31	-0.42	-0.06	-0.18	-0.32	-0.54	-0.14	-0.05
219640_at	0.06	0.19	0.2	0.5	0.18	0.17	0.14	-0.4	-0.08	0.14	0.25	0	0	0	0	0	0.26	1.01	0.16	-0.06	-0.09	1.4	0.26	-0.14	0.1	0.28	-0.42	-0.39	0.03	-0.13	-0.01	0.31	0	-0.07	-0.35	0.18	-0.38	-0.13	0.18	-0.14	-0.1	-0.23	-0.13	-0.14	-0.08	-0.36	-0.21	0.03	0.36
215318_at	-0.15	-0.02	0	0	0.33	0.06	0.07	0.42	0.11	-0.6	0.06	-0.1	0	0	0	0	0.02	0.13	0.05	0.09	0.32	-0.09	0.22	-0.07	-0.06	0.11	0.06	0.15	-0.19	0.09	-0.34	-0.22	-0.14	0.06	-0.27	-0.13	-0.33	-0.11	-0.27	0	-0.01	0.13	0.23	0.23	0.12	0.02	0.11	0.21	0.06
209315_at	0.05	0.37	-0.05	-0.07	0.17	-0.12	-0.08	0.16	-0.26	-1.17	0.18	0	0	0	0	0	0	-0.11	-0.04	0.08	0.18	0	0	-0.1	0.24	0.21	0.58	0.2	0.08	0.4	-0.17	-0.03	0.01	0.12	0.36	0.51	-0.25	0.21	-0.08	0.08	-0.02	-0.24	-0.12	-0.17	-0.2	0	0.15	0.12	-0.03
205432_at	0.17	0.22	0.81	1.72	0.47	0.82	0.5	0.27	0.17	0.48	0.15	0.2	0	0	0	0	-0.29	-0.66	0	0.06	0.54	1.14	0.95	0.4	0.09	0.4	-0.14	0.15	0.81	-0.18	-0.24	0.08	0	-0.24	0.46	0.05	-0.22	0.36	-0.31	0.31	-0.02	0.08	0.01	0.07	0.06	0.18	0.12	0.71	0.31
204436_at	-0.1	-0.16	-0.06	0.06	-0.06	0.37	0.15	0.49	0.02	-0.09	-0.09	0.07	0	0	0	0	-0.43	-1.13	0.08	-0.02	0.1	0.72	1.35	0.18	-0.14	-0.3	0.03	0.05	-0.04	0.35	-0.16	0.14	0.07	0.17	0.04	0.1	0.24	0.3	-0.12	-0.19	-0.28	0.03	-0.01	0.06	-0.53	-0.31	-0.23	-0.16	-0.16
212966_at	-0.12	-0.07	-0.17	-0.26	-0.13	0.77	-0.86	0.21	-0.17	-0.38	0.13	-0.04	0	0	0	0	-0.15	-0.41	-0.3	-0.01	-0.25	0.03	0.41	-0.19	-0.04	0.33	0.25	0.16	0.15	0.21	0.05	0.25	0.19	0.04	0.39	0.41	-0.19	0.24	0.22	0.06	-0.01	0.07	0.35	0.03	0.1	0	0.05	0.06	-0.14
204958_at	0.44	0.24	0	0	0.21	-0.09	-0.54	-0.3	0.09	0.2	0.21	0	0	0	0	0	0	0.61	0.19	-0.07	-0.09	0.41	-0.2	0.07	0.37	0.09	-0.24	-0.12	-0.36	0.19	0.22	-0.05	-0.13	0.06	0.21	0.33	0.29	-0.23	0.06	0.36	-0.07	0.22	0.38	0.38	-0.01	0.07	0.16	-0.02	-0.04
217373_x_at	0.15	-0.51	-0.22	0.14	0.06	-0.19	0	0.26	0.69	-0.78	0.22	0.38	-0.16	0.06	-0.36	-0.5	0.14	-0.26	-0.2	-0.2	0.11	-0.42	-0.16	-0.19	-0.17	-0.09	-0.44	-0.09	-0.08	-0.22	-0.01	-0.23	0.24	-0.24	0.1	0.04	-0.41	-0.38	-0.05	-0.12	0.19	-0.11	0.21	0.2	-0.04	0.21	0.21	0.09	0.2
214196_s_at	0.3	0.22	0.1	0.41	-0.1	0.12	0.17	-0.04	0.33	-0.35	0.1	0.26	0	0	0	0	-0.29	-0.43	-0.22	0.11	0.51	0	-0.19	0.34	0.34	-0.08	0.24	0.22	0.05	0.14	0.01	0.44	0.06	-0.01	-0.08	-0.02	-0.25	0.26	0.19	-0.09	0.1	0.19	-0.17	-0.07	0.08	0.28	0.2	0.16	-0.05
201235_s_at	0.07	0.04	-0.07	-0.74	0.06	0	-0.12	-0.12	-0.08	-0.36	0.24	1.05	0	0	0	0	0.37	-0.59	0.09	0.85	0.66	0.32	0.44	-0.18	-0.08	0.43	-0.1	0.2	0.12	0	-0.08	0.03	0.06	0.41	0.67	0.48	0.15	0.13	0.22	0.49	0.56	0.16	0.07	0.17	-0.12	0.06	0.21	0.34	0.54
200904_at	-0.54	-0.25	0.53	0	0.57	0.66	-0.22	-0.09	0.14	0.1	-0.03	1.09	0	0.16	0.14	0.03	0.2	-0.86	-0.23	0.03	0.19	-0.69	0.18	0.15	-0.18	0.25	0.15	0.06	0.26	-0.06	0.05	0.13	0.16	-0.2	0.15	0.42	-0.1	0.08	0.05	-0.07	0.14	0.04	-0.03	0.08	-0.01	0.12	-0.01	0.28	-0.07
201236_s_at	-0.19	-0.07	-0.28	0.28	0.18	-0.28	0.23	-0.14	-0.21	-0.13	0.06	0.09	-0.14	0.01	-0.62	-0.44	-0.01	-0.11	0.05	1.36	1.14	0.3	0.44	-0.21	0.12	0.11	-0.35	-0.35	-0.23	-0.16	-0.11	0.21	-0.09	-0.04	0.38	0.28	-0.11	-0.13	0.18	0.01	-0.02	0.37	-0.07	0.27	-0.14	-0.15	0.11	0.42	-0.19
210001_s_at	-0.44	-0.5	-0.02	0.26	0.51	0.01	-0.22	0.05	0.13	-0.39	-0.01	0	0	0	0	0	0.09	-0.28	0.12	-0.15	0.24	0.29	0.04	-0.54	-0.21	0.15	0.23	-0.18	-0.17	-0.14	-0.28	0.1	-0.22	-0.07	0.33	-0.41	0.06	0.1	-0.27	-0.08	0.01	-0.11	-0.19	0.02	-0.22	-0.36	0.21	0.05	-0.31
219019_at	-0.09	0.02	0	0	-0.55	0.12	0.2	0.01	0.5	0	0.08	0	0	0	0	0	0.03	0	0	-0.1	0.04	0	0	-0.06	-0.3	-0.3	-0.27	-0.24	-0.79	-0.02	0.04	-0.06	0.15	0.24	-0.12	-0.09	-0.14	0.32	0.37	0.02	0.16	0.12	0.31	-0.14	0.05	-0.14	-0.05	0.03	-0.18
221889_at	-0.29	-0.25	-0.3	0.1	-0.16	0.27	-0.7	0.27	-0.23	0.12	0.11	-0.22	0.25	0.33	-0.07	0.54	0.07	0.15	0.23	-0.27	-0.07	0.51	-0.22	0.02	0.34	-0.3	-0.23	0.2	0.05	-0.09	-0.31	-0.01	-0.19	-0.24	0.2	-0.12	-0.12	-0.4	-0.01	-0.34	-0.47	0.53	0.12	0.19	-0.1	0	0.18	-0.04	0.19
221640_s_at	0.07	-0.14	0	0	0.46	0.52	0.13	0.34	0.28	0.16	0.07	-0.23	0	0	0	0	0.01	0.16	0.11	-0.04	0.06	0.01	-0.32	-0.1	-0.35	-0.3	-0.16	0.15	-0.22	-0.2	0.09	0.34	0.08	-0.03	-0.05	-0.2	-0.16	0.06	0.15	-0.22	-0.06	-0.01	0.18	0.06	0.1	-0.02	-0.24	0.17	-0.08
205910_s_at	0	0	0	0	-0.28	0.02	-0.09	0.08	0.24	0	0.12	0	0	0	0	0	0	0	0	0.14	0.11	0	0	-0.09	0.02	0.03	-0.1	0.22	-0.15	0.01	-0.01	0.26	-0.05	0	0.2	0.4	0.09	0.39	0.01	0.02	0.08	0.2	-0.17	-0.01	-0.18	-0.15	-0.04	0	0.02
220141_at	0.81	-0.16	-0.21	-0.32	-0.15	-0.07	-0.1	0.2	0.3	-1.1	-0.03	0	0	0	0	0	0.23	-0.62	-0.11	-0.05	-0.06	0	0	-0.23	-0.04	-0.09	-0.12	-0.66	-0.38	0.29	-0.02	0.22	0.14	0.21	0.35	0.4	0.05	0.01	0	0.01	0.05	0.11	0.05	0.06	-0.11	-0.04	-0.09	0.13	-0.05
213444_at	0	0	0	0	0.09	0.19	-0.38	0.49	0.51	0	0.14	0	0	0	0	0.12	0	0	0	0.14	0.02	0	0	0.04	-0.14	-0.5	-0.3	-0.68	-0.48	0.22	-0.34	0.28	-0.1	-0.02	0.54	0.27	-0.26	-0.65	0.06	-0.03	-0.07	0.4	0.07	0.38	0.13	0.06	-0.26	0.23	0.39
219831_at	-0.93	0.14	0.05	0	-0.03	-0.08	-0.12	0.2	0.4	-0.57	-0.06	-0.62	0	0	0	0.47	-0.15	0.1	-0.13	0.12	0.26	1.64	0.81	-0.07	0.05	-0.21	-0.23	-0.01	0.26	0.42	0.34	-0.07	0.1	0.09	-0.11	-0.06	-0.09	0.01	0.08	0.39	0.33	0.09	0.24	0.78	-0.06	-0.01	0.47	0.24	0.01
214058_at	0.1	0.28	0	0.51	0.06	-0.26	0.41	-0.34	-0.29	0.48	-0.12	-0.58	0	0	0.07	0	-0.11	-0.06	-0.27	0.04	-0.02	0.25	0.22	0.02	0.41	0.4	0.32	0.06	-0.25	0.18	-0.06	0.29	0.21	-0.16	-0.46	0.3	0.27	0.23	0.08	0.05	-0.55	-0.13	-0.17	-0.1	-0.12	-0.12	-0.38	0	-0.24
213512_at	-0.42	0.36	0.52	1.1	-0.25	-0.09	0	-0.24	0.32	-0.25	0.21	0.52	0	0	0	0	0.4	0.96	0.27	-0.02	0.16	0.44	0.34	0.06	-0.01	0.02	-0.19	0.42	0.04	0.05	0.05	-0.16	0.11	-0.06	-0.16	0.23	0.08	0.32	0.02	-0.05	0.05	0.11	-0.02	-0.14	-0.06	-0.23	0.01	0.12	0.13
204257_at	-0.36	0.45	-0.01	1.02	-0.08	0.04	0.52	0.09	0.21	-0.22	0.27	0.14	0	0	0	0	0	0.31	-0.05	-0.41	-0.4	0.62	-0.19	0.36	0.1	0.17	-0.12	0.31	0.22	-0.17	0.09	-0.1	-0.28	-0.31	-0.08	0	-0.25	0.03	0.16	-0.07	0.06	0.12	0.21	-0.19	-0.22	-0.51	0.12	-0.16	0.14
221944_at	0.01	0.19	0.23	1.31	0.02	-0.13	-0.26	-0.11	0.12	0.33	-0.18	0	0	0	0	0	-0.19	-0.22	-0.24	0.02	0.22	-0.25	-1.11	0.15	-0.06	-0.18	-0.08	-0.41	-0.15	0.1	0.19	0.04	-0.14	-0.11	0.04	0.08	-0.17	0.05	-0.14	-0.04	-0.16	-0.17	-0.1	-0.06	0.04	0.03	-0.04	-0.06	-0.34
208099_x_at	0.22	-0.31	-0.43	0.5	-0.04	-0.47	-0.14	0.39	-0.07	-0.03	-0.08	0.01	0	0.71	0	0	-0.29	-0.03	0.1	-0.26	-0.22	0.03	0.28	-0.48	0.31	-0.13	0.05	-0.24	-0.11	-0.07	-0.08	-0.12	-0.24	-0.05	-0.29	0.36	0	-0.11	-0.32	0.04	0.07	0.06	0.03	-0.03	0.08	-0.31	-0.26	0.18	0.35
216123_x_at	0.26	0.36	-0.05	-0.07	-0.21	-0.24	-0.46	0.05	0.55	0.57	-0.01	-0.23	0	0	0	0	-0.18	-0.61	-0.26	0.18	-0.32	1.02	0.61	0.2	-0.01	0.38	0.01	-0.23	-0.33	0.29	0.24	-0.02	-0.13	-0.02	-0.06	-0.23	-0.4	0.07	0.34	0.12	-0.15	-0.02	-0.43	-0.2	0.07	-0.36	0.01	0.02	-0.38
37831_at	-0.09	0.06	-0.02	0.06	0.18	0.23	-0.09	-0.02	-0.18	-0.03	-0.37	-0.06	0	0	0	0.16	0.39	-0.15	-0.02	0.1	0.17	-0.42	0.15	0.28	-0.17	-0.21	0.03	-0.34	-0.29	0.18	0.16	-0.14	-0.04	0.07	-0.1	0.01	-0.07	-0.05	-0.32	-0.24	-0.54	0.18	-0.14	-0.05	-0.21	-0.38	-0.44	0.18	0.05
217129_at	0.2	-0.2	-0.18	0.28	-0.02	-0.15	0.34	-0.62	0.02	0	-0.04	0	0	0	0	0	0.39	-1.38	-0.55	-0.18	0.07	-0.42	-0.13	-0.2	-0.47	-0.14	-0.07	-0.5	-0.51	0.14	-0.4	-0.3	-0.26	-0.1	-0.14	0.07	-0.28	-0.06	-0.15	-0.45	-0.26	0.59	0.29	-0.06	-0.05	0.17	0.04	0.05	-0.05
209235_at	-0.24	-0.14	-0.45	-0.13	0.24	0	0.17	0.14	-0.16	1.6	0.13	1.8	0	0	0	0	0.4	-0.83	-0.71	-0.12	0.07	-1.19	-0.07	0.35	0.11	0.29	0.15	0.04	0.28	0.49	0.22	0.2	0.23	-0.09	-0.05	0.67	0.24	0.05	0.21	0.41	-0.22	0.12	-0.37	-0.09	0.16	-0.07	-0.3	-0.09	0.05
220632_s_at	-0.21	0.13	0.64	1.34	0.46	-0.68	0.21	-0.37	-0.29	0.17	0.14	-0.39	0	0	0	0	-0.09	0.29	0.17	-0.26	-0.02	-0.39	-0.54	-0.3	0.31	-0.29	0.17	-0.13	0.31	0.2	0.23	0	0.02	0.32	0.49	0.55	0.48	0.07	0.15	0.2	-0.1	-0.18	-0.16	-0.45	-0.11	-0.1	-0.2	0.14	-0.15
215560_x_at	0.39	0.12	0.07	0.03	-0.13	-0.32	0.26	0.54	0.12	-0.88	0.17	-0.81	0	0	0	0	-0.33	-0.34	0.09	0.08	0.11	-1.44	-0.61	0.04	-0.24	-0.28	0.05	-0.3	0.14	0.06	0.02	-0.14	-0.18	-0.1	-0.11	0.6	-0.18	0.09	-0.14	-0.03	-0.07	0.01	-0.34	0.47	0.24	-0.33	0.31	-0.36	-0.17
215292_s_at	-0.15	0.07	0	1.57	0	0.08	0	-0.08	-0.12	0.06	0.06	0	0	0	0	0	0	0	0	0.06	0.14	0	0.01	-0.25	-0.07	0.08	-0.06	-0.12	0.52	0.43	-0.05	0.26	0.08	0.33	0.54	0.26	0.07	-0.23	-0.21	-0.36	-0.03	0.31	0.06	0.43	0.38	0.23	0.43	0.08	-0.04
205392_s_at	-0.2	0.21	0.04	0	0	0.26	0.03	-0.21	-0.09	1.31	-0.03	0.42	0	0	0	0	-0.02	-1.1	-0.04	-0.09	0.62	-0.33	-0.31	-0.23	0.1	-0.13	-0.33	-0.06	0.11	-0.09	0.16	0.08	0.22	0.07	0.1	-0.23	0.22	-0.13	-0.23	0.03	0.04	0.56	0.14	0.44	0.22	0.34	0.35	0.24	0.07
205011_at	-0.47	0.21	0.43	0.58	-0.09	0.02	0.29	0.09	-0.21	0.12	0.07	-0.28	0	0	0	0	-0.37	0.08	0.04	-0.09	0.25	-0.07	0.37	0.37	0.28	0.23	-0.05	-0.13	0.15	0.26	0.12	0.04	0.18	0.18	0.26	0.66	0.02	0.31	0.08	0.05	0.29	0.01	0.21	-0.07	-0.1	0.13	0.33	-0.06	0.21
211965_at	-0.04	0.81	0.06	0.16	0.16	-0.34	-0.04	0.19	0.35	0.64	0.14	-0.03	0	0	0	0	-0.05	0.12	-0.27	0.05	0.38	0.25	0.73	0.05	0.36	0.26	0.24	-0.02	0.13	0.23	0.38	0.24	0.18	0.17	0.23	-0.16	0.18	0.39	0.09	0.47	0.01	-0.01	0.28	0.37	0.26	0.35	0.12	0.18	-0.08
204693_at	0.31	0.62	0.08	0.8	0.45	0.17	-0.86	0.15	-0.39	0.69	-0.18	-0.23	0	0	0	0	-0.26	0.31	-0.42	0.06	0.5	0.3	0.1	0.2	0.19	0.08	0.46	0.22	0.49	0.17	0.41	-0.17	0.36	-0.08	0.21	-0.01	0.38	0.09	0.22	0.22	0.48	0.06	-0.02	-0.12	-0.17	0.09	-0.16	0	0.37
207511_s_at	-0.15	1.6	0.22	0.78	0.39	-0.38	-0.68	0.06	0.03	0.66	0.33	0	0.54	0.13	-0.13	-0.19	0.26	1.16	-0.14	-0.21	-0.26	-0.68	-0.79	0.41	0.05	0.4	-0.37	-0.18	0.11	0.23	-0.36	0.2	-0.05	0.22	-0.12	0.33	-0.03	0.07	-0.09	0.04	0.1	-0.24	-0.46	-0.35	-0.15	-0.13	-0.23	0.06	0.01
203792_x_at	0.32	0.92	0.22	0.33	0.04	0.36	-1.2	-0.08	0.22	0.25	0.14	-0.36	0.29	0	0	0	-0.04	-0.21	-0.41	0.05	-0.24	0.35	-0.03	0.29	-0.21	0.01	-0.14	0.01	0.09	0.28	-0.06	0.12	0.06	0.12	-0.19	0.19	0.23	0.06	-0.28	0.09	-0.15	0.23	0.2	-0.15	-0.21	-0.13	-0.33	0.03	0.02
214448_x_at	0.44	0.33	-0.2	-0.42	0.18	0.02	-0.04	-0.39	-0.04	-1.91	0.3	0.68	0	0.17	0	0	0.16	-0.16	0.29	-0.06	0.08	0.23	-0.35	-0.08	-0.03	0	-0.51	-0.05	0.61	-0.06	-0.12	0.02	0.11	-0.03	-0.17	0.23	0.18	-0.02	0.29	-0.12	0.23	0.16	-0.26	-0.17	0.02	-0.13	-0.08	0.25	0.23
214121_x_at	0.19	-0.15	-0.4	0.26	0.23	0.49	-0.42	0.12	0.09	-0.12	0.22	1.05	0.3	0.29	-0.6	0.28	-0.09	-0.42	-0.13	-0.28	0.02	-0.54	-0.22	0.4	-0.11	0.19	-0.36	0.14	0.1	-0.03	-0.32	0.26	-0.13	0.04	-0.38	0.13	-0.08	-0.02	-0.01	0.01	-0.19	-0.27	-0.42	-0.16	-0.58	-0.04	-0.06	-0.23	0.31
212682_s_at	-0.9	-0.85	0.14	0	0.65	0.02	0.69	0.25	-0.2	0.57	0.32	0	0	0	0	0	-0.28	-0.08	-0.58	0.14	-0.02	-0.88	-0.9	0.49	0.03	0.35	0.37	-0.14	0.47	0.17	0.02	-0.11	-0.12	0.19	-0.19	0.13	0.03	0.04	0.27	0.23	0.16	-0.45	-0.21	-0.09	0.24	-0.53	-0.13	0.12	0.35
203669_s_at	0.12	-0.77	0.13	0	-0.09	-0.21	-0.25	-0.35	-0.34	0.09	0.14	0.13	0	0	0	0	0.27	0.58	0.01	-0.08	0.13	1.04	0.2	0.01	-0.12	0.21	0.24	-0.09	0.07	0.32	0.19	0.1	-0.05	0.14	0.49	0.11	-0.05	-0.01	0.19	-0.21	0.24	-0.23	0.17	-0.25	-0.14	-0.04	-0.06	0.14	0.17
202218_s_at	-0.18	0.07	0.33	0.04	0.06	0.13	-0.98	0.33	0.3	0.03	0.25	0	0	0	0	0	-0.25	0.57	0.22	0.06	0.2	0.41	-0.06	0.21	-0.01	0.17	0.16	0.07	0.53	0.31	0.13	0.11	0.02	-0.13	0.13	0.22	0.21	-0.18	0.14	0.16	-0.11	0	0.06	-0.08	-0.06	-0.27	-0.12	0.23	-0.14
205354_at	0.07	0	0	0	0.28	0.07	0.77	0.03	-0.06	1.31	0.04	-0.13	0	0	0	0	-0.09	0.18	-0.02	-0.08	0.05	0	0.1	0.06	-0.15	0.29	0.49	0.06	0.21	0.32	0.37	0.36	-0.07	-0.09	0.16	0.32	0.22	0.07	-0.06	0.05	-0.1	0.26	-0.24	-0.1	0.27	-0.08	-0.34	-0.1	-0.19
215812_s_at	-0.36	0.14	0.77	0.3	-0.19	-0.04	-0.43	0.2	0.09	-0.39	0.16	0.36	0	0	0	0	0.24	-0.44	-0.32	0	0.15	1.89	-0.14	0.17	0.07	0.08	0.24	-0.01	-0.07	-0.09	0.02	-0.05	-0.29	-0.11	0.09	0.23	0.12	0.11	-0.1	-0.04	0.05	-0.44	0.14	-0.14	0.01	0.2	-0.37	0.3	0.01
202219_at	0.22	-0.86	-0.36	-0.96	-0.09	-0.17	-0.57	0.2	-0.14	-0.19	-0.17	0	0.01	-0.17	-0.36	-0.13	0	0	0.04	-0.31	0.05	-0.89	-0.28	0.11	-0.06	0.08	-0.15	-0.37	0.07	0.03	0.18	0.15	-0.26	-0.03	0.38	-0.05	-0.25	0.11	-0.27	-0.12	-0.24	0.03	0.13	0.03	-0.02	0.25	-0.12	0.08	-0.14
210854_x_at	0.09	0.01	-0.21	-0.35	0.71	0.2	0.36	0.48	0.08	0.77	0	0.29	0	0	0	0	-0.04	-0.01	-0.08	-0.02	0.27	-0.22	-0.38	0.15	-0.42	0.01	-0.19	0.08	0.25	-0.13	0.1	-0.08	-0.23	0.01	0.16	0.3	-0.06	0.08	-0.03	-0.21	-0.03	-0.24	-0.32	-0.35	-0.11	-0.32	-0.1	0.36	-0.28
213843_x_at	0.08	0.04	0.07	-0.13	0.22	-0.08	-0.24	-0.17	0.13	0.28	0.28	-0.38	0	0	0	0	-0.05	-0.15	-0.08	0.03	0.04	-0.17	-0.08	-0.08	-0.13	-0.28	-0.12	-0.01	0.08	0.08	0.11	0.14	-0.18	0.07	0.27	0.27	0.29	-0.08	0.06	-0.19	-0.19	0.29	-0.03	-0.38	0.11	-0.1	-0.1	-0.18	0.01
201288_at	-0.5	-0.5	0	0	0.25	-0.37	-0.05	-0.25	-0.27	1.17	0.19	0	0.17	0	0	0	0.11	0.11	-0.06	0.34	-0.07	1.26	0.51	0.04	0.29	0.16	-0.17	0.12	0.03	0.13	0.25	-0.15	0.07	0.07	0.04	0.31	-0.03	0.13	0.23	0.06	-0.14	0.3	-0.03	0.25	-0.16	-0.13	0.06	0	-0.22
211429_s_at	-0.1	0.1	0.25	0.42	0	0.18	-0.03	0.25	-0.18	-0.26	0.09	-0.01	0	0	0	0	-0.11	0.31	-0.28	-0.19	0.05	-0.38	-0.15	-0.08	-0.16	0.02	-0.09	-0.13	0.1	0.01	-0.29	-0.15	-0.01	-0.18	-0.23	0.02	-0.21	-0.42	0.24	-0.28	0.24	-0.01	0.02	-0.39	0.07	-0.01	-0.22	0	0
221783_at	0.53	1.76	1.03	0.99	0.24	0.19	0.35	0.04	0.09	1.7	0.23	0.56	-0.41	-0.13	-0.14	0.12	-0.6	0.73	0.06	-0.22	0.12	-0.63	0.67	-0.04	-0.08	0.04	-0.42	-0.26	-0.06	0.15	-0.14	0.13	-0.14	-0.2	-0.34	0.03	-0.17	0.06	-0.29	-0.15	-0.18	-0.39	-0.01	-0.47	-0.12	-0.03	-0.21	-0.19	0.02
208255_s_at	-0.02	0.57	0.2	0.2	0.12	0.63	-0.27	0.17	0.29	-0.04	-0.03	0.14	0	0	0	0	-0.34	-0.04	-0.17	-0.07	0.07	-0.36	-0.38	-0.34	0.06	-0.09	0.09	0.05	-0.11	-0.31	0.02	-0.34	-0.1	-0.27	-0.39	-0.04	0.01	-0.23	-0.24	0.33	-0.31	0.62	0.04	-0.16	-0.04	-0.26	-0.16	0.17	0.57
213468_at	0.96	0.59	0.56	0	-0.06	0.07	-0.38	-0.1	-0.51	1.07	0.12	0.78	0	0	0	0	-0.14	-0.02	-0.22	-0.22	0.14	0.25	-0.28	0.4	0.13	-0.3	0.41	-0.01	-0.06	0.12	0.02	0.32	-0.19	0.08	-0.11	0.29	-0.01	0.02	0.22	0.21	-0.15	0.08	-0.08	0.17	0.14	0.37	-0.23	0.19	0.12
218537_at	0.09	-0.06	-0.09	-0.13	0.62	0.62	0.33	-0.08	0.14	2.47	0.29	1.45	0	0.03	0.47	-0.03	0	0	0.12	-0.08	0.5	1.12	0	-0.37	0.14	0.28	-0.15	-0.3	-0.06	0.22	0.03	0.29	-0.21	-0.11	-0.07	0.48	-0.32	-0.24	-0.55	-0.37	-0.22	0.22	0.28	-0.08	-0.15	0.01	-0.03	-0.01	0.14
203469_s_at	0.44	0.42	0.09	0	0.49	0.51	0.09	0.39	0.22	1.57	-0.05	0.5	0	0.28	0	0	-0.28	0	0	-0.12	-0.38	1.72	0.07	0.18	-0.12	-0.15	0.1	-0.08	-0.17	0.19	0.23	0.38	-0.07	-0.06	0.03	0.32	-0.22	-0.11	0.32	0	0.11	0.16	-0.16	0.01	-0.08	-0.2	0.25	0.2	-0.41
211374_x_at	0.79	0.46	-0.37	0.17	-0.32	-0.65	-0.59	0.22	-0.06	-0.72	0.15	-0.13	0	0	0	0	0.99	-0.51	-0.01	-0.03	-0.18	0.44	0.29	0.15	0.04	0.13	-0.17	0.02	-0.14	0.18	-0.01	0.3	-0.35	-0.24	0.14	0.46	0.12	-0.04	0.1	0.04	0.19	-0.24	0.01	-0.15	-0.04	-0.22	0.29	-0.27	-0.31
217331_at	-0.23	0.21	-0.3	0.75	-0.4	-0.51	0.4	0.15	-0.02	0.32	0.01	-0.26	0	0	0	0	-0.1	-0.57	-0.35	0.02	0.42	-0.23	0.3	-0.4	-0.21	0.03	-0.32	-0.01	-0.06	0.03	-0.29	0	-0.16	-0.22	0.32	0.38	0.07	0.08	-0.15	-0.41	0.34	0.2	0.02	0	-0.04	-0.27	0.05	-0.1	-0.47
212924_s_at	0	0	0	0	-0.35	-0.64	0	0.32	0.26	0	-0.1	0	-0.16	0.03	0.41	-0.16	0	0	0	-0.35	0.26	0	0	0.17	-0.58	-0.09	-0.76	0.06	0.15	-0.08	-0.2	-0.26	-0.13	0.04	-0.06	-0.58	-0.52	-0.53	-0.3	-0.25	-0.09	0.48	-0.07	0.13	-0.09	0.06	0.23	0.14	0.08
221350_at	0	0	0	0	-0.02	0.27	0.14	0.24	0	0.81	0.01	0	0	0	0	0	0	0.29	-0.04	-0.05	0.22	0	0.01	0.06	0.33	0	-0.23	0.13	0.48	0.41	0.04	0.41	0.01	0.18	-0.14	0.24	-0.17	0.5	0.2	-0.1	0.12	0.04	-0.01	0.02	0.14	-0.09	0.14	0.21	-0.26
213595_s_at	0.56	0.25	0	0	0.77	-0.03	-0.36	-0.16	0.33	1.02	0.1	-0.22	0	0	0	0.16	0	-0.24	0.02	-0.21	-0.14	-0.5	-0.27	0.01	-0.03	-0.18	0.52	-0.21	0.2	0.02	0.28	0.07	-0.1	0.22	0.22	0.18	-0.16	-0.08	-0.47	0	0.32	0.39	-0.21	-0.03	0.1	-0.01	0.06	-0.35	0.01
201557_at	-0.3	0.19	-0.17	0.45	-0.27	-0.86	-0.22	0.19	-0.12	0.3	0.28	0.32	0	0	0	0	-0.22	-0.86	-0.24	-0.07	-0.39	-0.25	-0.13	0.32	0.18	0.17	0.28	0.07	0.09	-0.02	0.18	0.2	0	0.02	0.16	0.42	-0.06	0.15	0.18	0.08	0.18	0.3	-0.12	-0.16	-0.27	-0.3	0.03	-0.04	-0.32
221601_s_at	0.23	0.27	0	0.19	0.04	-0.1	-0.11	0.08	-0.04	0.19	0.01	0.36	0	0	0	0	0.08	-0.07	-0.1	0.14	0.06	-0.44	-0.02	-0.01	0.28	0.34	0.18	0.02	-0.19	0.13	0.16	0.57	-0.14	0.26	0.46	0.57	0.24	0.09	-0.29	-0.23	0.16	0.31	0.22	0.29	0.13	-0.13	0.1	-0.32	-0.03
201474_s_at	0.34	0.27	-0.03	-0.19	0.32	0.13	-0.38	0.64	0.66	-0.3	0.25	-0.51	0	0.32	0.33	0	-0.09	0.63	0.14	-0.02	-0.21	0.38	0.17	-0.1	0.4	-0.16	-0.16	-0.14	-0.2	-0.08	-0.18	-0.05	-0.24	-0.21	0.01	-0.21	0.04	0.5	-0.15	-0.16	-0.16	0.12	0.09	-0.18	0.34	-0.16	0.27	0.02	-0.17
219145_at	0.19	-0.21	0.27	0.13	0.33	0.36	0.32	0.88	-0.14	0.09	-0.31	0.51	0	0.54	0	0	0.74	-0.22	0.03	-0.29	0.26	0.17	-0.06	-0.07	0.05	0.13	0.42	-0.13	0.15	0.12	-0.11	-0.16	0.1	-0.34	0.09	-0.09	0.18	0.06	0.04	-0.04	-0.11	0.07	-0.31	-0.15	0.09	-0.68	-0.27	0.12	-0.04
209504_s_at	-0.07	-0.08	-0.02	0.22	0.43	0.2	-0.4	-0.33	0.16	-0.54	0.06	-0.74	0	0	0	0	-0.11	-0.22	-0.58	-0.09	-0.03	0.17	0.3	0.23	0.58	-0.26	0.27	0.12	0.21	0.13	0.04	0.24	-0.11	0.01	0.49	0.29	0.13	0.3	0.17	-0.06	-0.07	0.1	-0.07	0.28	0	-0.25	0.26	0.24	-0.1
212147_at	0.04	0.11	-0.46	0.47	-0.2	0.43	-1.46	0.07	0.26	0.6	0.1	0.35	0.5	-0.3	0.1	0.63	0.08	0.02	-0.24	-0.14	-0.26	0.29	-0.23	0.53	-0.36	-0.41	0.05	-0.25	-0.29	-0.18	0.26	0.04	0.28	0.23	-0.52	-0.57	-0.66	-0.33	-0.25	-0.17	-0.11	-0.06	0.06	-0.14	-0.12	-0.29	-0.12	0.08	0.5
200836_s_at	0.25	0.35	-0.11	-0.04	0.46	0.17	0.76	0.02	-0.04	0.16	0.03	0.36	0.45	0.63	-0.19	-0.29	-0.34	-0.26	-0.27	-0.17	-1.01	-0.19	-0.07	0.45	-0.36	0.31	-0.1	-0.44	-0.1	-0.12	0.05	-0.4	-0.14	-0.07	-0.06	0.27	0.01	-0.06	0.1	0.13	-0.22	0.07	-0.62	0.12	-0.54	-0.15	-0.32	0.1	-0.22
204947_at	-0.17	-0.09	-1.34	-0.28	0.04	-0.05	-0.2	-0.18	-0.08	1.27	-0.42	0.88	-0.14	0.28	-0.25	-0.33	-0.86	-0.09	-0.37	0.07	0.18	-0.45	0.03	0.04	0.1	0.08	-0.36	-0.57	-0.4	0.1	-0.13	0.06	-0.01	-0.37	-0.04	0.23	0.15	0.2	-0.14	-0.22	0.11	-0.36	0.04	-0.07	0.13	-0.16	-0.39	0.1	-0.02
212784_at	0.41	0.23	-0.03	0.2	0.21	0.29	-0.16	0.3	-0.33	-0.3	0.29	1.44	-0.14	-0.13	0.13	0	0.28	0.18	-0.16	-0.2	0	-0.56	-0.49	0	0.06	-0.2	-0.3	-0.01	0.05	-0.13	0.02	-0.02	0.02	-0.15	-0.25	0.5	0.05	0.16	0.04	-0.21	0.15	0.12	-0.1	-0.39	-0.24	-0.04	-0.03	-0.55	-0.5
203937_s_at	0.42	0.24	-0.1	-0.07	-0.24	0.57	0.44	0.57	0.34	-0.3	0.02	0.23	0	0	0	0	0.57	0.98	0.5	-0.1	-0.37	-0.33	0.03	-0.53	0.01	-0.34	-0.17	-0.57	0.16	0.13	-0.04	-0.32	-0.23	-0.01	-0.04	0.3	-0.02	-0.46	-0.08	-0.12	-0.29	0.1	0.28	0.08	-0.22	0.19	0.18	0.07	0.09
207494_s_at	0	0	0	0	0.23	-0.23	0.52	0.25	-0.01	0	0.11	0	0	0	0	0	0	0	0	0.16	0.02	0	0	-0.33	0.15	-0.33	0.02	0.57	0.55	0.03	-0.23	-0.02	0.11	-0.02	-0.33	-0.1	0.08	-0.16	-0.08	0.02	-0.16	-0.01	0.16	0.35	0.08	-0.08	-0.05	-0.09	0.27
218272_at	0.09	0	0	0	-0.46	0.25	0.33	0.29	0.05	1.36	0.12	0	0	0	0	0	0	0	0.25	0.1	-0.07	0	0	0.23	-0.45	0.34	0.03	0.21	0.24	0.42	-0.02	0.03	-0.29	0.22	0.3	0.03	-0.09	-0.25	-0.34	-0.27	0.12	-0.15	-0.32	-0.14	0.08	-0.09	-0.47	-0.19	-0.06
205640_at	-0.88	-0.27	-0.31	-0.13	-0.13	0.24	-0.04	0.32	0.06	-0.26	0.04	0.03	0	0	0	0	-0.04	-0.04	-0.22	0.4	0.68	-0.52	-0.05	0.39	0.23	-0.05	0.06	-0.04	0.22	-0.38	-0.11	0.13	-0.08	0.29	0.22	0.09	0.09	-0.25	0.1	-0.08	-0.12	0.21	-0.27	0.24	0	-0.1	-0.14	-0.09	-0.06
215845_x_at	0.66	0.42	0.25	1.45	0	0	0.29	0.11	-0.18	-0.32	0.2	0	0	0	0	0	0.35	-0.76	0.06	0.08	0.66	-0.68	-0.36	-0.23	0.15	0.05	-0.19	0.1	-0.27	-0.33	0.11	-0.38	-0.19	0.11	-0.45	-0.52	-0.18	0.04	-0.28	-0.28	0.26	0.33	0.09	0.26	-0.1	-0.24	-0.16	0.01	0.13
215455_at	0.58	0.46	0.06	0.56	-0.07	-0.4	-0.17	-0.06	-0.18	0.01	0.08	0.04	0	0	0	0	0.26	-0.21	-0.16	-0.04	0.26	-0.25	-0.22	0	0.22	0.08	0.33	0.09	0.33	0.24	0.38	0.05	-0.24	0.1	0.08	0.48	0.34	-0.09	-0.29	0.04	0.17	0.26	0.08	0.14	0.16	0.05	-0.1	0.05	0.25
201750_s_at	0.7	1.17	0.18	0	0	-0.22	0	0.06	0.46	-1.36	0.06	0	0	0	0.14	0	-0.04	0.54	-0.06	-0.09	0.09	-1.05	-0.54	0.09	0.04	0.16	-0.04	0.13	0.27	-0.16	0.26	0	-0.13	0.34	-0.05	0.11	0.22	-0.08	-0.01	-0.07	0.24	0.56	-0.21	-0.2	-0.04	-0.08	0.05	-0.04	0.22
205867_at	0.17	-0.29	0.13	0.04	-0.02	-0.02	-0.06	0	0	-0.57	0.15	0	0	0	0.06	0	0.54	0.02	-0.23	-0.13	-0.12	0.14	0.18	0.41	0.34	0.73	0.55	0.09	0.03	-0.07	-0.02	-0.07	-0.07	-0.04	0.69	0.08	0.33	0	0.15	-0.09	0.1	0.17	-0.07	0.28	0.2	0.37	0.08	0.37	0.02
217595_at	0.05	-0.47	-0.4	-0.6	0	0	0	-0.08	-0.18	-0.14	0.21	0	0	0	0	0	0	-0.3	-0.18	-0.03	0.24	-0.12	0.02	0.5	0.94	-0.08	0.3	0.54	0.63	-0.1	0	0.15	0.17	0.18	0.46	0.07	0.39	0.17	0.21	-0.04	-0.15	0.24	0.05	0.29	0.28	0.14	0.14	0.12	0
216531_at	-0.27	-0.13	0.11	0.33	0.29	0	-0.34	-0.32	-0.35	-0.44	-0.04	-0.3	0	0	0	0	0.28	-0.22	-0.01	0.14	-0.02	-0.25	-0.36	0.2	-0.22	0.09	-0.07	0.18	-0.54	-0.17	-0.24	0.06	0.22	-0.23	-0.15	-0.25	0.25	-0.04	0.1	0.02	0.07	0.05	0.24	0.04	0.06	0.2	0.16	-0.01	0.21
213066_at	0.13	0.03	0	0	-0.07	-0.3	0.5	-0.27	-0.5	0	0	0	0	0	0	0	0	-0.44	-0.28	0.05	0.73	0	0	0.14	-0.66	0.04	0.06	0.11	0.12	0.26	0.1	-0.04	0.13	0.4	0.02	0.44	0.08	0.11	0.02	0.01	-0.04	0.04	0.24	-0.15	-0.35	-0.01	-0.19	0.15	0.52
202339_at	0.67	0.17	0	0.07	0.31	0.11	0.56	0.14	0.47	-0.14	-0.01	0	0	0	0	0	0	0	0	0.22	0.26	0.12	-0.04	0.18	-0.13	0	-0.11	-0.23	-0.31	-0.11	-0.01	-0.09	0.16	-0.39	-0.82	0.02	-0.04	-0.39	-0.37	-0.36	-0.24	-0.03	-0.11	0.14	0.08	0.02	0.2	0.33	0.35
206467_x_at	-0.09	-0.32	-0.01	0.75	-0.07	-0.06	-1.1	0.02	-0.64	-0.06	0.01	0.09	0	0	0	0	-0.21	-0.56	-0.14	-0.02	0.51	0.16	-0.05	0.26	0.04	0.01	-0.12	0.17	0.14	0.07	0.09	-0.08	0.22	-0.14	-0.35	-0.05	0.04	0.26	-0.1	0.04	0.22	0.06	0.31	-0.04	-0.11	-0.38	0.26	0.2	0
206508_at	-0.88	-0.2	0.14	0	0.33	0.07	0.04	-0.55	-0.37	1.04	-0.06	-0.38	0	0	0	0	-0.39	0.14	0.13	-0.05	0.26	1.02	0.01	-0.23	-0.07	-0.03	-0.14	-0.28	0	0.36	-0.05	0.38	0.02	0.12	-0.12	-0.16	0.02	0.09	0	0.15	-0.2	0.35	-0.15	-0.03	0.03	0.02	0.29	-0.05	-0.01
220335_x_at	-0.09	-0.15	-0.17	0.33	-0.24	0.15	0.06	0.2	0.45	-0.77	0.26	1.04	0	0	0	0	0.27	-0.09	0.11	-0.06	0.53	-0.45	0.26	0.43	0.51	0.51	0.69	0.08	-0.13	0.05	0.06	-0.19	-0.23	0.07	-0.25	0.08	-0.02	0.36	0.1	0.47	0.04	0.17	0.28	0.28	-0.09	-0.13	0.16	0.3	0.06
206747_at	-1.04	0.5	0.6	1.53	-0.12	-0.1	-0.88	-0.34	-0.32	-0.09	0.08	0.35	0	0	0	0	-0.37	-0.22	0.07	-0.03	-0.12	0.45	0.38	-0.26	-0.03	0.68	-0.05	0.07	0.28	0.2	0.12	0.13	-0.1	0.07	0.11	-0.33	0.02	0.2	-0.16	-0.19	-0.07	0.35	0.23	0.31	0.18	-0.06	0.2	0.18	-0.34
206347_at	0.29	0.42	0.7	0.94	-0.13	-0.15	-0.18	0.43	0.44	-0.32	-0.05	1.42	0	0	0	0	-0.1	-0.05	-0.11	-0.13	-0.36	0.09	0.08	-0.02	0.2	0.13	-0.18	-0.72	-0.15	0.26	-0.25	-0.01	0	0	-0.02	0.44	0.39	-0.31	0.01	0.17	0.05	0.12	0.04	-0.29	-0.18	-0.21	-0.27	0.22	-0.05
210042_s_at	0	0	0	0	-0.07	0.03	1.28	0.7	0.78	0	0.24	0	0	0	0	0	-0.18	-0.12	-0.17	0.02	0.26	0	0.4	-0.1	0.08	0.11	-0.4	0.12	0.01	0.08	-0.01	-0.28	-0.14	-0.2	-0.09	0.44	0.06	0.09	0.28	0.01	0.24	0.16	-0.08	0.28	0.15	-0.23	0.09	0.06	-0.08
219028_at	-0.45	-0.87	0	0	0.58	0.04	0.32	-0.13	-0.18	-0.04	-0.17	0	0	0	0	0	0.25	-0.01	0.08	0.16	0.15	0.14	0.59	0.52	0.27	0.23	0.08	-0.05	0.17	-0.19	0.05	0.11	0.14	0.16	0.29	0.44	0.37	-0.11	-0.08	-0.11	0.13	0.02	-0.1	-0.16	-0.19	-0.36	-0.23	-0.29	-0.28
216811_at	0	0	0.08	0	0.02	-0.53	-0.47	-0.36	0.24	0.89	0.11	0	0	0	0	0	0	0.01	0.03	-0.02	-0.04	0	0.26	0.39	0.3	-0.13	0.51	-0.07	-0.18	0.12	0.06	0.25	0.12	0.18	0.16	0.04	-0.09	-0.09	0.14	0.11	0.01	0.08	0.06	0.08	-0.08	0.16	-0.05	-0.09	-0.1
209506_s_at	-0.48	-0.12	-0.24	0.62	0.24	-0.18	-0.02	-0.33	-0.22	-0.3	0.08	-1.07	0	0	0	0	0.23	0.66	-0.02	0	0.09	-0.01	0.03	-0.05	0.03	-0.16	-0.09	-0.21	-0.07	0.3	0.25	0.22	0.1	0.06	0.28	-0.1	0.07	0.36	0.01	-0.02	0.22	0.19	0.22	0.14	-0.08	-0.04	-0.17	0.1	-0.24
204972_at	0.32	0.48	0.34	1.55	-0.04	-0.04	-0.01	0.4	0.65	0.39	-0.13	-0.26	0	0	0	0	-0.21	-0.36	0.09	-0.05	0.36	-0.3	0.22	-0.25	-0.15	-0.1	-0.01	-0.26	0	0.09	-0.04	0.28	0.2	0.03	0.35	0.25	0.28	-0.17	0.12	0.22	-0.08	0.24	-0.06	0.48	0.27	0.26	0.2	0.32	-0.16
207929_at	-0.1	0.61	0.7	1.76	0.84	-0.2	0.36	-0.38	-0.38	0.2	0.15	-0.56	0	0	0	0	-0.16	-0.39	-0.29	-0.11	-0.1	-1.15	-0.3	-0.06	-0.42	-0.16	-0.12	-0.33	-0.32	-0.15	-0.05	0.04	-0.43	-0.15	0.01	0.47	0.45	-0.09	-0.14	0.07	0	0.4	-0.22	-0.06	-0.48	-0.06	0.03	0.16	-0.15
204769_s_at	0.32	0.34	0.78	1.38	-0.01	0.32	0.42	0.18	0.44	0.72	0.35	0.22	0	0	0	0	0.15	-0.87	0.26	-0.01	0.08	-0.25	0.1	0.19	-0.17	-0.07	-0.28	0.1	-0.06	0.26	0.17	-0.24	0.41	-0.19	-0.13	0.35	0.15	0.13	0.07	0.06	0.21	0.4	-0.07	0.31	-0.31	-0.09	-0.1	0.08	0.54
216061_x_at	-0.47	-0.73	-0.35	-0.1	0.01	-0.23	0.08	-0.35	-0.61	-0.25	-0.01	0.47	0	0	0	0	-0.18	-0.41	0	-0.24	0.31	0.26	0.02	0.26	-0.34	-0.26	-0.36	0.12	0.12	0.05	0	-0.06	-0.32	-0.18	-0.09	-0.13	-0.15	-0.52	-0.19	-0.13	-0.27	0.36	0.21	0.04	0.27	0.23	0.16	0.65	0.05
215218_s_at	-0.18	-0.17	0.1	0.41	0.53	0.26	-0.32	-0.36	-0.42	0.3	0.04	0.45	0	0	0	0	-0.32	-0.12	-0.12	-0.08	0.16	-0.14	-0.34	-0.21	0.56	-0.27	0.31	-0.18	-0.02	0.16	-0.05	-0.06	0.1	0.48	-0.01	0.26	0.22	-0.09	0.22	0	-0.06	-0.13	0.01	-0.3	0.27	0.12	0.23	0.09	0.03
207159_x_at	-0.09	-0.14	0.08	0.26	-0.23	0.17	-0.73	0.51	-0.28	0.06	-0.03	0.2	0	0	0	0	-0.36	-0.05	0.17	0.07	0.23	-0.38	-0.26	0.42	0.04	0.11	-0.11	0.15	0.2	0.15	0.12	0.14	-0.31	0.11	0.1	0.38	0.07	-0.22	-0.08	-0.08	0.15	0.15	0.29	0.33	0.25	0.07	0.02	0.33	-0.2
221857_s_at	-0.16	-0.15	0.02	-0.25	-0.11	-0.02	0.08	-0.05	0.27	-0.07	0.7	0.04	0	0	0	0	-0.13	-0.06	0.14	0.03	0.43	0.2	0.33	0.18	-0.05	0.12	0.14	-0.08	0.22	-0.04	0.29	-0.11	-0.09	0.51	-0.18	0.56	0.47	0.53	0.12	0.01	0.15	-0.11	0.22	-0.17	0.05	0.1	0.24	0.18	-0.15
208104_s_at	-0.22	-0.14	-0.43	-0.41	0.09	-0.14	0.16	-0.23	0.08	-0.3	-0.06	0.66	0	0	0	0	0.14	0.51	0.24	0.03	0.1	-0.68	0.07	0.5	0.46	0.27	0.36	0.27	0.25	0.25	0.42	0.23	0.42	0.5	0.32	0.54	0.26	0.21	0.2	0.12	-0.04	0.08	-0.03	0.02	0	-0.07	0.08	0.35	0.42
206289_at	0.27	0.15	-0.03	-0.64	-0.29	-0.16	-0.24	-0.16	-0.28	-0.04	-0.32	0	0	0.07	0	0	-0.78	-0.21	-0.47	1.27	1.3	-0.07	0.13	0.39	-0.08	-0.17	0	0.22	0.18	0.27	0.02	-0.12	-0.07	0.18	0.02	0.1	-0.14	-0.2	-0.04	-0.3	0.3	0.22	0.28	0.08	0.13	0.22	0.33	0.19	0.16
219577_s_at	0.33	-0.28	-0.74	0.07	-0.01	-0.27	1.19	0	0.41	-0.3	0.14	-0.3	0	0	0	0	-0.08	-0.52	-0.25	-0.06	0.09	0.01	-0.24	-0.36	-0.05	-0.12	0.26	0.09	-0.12	0.04	0.26	-0.18	0.42	-0.29	0.2	-0.23	0.39	0.2	-0.12	0.11	-0.1	0.15	0.06	0.19	-0.04	-0.04	-0.05	0.14	0.56
221892_at	-0.24	-0.13	-0.02	0	0.06	0.15	-0.3	0.33	-0.12	-0.41	-0.13	-0.83	0	0	0	0	-0.12	0.68	0.14	0.09	-0.09	0.54	0.38	0.32	0.14	0.42	-0.02	0	0.18	-0.03	0.45	-0.1	0.32	0.34	-0.26	-0.13	0.15	0.08	-0.03	0.2	0.12	0.39	0.1	0.17	0.17	0.38	0.14	0.32	0.13
216366_x_at	0.28	0.08	-0.48	0.09	0.4	0.18	-0.05	0.01	0.49	0	0.1	0.39	0	0	0	0	-0.37	-0.26	-0.42	-0.08	-0.04	-0.14	0.18	0.32	0.37	0.48	0.47	0.22	0.23	0.28	0.39	-0.07	-0.02	-0.28	-0.2	-0.34	0.53	0.13	0	0.03	0.05	0	0.05	0.28	-0.04	-0.11	-0.02	0.3	-0.14
216142_at	0.43	0.24	-0.19	-0.22	0.07	0.2	0.66	0.04	-0.84	-0.68	0.16	-0.28	0	0	0	0	0.2	0.36	0.03	0.14	-0.14	-0.57	-0.14	-0.32	0.04	0.17	-0.28	-0.05	-0.04	0.22	0.11	0.27	-0.09	0.17	-0.11	0.22	-0.15	0.41	0.23	-0.11	-0.1	0.16	-0.03	0.43	0.13	-0.07	0.42	0.18	0.46
220073_s_at	-0.41	-0.08	-0.4	-0.22	0.09	0.13	-0.62	0.16	-0.28	0.36	0.02	0.16	0	0	0	0	0.15	0.03	0.05	-0.22	0.1	-1.17	-0.43	0.03	-0.15	0.13	-0.32	0.26	0.03	0.06	0.03	0.41	0.18	0.05	-0.26	0.48	-0.05	0.23	0.32	0.02	-0.05	0.29	0.01	0.15	0.1	0.1	0.26	0.13	0.16
221166_at	0	0	0	0	0.83	0.02	0.04	0.63	-0.2	0	-0.05	0	0	0	0	0	0	0	0	-0.12	0.04	0	0	-0.33	-0.01	-0.04	0.11	-0.32	0.08	0.28	-0.27	-0.13	-0.03	-0.02	0.37	0.26	0.05	0.23	0.13	-0.1	0.14	0.1	-0.18	-0.26	-0.11	0.3	0.32	0.31	0.06
200724_at	-0.07	-0.15	-0.16	-0.12	-0.25	0.14	-0.62	0.18	-0.37	-0.04	-0.09	0.91	0	0	0	0	0.03	-0.28	-0.03	-0.1	0.3	-0.92	-0.01	0.08	0.14	0.84	-0.03	0.36	0.26	0.24	0.06	0.33	0.11	0.17	0.12	0.21	0.25	0.36	0.2	0.07	0.29	0.39	0.08	0.22	0.14	0	0.18	-0.18	0.31
220128_s_at	-0.41	-0.25	-0.46	-0.44	-0.37	-0.41	-0.35	-0.08	0.28	0.09	-0.11	-0.75	0.03	0	0	0	-0.27	-0.29	0.01	0.2	-0.47	-0.92	0	0.36	-0.15	0.29	0.37	-0.18	0.02	0.2	0.01	0.29	0.05	0.14	-0.27	0.25	-0.54	0.14	-0.35	-0.08	-0.2	-0.18	0.16	0.19	-0.07	-0.04	0.15	0.35	-0.02
209423_s_at	0.04	0.12	-0.14	-0.64	-0.31	0	-0.46	0	0.09	0.63	0.19	-0.44	0	0	0	0	0.28	0.3	0.26	-0.04	0.35	-0.63	-0.06	0.32	0.02	0.14	0.18	-0.11	0.25	-0.07	0.04	0.32	0.04	-0.01	-0.06	0.09	0.2	0.31	0.22	0.01	0.1	-0.08	0.16	0.19	0.24	0.32	0.03	0.21	0.28
215725_at	-0.37	0.36	-1	-0.94	-0.4	-0.68	-0.25	-0.29	-0.5	-0.66	0.27	-0.58	-0.07	0.57	-0.07	-0.07	0.4	-0.32	-0.36	0.03	-0.18	0.13	-0.53	0.17	0	0.04	-0.12	-0.2	0.01	0.28	0.08	0.15	0.23	0.05	-0.08	0.27	0.39	-0.15	-0.19	-0.26	-0.09	-0.12	-0.1	-0.44	0.05	-0.14	0.02	0.14	0.1
214688_at	-0.09	-0.18	0	0	0.16	-0.34	0.34	-0.4	-0.23	-0.1	0.07	0	0	0	0	0	0	0.21	0	0.08	0.17	0.26	0.18	0.48	0.22	0.37	-0.09	0.02	0.03	0.25	0.09	0.08	-0.16	-0.2	-0.16	-0.02	0.27	-0.12	0.23	-0.08	0.21	0.09	-0.03	0.13	0.18	-0.15	-0.15	-0.15	-0.23
217353_at	-0.08	-0.15	0.11	0.64	0.08	0.42	-0.17	-0.1	-0.45	0	0.19	0	0	0	0	0	-0.04	-0.29	-0.25	-0.03	0.27	-0.12	-0.02	-0.48	-0.61	0.09	-0.02	-0.63	-0.25	0.3	0.04	-0.02	0.11	0.04	0.06	0.07	-0.21	-0.17	-0.14	-0.05	0.15	0.34	-0.04	0.18	0.09	-0.07	-0.14	0.06	0.12
217235_x_at	-0.43	0.27	-0.24	0.54	0.04	-0.16	0.39	0.16	-0.41	0.26	0.06	0.09	0	0	0	0	-0.06	-0.26	-0.29	0	0.03	-1.57	-0.03	-0.17	-0.01	-0.3	-0.28	0.1	0.03	0.29	0.4	0.08	0.06	-0.07	-0.1	0	-0.16	-0.02	-0.09	0.04	0.1	0.02	0.23	0.2	0.05	-0.09	0.07	0.27	-0.01
205586_x_at	0.38	-0.2	0	0.01	-0.29	-0.28	-0.36	-0.46	-0.24	-0.1	0.31	0.33	0	0.33	0	0	0.01	0.01	0.19	-0.04	-0.2	-0.14	-0.02	0.08	-0.36	-0.11	-0.05	0.3	-0.29	0.19	0.19	-0.26	-0.27	0.06	-0.33	0.02	-0.17	0	-0.19	0	-0.31	-0.01	-0.04	0.04	0.37	0.2	0.1	-0.47	0.58
216993_s_at	0.22	-0.28	-0.1	-0.28	0.06	-0.33	0.62	0.18	0.18	0.06	0.09	-0.12	0	0	0	0	-0.11	-0.21	0.28	0	-0.04	-0.29	-0.15	0.33	-0.15	-0.21	0.09	-0.16	-0.19	-0.16	-0.06	-0.22	-0.12	-0.12	0.36	0.09	0.22	-0.25	0.46	0.2	0.1	0.04	0.02	-0.28	-0.39	-0.15	0.25	-0.12	-0.33
210200_at	-0.28	-0.29	-0.13	0.72	-0.04	-0.24	0.31	0.21	0.5	0.1	0.3	0.23	0	0	0	0	0.14	-0.09	0.36	-0.06	0.51	-0.38	0.73	0.07	-0.06	-0.36	-0.06	-0.07	-0.13	0.38	-0.02	0.01	0.25	0.1	-0.18	0.29	-0.54	0.48	-0.14	-0.15	-0.18	0.1	0.15	0	0.01	0.11	0.26	0.37	0.45
220375_s_at	0.16	0.53	0.23	0.51	-0.18	-0.07	0.28	0.34	-0.22	-0.19	-0.06	-0.36	0	0	0	0	-0.15	-0.16	-0.05	-0.04	0.05	-0.48	-0.22	0.04	-0.04	-0.14	0.1	0.15	0.52	0.19	-0.23	0.03	-0.28	0.18	-0.21	0.25	0.35	0.34	0.03	0.23	0.32	0.32	-0.16	0.25	-0.2	0.11	-0.09	-0.28	-0.09
221306_at	0.24	0	0.18	0.33	0	0	0	0.27	0.33	-0.13	0.08	-0.17	0	0	0	0	0.02	-0.46	-0.11	-0.17	-0.3	-0.44	-0.12	0.34	0.14	0.4	-0.11	0.16	0.28	-0.1	-0.2	-0.07	-0.24	0.06	0.03	0.03	0.47	0.35	-0.14	-0.33	0.22	-0.12	-0.1	-0.01	0.05	0.23	0.04	0.47	0.16
216791_at	0.09	0.33	-0.06	-0.28	-0.4	-0.42	-0.28	-0.53	-0.16	-0.22	-0.1	-0.09	0	0	0	0	-0.17	-0.44	0.06	0.12	-0.11	0.1	-0.4	0.36	0.1	-0.16	0.17	-0.03	-0.18	0.33	0.01	0.04	-0.04	0.13	-0.62	-0.21	0.04	0.16	0.01	0.31	0.01	0.4	0.25	0.08	-0.11	-0.06	0.05	0.35	0.55
219707_at	-0.08	0.26	0.13	0.74	-0.02	0.22	-0.11	-0.31	-0.21	-0.01	0.31	-0.1	0	0	0	0	-0.16	-0.32	0.42	0.03	-0.29	0.04	0.36	0.2	-0.4	0.24	-0.03	0.3	0.18	0	0.15	-0.26	0	-0.28	-0.08	0.21	0.43	0.02	0.23	0.17	0.1	-0.17	0.09	-0.04	-0.08	-0.13	0.08	-0.01	0.23
202086_at	0.74	0.96	0.17	0.38	0.32	-0.02	0.21	0.07	0.25	0.36	0.27	-0.75	0	0	0	0	0.1	-0.54	0.1	0.01	0.11	-0.62	-0.04	-0.1	0.18	0.26	0.28	-0.02	-0.12	0.06	-0.24	0.18	0.31	0.22	0.42	0.03	0.08	0.33	0.25	-0.06	-0.31	0.14	-0.04	0.32	-0.08	0.34	-0.04	-0.09	-0.06
214763_at	-0.49	0.72	0	-0.28	0.38	0.28	-0.43	0.75	0.45	1.15	0.27	-0.42	0	0	0	0	0.07	-0.36	-0.2	0	0.04	0.54	-0.41	0.07	0.09	0.2	0.2	-0.09	0.18	0.12	0.21	0.16	-0.09	0.03	0.11	0.25	-0.02	0.11	-0.15	0.23	-0.01	0.06	0.24	0.22	0.22	0.06	0.3	-0.26	0.22
205125_at	-0.64	-0.15	-0.46	-0.83	0.7	0.38	1.01	0.2	0.08	0.28	1.11	1.76	0	0	0	0	-0.25	0.36	-0.03	-0.03	0.11	0.66	0.26	-0.05	-0.38	0.13	-0.01	0.18	0.2	0.64	0.24	0.13	0.28	0.45	-0.39	-0.02	-0.38	-0.11	-0.57	-0.49	0.16	0.15	0.4	-0.02	-0.13	0.26	-0.1	-0.33	0.3
202366_at	1.1	0.68	0.5	1.1	0.16	0.06	0.52	0.31	0.48	-0.36	-0.01	0	0	0	0	0	0.03	0.2	0	0.12	0.39	0.33	0.32	0.72	0.13	0.52	0.09	0.35	0.58	0.27	-0.28	0.47	-0.03	-0.01	-0.03	0.14	0.24	0.24	0.64	0.15	0.38	-0.05	-0.14	0.13	-0.06	-0.01	0.08	0.14	0.06
211914_x_at	0.66	0.8	-0.05	0.88	0.16	0.03	0	0.18	0	0.03	-0.55	-0.78	0	0	0	0	0.19	0.15	-0.07	-0.27	-0.27	-1.58	-0.3	0.29	0.24	-0.09	-0.18	-0.13	-0.07	0.22	0.1	0.08	-0.1	-0.05	0.42	-0.04	-0.03	0.08	0.03	0.1	-0.01	0.02	0.1	0.18	-0.01	-0.02	0.37	-0.01	0.34
215764_x_at	-0.16	-0.01	0.31	0.09	0.7	0.68	0.42	-0.08	-0.27	-0.04	0.04	-0.22	-0.22	-0.22	-0.1	-0.22	0.29	-0.05	-0.29	-0.08	-0.26	-0.35	-0.26	0.57	-0.14	0.19	0.4	0.02	0.52	0.39	0.19	0.42	0.34	0.47	0.23	0.42	0.53	0.23	0.32	-0.1	0.28	-0.04	0.08	-0.42	-0.29	-0.34	-0.08	-0.39	-0.04
211295_x_at	0.26	-0.06	-0.15	-0.22	0.02	0.25	0.27	0.28	0.24	0.01	0.29	0.28	0	0	0	0	-0.22	-0.24	-0.08	-0.02	-0.12	-0.13	0.04	0.03	0.16	0.45	0.27	0.44	-0.09	0.6	0.18	0.19	0.16	0.25	0.32	0.31	0.35	0.28	0.33	0.49	0.25	0.26	0.32	0.36	-0.04	0.42	0.18	0.16	0.2
221616_s_at	0.1	-0.06	0.05	0.23	0.23	0.03	-0.14	-0.21	0.46	-0.12	0.36	-0.04	0	0	0	0	0.11	-0.34	-0.12	-0.06	0.2	0.04	0.03	0.04	-0.27	-0.16	-0.2	0.02	-0.09	0.05	0.25	0.22	0.21	-0.12	-0.23	-0.08	0.07	0.37	0.04	-0.13	0.15	0.39	0.11	0.14	-0.16	0	-0.13	-0.1	-0.04
219792_at	0.62	0.9	0.07	0.91	0.21	-0.14	-0.03	0.25	0.01	-0.26	0.13	0.6	0	0	0	0	-0.16	0.06	0.11	0.08	0.13	-0.39	0.33	0	-0.33	0.01	-0.37	0.43	-0.13	0.23	0.01	-0.04	-0.21	-0.03	-0.05	0.06	0.13	0.07	0.03	0.3	-0.26	0.29	0.46	0.19	0.15	0.28	0.14	0.18	-0.02
219897_at	-0.09	0.1	-0.19	-0.12	0.02	-0.57	0.88	0.14	0.1	-0.1	0.25	0.22	0	0	0	0	0.01	0.46	-0.04	0.03	0.42	-0.22	-0.22	0.26	0.15	0.25	-0.17	-0.39	0.03	0.2	-0.28	0.2	0.02	0.36	0.1	0.17	0.02	0.43	-0.11	-0.25	-0.2	0.14	0.06	0.07	0.4	-0.14	0.15	0.44	-0.36
214176_s_at	-0.15	0.3	-0.11	0.5	0.05	0.08	-0.45	0.08	0.09	0.19	0.16	-0.03	0	0	0	0	-0.1	0.26	-0.25	0.02	0.36	-0.39	0.52	0.35	-0.07	0.56	0.32	-0.08	0.17	0.47	-0.07	-0.17	-0.17	-0.07	0.08	0.16	0.06	-0.26	-0.2	0.05	-0.06	-0.29	0.02	0.13	0.15	-0.15	0.37	0.02	-0.05
212559_at	-0.18	-0.4	-0.19	-0.07	0.52	0.64	0.88	0.3	0.14	-0.13	-0.01	-0.29	0.3	-0.22	-0.26	-0.22	-0.5	0.39	0.04	0.09	0.18	-0.39	-0.11	-0.4	-0.29	0.21	-0.39	-0.41	-0.44	0.14	0.15	-0.13	0.03	0.31	0.15	-0.08	-0.2	0.02	-0.29	-0.14	-0.02	-0.02	-0.03	0.2	0.09	0.04	-0.19	0.02	0.17
222245_s_at	-0.54	0.06	-0.06	0.51	0.73	0.6	0.19	0.47	0.25	0.01	0.18	-0.16	0	0	0	0.29	0.13	0.04	-0.01	0.12	-0.03	-0.07	-0.1	0.22	-0.03	0.25	-0.31	0.06	0.01	0.13	0.04	-0.05	-0.1	0	-0.04	0.1	0.23	0.22	-0.39	-0.17	-0.24	0.13	0.03	0.26	0.09	-0.06	-0.21	0	-0.19
203193_at	-0.66	0.17	-0.79	-0.13	-0.37	0.09	-0.37	0.2	0.14	0.19	0.25	0.42	0	0	0	0	-0.39	0.34	0.05	0.07	0.02	-0.51	0.33	0.1	-0.23	-0.22	-0.34	-0.64	-0.36	0.01	-0.17	0.22	-0.18	0.19	0.28	0.21	-0.14	-0.03	0.16	0.27	0.12	0.33	-0.15	-0.21	-0.31	-0.18	0.17	-0.01	-0.1
205622_at	-0.76	-0.78	-0.01	-0.25	0.22	-0.1	0.47	0.29	0.03	-0.69	-0.01	0.01	0	0	0	0.38	0.41	0.87	0.06	0.16	-0.04	-0.35	-1	-0.1	0.29	0.03	0.12	0.45	-0.15	0.17	0.05	0.16	0.29	0.19	0.19	0.72	0.2	0.45	-0.04	0.23	0.16	0.26	0.12	-0.15	-0.16	-0.12	-0.2	0.57	0.08
221915_s_at	-0.41	0.28	0.46	1.22	0.33	0.15	-0.38	-0.25	-0.22	0.54	0.66	0	0	0	0	0	-0.31	-0.3	-0.19	-0.2	0.05	-1.09	0.45	0.15	0.2	0.04	-0.26	0.26	0.35	0.34	0.09	0.29	0.22	-0.22	-0.04	0.32	0.04	0.35	0.04	0	0.14	0.31	0.12	-0.01	-0.02	0	0.03	-0.36	-0.46
217691_x_at	0.09	-0.06	-0.11	0.09	0.89	0.54	0.78	0.18	-0.26	-0.44	-0.08	-0.2	0	0	0	0	0.22	-0.18	0.08	-0.19	0.2	0.28	0.28	-0.26	-0.15	0.18	-0.13	-0.02	-0.28	-0.2	0.1	-0.11	-0.09	0.03	0.02	-0.33	0.16	0.11	-0.11	-0.05	-0.12	0.1	-0.44	0.15	-0.53	0.06	-0.04	-0.21	-0.15
221941_at	-0.94	0.2	0.17	0.74	0	0.14	0.09	-0.24	-0.61	0.12	0.4	0	0	0	0	0	-0.52	0.05	-0.25	-0.18	0.3	-0.91	0.18	0.38	-0.18	0.16	0.3	-0.12	-0.01	0.21	0.04	0.69	0.19	-0.04	0.2	0.33	-0.07	0.06	0.21	-0.18	0.21	0.22	0.22	-0.14	-0.14	-0.14	0.13	-0.21	-0.39
220465_at	0.2	-0.6	0.1	0.2	-0.32	0.05	0.02	0.04	0.25	0.57	-0.15	-0.54	0	0	0	0	0.34	-0.6	0.24	-0.22	0.3	-0.22	-0.42	0.22	0.27	-0.12	-0.05	0.18	-0.06	-0.13	-0.04	-0.04	-0.09	-0.04	0.06	-0.16	-0.15	0.11	-0.42	-0.2	-0.25	-0.03	0.05	0.13	0.03	0.08	-0.29	-0.1	-0.68
219358_s_at	-0.06	-0.63	-0.06	0.14	0.28	-0.13	0.03	0.04	-0.03	0.06	0.24	-0.35	0	0	0	0	0	-0.28	0.28	0	-0.13	-0.96	-0.54	-0.03	-0.37	-0.01	-0.04	-0.38	0.21	0.09	0	0.3	-0.16	-0.21	-0.16	-0.12	0.26	0.23	-0.26	-0.1	-0.12	0.35	0.06	-0.08	0.26	0.17	0.11	0.39	-0.13
216873_s_at	0.14	-0.08	0.21	0.68	-0.42	0.06	-0.38	0.06	-0.2	-0.66	0.02	0.23	0	0	0	0	0.16	-0.01	-0.01	-0.09	0.17	-1.22	0.33	0.07	0.02	-0.43	0.03	-0.02	0.17	0.39	-0.07	-0.08	-0.45	0.05	0.16	0.03	0.05	0.22	-0.1	-0.03	-0.22	0.1	0.06	-0.1	-0.28	-0.52	-0.25	-0.08	0.36
213270_at	0.37	-0.36	-0.44	0.22	0.12	-0.37	-0.27	-0.29	0.32	-0.96	0.11	-0.04	0	0	0	0	-0.24	-0.73	-0.23	0.04	-0.19	-0.07	0.56	0.17	0.01	0.03	-0.08	-0.24	0.11	-0.06	-0.01	0.11	-0.1	-0.4	0.16	0.31	0.1	0.16	0.25	0.17	-0.13	-0.22	-0.22	-0.08	-0.02	-0.37	-0.34	0.26	-0.04
211260_at	-0.73	-0.32	-0.24	-0.04	0	0.27	-0.1	0.09	-0.38	-0.36	0.33	0.03	0	0.28	0	0.77	0.01	0.23	-0.26	0.01	-0.34	-0.75	0.69	-0.23	0.31	-0.12	-0.09	-0.14	0.7	-0.01	0.09	-0.16	-0.06	0.01	-0.46	0.39	0.23	0.22	-0.39	-0.5	-0.08	0.18	-0.15	0.1	0.2	0.07	0.22	0	0.06
204365_s_at	0	-0.08	-0.17	0.2	0.42	0.35	-0.22	-0.07	-0.16	-0.13	0.05	0.35	0	0	0	0	0.14	-0.51	-0.02	-0.33	0.05	-0.58	0.11	-0.12	-0.25	-0.48	-0.16	-0.12	-0.2	0.14	-0.16	0.13	-0.23	0.03	-0.55	-0.18	-0.32	0.02	-0.3	-0.33	-0.11	0.07	-0.04	0.21	-0.14	0.01	0.03	0.15	-0.17
222061_at	0.37	0.44	0	0	0.11	-0.02	-0.04	-0.52	-0.19	0	0.24	0	0	0	0	0	0	0	0.07	0.07	-0.11	0.47	0	0.06	-0.1	0.26	0.11	0.39	-0.03	-0.31	0.11	0.16	-0.11	-0.02	-0.14	0.38	-0.06	-0.13	-0.05	0.11	-0.23	0	-0.04	0.19	-0.11	0	-0.32	0.38	-0.19
218978_s_at	0.38	-0.03	-0.14	-0.38	0.13	0.26	0.15	0.16	-0.24	0.94	-0.05	-0.35	0	0	0	0	-0.19	-0.46	-0.2	-0.03	-0.27	0.54	-0.01	-0.03	0.32	0.06	-0.19	0.36	-0.11	0.12	-0.05	0.1	-0.04	-0.07	0.59	0.35	0.25	-0.08	-0.1	0.05	0.21	-0.06	0.15	0.16	-0.02	-0.36	0.02	0.2	-0.31
201806_s_at	0.62	0.72	-0.76	0.12	0.48	0.49	0.11	0.33	0.44	1.09	-0.15	-0.17	0	0	0	0	0.57	0.43	0.56	-0.08	0	0.26	0.05	-0.2	0.26	0.1	-0.05	0.18	0.04	0.1	0.34	0.28	0.05	0.12	-0.09	0.68	0.27	0.54	0.44	0.03	0.18	0.2	0.12	-0.08	-0.14	-0.24	0.04	0.18	0.2
203003_at	-0.14	0.05	0.14	0	0.06	0.08	0.34	0.06	0.55	0.64	0.1	0	0	0	0	0	-0.14	0.34	-0.13	0.02	0.25	0.77	-0.25	-0.08	-0.09	-0.01	-0.1	0.26	0.16	0.01	0.2	0.03	0.28	0.06	0.14	0.28	-0.03	0.1	0.29	-0.06	0.15	0.21	0.05	-0.06	-0.17	0.01	0.03	0.33	0.14
200671_s_at	0.36	0.36	-0.58	-0.39	0.61	-0.08	-0.12	0.23	-0.18	-0.96	0.15	-0.03	0	0	0	0	-0.19	0.11	-0.25	0.22	-0.2	0.74	1.15	-0.11	0.46	0.38	0.48	0.32	0.2	0.31	0.05	0.57	0.16	-0.03	0.22	0.49	-0.04	-0.01	-0.1	-0.16	-0.11	0.16	-0.41	0.39	-0.4	-0.15	0.15	-0.23	0.3
203757_s_at	0.58	-0.02	-0.47	-0.09	0.1	-0.23	-0.68	0.43	0.39	-0.22	0.07	0.19	0.41	0.5	0	0	-0.1	0.02	-0.25	0.09	-0.03	-0.06	0.49	0.39	-0.17	0.12	0.04	0.25	0.07	0.1	-0.15	0.14	-0.38	-0.12	0.12	-0.07	-0.02	-0.2	-0.38	-0.32	0.07	0.35	0.41	-0.07	-0.19	0.05	0.12	0.06	0.05
219784_at	0.48	0.51	0.45	0	-0.08	-0.02	0.65	0.14	0.2	0.04	0.18	0	0	0	0	0	0.09	-0.05	-0.12	0.05	-0.02	0	0	0.67	0.59	0.35	0.27	0.48	-0.21	0.04	-0.55	0.28	0.03	-0.36	-0.23	0.42	-0.21	-0.29	-0.16	-0.36	-0.32	0.51	0.01	0.28	-0.1	-0.45	0.06	-0.13	-0.12
215519_x_at	-0.2	0.22	-0.07	-0.45	-0.24	0.28	-0.18	-0.28	-0.42	-0.33	0.44	0.99	0	0	0	0	0.15	0.65	0.25	-0.01	-0.12	0.22	0.01	0.19	0.03	-0.12	-0.14	0.06	-0.16	0.12	0.18	-0.44	-0.03	-0.12	-0.18	0.58	-0.09	0.19	0.17	-0.14	-0.32	0.3	-0.06	0.21	-0.17	0.3	0.15	0.33	-0.08
211235_s_at	0.15	-0.06	-0.87	-1.51	-0.19	0.12	-0.09	-0.29	0.21	-1.31	0.27	0.94	-0.23	0.03	-0.07	0.06	0.02	-0.38	-0.28	-0.02	-0.18	-0.16	0.14	0.13	0.16	-0.16	-0.04	-0.28	0.15	0.16	-0.29	-0.13	0.1	-0.07	0.15	0.42	-0.29	0.13	-0.07	-0.01	0.18	0.21	0.16	0.01	-0.03	-0.06	0.04	0.23	0.25
211233_x_at	1.45	2.09	1.01	1.22	-0.1	0.39	-0.24	-0.01	0.33	0.66	-0.28	-0.14	0.13	0.04	-0.01	0.1	0.09	-0.36	-0.26	-0.17	-0.09	0.16	-0.65	0.38	-0.11	0.24	0.48	-0.1	0.05	0.05	-0.03	-0.01	-0.14	-0.14	0.05	-0.02	-0.05	0.03	-0.12	-0.39	-0.26	0.7	0.15	0.19	-0.1	-0.16	0	-0.02	0.33
211234_x_at	0.85	0.7	0.06	-0.26	0	0.59	-0.25	-0.15	0.06	0.06	-0.15	-0.64	-0.01	0.2	-0.22	-0.33	0.16	0.2	-0.11	0.02	-0.34	0.57	0.25	0.51	0	0.21	0.22	-0.31	0.4	0.28	-0.12	0.29	-0.01	0.01	0.03	0.35	0.3	0.15	0.17	-0.17	-0.06	0.22	0.02	0.25	0.19	0.2	0.26	0.06	0.02
219018_s_at	-0.42	0.69	0.43	1.98	-0.16	0.18	0.86	0.33	0.51	0.33	-0.19	1.05	0	0	0	0	0.63	-0.3	0.24	-0.01	-0.16	-0.92	0.41	0.04	0.05	0.1	0.03	0.02	-0.14	-0.18	0.18	0.12	-0.31	-0.41	0.01	0.41	0.14	0.36	-0.13	-0.37	0.11	-0.13	-0.47	-0.23	0.02	-0.12	0.09	0.2	-0.01
207999_s_at	0.04	-0.42	-0.12	0.14	0.18	0.08	0.35	0.31	0.01	0.75	0.17	-0.33	0	0	0	0	-0.23	-0.46	-0.19	0.09	0.01	-0.86	0.1	0.59	0.21	0.41	0.56	0.08	0.12	0.08	0.12	-0.15	0.05	0.14	0.06	0.09	0.07	0.38	-0.33	-0.12	0.26	-0.18	-0.11	-0.26	0.05	0.01	0.01	0.16	0.1
215499_at	0.12	-0.34	-0.31	-0.23	-0.14	-0.29	-0.52	0.41	0.14	-0.07	-0.1	0.23	0.12	-0.8	-0.57	-0.8	0.02	0.25	0.18	0.06	-0.08	-1.02	-0.63	0.24	0.02	-0.05	0.15	-0.21	-0.59	0.14	-0.06	0.13	-0.42	0.06	-0.08	0	-0.49	-0.24	0.05	-0.64	0.15	0.1	0.07	0.37	0.06	-0.3	0.12	-0.05	0.22
211781_x_at	0.28	-0.38	0.18	0.23	0.04	0.26	0.31	0.64	0.32	1.1	0.13	0.29	0	0	0	0	0.02	-0.36	-0.25	0.04	-0.06	-1.62	-0.81	0.11	0.08	0.12	-0.04	-0.41	-0.26	0.02	-0.44	-0.08	-0.08	-0.23	0.1	0.46	0.31	0.18	-0.09	-0.02	0.24	0.08	0.09	-0.14	-0.23	-0.24	0.08	0.52	0.06
219874_at	-0.35	-0.42	0.04	0	-0.22	0.16	-0.44	-0.06	-0.01	0	0	-0.17	0	0	0	0	0	0	0.08	-0.06	0.1	0.22	0	0.02	-0.15	-0.12	-0.49	-0.38	-0.22	0.08	-0.2	-0.08	-0.08	0.09	-0.22	-0.34	-0.28	0.19	-0.37	-0.22	0.01	0.03	-0.4	-0.25	-0.28	-0.14	-0.23	-0.1	-0.05
217605_at	0.71	0.46	-0.34	-0.12	0.04	-0.17	0.08	0.09	0.18	0.39	0.02	0.23	0	0	0	0	-0.01	-0.13	-0.41	-0.04	-0.2	-0.52	0.1	0	0.04	0.11	0.31	0.2	0.4	0.22	0.18	0.18	-0.06	0.06	-0.05	0.64	0.18	0	0.21	0.2	-0.12	0.14	0.1	-0.14	-0.26	0.03	0.34	-0.49	-0.11
214592_s_at	0	0	0	0	0.08	-0.07	-0.42	0.29	-0.34	0	0.2	0	0	0.29	0	0	0	0	0	-0.02	0.54	0	0	0.14	0.15	0.21	-0.64	-0.26	0	-0.09	0.18	0.13	0.19	0.17	-0.22	0.28	-0.25	-0.05	-0.37	0.14	0.08	0.28	-0.14	0.19	-0.1	-0.24	-0.14	-0.34	0.17
209996_x_at	0	0	0	0	-0.09	0.23	-0.46	0.26	0.39	0	-0.08	0	0	0	0	0	0	0	0	-0.15	0.28	0	0	0.08	0.06	-0.14	0.16	0.41	0.05	0.22	0.02	-0.01	0.24	-0.28	0.16	0.12	-0.12	0.06	-0.11	-0.12	-0.11	0.32	-0.26	-0.01	-0.23	0.57	0.08	-0.24	-0.18
216702_x_at	0.1	0.89	0.07	0.63	-0.17	-0.08	-0.32	0.28	0.61	1.45	0.16	-0.17	0	0	0	0	-0.26	-0.61	0.05	0.01	0.26	-0.14	0.69	-0.12	0.09	0	-0.27	0.1	0.01	0.41	-0.11	0.09	0.19	0.22	0.49	0.49	-0.15	0.33	0.14	-0.04	-0.27	0.29	0.3	0.01	0.02	0.04	0.76	0.1	0.14
206063_x_at	0.09	0.05	0.18	0.51	0.38	0.51	0.11	0.53	-0.4	-0.41	0.13	-0.28	0	0	0	0	0.3	-0.23	-0.01	0.01	-0.02	-0.1	0.22	-0.66	-0.49	-0.27	-0.42	-0.69	-0.17	0.32	0.01	0.07	-0.24	0.19	0.46	-0.26	0.26	-0.12	0.08	-0.2	-0.1	0.2	-0.27	0.11	0.3	0.17	0.14	-0.04	0.23
216776_at	-0.36	-0.26	-0.16	0.3	0.11	-0.01	0	0.02	-0.04	-0.74	-0.09	-0.57	0	0	0	0	0.56	0.48	0.37	-0.1	0.12	-1.02	-0.16	-0.06	0.18	-0.03	-0.03	-0.1	0.25	0.19	0.33	0.09	0.44	-0.22	0.45	-0.02	0.01	0.01	0.23	-0.15	0.1	0.28	-0.03	0.17	0.15	0.07	0.22	0.09	0.41
212972_x_at	-0.12	-0.5	-0.36	-0.74	0.32	0.46	-0.72	0.02	-0.31	0.03	0.04	0.52	0	0	0	0	-0.23	0.11	-0.21	-0.18	0.26	0.07	0.89	0.53	0.3	0.43	0.51	-0.13	0.35	-0.12	0.27	0.4	0.14	0.29	0.18	0.02	-0.2	0.08	0.12	0.14	-0.18	0.46	0.24	0.05	-0.08	0.28	0.12	0.32	-0.23
219745_at	0.27	0.04	-0.29	-0.25	0.3	-0.05	-0.42	-0.04	-0.09	-0.28	-0.14	0.69	0.12	0.06	0	0	-0.17	0.2	-0.22	-0.12	0.34	-0.09	-0.52	-0.07	0.36	-0.04	-0.19	-0.37	0.36	0.24	0.21	0.28	0.05	0.2	-0.22	0.43	-0.34	0.35	0.09	0.18	0.15	0.32	-0.08	0.25	0.16	0.12	0.2	-0.13	0.35
217166_at	-0.85	-0.2	0.31	0.32	-0.6	0.12	-0.52	0.11	-0.61	-0.1	0.18	-0.19	0	0	0	0	0	0.12	0.33	-0.24	-0.54	-0.39	-0.14	0.13	-0.14	0.06	-0.12	0.1	-0.18	0.3	0.43	0.03	0.26	-0.11	-0.02	-0.16	0.34	-0.04	0.46	0.25	0.18	0.32	-0.14	0.08	0.22	0.11	0.4	-0.06	0.21
222183_x_at	0	0	0	0	-0.3	-0.52	-0.11	0.18	0.14	0	-0.06	0	0	0	0	0	0	0	0.14	-0.09	0.02	0	0	0.36	-0.03	0.28	-0.23	-0.02	-0.01	0.23	-0.17	0.07	0	-0.09	0.18	0.16	-0.3	0.49	0.04	0.33	-0.3	0.27	-0.13	-0.03	-0.06	0.03	-0.26	0.31	-0.2
215909_x_at	-0.01	0.4	-0.02	0.22	0.39	0.01	0.32	0.22	0.11	0.28	0.27	-0.16	0	0	0	0	-0.14	-0.57	0	0.03	-0.28	-0.29	-0.12	0.11	0.34	0.33	-0.27	-0.18	0.15	0.06	-0.17	-0.08	-0.24	-0.18	-0.28	-0.08	0.05	-0.01	-0.12	0.09	0.24	0.27	0	-0.13	-0.12	-0.56	0.09	-0.15	-0.42
221949_at	-0.66	-0.31	-0.13	0.89	-0.34	-0.2	-0.03	0.35	0.12	-0.33	-0.08	-0.33	0	0	0	0	-0.17	0.5	-0.54	-0.01	-0.26	0.69	0.3	-0.08	0.43	-0.02	-0.04	0	0.35	-0.01	0.12	0.17	0.02	0	0	0.1	0	0.38	-0.07	0.04	0.5	0.44	0.14	-0.01	0.06	0.15	-0.17	0.22	-0.03
218907_s_at	0.15	-0.13	-0.41	0.16	0.34	0.08	0.27	0.32	0.66	-0.33	0.12	-0.8	0	0.25	0	0	-0.08	0.19	0.07	-0.05	0.11	0.92	-0.01	0.08	0.02	-0.03	0.11	-0.08	0.21	0.2	0.51	0.21	-0.39	0.17	-0.16	0.14	-0.23	0.25	0.25	0.07	0.17	0.22	0.08	-0.08	0.25	0.19	0.32	0.56	0.47
212703_at	0.49	1.17	0.02	0.75	0.01	-0.29	-0.25	0.38	0.15	0.35	-0.18	-0.47	0.01	0	0	0	0.04	-0.16	0.5	-0.11	0.39	1.1	-0.09	0.47	-0.16	0.07	-0.17	-0.48	0.03	0.09	0.24	0.34	-0.05	-0.09	0.04	-0.04	0.19	0.03	0.4	-0.06	0.05	0.16	0.39	0.16	-0.08	-0.02	0.32	-0.11	-0.11
212134_at	-0.76	0.01	-0.18	0.69	0.27	0.76	0.34	-0.01	0.25	0.85	0.06	-0.36	0	0	0	0	-0.64	-0.12	-0.16	0.09	-0.46	0.63	0.26	0.32	0.44	0.4	-0.26	-0.22	0.08	0.17	0.16	0.08	-0.12	0.14	0.15	0.27	0.02	0.48	-0.02	-0.04	0.45	0.33	-0.03	0.3	0.14	-0.26	-0.2	-0.17	0.11
209703_x_at	-0.16	-0.22	-0.87	-0.03	-0.17	-0.47	0.1	0.3	0.48	0.03	0.07	-0.75	0	0	0	0	0.3	-0.26	0.34	0.11	0.17	-0.54	-0.03	0.53	0.14	-0.09	0.33	0.11	-0.2	0.07	0.01	-0.09	-0.18	0.04	0.34	-0.02	0.29	-0.33	0.06	-0.28	-0.24	0.63	0.06	-0.17	0.04	0.24	-0.06	-0.37	-0.38
203731_s_at	-0.22	-0.15	0.26	0.64	-1	-0.53	-0.51	-0.57	-0.36	-0.04	0.1	-0.06	0	0	0	0	0.22	-0.43	0.15	-0.07	-0.13	0.14	0.13	-0.08	-0.3	0.35	0.36	-0.06	0.11	0.04	0.24	0.21	-0.1	-0.12	-0.18	0.11	0	0.09	0.33	-0.2	0.32	0.22	0.06	0.03	-0.13	0.03	-0.28	0.13	-0.4
210070_s_at	0.12	-0.71	-0.68	-0.71	-0.6	-0.14	-0.51	0.11	-0.34	0.58	0.19	-0.12	0	0	0	0	-0.05	-0.62	-0.1	0.03	0.03	-0.68	-0.21	-0.1	0.03	0.24	0.02	0.11	0.17	0.27	0.07	0.22	-0.02	0.23	0.05	0.39	0.04	0.36	0.25	0.09	0.39	-0.02	-0.05	0.07	0.17	-0.08	-0.1	0.29	-0.17
213827_at	-0.61	-0.33	0.22	1.07	0.14	0	0.31	0.03	-0.19	0	0.19	0	0	0	0	0	0.35	0.09	0.12	0.13	-0.1	0.96	0.03	0.22	0.03	0.36	-0.12	-0.16	-0.14	-0.07	0.11	0.08	0.3	-0.37	-0.37	0.16	0.1	-0.17	0.18	-0.01	0.09	-0.15	-0.11	0.05	0.06	0.06	-0.18	0.27	0.32
213384_x_at	-0.35	0.24	0.13	-0.12	-0.05	0.15	-0.61	-0.03	-0.19	-0.17	0.35	-1.31	0	0	0	0	0.06	-0.06	0.08	-0.2	0.07	-0.09	-0.07	0.01	0.43	0.11	-0.21	-0.55	-0.06	0	-0.06	-0.14	-0.09	0.22	-0.08	-0.82	-0.24	-0.08	-0.11	-0.13	-0.61	0.16	-0.24	-0.5	-0.09	-0.12	-0.45	-0.39	-0.11
213829_x_at	-0.44	-0.22	-0.27	0.04	-0.02	-0.15	-0.69	-0.22	-0.24	0.41	-0.16	-0.09	0	0	0	0	-0.49	0.03	-0.07	0.22	0.09	0.1	0.47	-0.18	-0.5	0.03	0.16	-0.68	-0.06	0.21	-0.19	0	-0.1	0.05	-0.28	0.38	0.1	-0.06	0.1	0.09	0.34	0.12	0.28	-0.16	0.3	0	0.33	0.24	0.26
206092_x_at	0.09	-0.24	-0.21	-0.03	0.88	0.58	0.57	-0.2	-0.35	-0.01	0.14	-0.16	0	0	0	0	0.16	-0.08	0.06	0.15	0.35	-0.2	0.49	0.19	0.3	-0.02	-0.16	-0.26	-0.38	-0.1	0.38	0.07	-0.34	0.02	0.13	0.33	0.04	0.05	-0.14	-0.34	-0.15	0.14	0.06	0.16	-0.25	0.3	-0.13	-0.29	-0.03
222304_x_at	0.94	-0.24	0.45	0.78	-0.1	0.31	0.28	0.1	0.62	-0.58	0.15	0.38	0	0	0	0	-0.35	0.06	0.14	0.07	0.48	-1.15	0.28	-0.09	-0.16	0.22	-0.57	0.17	0.12	0.29	0.03	-0.3	0.04	0.12	0.06	0.14	-0.05	0.01	-0.45	0.1	0.01	0.2	0.19	-0.02	0.29	0.41	0	0.07	0.25
217322_x_at	0.02	-0.46	-0.15	-0.06	0.41	0.8	0.68	-0.32	0.28	-0.23	-0.25	-0.88	0.1	0	0	0	-0.16	-0.15	-0.14	-0.13	0.11	-0.16	-0.36	-0.04	-0.13	-0.49	-0.11	-0.36	-0.28	-0.01	-0.39	0.26	0.06	-0.08	0.13	-0.08	-0.26	-0.13	-0.14	-0.41	-0.09	-0.06	0.09	-0.11	-0.16	-0.49	0.15	0.09	-0.11
208141_s_at	0.06	-0.04	-0.13	-0.28	-0.39	0.28	0.41	0.01	-0.25	-0.52	-0.18	-0.26	0	0	0	0	-0.4	0.1	-0.18	-0.03	-0.31	0.1	-0.32	-0.16	0.36	0.02	-0.32	-0.09	0.11	0.32	0.3	0.05	0.14	0.06	0.54	-0.02	-0.1	0.18	0.24	-0.17	0.24	0.23	0.17	-0.04	0.12	0.17	0.07	0.36	0.37
214316_x_at	0.24	0.18	0.19	0.6	-0.06	0.12	0.23	0.18	0.03	-0.28	-0.26	-0.01	0.09	-0.09	-0.09	-0.09	-0.14	0.35	0.04	-0.21	0.15	0.8	-0.02	-0.1	-0.45	0.03	-0.42	-0.07	-0.48	-0.03	-0.46	-0.08	0.01	0.22	-0.02	0.18	0	0.27	-0.08	0.01	-0.03	0.37	0.2	0.32	0.24	0.05	0.27	0.51	0.47
208730_x_at	0.32	-0.04	-0.4	-0.19	-0.07	0.31	-0.05	-0.39	0.58	-0.14	0.03	-0.13	-0.13	0.13	-0.12	-0.13	-0.02	0.2	0.04	-0.11	0.11	-0.13	0.09	-0.17	-0.02	-0.14	-0.08	-0.51	-0.3	0.06	0.1	0.05	-0.07	-0.28	-0.44	0.01	0.34	-0.17	0.17	-0.4	-0.15	0.16	-0.25	0.12	0.03	0.27	0.24	-0.09	-0.32
212516_at	-0.01	-0.28	0.12	-0.32	0.04	0.43	0.5	-0.05	-0.02	-0.47	-0.36	1.09	0	0	0	0	0.18	0.16	0.05	0.01	0.33	-0.72	0.17	0.52	-0.41	0.21	0.14	0.31	-0.13	0.53	-0.04	0.12	-0.08	0.23	-0.1	0.31	0.26	0.38	0.4	-0.2	0.12	0.37	0.23	0.17	0.02	0.03	0.16	0.35	-0.28
219398_at	0.15	0.31	0.17	0.1	-0.32	-0.42	0.19	0.23	0.12	-0.09	0.18	0.1	0	0	0	0	0.02	-0.16	-0.01	-0.11	0.13	-0.74	-0.19	-0.06	0.12	0.3	-0.23	-0.09	0.19	0	0.22	0.03	-0.36	-0.08	-0.56	0.11	0.31	0.03	-0.15	0.15	-0.17	-0.14	0.2	0.38	0.09	-0.19	-0.3	0.1	0.14
214333_x_at	-0.05	-0.3	-0.69	-1.7	0.6	-0.04	0.74	0.18	0.46	-0.52	0.06	0	-0.32	0.12	-0.36	0.13	0.12	0.15	-0.44	0.03	0.44	-0.3	-0.18	0.26	-0.19	-0.55	-0.35	0.02	-0.05	-0.12	0.04	0.02	-0.18	-0.07	-0.19	0.22	0.41	0.01	-0.49	-0.04	-0.21	0.11	-0.23	-0.21	-0.16	-0.14	-0.11	0.11	-0.13
213437_at	-0.02	-0.14	0	0	0.73	-0.26	-0.11	0.2	-0.05	-0.94	0.16	0	0	0.54	0.26	0.35	0	-0.3	-0.12	-0.22	-0.14	0.33	0	0.1	-0.51	0.15	0.13	0.18	0.07	0.33	0	0.13	-0.15	-0.04	-0.06	-0.03	-0.13	0.12	-0.15	-0.23	0.21	0.33	0.13	0.1	-0.01	-0.15	0.19	0.4	0.17
203490_at	0.68	0	0.54	0.01	-0.04	-0.38	-0.2	0.47	0.02	-0.74	0.25	-0.92	-0.09	0.23	0.03	0.33	-0.36	0.52	0.28	-0.04	0.53	-0.16	-0.45	-0.24	0.05	-0.27	-0.46	0.17	-0.21	0.38	0.06	0.38	0.09	-0.11	-0.53	0.12	-0.28	-0.35	-0.13	0.17	0.24	0.34	0.04	0.16	-0.02	-0.06	-0.36	0.12	0.12
219150_s_at	1.31	0.76	0.24	-0.38	0.04	-0.34	0	-0.04	-0.08	-0.6	0.12	-1.66	0	0.01	0	0	-0.17	0.88	0.37	0.24	0.12	0	0.8	0.15	0.22	0.05	0.09	-0.09	0.23	-0.06	0.06	-0.12	-0.04	-0.18	0.14	0.07	0.08	-0.1	-0.35	0.24	-0.22	0.24	-0.12	0.17	-0.16	-0.28	-0.14	-0.08	0.37
215592_at	-0.11	-0.14	0	0	0.3	0.65	0.12	0.61	0.28	1.58	-0.05	0	0	0	0	0	0	0	0	-0.05	-0.2	0	0	0	-0.19	-0.16	-0.23	0.16	-0.04	0.11	-0.22	0.2	-0.01	0.45	-0.19	0.11	-0.24	-0.16	-0.43	-0.43	-0.19	0.14	0.22	-0.3	0.18	0.12	-0.05	-0.4	0.06
216407_at	0.28	0.38	0.06	0.3	0.06	0.61	0.14	0.14	-0.33	-0.41	0	-0.13	0	0	0	0	-0.34	1.04	0.07	-0.11	-0.04	0.6	0.17	-0.14	-0.04	-0.16	-0.14	0.12	0.57	-0.17	-0.11	-0.33	0.16	-0.44	0	0.18	-0.47	-0.19	-0.21	-0.31	-0.05	-0.36	-0.19	-0.25	-0.17	-0.19	-0.03	-0.12	-0.12
206411_s_at	-0.05	0.54	0.36	1.55	0.09	-0.01	-0.04	0.09	0.45	-0.48	0.25	0.72	0	0	0	0	0.18	0.2	0.25	-0.05	0.11	-0.04	-0.19	-0.04	0.21	-0.08	0.13	-0.2	0.13	0.53	0.19	0.13	0.18	0.16	0.49	0.01	0.48	0.3	0.28	0.02	-0.02	0.2	0.3	0.52	0.03	-0.17	-0.01	0.16	-0.05
211180_x_at	0.24	-0.14	0.32	0.09	0.43	0.82	0.52	0.33	0.14	-0.35	-0.04	0	0	0	0	0	-0.12	0.14	-0.18	0.15	0.81	0.52	0.64	-0.2	-0.14	0.23	0	0.04	-0.09	0.12	0.33	0.24	0.03	-0.02	-0.24	-0.04	0.08	0.09	-0.11	0.09	-0.05	0.02	0.17	0.23	0.18	0.42	0.35	0.08	-0.09
221248_s_at	0	0	0	0	0.41	0.75	0.74	0.23	-0.02	-0.16	0.08	0	0	0.63	0	0.52	-0.25	0.05	-0.02	-0.12	0.16	0.33	-0.11	-0.19	0	-0.06	-0.4	-0.01	0.13	-0.18	0.08	-0.02	0.06	-0.54	0.37	0.12	-0.18	-0.03	0.11	0.28	-0.05	0.21	-0.16	0.28	-0.02	0.14	0.45	0.13	-0.46
202383_at	0.07	0.2	0	0.32	-0.11	0.3	-0.95	-0.18	-0.29	0.16	0.03	-0.13	0.12	-0.04	-0.03	-0.38	-0.09	-0.2	-0.03	-0.24	0.09	-0.14	0.04	-0.13	0.26	-0.01	-0.73	-0.36	-0.24	-0.12	-0.4	-0.02	-0.15	-0.47	0.05	0.03	-0.23	0.12	-0.38	-0.18	-0.28	0.06	-0.3	-0.21	-0.68	-0.33	-0.05	0.05	-0.35
218255_s_at	0.04	-0.36	-0.41	-0.86	-0.04	0.01	0.39	-0.26	0.1	0.2	0.07	0.06	0	0	0	0	-0.19	-0.2	-0.04	-0.01	-0.1	-0.29	-0.25	-0.41	-0.46	-0.6	-0.14	-0.45	-0.6	0.11	-0.29	0.07	-0.37	0.05	-0.31	-0.03	-0.11	-0.4	-0.14	-0.15	-0.14	0.22	-0.09	0.3	-0.11	0.05	-0.1	-0.04	0.01
213323_s_at	-0.01	0.29	0.08	0.52	0.07	0.36	0.66	0.64	0.31	0.12	0.04	-0.14	0.09	0	0	0	-0.37	0.3	-0.03	-0.19	0.06	0.48	-0.29	-0.08	0.03	0.01	-0.4	-0.04	-0.39	0.14	0	0.2	0.12	-0.07	0.04	0.51	0.11	-0.06	0.34	-0.2	-0.08	0.24	0.4	-0.03	0.03	-0.25	0.23	0.02	0.05
219621_at	0	0	0	0	0.16	0.4	-0.3	0.32	-0.16	-0.06	0.02	0	0.19	0	0	0	-0.14	0.2	-0.38	-0.13	-0.25	0.22	0.03	-0.29	-0.05	0.26	-0.01	-0.32	0.1	0.19	-0.09	-0.16	-0.16	0.08	0	0.12	0.32	-0.09	0.18	-0.17	0.38	-0.13	0.11	0.38	0.11	-0.05	-0.54	0.46	0.13
203444_s_at	0	0	0	0	-0.26	0.06	0.06	0.18	-0.05	0	0.03	0	0.04	0	0	0	0	0	0	-0.22	-0.23	0	0	0.22	0.15	-0.23	-0.13	0.1	-0.02	-0.1	0.02	0	0.02	-0.22	0.02	0	0.04	-0.1	0.1	0.09	-0.01	0.08	0	0.01	0.25	0.16	0.01	0.25	0.22
202624_s_at	0.37	-0.11	-0.18	-0.19	-0.42	0.3	-0.63	0.15	0.31	-0.09	0.06	1.42	0	0	0	0	0.47	-0.01	-0.21	0.02	-0.3	-0.35	0.3	-0.12	-0.43	0.1	-0.26	-0.71	-0.67	-0.09	-0.47	0.01	-0.21	0.15	0.12	-0.13	-0.01	-0.19	-0.03	-0.24	-0.42	0.05	-0.01	0.09	0.12	0.02	-0.22	-0.02	-0.62
204877_s_at	-0.41	0.17	0.66	0.23	0	0	0.11	0.08	0.47	0.16	0.33	0.07	0	0	0	0	-0.13	-0.29	-0.03	-0.16	-0.12	-0.13	0.03	-0.18	0.27	0.1	0.21	-0.12	-0.28	0.06	0.27	0.06	-0.02	0.14	-0.01	0.03	0.17	-0.1	-0.12	-0.27	0.06	-0.03	0	-0.08	-0.11	-0.02	-0.2	0.05	-0.19
210973_s_at	0.28	0.77	0.59	0.8	-0.35	-0.02	-0.39	-0.02	0.08	-0.25	-0.16	-0.36	0	0	0	0	-0.34	-0.04	0.03	-0.06	0.13	-1.05	-0.6	-0.24	0.06	-0.02	0.41	0.16	-0.13	0.05	-0.03	0.06	0.13	0.14	-0.21	0.12	0.16	-0.06	-0.04	-0.01	0.04	0.21	0.1	0.34	-0.08	0.09	-0.16	-0.07	0.09
204843_s_at	0.03	0.36	0.15	0.69	0.13	-0.2	0.42	0.04	0.16	0.07	-0.02	0.44	-0.01	-0.01	-0.01	-0.01	0.25	-0.19	-0.12	-0.03	0.37	-0.01	-0.12	-0.56	-0.3	0.07	-0.16	-0.01	-0.31	0.25	-0.08	0.05	0.21	0.17	-0.34	-0.04	-0.3	0.07	0.21	-0.23	0.07	-0.01	0.12	0.01	0.06	-0.04	0.04	0.27	0.18
209643_s_at	-0.01	0.04	0.11	0.26	0.15	-0.04	-0.08	0.33	0.6	0.19	-0.19	0.3	0	0	0	0	-0.16	-0.04	0.07	-0.06	0.31	-0.36	-0.2	0.27	-0.02	0.37	0.04	0.12	-0.04	0.54	-0.14	0.08	-0.03	0.36	-0.24	-0.02	-0.16	0.09	-0.12	0.25	-0.24	0.13	-0.16	-0.15	-0.2	-0.05	-0.32	0.24	0.28
202247_s_at	0.46	0.44	0.13	0.47	-0.24	0.02	-0.18	-0.52	0.32	0.3	0.16	-0.03	0.78	1	0.33	0.99	-0.15	-0.15	-0.15	-0.28	-0.4	-0.58	-0.19	-0.06	0.23	0.13	-0.02	0.01	0.12	-0.23	0.08	-0.26	-0.08	0.24	0.47	0.43	-0.04	0.31	-0.16	-0.1	0.05	-0.33	-0.24	0.15	-0.01	-0.49	-0.15	-0.16	-0.32
217847_s_at	-0.28	0	0.05	0.45	0	0.31	0.02	0.51	0.65	0.17	0.12	0	0.33	0.06	0.07	0.26	0	-0.04	0	-0.25	0.14	0.19	0	-0.21	-0.08	-0.34	0.01	0	-0.26	0.03	0.09	0.23	0.3	0.27	-0.14	0.04	-0.21	-0.1	-0.04	0.16	0.07	-0.4	-0.22	-0.39	0.14	-0.25	0.08	0.09	-0.01
216180_s_at	0.32	0.85	0.73	0.39	0.15	-0.22	-0.43	-0.1	0	0.07	-0.01	0	0.47	0.28	0	0	0.06	0.15	0.18	0.08	0.15	1.04	0.18	0.27	0.2	0.66	0.23	0.3	0.33	-0.28	-0.19	-0.24	-0.06	-0.22	-0.31	0.49	0.19	-0.07	0.23	-0.16	0.43	-0.06	-0.22	0.08	-0.07	0.17	-0.07	0.33	0.07
210678_s_at	0.52	0.34	0.13	0.66	-0.54	-0.28	0.26	0.29	-0.48	-0.51	-0.12	0	0	0	0	0	-0.22	-0.09	-0.16	-0.04	-0.24	-0.33	0.35	0.2	0.09	-0.09	-0.01	-0.02	0.44	0.44	-0.01	-0.18	-0.29	-0.15	0.14	0.23	0.23	-0.19	-0.06	0.02	-0.01	0.37	-0.01	0.26	-0.23	-0.01	0.28	0.12	0.07
208390_s_at	0.17	0.22	-0.18	0.12	-0.13	0.24	0.03	-0.17	-0.22	0.33	0.33	0.63	0	0	0	0	-0.3	0.12	-0.21	0.03	-0.37	0.2	0.24	-0.04	-0.34	0.11	0.07	0.23	-0.25	0.18	0.25	0.15	-0.03	0.1	-0.07	0.14	-0.16	-0.09	0.22	0.12	0.08	0.12	0.1	0.26	-0.14	0.1	0.08	0.26	0.47
204476_s_at	-0.34	-0.32	-0.18	0.1	-0.15	-0.36	-0.41	0.21	-0.15	-0.26	-0.08	0.5	-0.01	0.78	-0.01	-0.01	0.18	0.2	-0.11	-0.01	0.03	0.03	0.38	-0.04	-0.11	-0.1	-0.3	-0.36	-0.02	-0.03	0.16	0.1	-0.34	-0.28	-0.46	0.14	-0.01	-0.1	-0.06	-0.04	-0.04	0.32	0.14	-0.04	0.26	-0.17	0.15	-0.03	0.06
203457_at	-1.27	-0.28	-0.21	0.6	0.04	-0.41	0.46	0.19	0.4	-1.29	-0.18	0.3	0	0	0	0	-0.32	-0.48	-0.18	-0.14	-0.04	-0.16	0.48	-0.32	-0.16	-0.43	-0.41	-0.24	0.18	-0.09	-0.51	-0.08	-0.25	0.14	0.36	-0.28	0.03	-0.05	-0.31	0.38	-0.57	-0.13	0.08	-0.14	0.25	0.04	-0.21	0.18	-0.38
206176_at	-0.22	-0.21	-0.22	0.51	0.76	0.28	-0.33	0.27	0.28	-0.56	0.13	1.31	0	0	0	0	-0.53	0.17	-0.12	-0.12	0.14	-0.68	-0.5	-0.12	-0.09	0.31	0.15	-0.39	-0.23	0.29	0.31	0.17	0.06	0.1	-0.19	-0.17	-0.1	0	0.07	0.22	-0.1	-0.06	0.12	0.04	0.13	0	0.26	0.15	-0.05
221904_at	0.05	0.27	0.1	0.64	0.04	0.11	-0.1	0.16	-0.05	-0.47	0.39	0.5	0	0	0	0	-0.07	-0.25	-0.11	-0.12	-0.38	0.09	-0.38	0.49	0.38	-0.22	-0.28	-0.12	-0.04	-0.01	0.08	-0.13	0.05	0.13	0.04	0.12	0.2	-0.07	-0.06	0.17	-0.08	0.38	0.28	0.22	0.15	0.21	0.21	0.25	0.3
203151_at	0.12	0.31	0.09	0.74	0.01	-0.12	-0.24	-0.02	0.1	-0.26	0	-0.2	0	0	0	0	-0.02	-0.12	0.02	-0.14	0.02	-0.45	-0.22	0.14	0.1	-0.18	0.33	0.29	0.11	-0.22	0.34	0.07	-0.28	0.25	0.03	0.38	0.27	0	-0.15	0.26	0.2	-0.11	-0.04	0.23	-0.4	-0.03	0.12	0.04	-0.04
203157_s_at	0.3	0.38	0.04	0.58	0.23	-0.06	-0.27	0.26	0.1	0.36	0.02	-0.91	0	0	0	0	-0.17	-0.56	-0.24	0	-0.11	0.12	0.04	0.17	-0.06	0.44	0.06	0.36	0.3	0.32	0.11	0.03	0.08	0.35	0.12	0.14	0.16	0.26	0.11	0.04	-0.02	0.19	-0.08	0.13	0.03	-0.19	0.07	-0.02	0.34
203158_s_at	0.04	0.15	0	0	0.02	-0.59	-0.2	0.37	0.32	-0.83	-0.13	0.03	0	0	0	0	-0.04	0.33	0.04	-0.04	0.06	-0.42	0	0.09	0.2	0.21	0.08	0.08	0.08	-0.08	0.17	-0.01	-0.26	0.13	-0.18	0.38	0.15	0.08	-0.11	0.06	-0.17	0.1	-0.04	-0.19	0.04	-0.14	-0.31	0.07	0.06
204991_s_at	-0.28	-0.28	0	0	0.16	-0.16	0.56	-0.69	-0.8	0	-0.12	0	0.22	0	0	0	0	0.06	-0.16	-0.11	0.22	-0.1	-0.05	0.23	-0.2	0.09	0.2	0.38	0.68	0.43	0.38	0.08	0.39	-0.01	0.23	0.1	-0.3	0.33	0.23	-0.33	0.12	0.37	-0.08	-0.04	0.06	0.17	-0.11	0.08	0.38
216880_at	-0.61	-0.09	-0.16	-0.01	0.05	0.04	-0.22	-0.55	-0.04	0.23	0.05	0	0	0	0	0	0	-1.06	-0.5	-0.02	-0.22	-0.47	-0.23	-0.05	-0.02	0.09	0.22	0.08	0.19	0.12	0.1	0.13	0.13	0.07	0.12	0.16	-0.09	0.4	0.47	0.11	0.37	0.18	-0.29	-0.08	-0.13	0.1	0.1	0.27	-0.43
205355_at	-0.02	0.11	0	0	0.51	0.55	-0.24	-0.17	-0.62	-0.41	0.18	0	0	0	0	0	0	-0.04	-0.12	-0.02	0.03	-0.25	-0.12	-0.26	0	0.27	-0.28	0.39	0.06	0.21	-0.35	0.06	-0.04	0	-0.34	0.39	-0.22	0.08	-0.14	0.08	0.12	0.48	-0.12	0.09	-0.12	0.18	-0.14	-0.05	0.08
214044_at	0	0	0	0	-0.59	-0.72	-0.28	0.42	0.14	0	0.02	0	0	0	0	0	0	0	0	0.01	-0.12	-0.03	-0.01	-0.07	0.05	0.08	-0.54	0.08	-0.26	-0.02	0.07	-0.36	-0.2	-0.01	-0.64	-0.01	0.15	0.17	-0.29	0.15	-0.25	-0.07	-0.2	0.24	0.27	-0.09	0.1	0.2	0.44
217347_at	0.04	-0.11	0.14	0.69	-0.3	-0.35	0.37	0.22	0.15	-0.3	0.48	-0.09	0	0	0	0	-0.06	0.06	0.39	-0.16	0.02	0.12	-0.01	0.32	-0.24	-0.5	0.3	-0.08	0.18	0.19	-0.45	-0.15	-0.21	0.08	0.01	-0.07	0.06	-0.1	-0.06	0.13	-0.04	-0.1	-0.28	-0.07	-0.1	-0.42	0.09	0.04	-0.1
205142_x_at	0.04	-0.22	-0.3	-0.38	-0.21	-0.14	0.09	-0.05	-0.3	-0.06	-0.12	0.2	0	0	0.09	0	-0.02	-0.53	-0.14	0.09	-0.26	-0.22	0.26	-0.1	-0.25	-0.23	-0.1	-0.53	0.15	-0.08	0.03	0	-0.2	0	-0.06	0.21	0.02	0.02	-0.32	-0.37	-0.36	0.14	-0.31	-0.26	-0.52	-0.61	-0.13	-0.13	0.32
222333_at	-0.01	0.08	-0.11	0.26	-0.45	-0.15	-0.41	0.48	-0.16	0.1	0.11	0.33	0	0	0	0	-0.02	-0.09	0.08	-0.02	0.11	-0.13	0.34	0.76	0.4	0.38	0.13	-0.23	0.4	0.39	0.18	0.05	0.07	-0.06	0.18	0.04	0.4	0.22	-0.02	0.14	0.07	-0.25	-0.15	-0.13	-0.46	-0.12	-0.34	0.23	-0.37
214779_s_at	-0.24	-0.63	-0.02	0.14	0.13	0.36	-0.38	0.2	-0.23	-0.57	0.13	0.2	0	0	0	0	-0.06	0.53	0.43	-0.16	-0.14	-0.04	-0.18	-0.16	-0.09	0.16	0.16	-0.11	-0.24	0.11	-0.27	0.1	-0.25	0.07	-0.52	-0.02	-0.02	-0.06	-0.22	0.13	-0.21	0.23	0.01	0.08	0.06	-0.34	-0.1	0.16	-0.26
218444_at	-0.39	-0.01	0.43	0	0.11	-0.26	-0.17	0.43	-0.16	1.64	-0.04	0	0	0	0	0.12	0.01	-0.56	-0.17	-0.08	-0.39	-0.48	-0.21	0.21	0.06	0.1	-0.23	-0.2	0.29	0.01	-0.2	0.09	0	0.28	-0.23	-0.02	0.17	-0.09	-0.26	-0.16	-0.26	-0.1	-0.19	-0.16	-0.06	0.08	0.28	-0.21	-0.36
205662_at	-0.68	-0.72	0.6	1.34	0.16	0.06	-0.02	-0.01	0.05	1.17	0.17	-0.45	0	0	0	0.17	-0.69	0.28	0.14	-0.06	0.42	0.12	0.44	0.27	0.13	0.02	0.35	0.3	0.47	0.17	0.12	0.16	0.07	-0.1	-0.53	0.28	0.14	0.07	-0.28	0.11	0.08	0.11	-0.3	-0.01	0.08	-0.24	-0.13	0.41	0.04
217511_at	0.01	0.08	0.07	0.54	0.2	-0.48	-0.07	0.49	-0.08	0.3	0.11	0.64	0	0	0	0	0.45	0.22	0.45	0.05	-0.42	0.06	0.14	-0.25	0.33	0.14	0.29	-0.09	0.14	-0.06	0.13	0.11	0.18	0.27	0.3	0.29	0.15	0.36	-0.18	-0.15	0.11	0.24	-0.07	0.11	0.02	-0.11	0.06	0	-0.3
218965_s_at	0.29	0.28	0.15	0.2	-0.31	-0.59	-0.21	0.36	0.17	-0.32	0.13	0.3	0	0	0	0	0	0.81	0.28	0.02	-0.39	1	0.45	-0.17	-0.29	0.16	0.23	-0.18	-0.5	0.09	0.21	-0.13	0.04	-0.17	0.18	-0.36	-0.04	-0.18	0.08	0.13	0.13	0.15	0.23	0.14	0.13	0.13	0.2	0.18	0.23
205145_s_at	0.55	-0.3	-0.5	-0.42	0.14	-0.16	0.23	0.18	0.14	-0.01	0.21	-0.01	0	0.2	0.5	0	-0.29	0.12	-0.29	-0.03	-0.44	0.3	-0.02	0.48	-0.32	-0.15	-0.34	-0.42	0.15	-0.4	-0.02	-0.16	-0.21	-0.07	-0.04	0.05	-0.08	0.26	-0.2	-0.13	0.31	0.09	-0.07	-0.15	-0.03	-0.2	-0.12	-0.02	-0.57
209650_s_at	-0.05	0.35	0	0	0.14	0.19	-0.25	-0.02	-0.02	-0.04	-0.09	0	0	0	0	0	0	0.78	-0.05	0.09	0.1	0	0.34	-0.31	0.03	-0.17	-0.27	-0.76	-0.38	0.04	-0.1	0.13	-0.28	0.15	-0.44	0.39	-0.42	-0.31	-0.78	0.35	0.12	0.48	0.38	0.03	-0.38	-0.2	-0.99	-0.12	-0.25
212026_s_at	-0.26	-0.69	0	0	0.28	0.67	0.33	0.22	0.17	-0.62	0.15	0	0	0	0	0	0	0	-0.42	-0.05	0.3	0.69	0.45	0.15	0.2	0.14	-0.34	0.25	0.22	-0.03	0.09	-0.04	-0.06	0.05	-0.42	0.35	0	0.41	0.04	0.06	-0.11	0.05	0.03	0.25	-0.34	0.06	0.12	0.22	-0.22
219691_at	0	0	0	0	0.33	-0.92	0.15	0.07	-0.46	0	0.05	0	0	0.26	0	0	-0.04	0	-0.06	0.06	-0.06	0	0	0.19	0.3	0.24	0.55	0.19	-0.21	0.28	0.14	0.04	0.02	0.28	0.64	0.23	0.14	0.07	-0.08	0.08	0.13	0.25	0.15	0.04	0.47	-0.04	0.43	0.46	0.02
209438_at	0.17	0.2	0.13	0.58	0.68	0.34	-0.86	-0.24	0.24	-0.38	0.06	-0.74	0	0	0	0	-0.33	-0.1	-0.04	-0.21	0.07	-0.13	-0.2	-0.24	0.08	0.04	0.08	-0.22	0.29	-0.09	-0.09	-0.06	-0.31	-0.2	0.2	-0.05	-0.28	-0.07	-0.19	-0.34	-0.21	0.21	-0.66	-0.21	-0.24	-0.26	-0.11	-0.16	-0.07
204906_at	-0.04	-0.16	-0.24	0.29	-0.07	-0.42	0.34	0.37	0.28	-0.36	0.26	0.06	0	0	0	0	-0.05	-0.13	0.02	-0.15	0.01	0.6	0.1	0.03	0.21	0.12	0.13	-0.13	-0.2	0.14	-0.25	-0.26	-0.34	-0.29	-0.59	0.08	-0.05	0.37	0.14	-0.03	-0.18	0.18	-0.03	0.02	-0.11	0.02	-0.35	0.19	-0.3
40640_at	-0.32	-0.46	-0.36	0.03	0.09	0.2	0.2	-0.33	0.01	0	-0.12	-0.22	0	0	0	0	0.08	-0.23	-0.12	0.11	-0.12	-0.09	-0.18	0.5	-0.11	0.21	-0.15	-0.1	-0.21	0.08	-0.15	0.2	0.03	-0.05	-0.08	-0.65	-0.16	-0.04	-0.25	-0.1	-0.1	0.31	0.04	-0.26	-0.23	-0.19	0.16	-0.31	-0.12
215429_s_at	-0.11	0	-0.11	0	0	0.22	0	-0.23	0	0	-0.11	0	0.16	0	0	0	0.25	0	0	-0.02	-0.06	0	0	-0.35	-0.35	-0.17	0.02	-0.18	-0.14	-0.34	-0.09	0.09	-0.21	-0.14	-0.26	-0.36	0.02	-0.28	-0.09	-0.14	-0.27	0.07	-0.26	-0.04	-0.1	-0.2	-0.02	0.03	-0.03
205531_s_at	0.38	0.81	0	0	0.07	-0.38	0.17	0.42	0.51	-1.04	-0.11	-0.8	0	0	0.38	0	0.09	-0.21	0.13	-0.19	-0.1	-1.8	0.09	-0.06	0.23	-0.07	-0.18	-0.31	-0.14	0.07	0.1	0.33	-0.11	0.16	0.18	0.19	0.36	0.22	-0.04	-0.17	0.29	0.17	0.05	-0.26	-0.05	0.26	0.16	0.09	0.58
200974_at	-0.06	0.35	0.24	1.15	-0.06	-0.17	0.01	0.07	0.81	-0.41	0.09	0.64	0	0	0	0	0.08	0.27	0.09	-0.21	0.32	-0.22	-0.31	0.19	-0.08	0.19	-0.01	-0.17	-0.22	0.26	-0.06	0.07	-0.21	-0.08	-0.17	-0.2	0.09	-0.03	-0.09	-0.23	0.17	-0.07	-0.08	-0.16	-0.22	-0.3	-0.48	0.29	-0.08
209399_at	-0.04	0.46	-0.04	0.44	0.3	-0.03	0.05	0.45	0.19	-0.12	0.06	1.51	0	0	0	0	-0.11	-0.25	0.04	-0.14	-0.27	0.32	-0.08	0.3	0.17	0.3	0.5	0.15	0.58	0.14	0.28	0.37	0.22	0.21	-0.02	0.24	-0.13	0.01	-0.12	-0.15	0.31	0.48	-0.01	0.22	0.17	0.21	0.1	-0.06	-0.16
219223_at	-0.02	-0.27	-0.25	-0.47	0.16	0	-0.5	-0.19	-0.57	-0.33	-0.22	0.22	0	0	0	0	-0.3	-0.11	0.02	-0.03	0.14	0.04	-0.29	0.07	-0.26	0.27	0.12	-0.16	0.1	-0.06	0.04	0.43	-0.1	-0.01	-0.35	0.01	0.04	0.17	-0.09	-0.25	-0.3	0.44	0.28	0.01	0.15	0.24	0.24	0.18	0.27
205313_at	0	0.48	-0.39	0.33	0.28	0.17	-0.29	0.13	-0.52	0.17	-0.04	0.03	0	0	0	0	-0.59	-0.37	-0.15	-0.02	-0.11	0.45	-0.2	0.1	-0.05	0.01	0.45	0.56	0.2	0.17	0.49	0.39	-0.16	-0.09	0.18	0.17	-0.04	0.46	0.02	0.06	0.22	0.09	-0.28	0.23	0.09	0	-0.19	0.38	0.12
210822_at	-1.09	-0.53	0.16	0.58	-0.08	-0.59	0.19	0.26	-0.18	0.6	0.12	0	0	0	0.19	0	0	-0.14	0.06	0.11	0.68	-0.71	-0.06	-0.04	-0.39	0.27	-0.38	-0.01	0.24	0.2	0	0.31	0.1	-0.36	0.06	0.23	0.01	-0.16	0.15	0.01	0.22	0.12	-0.05	0.02	-0.45	-0.53	-0.1	0.01	-0.33
217609_at	-0.22	0.33	0.35	0.51	-0.05	-0.8	-0.12	0	0	-0.35	0.09	0.64	0	0	0	0	-0.16	-0.2	-0.06	-0.02	0.37	0.42	0.17	-0.3	-0.19	0.34	-0.13	0.19	0.09	0.26	-0.05	0.16	-0.01	0	0.01	0.25	0.07	0.4	-0.17	-0.19	0.07	0.14	-0.12	0.06	-0.01	-0.14	-0.1	0.36	0.13
205955_at	-0.42	-0.28	-0.91	-0.33	-0.71	-0.46	-0.88	-0.53	-0.76	-0.6	0.16	0.1	0.22	0.19	0	0	-0.04	0.45	0.04	-0.2	0.08	1.27	1.26	0.26	-0.38	0.14	0.13	0.03	-0.54	0.09	-0.04	-0.19	-0.08	-0.21	0.43	0.44	0.25	0.09	0.42	0.15	0.26	-0.14	0	0.16	-0.14	-0.02	-0.04	0.15	0.47
208707_at	0.17	0.45	0.19	0.78	-0.13	-0.27	-0.01	0.08	-0.14	0.22	0.06	0.68	-0.01	0.32	0.51	0.07	0.41	-0.12	-0.03	-0.03	0.58	0.12	0.26	0.06	0	0.23	0.3	-0.25	0.05	0	0.01	0.14	-0.04	0.35	0.12	0.33	0.01	-0.02	0.1	-0.08	-0.09	0.1	0.04	0.14	0.02	-0.14	-0.11	-0.02	-0.13
204995_at	-0.4	-0.59	0	0.56	0.17	-0.58	0.7	0	-0.19	-0.39	0.11	0	0	0.09	0	0	0.16	0	0	-0.15	-0.3	0.19	-0.03	0.02	-0.28	0	0.21	0.41	0.34	0.04	0.01	0.04	-0.24	-0.22	-0.12	0.07	0.42	0.23	0.25	-0.06	0.04	0.27	0.11	0.22	0.11	-0.05	0.08	0.07	0.31
217619_x_at	0.76	1.2	1.29	1.78	0.06	-0.3	-0.76	-0.13	-0.27	0.64	0.09	0.14	0	0	0	0	-0.49	-0.53	-0.19	0.06	-0.08	0.32	0.34	-0.28	0.06	-0.02	-0.08	-0.17	0.28	-0.06	-0.32	-0.16	-0.21	-0.19	-0.24	0.21	-0.11	-0.45	0.39	0	0.06	0.02	-0.06	-0.21	-0.67	-0.1	-0.35	0.38	0.05
211241_at	-0.06	0.44	0.57	1.51	-0.17	0.06	-0.24	-0.1	0.01	-0.94	-0.17	-0.06	0	0	0	0	-0.09	0.3	0.27	-0.12	-0.26	0.5	0.22	-0.12	-0.5	-0.05	0.08	-0.2	-0.16	-0.07	-0.39	-0.08	0.04	0.08	0.31	0.22	-0.24	-0.12	-0.08	-0.34	-0.25	0.21	0.07	0.14	-0.2	0.09	0.15	0.04	0.38
209370_s_at	0.52	-0.76	0.45	0.72	-0.78	-0.32	0.16	0.61	0.03	0.52	-0.04	-0.58	0	0	0	0	0.3	0.18	0.15	0	0.38	0.1	0.3	-0.26	-0.3	0.56	0.14	-0.15	-0.11	-0.16	-0.25	0.05	-0.11	-0.29	-0.05	0.61	-0.16	0.27	-0.45	0.26	0.34	0	-0.2	0.08	-0.34	-0.19	-0.24	0.03	0.13
214148_at	0.22	0.22	0.15	0.47	-0.14	0.62	-0.24	0.46	0.26	0.03	0.12	-0.23	0	0	0	0	-0.39	-0.49	-0.19	-0.08	-0.33	0.09	0.42	-0.82	0.29	-0.36	-0.45	-0.38	-0.2	0.07	-0.09	-0.14	-0.1	-0.27	0	-0.21	0.05	0.46	-0.6	0.2	0.27	-0.28	-0.25	-0.09	-0.45	0.02	-0.24	0.26	0.17
213560_at	0.69	-0.71	0.14	0.25	-0.22	0.22	0.31	0.16	0	-0.45	0.03	-1	0	0	0	0	-0.16	0.24	0.16	-0.26	-0.03	-0.63	1.13	0.06	-0.41	-0.11	-0.27	-0.15	-0.33	-0.09	-0.26	0.23	0.05	-0.13	-0.4	-0.11	-0.15	-0.21	-0.37	-0.34	-0.59	0.36	-0.24	0.22	-0.04	0	-0.12	0.12	0.05
201382_at	0.56	-0.25	-0.15	0.48	-0.52	-0.23	0.04	-0.24	-0.4	0.38	0.05	0.12	0	0	0.12	0	-0.04	0.11	-0.21	-0.2	-0.04	-1.29	-0.21	-0.03	0.19	0.2	-0.25	-0.58	0.29	-0.07	-0.15	-0.14	-0.31	-0.66	-0.47	0.27	0.29	-0.12	-0.59	-0.68	-0.15	0.26	0.31	-0.23	0.22	-0.18	0.08	0.08	-0.27
217313_at	0.06	-0.39	-0.04	-0.28	-0.37	-0.31	-0.19	0.92	0.22	0.12	-0.05	0.14	0	0	0.07	0	0.02	0.05	-0.14	-0.06	0.57	-0.17	-0.14	-0.52	-0.29	0.12	-0.18	-0.3	0.21	0.12	-0.01	-0.21	-0.25	-0.24	-0.13	-0.07	-0.2	-0.21	-0.46	-0.41	-0.25	-0.4	-0.13	-0.2	-0.2	-0.55	-0.2	-0.24	-0.41
216282_x_at	0.81	0.48	-0.02	0.63	-0.17	-0.14	0.23	0.29	-0.08	-0.01	0.18	-0.1	-0.01	-0.01	0.54	-0.01	0.13	-0.28	-0.19	0.06	-1.01	0.3	0.28	0.06	-0.06	-0.02	-0.34	-0.01	0.27	0.14	-0.26	-0.46	-0.07	-0.2	-0.78	0.4	-0.61	-0.06	-0.13	-0.17	-0.56	-0.11	-0.06	0.08	-0.19	-0.05	0.15	-0.3	-0.61
205166_at	0.81	0.6	0.32	0.32	-0.25	0.15	-0.98	-0.15	-0.66	-0.23	-0.03	-0.33	0	0	0	0	-0.28	-0.45	-0.16	-0.08	-0.57	-0.36	-0.21	-0.03	-0.12	-0.17	-0.05	-0.22	-0.12	0.14	0.25	-0.07	-0.04	0.4	0.2	0.49	0.29	0.31	0.09	-0.28	0.24	0.4	0.12	-0.2	0.04	0.12	0.02	0.22	-0.16
219305_x_at	-0.59	-0.18	-0.34	0.29	-0.12	-0.17	0.3	0.1	0.28	0.03	0.06	-0.16	0	0	0	0	-0.09	-0.02	-0.13	0.01	-0.18	-0.36	-0.1	0	0.06	-0.18	0	-0.08	0.24	-0.02	0.21	-0.34	0.03	-0.03	-0.36	0.34	0.09	0.17	-0.03	-0.18	0.32	0.3	0.36	0	0	0.27	-0.19	0.24	0.24
220725_x_at	-0.14	0.13	-0.04	0.51	-0.07	0.12	0.05	0.19	-0.06	-0.32	0.15	0.14	-0.06	-0.06	0.06	-0.06	-0.19	0.37	-0.11	0.03	0.12	-0.39	-0.01	0.16	0.05	0.02	-0.53	-0.12	-0.24	0.33	-0.24	-0.22	0.14	0.15	0.19	0.4	-0.42	0.16	-0.18	0.01	0.1	0.11	0.13	0.05	-0.09	0.03	0.05	-0.19	-0.08
207608_x_at	-0.17	0.01	-0.02	0.54	0.4	0.09	-0.1	-0.09	-0.24	-0.17	-0.2	-0.25	0	0	0	0	-0.01	0.1	-0.13	-0.21	0.22	-0.17	0.14	0.03	0	0.34	-0.04	-0.18	0.11	0.17	-0.2	-0.15	0.13	-0.27	0.14	0.28	-0.44	0.16	0.21	0.12	-0.02	0.12	-0.04	0.31	0.07	0.38	0.03	0.49	0.04
216547_at	0.18	0.03	0.11	0.29	0.16	0.07	0.01	0.2	0.33	-0.51	0.14	0.06	0.5	0.45	-0.01	-0.01	-0.14	0.14	0.12	-0.16	-0.06	0.09	-0.02	0.22	-0.34	0.33	0.18	0.33	0.38	0	-0.19	0.19	-0.06	0.17	0.34	0.07	0.27	0.22	0.18	-0.24	0.24	0.11	0.18	-0.24	-0.16	-0.38	0.1	0.29	-0.13
204294_at	-1.05	0.34	0.12	0.92	-0.01	-0.24	0	0.04	-0.13	1.12	0.17	0.03	0	0	0	0	0.12	-1.32	0.28	0.07	-0.32	-0.19	0.16	0.56	0.4	0.17	0.27	-0.03	0.46	-0.22	0	0.3	-0.26	-0.1	-0.23	0.09	0.19	0.36	0.29	-0.34	-0.07	-0.13	0	-0.15	0.04	-0.37	-0.05	0.43	0.05
215167_at	0.01	0.23	-0.27	0.29	-0.11	0.57	-0.58	-0.2	0.3	-0.2	0.06	0.52	0	0	0	0	-0.21	-0.28	-0.07	-0.09	0.23	-0.19	0.39	-0.06	-0.13	0.08	-0.11	-0.04	0.26	-0.14	-0.25	-0.11	-0.29	0.06	0.11	-0.06	0.03	0.01	-0.1	0.16	0.15	0.24	0.14	-0.06	0.12	-0.13	-0.04	0.44	0.41
209561_at	0.06	-0.6	-0.4	-0.04	0.37	0.49	0.18	0.02	0.29	-0.29	0.06	0.72	0	0	0	0	0.17	-0.02	-0.26	0.12	0.3	-0.03	0.32	-0.23	-0.6	-0.24	-0.62	-0.19	-0.05	0.21	-0.18	-0.04	-0.19	-0.26	-0.18	0.34	0.41	0.11	-0.19	0.22	0.12	-0.38	0.08	-0.22	-0.41	-0.54	-0.02	-0.21	0.35
203826_s_at	0.2	-0.18	0.41	1.17	0.53	0.52	-0.6	-0.63	-0.11	0.5	0.17	0.6	0	0	0	0	0.15	-0.24	0.28	0.03	-0.55	0.35	0.38	0.19	-0.09	-0.27	0.06	-0.33	-0.32	0.01	-0.52	-0.16	-0.29	-0.25	-0.1	0.1	-0.07	-0.15	0.02	-0.57	-0.23	-0.01	0.19	0	-0.08	-0.23	-0.15	0.22	-0.14
202991_at	-0.37	0.18	-0.17	0.97	-0.22	0.31	0.04	0.06	0.91	-0.13	0.38	1	0	0	0	0	-0.39	-0.47	-0.3	-0.09	0	0.38	0.32	0.09	0.1	0.05	-0.04	0.14	0.24	-0.15	-0.21	-0.11	-0.15	0.14	0.23	0.03	0.19	0.2	0.05	-0.07	0.3	0.07	-0.24	-0.05	-0.12	-0.23	-0.28	-0.12	-0.24
218784_s_at	-0.04	-0.24	0	0	-0.38	0.25	-0.75	-0.22	-0.03	-0.04	0.08	0	0	0	0	0	0	0	0	-0.05	-0.1	-0.14	-0.07	0.41	0.07	-0.09	0.02	0.17	0.04	0.3	-0.03	-0.37	-0.2	0.38	-0.12	-0.21	-0.4	-0.22	-0.19	-0.34	-0.15	0.06	-0.08	-0.05	-0.12	0	-0.44	-0.04	-0.06
220968_s_at	-0.31	0.09	-0.27	0.12	-1.14	-0.36	0.39	0.14	0.39	1.12	0.15	0.29	0	0	0	0	0.18	-0.4	-0.24	-0.06	0.45	-0.83	0.05	0.24	-0.2	0.1	0.03	0.05	0.23	0.43	0.23	0.01	0.23	0.07	0.41	0.03	0.17	0.08	-0.36	0.06	-0.11	-0.11	0.11	0.15	-0.33	0.5	-0.14	-0.39	-0.14
207518_at	-0.17	-0.26	0	0	0.02	0.22	0	0.08	-0.09	-0.35	-0.07	0	0	0	0	0	0	-0.2	-0.03	0.07	-0.07	0.2	0.25	0.3	-0.04	0.22	-0.01	-0.31	0.01	0.22	0.02	0.44	-0.14	0.15	0.21	0.91	-0.15	0.1	0.1	0	0.1	0.22	0.12	-0.04	0.26	-0.04	0.27	0.31	0.26
218222_x_at	-0.24	-0.33	-0.22	-0.17	-0.25	-0.05	-0.22	-0.37	-0.27	-0.39	-0.18	0.48	-0.06	-0.19	-0.19	0.19	0.13	-0.29	-0.46	-0.16	-0.38	-0.07	-0.86	-0.92	-0.82	0.06	0.24	0.3	-0.3	-0.12	0.06	-0.17	-0.21	0.08	-0.3	0.26	-0.51	0.15	-0.18	-0.23	-0.51	-0.39	0.14	-0.08	0.23	-0.49	-0.38	-0.14	-0.17
216017_s_at	-0.04	0.54	0.04	0	-0.15	-0.21	0	-0.31	-0.33	1.42	0.03	0	0	0	0	0.44	-0.43	0.27	-0.12	-0.31	-0.36	-1.26	-1.03	0.11	-0.46	0	0	-0.58	0.01	-0.01	0.18	0.28	-0.11	0	-0.24	0.28	0.42	-0.17	0.06	0.07	0.23	-0.26	-0.32	0.01	-0.07	0.01	-0.02	0.04	0.12
210132_at	-0.66	-0.55	-0.07	0.17	0.92	0.48	-0.26	0.01	0.15	-0.17	0.05	0	0	0	0	0	-0.14	-0.38	-0.19	-0.18	-0.06	-0.64	-0.98	0.2	0.52	0.87	0.13	0.21	-0.2	0.31	0.01	0.17	0.21	-0.01	0.4	0.47	-0.18	0.04	0.46	-0.56	-0.01	0.14	0.01	0.25	0.03	0.08	0.31	0.48	0.12
204993_at	0.12	0.12	0.39	0.99	0	0.24	-0.32	-0.12	-0.89	0.09	0.22	0.42	0	0	0	0	0.08	0.03	0.06	-0.1	-0.2	-0.5	-0.28	0.42	0.13	-0.01	0.15	-0.05	-0.25	0.37	0.13	0.27	-0.13	0.13	0.2	0.37	0.06	0.2	-0.32	0	0.08	-0.01	-0.05	-0.02	0.17	-0.22	-0.05	0.05	0.26
213784_at	0.12	0.18	0.02	0.47	0.35	0.49	-0.2	0	0.05	-0.22	0	-0.41	0	0	0	0	0.14	-0.13	-0.15	0.04	0.1	-0.58	-0.11	0.03	-0.36	-0.41	-0.18	-0.4	0.16	-0.1	-0.03	0.14	-0.14	-0.12	0.15	0.16	0.23	-0.12	-0.5	-0.32	-0.24	0.17	-0.26	0.04	-0.03	-0.03	-0.25	0.31	0.21
204269_at	-0.03	0.48	0.36	1.14	0.6	0.04	-0.04	-0.23	-1.06	0.12	-0.09	-0.16	0	0	0	0	0.07	0.13	0.08	-0.11	0.07	-0.57	0.09	-0.27	0.12	0.22	-0.24	0.45	-0.04	0.21	0	0.02	-0.3	-0.1	0.42	0.25	0.12	0.05	-0.04	-0.07	0.24	-0.3	-0.28	-0.31	0.02	-0.07	-0.06	-0.19	-0.29
210151_s_at	-0.57	0.28	0.01	1.72	0.23	-0.02	-0.36	-0.07	-0.09	-0.32	-0.25	0.38	0	0	0	0	-1.16	0.12	-0.13	-0.11	0.03	0.96	-0.02	-0.19	0.44	0.15	-0.04	0.15	0.25	0.11	0.14	0.25	0.01	-0.02	-0.05	0.09	-0.02	-0.04	0.05	0.07	-0.11	-0.04	0.2	-0.15	0.11	0.17	-0.52	0.15	-0.19
220730_at	-0.01	0.33	0.3	0.74	0.48	-0.04	-0.14	0.28	0.51	0.03	0.38	0.57	0.51	0.14	0.5	0	-0.26	0.23	-0.08	-0.18	0.16	-0.28	-0.33	0.06	0.38	0.11	-0.07	0.23	0.31	0.31	0.34	0.33	0.21	0.34	-0.17	-0.1	0.12	0.16	0.11	0.29	0.05	0.24	-0.01	0.06	0.26	0.08	0.08	0.42	0.17
205245_at	0	0.3	-0.12	0.28	-0.39	-0.26	-0.26	-0.27	-0.14	-0.07	0.02	0.17	0	0	0	0	-0.14	-0.08	-0.22	-0.2	0	0.28	0.26	0.34	0.23	0.14	-0.04	-0.11	0.19	0.01	-0.24	-0.11	-0.09	-0.12	0	0.5	0.42	0.24	-0.64	-0.13	0.52	0.07	0.19	0.28	-0.3	-0.02	-0.02	0.36	0.06
207346_at	-0.21	0.04	-0.01	-0.26	-0.23	-0.27	0.45	0.38	0.49	0.94	-0.02	0	0	0	0	0	0.34	-0.68	-0.45	-0.08	-0.32	-0.17	-0.26	0.12	-0.45	-0.1	0.33	0.21	0.32	0.06	0.05	0.05	0.04	0.18	0.18	-0.15	-0.33	-0.21	0.04	-0.27	-0.18	0.2	0.13	0.27	0.28	-0.35	0.4	0.16	0.39
210693_at	0	0	0	0	0.24	-0.08	0.21	0.02	0.43	0	0.04	0	0	0	0	0	0	0	0	-0.16	-0.29	0	0	-0.19	-0.25	0.18	-0.15	0.16	-0.02	0.11	-0.12	-0.03	0.48	0.07	0.23	0.48	-0.36	-0.01	0	0.42	0.28	0.02	0.33	0.4	0.12	0.22	0.08	0.29	0.2
205031_at	0.01	0.09	0	0	0.42	0.06	0.22	0.09	-0.04	-0.33	-0.04	0	0	0	0	0	0	0.62	-0.04	-0.05	0	-1.44	-0.68	-0.15	0.37	0.33	-0.17	-0.21	0.02	0.17	0.17	-0.02	0.11	0.1	-0.1	0.34	-0.2	0.1	-0.06	0.17	-0.1	-0.11	-0.03	0.06	0.01	-0.15	-0.25	0.02	-0.21
219740_at	-0.03	-0.46	0.26	-0.19	0.05	0.34	0.75	0.19	0.71	-0.06	-0.01	0	0	0	0	0	0	0	-0.09	-0.23	-0.09	-0.42	-0.2	0.32	-0.17	0	0.06	-0.06	-0.25	0.03	0.23	-0.07	-0.07	-0.17	0.02	0.04	0.25	0.1	-0.31	0.03	0.3	0.16	0.09	0.26	-0.11	0.22	-0.09	0.03	0.08
215907_at	-0.03	-0.58	-1.25	-1.05	-0.08	-0.03	0.13	-0.04	0.24	0.25	-0.31	0.47	0	0	0	0	0.08	-0.25	-0.04	-0.05	0.43	-0.64	-0.53	0.08	0.28	0.12	0.25	-0.02	0.07	0.63	-0.04	0.34	0.04	0.01	0.24	-0.03	0.42	0.26	0.1	0.14	0.29	0.38	-0.01	-0.01	-0.32	-0.04	-0.09	0.21	-0.04
220411_x_at	0.52	-0.51	-0.61	-1.19	-0.61	-0.01	-0.22	0.72	0.28	0.32	-0.16	0.52	0	0	0	0	0.09	0.74	0.18	0.09	0.46	0.66	0.37	0.27	0.28	0.1	0.1	-0.01	-0.34	0.06	0.23	0.37	0	-0.04	0.13	0.08	0.17	0.17	0.19	0.06	0.36	0.18	0	-0.05	-0.15	0.21	0.05	0.12	-0.18
216745_x_at	0.08	0.38	0.11	0.14	-0.29	-0.28	-0.7	0.45	0.04	-0.57	-0.16	-1.05	0	0	0	0	-0.12	0.16	0.08	-0.07	0.18	-0.04	0.44	0.33	0.39	0.11	-0.12	0.11	-0.07	0.19	-0.09	-0.05	0.17	0.6	0.44	-0.32	0.22	0.38	-0.13	-0.14	-0.08	0.29	0.08	0.29	0.25	0.23	0.4	0.27	-0.13
216051_x_at	0.83	-0.7	0.14	0.04	-0.87	-0.14	-0.24	-0.38	0.08	0.28	0.81	-1.19	0	0	0	0	0.02	-0.08	0.68	-0.15	0.28	-0.16	0.36	-0.21	-0.06	-0.6	-0.32	-0.07	-0.7	0.06	0.32	0.4	0.29	0.11	-0.39	-0.21	0.21	0.17	0.15	0.09	0.15	0.49	0.08	0.29	0.26	0.64	0.03	-0.28	-0.09
221155_x_at	0.16	-0.14	0.24	-0.22	-0.74	-0.45	-0.19	0.34	0.05	-0.28	0.24	-0.26	0	0	0	0	0.33	0.14	0.16	0.07	0.6	-0.13	0.26	0.09	-0.57	-0.07	-0.25	-0.49	-0.7	-0.03	-0.35	-0.36	-0.15	0.26	-0.12	-0.03	-0.07	0.02	-0.2	-0.36	-0.79	0.08	0.46	0.56	0.38	0.24	0.28	-0.56	-0.28
217622_at	-0.24	-0.04	0.4	-0.2	1.01	0.11	-0.34	-0.22	0.26	0.58	-0.09	0.35	-0.12	0.25	0.22	0.83	0.42	0.36	0.02	-0.03	-0.61	-0.06	-0.55	0.21	-0.03	-0.18	-0.64	0	-0.16	-0.04	-0.32	-0.37	-0.17	-0.2	-0.16	-0.02	-0.38	-0.16	-0.12	-0.48	-0.35	-0.11	0	-0.07	-0.05	0.25	-0.19	0.1	0.31
215200_x_at	0	0	0	0	-0.61	-0.25	-0.2	0.26	-0.81	0	-0.07	0	0.29	0	0.2	0	0.09	0.42	-0.04	0.13	-0.27	0	0.1	0.59	0.19	0.2	0.09	0.09	-0.11	0.21	0.05	-0.21	-0.25	0.09	0.52	-0.03	-0.45	-0.39	0.3	-0.28	0.13	0.17	-0.22	0.33	0.49	0.39	0.06	0.24	0.53
215583_at	-0.24	0.01	-0.01	0	-0.03	0.46	-0.24	-0.06	-0.17	-0.17	0.04	0	0	0	0	0	-0.01	0.09	-0.04	-0.13	-0.22	-1.12	-0.53	-0.24	-0.47	0.34	-0.32	0.11	0.13	0.16	-0.05	-0.02	-0.23	-0.13	-0.19	-0.05	-0.47	-0.39	0.13	-0.34	-0.32	-0.04	-0.07	0.05	0.03	0.07	0.38	0.03	0.18
208238_x_at	-0.22	-0.01	-0.07	0.03	-0.16	-0.28	0.48	0.24	0.64	-0.35	0.12	0.68	-0.13	-0.13	-0.13	0.52	0.08	0.18	-0.09	-0.02	0.22	0.38	0.13	-0.08	0	-0.46	0	-0.24	0	0.18	-0.02	0.09	-0.25	0.07	-0.27	-0.03	0.03	0.01	0.1	0.02	-0.09	-0.46	-0.12	-0.05	-0.52	-0.14	-0.14	-0.51	0.19
215387_x_at	0.14	-0.28	-0.72	-0.26	-0.34	-0.07	-0.48	0.16	-0.38	-0.54	0.26	-0.29	0	0	0	0	-0.19	0.42	0.03	-0.03	-0.24	0.64	0.22	0.09	0.01	0.38	-0.03	-0.41	0.29	0.06	-0.3	-0.31	-0.61	-0.04	0.42	-0.06	0.02	0.34	-0.13	0.2	0.32	0.1	-0.21	0.22	0.16	0.06	-0.11	0.3	-0.1
217446_x_at	-0.04	0.01	-0.19	0.63	-0.33	-0.46	0.12	0.34	0.22	-0.06	0.21	0.41	0	0	0	0	-0.18	-0.06	-0.17	-0.06	0.32	0.3	-0.31	0.09	-0.3	0.2	-0.27	-0.06	-0.16	-0.03	-0.05	-0.17	0.09	-0.02	-0.14	-0.04	0.28	0.16	-0.18	0.04	0.07	-0.18	0.08	-0.06	-0.17	-0.21	-0.1	-0.36	0.36
215383_x_at	0.14	-0.06	0.01	0.25	-0.01	-0.32	-0.12	0.5	0.01	-0.28	0.17	0.6	-0.1	-0.36	-1.02	0.23	-0.07	0.22	0	-0.05	0.06	0.3	0.47	-0.07	0	-0.27	-0.28	-0.2	-0.73	0.17	-0.25	-0.13	-0.14	-0.74	-0.99	-0.08	-0.59	-0.08	-0.15	-0.52	0.15	0.02	-0.01	0.09	-0.57	-0.15	-0.29	-0.29	0.27
222252_x_at	-0.48	-0.13	-0.1	0.01	-0.63	-0.47	0.34	0.82	-0.28	0.3	0.3	0.19	0.26	0	0	0	-0.18	-0.36	0.12	-0.17	0.07	0.14	0.62	0.28	-0.23	0.22	0.38	0.24	-0.22	0.56	0	-0.1	0.03	0.41	0.06	0.1	-0.01	0.06	0.19	-0.25	-0.02	0.06	-0.21	-0.11	0	0.11	0.17	0.16	-0.03
215373_x_at	-0.47	-0.65	-0.5	0.2	-0.18	-0.2	-0.56	-0.48	0.09	1.07	-0.12	-0.3	0	0.07	0	0	-0.47	-0.65	-0.37	-0.17	0.31	-0.3	0.36	-0.16	-0.13	-0.56	-0.06	-0.09	-0.41	-0.26	-0.03	-0.02	0.01	0.06	-0.65	0.04	0.1	0.1	-0.2	-0.14	-0.36	0.17	0.08	0.04	0.2	-0.09	-0.45	-0.15	-0.12
220905_at	-0.22	0.2	0.05	0.51	0.23	-0.17	0.12	0.68	0.3	-0.62	-0.22	0.33	0	0	0	0	0.38	-0.36	0.03	-0.09	0.16	-0.68	-0.53	-0.17	0.36	0.24	-0.02	0.15	-0.03	0.24	0.43	0.4	0	0.07	-0.03	0.2	0.24	0.24	0.01	0.1	0.4	-0.26	-0.1	0.17	-0.3	-0.48	0.17	0.08	0.29
207133_x_at	-0.4	-0.97	-0.73	0.42	-0.11	-0.8	-0.56	0.4	-0.27	0.51	-0.41	1	0.14	0.39	0	0.13	-0.09	0.02	-0.07	-0.06	-0.45	-1.36	-0.25	-0.28	-0.51	0.19	-0.01	-0.74	0.02	0.17	0.33	0.05	-0.02	0.16	0.01	-0.36	-0.44	-0.19	-0.16	-0.63	-0.37	0	-0.02	-0.27	0.04	0.11	0.09	-0.1	-0.07
215063_x_at	0.15	-0.79	-0.45	-0.63	-0.31	-0.6	-0.27	-0.38	0.08	-0.3	-0.31	-0.47	0	0	0	0.19	-0.29	-0.34	-0.15	-0.16	-0.07	0.25	-0.24	-0.11	-0.12	0.15	-0.02	-0.1	0.01	0.36	-0.42	0.16	-0.25	-0.15	0.43	0.02	0.06	0.1	-0.23	0	-0.27	0.3	-0.09	0.2	-0.38	-0.27	0.4	-0.28	0.04
215887_at	-0.82	-0.84	0.04	-1.02	-0.02	0.18	0.36	0.1	-0.09	0.01	0.1	-0.5	0	0	0	0	-0.01	-0.31	-0.19	-0.03	0.34	-0.97	-0.37	-0.1	-0.15	0.36	0.14	-0.02	-0.56	-0.02	0.07	0.17	0.16	0.14	0.19	0.05	0.05	0.11	-0.05	-0.16	0.18	0.05	0.2	-0.14	-0.16	0.17	-0.1	0.08	-0.26
217643_x_at	0.12	0.24	-0.05	-0.22	-0.33	-0.53	-0.17	0.51	-0.13	0.47	-0.11	-0.03	0	0	0	0	0.55	-0.28	0.03	-0.01	0.2	-0.25	-0.38	0.05	-0.12	-0.2	-0.26	-0.3	0.22	0.21	-0.09	0.13	0.13	0.34	0.16	0.44	-0.27	0.25	-0.18	-0.11	-0.31	0.09	0.1	0.08	-0.18	-0.4	0.11	-0.26	0.18
216459_x_at	-0.54	-0.16	0.28	0	0.63	0.02	1.25	0.92	0.61	-0.58	-0.1	-0.75	0	0	0	0	0.13	-0.17	-0.24	-0.15	-0.2	-0.44	0.25	0.15	-0.11	-0.39	0.07	-0.06	-0.54	0.34	0.11	-0.15	-0.23	0.12	-0.08	-0.12	0.26	-0.1	-0.26	0	-0.02	0.19	0.06	-0.08	-0.12	-0.01	0.11	0.17	-0.06
222094_at	-0.28	0.27	-0.02	0	0.18	0	-0.09	0.03	0.21	0.56	-0.24	-0.09	0	0	0	0	-0.27	0.39	-0.29	0.06	-0.06	-0.38	-0.25	-0.26	-0.27	-0.3	0.07	-0.33	-0.3	0.1	0.03	0.26	-0.21	0.14	0.36	0.02	-0.03	0.12	-0.02	0.03	-0.27	0.32	0.37	-0.14	-0.06	-0.07	0.2	0.14	-0.2
214682_at	0.4	0.15	0.09	0	-0.17	-0.33	0.85	-0.25	0.04	-0.41	0.08	0	0	0	0	0.06	0	0	0	-0.2	-0.34	0.16	0	0.32	0.67	0.19	-0.07	0.1	0.37	0.42	0.07	0.25	0.21	0.29	-0.03	0.32	0.16	0.25	0.24	0.12	-0.01	0.37	0.13	0.04	0.09	0.15	0.34	0.09	0.09
222145_at	0.24	-0.03	-0.36	-0.32	-0.08	-0.08	0	0	0	-0.25	0.06	0	0	0	0	0	0.2	0.24	-0.14	-0.06	-0.34	0.07	0.4	0.19	0.16	-0.07	0.14	0.31	-0.25	0.36	-0.06	-0.03	-0.2	0.18	-0.4	0.26	-0.09	-0.25	-0.18	0.05	-0.03	0.35	0.48	0.43	0.06	0.28	0.09	-0.06	0.13
215262_at	0.78	0.28	0.09	0.28	-0.13	-0.28	-0.32	0.25	-0.04	0.04	0.01	0.23	0.36	0	0	0	0.34	-0.39	-0.1	-0.03	-0.46	-0.45	0.27	0.28	0.53	-0.02	0.02	-0.24	0.1	-0.02	-0.03	-0.11	0.13	0.27	0.02	-0.2	-0.24	-0.36	0.03	0	-0.06	0.18	-0.1	-0.08	-0.03	0.16	0.01	0.13	-0.04
211221_at	0	0	0	0	-0.08	0.11	0.15	0.51	0.59	0	0.09	0	0	0	0	0	0	0	0	0.02	-0.12	0	0	0.42	0.09	0.48	0.13	0.01	0.28	0.3	0.2	0	0.26	0.25	0.42	0.04	0.25	0.26	0.19	0.29	0.1	-0.14	0	0.19	-0.3	-0.1	0.1	-0.2	-0.31
217257_at	0	0	0	0	-0.04	0.14	0.27	0.38	0.13	0.12	0	0	0	0	0	0	0	0	0	0.02	0.33	0	0	0.09	0.35	0.25	0.1	0.01	0.06	0.32	-0.07	0.15	0.24	0.32	0.5	0.2	0.37	0.13	0.08	-0.02	-0.03	0.48	0	0.02	-0.08	-0.01	-0.12	0.09	-0.45
220998_s_at	-1.6	0.4	0.18	0.39	-0.37	-0.64	0.44	0.33	-0.6	-1.12	0.14	0.74	0	0	0	0	0.45	0.64	-0.15	-0.04	0.37	-0.29	0.22	0.16	0.43	0.05	-0.14	0.17	0.28	-0.06	-0.32	-0.13	-0.03	0.52	0.04	0.18	-0.2	0.14	0	-0.08	0.29	0.39	0.1	0.29	0.04	-0.08	0.18	0.09	-0.14
204292_x_at	-0.19	-0.31	-0.11	0.1	0.47	0.18	0.35	0.64	-0.27	-0.52	-0.04	0	0	0	0	0	0.06	-0.14	-0.22	0.08	0.08	0.99	0.81	0.52	0.17	0	0.1	0.36	0.18	-0.03	0.17	-0.12	-0.07	0.03	0.32	-0.01	0.26	0.36	-0.07	0.06	0.32	-0.21	0.16	-0.17	-0.16	0.14	-0.11	-0.11	0.11
211495_x_at	0	0.52	0.68	1.8	-0.26	0.37	-0.56	-0.22	0.17	-0.35	0.13	0.45	0	0	0	0	0.15	-0.14	0.06	-0.08	0.41	-0.64	0.12	0.1	0.43	0.19	0.08	-0.13	0.38	0.06	0.19	0.05	0.34	0.13	0.5	0.61	0.19	0.27	0.39	0.17	0.1	-0.11	0.1	0.03	0.12	-0.11	0.16	0.16	0.04
204893_s_at	-0.23	0.25	-0.05	1.09	0.12	-0.1	0.94	-0.17	0.03	-0.42	0.43	1	0	0	0	0.06	-0.28	-0.07	0.12	-0.06	-0.21	-0.22	-0.22	0.1	0.12	0.08	0.55	0.13	-0.22	-0.17	0.02	-0.04	0.2	-0.35	0	0.31	0.48	0.32	0.26	0.14	0.43	0.27	0.16	0.12	-0.34	-0.13	0.18	0.27	0.19
221867_at	0.44	0.67	0.2	0	0.17	0.01	-0.91	-0.4	0.49	0.07	-0.1	0	0	0	0	0	-0.13	-0.22	0.04	-0.17	-0.09	0.85	-0.04	0.2	0.13	-0.19	0.41	-0.11	-0.24	0.27	0.38	0.36	-0.18	0.23	0.61	0.29	0.23	0.29	0.3	0.29	0.16	-0.27	-0.06	0.26	-0.33	-0.36	0.16	-0.17	-0.06
215834_x_at	0.45	0.1	-0.08	-0.71	0.27	0.37	-0.32	-0.49	0.48	0.2	-0.54	-1.14	0.12	0	0	0	-0.01	0.08	0.29	0.02	0.44	-0.39	-0.38	-0.39	-0.37	-0.28	-0.26	-0.56	0.12	-0.06	0.18	-0.06	-0.43	-0.15	0.4	0.32	0.06	0.14	-0.1	-0.29	0.22	0.27	-0.17	0.16	0.1	-0.25	0.19	0.22	0.35
211692_s_at	0.66	0.53	0.18	0.23	0.29	0.14	0.48	0.28	0.43	-0.47	-0.18	-0.42	0	0.09	0	0	0.01	0.19	0.08	-0.08	0.04	-0.51	-1.04	-0.06	0.08	0.05	-0.09	-0.28	-0.14	0.02	0.18	0.46	0.25	0.12	0.34	-0.04	-0.08	0.21	0.2	0.23	0.35	0.07	0.18	0.14	0.01	0.06	0.11	0.61	0.11
212292_at	-0.33	0.13	-0.22	0.22	0.06	0.08	0	0.23	-0.36	-0.32	-0.11	-0.26	0.39	0.12	0	0.26	0.1	-0.08	-0.02	-0.03	0.33	0.29	-0.06	-0.86	0.09	0.33	-0.07	-0.08	0.41	-0.17	-0.16	0.01	-0.24	-0.04	-0.28	-0.11	-0.35	-0.01	-0.4	-0.11	-0.34	0.09	-0.13	-0.26	-0.04	0.07	0.23	0.2	-0.37
209410_s_at	-0.15	0.1	0.03	0.45	0.35	-0.24	0.03	0.1	-0.17	-0.35	0.04	0.07	0	0	0	0	0.07	-0.21	-0.16	-0.23	-0.29	-0.14	-0.11	0.17	-0.18	0.07	0.16	-0.07	-0.09	0.12	0.13	-0.06	-0.21	0.04	0.26	0.12	0.22	0.35	-0.13	0.47	-0.01	-0.01	-0.54	-0.08	-0.08	0.02	0.05	0.08	-0.02
220892_s_at	-1.32	-0.48	-0.94	0.17	1.06	-0.08	0.64	0.26	-0.09	0.74	0.25	-1.26	0	0	0	0	-0.02	-0.13	0.24	-0.19	0.22	0.26	0.76	0.12	0	-0.15	0.11	0.12	0.06	0.23	0.03	0.06	0	0.16	0.11	0.05	-0.07	-0.11	0.14	0.13	0.01	0.14	0.21	0.16	-0.04	0.14	-0.08	0.33	-0.25
213542_at	0.5	0.14	-0.52	0.22	-0.07	-0.14	-0.44	0.38	0.18	-0.09	0.04	1.36	0.16	0	0	0	0.55	0.56	0.05	0.6	0.3	0.45	0.5	0.11	0.53	0.54	-0.02	0.26	0.3	0.1	-0.18	0.19	0.02	-0.02	0.16	0.17	-0.14	0.21	-0.16	0.08	-0.17	-0.06	0.05	-0.08	-0.18	0.04	-0.07	-0.14	0.28
215754_at	0.55	0.23	-0.24	0.77	-0.6	-0.11	-0.24	-0.18	-0.34	-0.51	0.25	0.3	0	0	0	0	-0.11	-0.08	-0.17	-0.22	-0.48	-0.74	-0.46	-0.42	0.39	-0.56	-0.35	0.25	-0.49	0.17	0.05	0	-0.05	0.06	-0.62	0.19	-0.35	0.4	-0.53	0.22	-0.18	0.09	-0.21	-0.29	0.16	0.29	0.23	0.59	0.05
213072_at	-0.25	-0.37	-0.25	-0.14	0.16	0.02	0.17	-0.12	0.21	0.14	-0.08	0.01	0	0	0	0	0.16	-0.02	0.17	0.02	0.33	-0.62	-0.15	-0.06	0.11	0.18	-0.05	-0.21	0.1	0.19	0.11	0.08	-0.24	-0.22	-0.11	0.36	-0.14	0.31	0.07	-0.08	-0.24	0.15	0.05	-0.05	0.28	-0.04	-0.09	0.28	0.24
213569_at	0	-0.44	-0.58	-0.88	-0.02	0.2	0.28	0.33	0.18	0	0.22	0	0	0	0	0	0.02	0.63	0	0.16	-0.12	-0.72	-0.36	-0.06	0.16	0.33	0.42	0.32	0.45	0.18	0.06	0.17	-0.16	0.06	0.02	0.47	-0.25	0.2	-0.21	-0.14	-0.03	-0.09	0.08	-0.2	0.02	-0.03	-0.01	-0.32	0.11
205536_at	0.42	0.78	-0.5	-0.1	0.05	0.15	-0.1	0.13	0.18	0.8	0.28	-0.07	0	0	0	0	-0.39	-0.01	-0.16	-0.36	-0.28	-0.64	-0.46	0.11	0.35	-0.22	0.21	0.34	-0.2	0.11	0.07	0.04	0.13	0.16	0.03	0.55	0.16	0.21	-0.15	0.21	-0.08	-0.03	0.16	0.31	0.12	-0.16	0.04	0.02	0.08
217635_s_at	0.21	0.1	-0.43	-0.26	0.32	0.57	0.49	0.35	-0.32	-0.14	0.21	1.04	0.17	-0.07	-0.17	-0.17	-0.42	-0.64	-0.59	-0.06	0.01	-0.33	-0.86	0.21	0.2	-0.1	-0.46	-0.04	-0.03	0	0.02	0.31	-0.06	0.09	-0.18	0.02	-0.16	-0.07	0.21	-0.39	-0.06	0.3	-0.21	0.24	0.02	0.06	-0.4	0.13	0.22
209144_s_at	-0.04	0	-0.03	0	0.35	0.27	0.37	0.5	0.42	0.51	0.1	0	0	0	0	0	0	0.16	0	0.05	-0.19	0	0	0.5	0.46	0.46	0.55	0.18	0.21	-0.2	0.07	0.26	0.04	0	0.14	0.02	-0.38	-0.49	-0.22	0.16	0.14	-0.01	-0.1	-0.09	0.29	-0.18	0.04	0	-0.07
212084_at	0.52	-0.47	-0.6	-0.39	0.74	0.08	-0.01	-0.27	0.41	0.03	0.18	-0.35	0	0.14	0	0	0.17	-0.51	0.25	-0.16	0.01	-0.33	-0.59	0.02	-0.36	-0.02	0.13	0.13	0.05	-0.15	-0.55	0	-0.07	0.05	-0.53	-0.17	-0.3	-0.12	-0.16	-0.12	0.04	0.13	-0.24	0.29	0.01	-0.15	0.2	0.17	-0.35
211513_s_at	-0.23	-0.86	0.25	0.41	0	-0.15	0.04	0.12	0.11	0.62	-0.04	-0.83	0	0.35	0.42	0	0	-0.02	-0.14	0.02	0.3	-0.07	0.11	0.24	0.07	0.03	0.56	0.3	0.09	-0.22	-0.08	-0.35	-0.07	-0.03	0.17	-0.81	-0.42	-0.27	-0.16	-0.54	-0.26	0.11	0.1	0.06	0.14	0.1	0.2	-0.28	-0.04
219769_at	0.17	-0.14	-0.17	-0.19	0.05	0.02	-0.15	-0.18	0.28	-0.41	0.12	0.44	0	0.35	0.2	0.07	-0.14	0.07	-0.09	-0.15	0.43	0.01	0.11	-0.2	-0.42	-0.72	0.18	-0.47	0.03	0.07	-0.29	0.45	-0.1	0.09	-0.38	0.11	-0.26	0.08	0.08	-0.14	-0.22	0.09	0.06	0.04	0.29	0.4	0.37	0.15	0.44
218832_x_at	-0.1	-0.17	-0.67	-0.36	-0.05	-0.05	0	-0.02	0.32	0.69	0.18	0.12	0	0.25	0	0	-0.33	0.07	-0.03	0.32	0.04	-0.89	0.1	-0.22	-0.16	-0.1	-0.17	-0.13	-0.08	0.07	0.05	0.04	-0.15	0.07	0.14	0.45	-0.19	0.03	0.1	-0.3	0.08	0.02	0	0.25	0.1	-0.14	-0.24	0.02	0.05
206659_at	-0.24	0.3	0.26	0	0.18	0.59	-0.23	0.25	-0.19	-0.07	-0.31	0.33	0.07	-0.1	0.03	-0.1	0.03	0.7	0.02	-0.09	0.1	0	0.01	0.2	-0.03	-0.24	-0.1	-0.06	0.11	-0.13	-0.5	-0.04	-0.58	-0.18	-0.25	0.12	-0.04	-0.06	0.05	-0.08	-0.05	0.23	-0.07	0.05	0.02	0.16	-0.32	0.34	-0.14
211518_s_at	0	0	0	0	0.11	0.18	-0.03	0.09	-0.18	0	0.05	0	0	0	0	0	0	0	0	-0.47	-0.03	0	0	0.46	-0.2	0.06	0.07	-0.01	0.42	0.09	0	0.41	-0.08	0.16	-0.41	0.23	0.08	0.45	-0.09	0.18	0.16	0.12	-0.07	-0.29	0.02	-0.08	0.27	0.14	0.15
204284_at	-0.28	-0.02	-0.36	0.2	0.34	0.43	0.18	0.03	0.24	-0.13	0.24	-0.19	-0.1	0.16	-0.5	0.12	-0.49	-0.08	-0.36	-0.36	-0.21	-0.04	-0.02	-0.16	-0.02	0.17	0.03	0.37	0.06	-0.04	-0.03	0	-0.1	-0.06	0.07	-0.21	0.03	0.16	-0.14	-0.13	0.02	0.22	0.02	0.04	0.03	-0.13	-0.24	0.11	-0.24
210640_s_at	0.11	-0.28	0.24	0.25	-0.73	0.75	-1.22	-0.2	0.33	-0.42	0.1	0	0	0	0	0	0.24	-0.1	-0.26	-0.21	-0.18	0.57	-0.25	0.26	-0.52	-0.12	-0.05	0.06	-0.16	-0.01	-0.04	-0.31	0.29	0.05	0.23	-0.16	0.02	0.29	0.03	0.06	0.29	-0.23	-0.16	0.13	0.08	0.05	-0.19	0.4	0.18
209490_s_at	-0.28	0.02	0.09	0.5	-0.21	0.5	0.06	0.05	0.32	-0.16	0.22	0.38	0	0	0.23	0	-0.16	0.19	0	0.01	-0.12	-0.03	-0.05	0.31	-0.32	0.16	0.03	0.02	0.34	-0.21	0.16	0.15	-0.22	-0.3	-0.04	0.09	0.02	0.11	-0.21	0.08	-0.03	0.17	-0.03	-0.1	-0.1	0.08	-0.3	0.1	-0.48
218759_at	-0.2	0.5	-0.47	-0.68	-0.08	-0.03	0.51	-0.3	-0.03	0.32	0.1	0	0	0	0	0	0	0.32	-0.07	0	-0.22	-0.62	0.03	0.15	0.04	-0.03	-0.22	-0.32	-0.1	0.29	0.31	-0.22	-0.13	0.22	-0.13	0.49	0.16	-0.22	0.16	-0.11	0.09	0.26	0.01	0.14	0.18	0.3	0.14	0.08	-0.31
220602_s_at	-0.01	0.34	-0.18	0.12	-0.09	-0.22	-0.65	-0.16	0.29	0.25	-0.13	-0.26	0	0	0	0	0.03	-0.39	-0.17	-0.04	-0.1	-0.25	-0.18	0.03	-0.42	-0.04	0.24	0.09	0.23	-0.05	0.02	-0.45	-0.02	0.13	-0.13	0.57	-0.22	-0.09	-0.1	0.07	0.02	0.23	0.26	0.16	0.43	0.03	0.13	0.22	-0.06
219506_at	0.15	0.01	-0.24	0.2	0.1	0	0	0.19	0.03	-0.04	-0.01	-0.58	0	0	0	0	-0.37	0.48	-0.03	0.12	0.15	-1.51	0.22	-0.01	0.06	0.18	0.02	0.04	0.25	-0.01	0.29	0.14	0.14	0.12	0.35	0.07	0	0.1	0.04	0.08	0.08	0.11	0.11	-0.06	0.06	0.2	0.14	-0.16	-0.04
208081_s_at	0.17	0.13	0	0	-0.1	-0.64	-0.47	-0.35	-0.41	0	-0.05	0	0	0	0	0	0	0	0.06	-0.02	0.08	0	0	-0.5	0.28	-0.04	-0.28	0.21	0.14	0.12	0.04	-0.02	-0.07	-0.06	0.58	0.48	0.24	0.08	0.17	0.31	0.29	0.22	0.24	-0.1	-0.06	-0.06	0.17	0.13	0.2
214792_x_at	-0.26	0.35	-0.35	0.06	-0.14	-0.79	-0.86	-0.05	-0.19	0.44	-0.28	0.2	0	0	0	0	-0.2	-0.53	-0.28	0	-0.17	-0.32	0.3	0.05	-0.16	0.26	-0.48	0.06	0.03	0.03	0.14	-0.15	-0.12	-0.07	0.58	0.39	0	0.24	0.05	-0.03	0.33	-0.03	-0.1	-0.27	-0.13	-0.02	-0.06	-0.05	0.32
211197_s_at	0.12	0.04	-0.17	-0.26	0.04	-0.34	-1.35	-0.71	-0.05	-0.42	0	0	0	0	0	0	-0.04	0.14	-0.24	-0.11	-0.02	0.33	0.24	-0.01	0.09	0.59	0.42	0.2	0.51	-0.01	-0.18	-0.19	-0.28	-0.11	-0.02	0.52	-0.07	0.39	-0.21	0.44	-0.24	-0.06	-0.13	-0.11	0	0.09	0.14	0.06	-0.22
219417_s_at	-0.57	0.01	-0.12	0	0.43	-0.04	0.01	-0.25	0.17	-0.48	0.15	0	0	0	0	0	-0.1	-0.15	-0.26	0.07	-0.05	0.52	0.21	0.08	0.42	0.22	0.17	0.25	0.52	-0.08	0.13	-0.02	0.1	0.17	-0.46	0.09	0.03	0.02	0.18	0.11	0.05	0.24	0.05	0.08	0.22	0.2	0.06	0.01	0.17
219801_at	-0.58	-0.17	-0.18	0.07	0.52	0.12	-0.18	-0.19	-0.35	0.06	-0.04	0.07	0	0	0	0	-0.32	-0.22	0.04	-0.1	0.06	-0.19	-0.25	-0.15	-0.35	0.46	0.05	0.11	0.37	0.17	0.04	0.43	0.02	0.16	0.25	0.34	-0.08	0.08	-0.09	0.1	0.04	0.22	0.38	-0.1	0.17	0.03	0.36	-0.11	-0.36
219256_s_at	0.16	0.63	0.64	1.24	0.23	0.11	0.15	0.22	0.18	0.12	0.06	0.75	0	0	0	0	0.32	0.41	0.22	-0.01	0.04	-0.17	-0.04	0.04	-0.22	0.18	0.25	0.03	0.06	0.3	0.19	0.22	-0.15	-0.06	0.54	0.2	-0.12	0.06	-0.05	-0.09	0.15	0.06	0.3	0.03	0.14	0.01	0.28	0.1	0
216551_x_at	-0.2	0.06	-0.04	0.03	-0.18	0.64	0.23	0.31	0.42	0.14	-0.11	-0.06	0	0	0	0.07	0.12	-0.04	-0.14	-0.13	-0.1	0.13	-0.1	-0.11	0.19	-0.2	0.37	-0.02	-0.13	-0.22	0.03	-0.27	0.02	-0.2	-0.36	-0.46	-0.1	0.01	-0.37	-0.45	0.01	0.25	-0.18	0.12	0.05	0.05	0.11	0.07	0.19
220108_at	-0.3	0.32	0.12	0.33	-0.04	-0.07	-0.21	-0.04	0.29	-2.14	0.05	-0.54	0	0	0	0	0.32	0.16	0.48	-0.13	-0.12	0.25	0.11	0.27	0.36	-0.21	-0.04	0	0.17	0.24	0.15	0.1	0.03	-0.04	0.3	-0.06	0.21	0.13	-0.11	-0.22	0.19	0.22	0.09	0.11	-0.13	0	-0.08	-0.03	-0.01
205614_x_at	-0.19	0.68	0.13	0.74	0.02	0.07	0	-0.4	-0.5	0.69	0.25	0	0	0	0	0	0.2	-0.07	-0.05	0.09	0.28	1.27	0.42	0.06	-0.37	-0.15	-0.3	0.11	0.36	-0.01	0.1	0.15	0.13	-0.05	-0.15	-0.03	-0.04	-0.07	-0.24	0.24	0.1	0.06	0.5	0.04	-0.08	0.26	-0.03	0.23	-0.02
220988_s_at	0.46	0.04	-0.51	-0.13	0.02	-0.08	0	-0.33	-0.04	-0.25	-0.04	-0.16	0	0	0	0	0.16	-0.98	0.04	0.01	0.3	0.74	0.28	0.05	0.1	-0.09	0.06	0.04	-0.11	0.24	-0.07	0.1	-0.16	-0.17	0.59	0.31	-0.48	0.08	-0.26	-0.02	-0.16	0.2	-0.17	0.17	0.07	0.24	-0.22	0.2	-0.01
206019_at	0	-0.12	-0.16	-0.25	0.51	0.06	0.03	-0.11	-0.3	0	0.11	0	0	0	0	0	0	0	-0.01	0.06	0	0	0	-0.02	-0.04	-0.17	0.2	-0.1	-0.13	0.28	-0.17	0.27	0.04	-0.3	-0.09	-0.28	-0.24	0.05	0.1	-0.77	0.05	0.21	0.08	-0.05	-0.29	0.09	-0.25	-0.05	0.31
209473_at	-0.52	-0.4	-0.04	0.51	0.22	-0.13	-0.25	0.38	-0.11	-0.35	0.36	0.01	0	0	0	0	-0.19	0.44	0.4	0.06	0.01	0.48	0.74	-0.14	0.48	0.24	0.14	-0.07	-0.35	0.11	0.37	0.13	0.05	0.09	0.28	0	0.43	0.21	0.26	0.13	0.02	0.04	-0.02	-0.05	-0.28	-0.03	-0.13	-0.08	0.32
204577_s_at	-0.03	0.02	-0.04	0.03	0.31	0.03	0	0.15	0.09	-0.32	0.16	0.35	0	0	0	0	0.2	-0.38	-0.1	0.06	0.18	-0.6	-0.25	0.33	0.16	-0.05	0.16	-0.22	0.15	0.18	0.02	-0.02	-0.15	0.27	0.32	-0.04	-0.24	-0.32	0.09	0.12	-0.18	0.56	0.13	0.16	0.07	0.2	0.34	0.05	0.32
209322_s_at	0.19	-0.07	0.09	0.44	0.22	0.23	-0.32	0.18	0.07	-1.19	0.06	0.45	0	0	0	0	-0.26	-0.47	-0.18	0.11	0.13	0.36	-0.13	-0.18	-0.17	-0.19	-0.04	-0.55	0.05	0.23	0.17	0.2	-0.01	0.23	0.19	0.12	-0.01	-0.3	0.16	-0.12	-0.1	0.1	-0.08	0.05	-0.19	0.2	-0.18	-0.01	0
221176_x_at	-0.2	-0.63	-0.4	-1.22	-0.07	-0.23	0.21	0.14	0.21	-1.33	0.77	0.29	0	0	0.51	0.07	0.59	0.02	-0.22	-0.12	0.27	2.02	0.41	-0.18	0.08	-0.06	0.2	-0.62	0.02	-0.12	-0.03	0.23	-0.16	-0.37	0.48	0.15	-0.14	0.17	0.23	-0.14	0.09	0.17	-0.52	-0.26	-0.08	0.13	-0.03	-0.12	0.01
217876_at	-0.78	-0.78	0.08	0	0.39	-0.34	0.02	0.14	0.14	-0.01	0.15	0	0.12	0.23	0	0	0	0	0.08	-0.07	0.35	0.16	0	-0.14	-0.25	0.22	-0.35	-0.58	0.05	-0.11	0.15	-0.08	-0.24	0.18	0.05	0.24	-0.12	0.01	0.27	-0.23	-0.28	0.02	-0.16	-0.01	0.09	-0.26	-0.1	0.16	-0.17
222046_at	0.14	0.06	-0.47	-0.51	0.18	0.25	0.17	0.03	-0.16	-0.19	0.29	0.12	0	0	0	0	-0.05	0.45	0.26	0.02	0.07	-0.04	-0.26	0.44	0.1	0	0.14	-0.03	0.02	0.01	0.17	0.15	-0.01	0.11	0.17	0.31	0.24	0.03	0.08	0.41	0.18	0.01	0.08	-0.14	-0.06	0.2	0.01	0.07	0.06
214819_at	0.41	-0.09	-0.12	-0.17	0.6	0.21	-0.28	0.43	0.67	0	-0.1	0	0	0	0	0	0.08	0.42	0.18	0.1	-0.07	0.2	0	0.09	0.14	0.27	-0.04	0.38	0.27	-0.08	0.07	-0.11	0.15	0	0	-0.14	0.37	0.32	0.16	0	0.11	0.14	0.02	-0.07	0.12	0.5	0.19	0.43	0.16
205823_at	0.28	0.11	-0.16	0.51	0.21	0.14	-0.05	0.44	0.24	-0.42	-0.04	0	0	0	0	0	-0.19	0.13	0.13	-0.04	-0.17	0.1	-0.04	0.24	-0.08	0.58	0.27	0.02	-0.3	0.02	0.28	0.09	0.11	-0.05	-0.06	0.23	0.44	0.14	-0.05	0.08	0.19	0.32	0.29	0.16	0.31	0.05	-0.01	0.35	0.06
217937_s_at	0.36	0.36	0.65	0.5	-0.49	0.15	0	-0.09	-0.23	0.26	-0.28	0.04	0	0	0	0	-0.14	-0.2	-0.1	0.1	-0.03	-0.25	0.02	-0.04	-0.02	-0.23	-0.24	-0.25	-0.19	-0.05	0.03	0.14	0.02	0.04	0.08	-0.24	-0.12	-0.09	0	-0.09	-0.32	-0.06	0.21	-0.06	0.16	0.2	-0.23	0.14	0.41
213081_at	-0.11	0.69	-0.25	0.86	0.08	-0.44	-0.16	0.27	-0.03	0.16	0.35	-0.51	0	0	0	0	-0.31	-0.1	-0.08	-0.12	-0.29	-0.35	-0.28	0.31	-0.14	0.02	-0.4	-0.16	-0.05	-0.01	0.57	-0.02	0.31	0.02	0.09	0.26	0.09	0.03	-0.12	-0.23	-0.11	0.45	-0.07	0.3	0.13	-0.26	-0.09	0.02	0.04
204432_at	0.03	-0.17	0.02	0.6	0.41	0.09	-0.16	-0.41	-0.43	-0.25	0.09	0.33	-0.04	0.19	-0.04	-0.04	0.05	-0.54	-0.18	-0.11	-0.38	-0.6	-0.32	0.01	0.08	-0.1	0.06	-0.08	0.08	-0.35	0.02	0.21	-0.18	-0.1	-0.1	-0.25	-0.28	0.23	-0.3	-0.07	0.21	-0.26	0.09	-0.07	-0.12	-0.18	-0.08	0.05	0.14
204974_at	0.14	-0.59	-0.33	0.22	-0.28	0.33	-0.74	0.11	0.11	-1.51	-0.16	0.1	0	0	0	0	0.04	0.38	-0.3	-0.23	0.32	-0.51	-0.45	0.49	0.08	-0.05	0.01	0.11	0.18	0.31	-0.19	0.26	0.08	-0.27	-0.02	0.44	0.14	0.05	-0.29	0	-0.19	0.36	0.04	-0.2	-0.42	0.03	0.09	0.29	-0.2
202898_at	-0.22	0.08	0.21	0.48	0.38	0.99	0.1	0.4	0.67	-0.75	-0.08	0	0	0	0	0	0.46	0.59	0.19	-0.21	-0.21	0	-0.11	0.1	0.09	0.42	-0.06	-0.04	0.36	0.12	-0.07	0.08	0.04	0.12	0.17	0.34	0.49	0.27	-0.24	0.07	-0.06	-0.25	0.12	0.03	-0.59	-0.17	-0.42	-0.39	-0.34
203271_s_at	0	0.04	0	0	0.42	0.61	0.63	-0.05	-0.25	0	0.06	0	0	0	0	0	0	0	0	-0.13	-0.14	0	0	0.17	-0.26	-0.52	0.2	-0.64	-0.08	0.16	0.11	-0.19	-0.01	-0.29	-0.77	-0.02	-0.06	-0.21	0.02	-0.22	0.15	0.28	-0.03	0.01	0.1	-0.15	-0.27	-0.18	-0.13
219333_s_at	-0.96	-0.55	-0.05	0	-0.42	-0.38	0.54	0.14	-0.39	-1.1	-0.36	-0.28	0	0	0	0	0.26	0.15	0.05	-0.09	-0.45	-0.62	-0.31	-0.05	0.12	0.35	0.26	0.26	-0.17	0.1	0.02	0.01	-0.1	0.21	0.32	0.46	-0.06	-0.22	0.18	0.09	0.23	0.37	-0.01	0	-0.09	-0.23	-0.06	0.23	0.21
211013_x_at	0	0	0	0	-0.12	-0.16	-0.13	0.35	0.28	0	0.11	0	0	0	0	0	0	0	0	0.05	0.32	0	0	0.27	-0.34	-0.01	-0.08	0.13	-0.02	0.08	-0.05	-0.08	-0.14	-0.15	0.26	0.31	0	-0.12	-0.34	0.14	0.22	0.02	0.06	-0.1	-0.15	0.11	-0.33	0.1	-0.23
215069_at	-0.22	-0.25	-0.34	0.13	0	-0.46	-0.37	-0.17	0.11	0.16	-0.15	0	0	0	0	0	-0.04	0.44	0.25	0.09	-0.23	-0.12	-0.25	-0.05	0.17	0.07	0.07	0.06	0.06	0	0.1	0.12	0.08	0.13	0.28	-0.13	0.39	0.14	0.04	0.11	0.06	-0.16	0.46	-0.06	0.18	-0.19	0.38	0.58	0.35
210671_x_at	0.34	0.51	-0.52	-0.86	0.15	-0.08	0	0.01	0	-0.13	0.08	-0.16	0	0	0	0	-0.08	0.26	0.36	0.17	0.27	1.12	0.69	0.13	-0.21	-0.2	-0.06	-0.18	-0.04	0.02	-0.02	-0.19	-0.01	0	0.28	-0.1	-0.21	-0.22	-0.15	0.18	0.05	0.63	0.04	0.33	0.01	0.52	0.42	0.2	0.12
202452_at	-0.11	-0.84	-0.13	-0.14	-0.04	-0.42	0.75	0.78	0.84	-0.16	0.09	0.07	0	0	0	0	0.31	0.33	0.21	-0.01	0	-0.17	0.17	-0.48	-0.55	0.14	-0.05	-0.1	0.19	-0.14	0.04	0.32	0.14	0.33	0.36	0.42	0.39	0.1	0.41	-0.01	0.49	0.06	-0.01	0.07	-0.06	0.19	-0.05	0.34	-0.13
204008_at	0.17	-0.06	-0.55	-0.13	-0.25	-0.32	-0.5	-0.06	0.49	0.39	0.13	0	0	0	0	0	0.1	0.91	0.42	-0.06	0.12	0.75	-0.38	0.52	-0.2	0.2	0	0.18	-0.01	0.09	0.27	-0.1	-0.06	-0.29	-0.12	0.35	0.18	0.17	0.18	-0.29	-0.04	0.22	-0.3	0.16	-0.47	-0.29	-0.04	0.19	-0.42
219632_s_at	-0.41	0.29	0.24	0.88	0.06	-0.06	-0.03	0.04	-0.35	-0.58	0.34	0.41	0	0	0	0	0.25	-0.55	-0.11	0.12	-0.24	0.47	-0.06	0.46	0.28	0.12	0.34	0.28	0.24	-0.02	-0.09	0.24	0.16	0.11	0.51	0.23	-0.24	0.22	0.3	-0.37	0	-0.06	-0.11	-0.25	-0.16	-0.11	0.18	-0.26	-0.08
214867_at	-0.08	0.05	0	0.51	-0.31	-0.05	0.17	-0.11	0.02	-1.15	0.04	0.35	0	0	0	0	0.08	0.25	0.34	-0.05	0.17	0.52	0.32	0.01	0.28	-0.1	-0.13	0.16	0	0.25	-0.06	-0.25	-0.17	0.2	-0.51	0.51	0.16	-0.08	0.03	-0.38	-0.2	0.14	0.03	-0.18	0.2	0.08	-0.48	-0.01	0.18
219180_s_at	-0.18	0.02	-0.17	0.09	-0.73	-0.2	-0.83	0.18	0.48	0.1	0.36	1.31	0.44	0.54	0.88	-0.06	0.01	-0.1	-0.08	-0.08	-0.26	0.57	0.49	-0.1	-0.52	-0.36	-0.34	-0.02	-0.16	-0.21	0.25	-0.5	-0.36	-0.57	-0.11	-0.24	-0.05	0	-0.23	-0.14	-0.42	-0.21	-0.16	-0.06	-0.35	-0.12	-0.54	0.1	-0.31
206103_at	0.04	0.13	0	0	0.09	-0.12	0.4	0.37	0.47	-1.27	0.27	0	0	0	0	0	0	0.06	0.05	-0.16	0.08	0.3	-0.04	0.02	-0.79	-0.06	-0.08	0.11	-0.37	-0.18	0.34	-0.34	0.24	-0.27	-0.09	-0.15	-0.15	-0.08	-0.54	-0.09	-0.1	0.28	0.02	-0.08	-0.04	-0.12	-0.05	0.22	0.03
202876_s_at	-0.12	-0.47	-0.37	-0.28	0.03	-0.63	0.61	-0.14	-0.09	0.07	0.35	0.09	0	0	0	0	0.06	-0.34	-0.02	-0.01	0.2	-0.5	-0.41	0.16	0.08	-0.33	0.14	-0.39	0.03	-0.31	0.53	0.05	0	-0.22	0.14	0.49	0.19	0.43	0.36	-0.1	0.11	-0.13	-0.28	-0.19	-0.4	-0.42	-0.46	-0.19	0.23
219249_s_at	-0.01	0.02	0.12	0	0.91	0.36	-0.22	-0.17	0.52	1.6	0.34	0.94	0	0	0	0	-0.69	0.17	-0.15	0.01	-0.19	-0.13	-0.17	0.15	-0.3	-0.27	-0.48	-0.11	-0.02	-0.02	0.36	-0.21	-0.06	0.01	-0.13	-0.03	-0.12	-0.34	-0.37	-0.41	-0.16	0	-0.12	-0.15	-0.01	-0.13	-0.36	-0.23	0.64
209622_at	0.42	0.53	0.26	-0.04	-0.16	-0.2	0.12	0.44	0.51	0.19	0.15	0.66	0.32	-0.39	-0.35	-0.32	-0.08	-0.31	-0.16	-0.12	0.48	0.77	0.66	0.14	-0.13	0.24	-0.21	-0.12	0.06	-0.11	0.56	-0.08	-0.02	-0.2	-0.54	0.1	-0.2	-0.1	0.46	0.15	0.47	0.01	-0.01	0.08	-0.12	-0.21	-0.18	-0.26	0.07
205129_at	-0.28	-0.24	0.37	0.14	0.44	0.18	-0.02	0.33	0.78	-0.06	0.19	-0.03	0.45	0.69	0.29	0.1	-0.23	-0.02	0.12	-0.14	0.54	-0.47	-0.35	-0.34	-0.21	-0.12	-0.3	0.32	-0.14	0	0.37	-0.3	0.14	-0.21	-0.18	-0.05	0.08	-0.16	0.21	-0.1	0.2	0.17	-0.22	-0.16	-0.25	-0.16	-0.33	0.02	0.15
201043_s_at	-0.63	-0.67	-0.04	-0.69	0.73	0	0.85	0.37	0.48	-0.12	0.11	-0.22	0.19	0.97	-0.12	-0.09	0.06	0.48	-0.07	-0.15	0.01	-1.07	-0.42	-0.18	-0.19	0.22	0.02	0.2	0.13	0.1	-0.15	-0.07	0.12	-0.2	-0.08	0.27	-0.01	0.03	-0.01	0.16	0.25	0.12	0.14	-0.11	-0.03	0.08	0.01	0.18	0.09
214953_s_at	0.02	-0.14	-0.24	-0.12	0.45	0.5	-0.6	-0.44	1.19	0.03	0.59	0.14	0.44	0.64	0.54	0.14	-0.13	0.06	-0.16	-0.11	0.11	0.19	0.06	-0.02	-0.03	0.17	0.27	0.37	-0.03	0.21	-0.24	0.05	-0.2	-0.41	-0.1	0	-0.21	-0.19	0.19	0.04	0.1	-0.04	-0.48	-0.09	-0.03	-0.36	-0.12	-0.12	0.18
202840_at	-0.09	-0.09	-0.1	0.09	-0.28	0.1	0.93	-0.03	1.02	-0.29	0.09	0.16	0.19	0.09	-0.23	0.06	-0.37	-0.09	0.02	-0.14	0.25	0.06	0.01	-0.71	-0.32	-0.05	-0.08	0.11	-0.25	0.32	-0.09	-0.03	0.02	-0.52	-0.12	0.24	-0.02	-0.29	0.16	-0.17	0.18	-0.09	-0.17	-0.26	-0.02	-0.17	-0.04	-0.27	0.05
216052_x_at	-0.14	0.35	0.12	0.83	-0.28	0.09	0	-0.38	0.42	-0.45	0.29	0.51	0	0	0	0	0.12	0.09	-0.21	0.26	-0.02	-0.33	-0.18	-0.07	-0.1	0.33	-0.1	0.06	0.04	0.08	0.14	0.12	0.01	0.17	0.53	0.22	-0.1	0.14	0.15	0.24	0.21	0.46	0.13	0.11	-0.23	0.03	0.05	0.28	0.49
205729_at	0.13	0.32	-0.12	0.36	0	0.07	0	-0.53	0.39	0.12	0.25	-0.09	0.29	0.62	0.12	0	-0.13	-0.08	-0.07	0.14	-0.12	-0.54	0.04	0.62	-0.19	0.65	0.27	0.13	-0.09	-0.04	-0.16	0.05	0.07	0.1	0.22	0.5	0.04	0.18	0.15	0.21	0.48	0.16	0.08	-0.12	0.44	-0.1	0.36	0.32	0.45
215046_at	0.37	0.29	0	0	-0.06	0	-0.04	-0.1	0	0.1	0.28	0	0	0	0	0	0	0	0	0.09	-0.01	0.45	0.04	0.18	0.13	-0.01	0.19	-0.12	0.25	0.48	0.12	0.46	0	0.11	0	0.16	0.22	-0.18	0.28	-0.02	0.09	0.12	-0.05	0.23	0.45	0.12	0.42	0.1	0.3
213202_at	0.03	0.18	0.25	0.86	-0.6	-0.23	-0.2	0.14	0.01	0.26	-0.13	-0.39	0	0	0	0	-0.04	0.33	-0.25	-0.01	0.13	-0.22	-0.12	0.28	0.28	0.06	-0.23	-0.04	0.06	0.18	0.01	-0.14	-0.01	0.12	-0.16	-0.02	0.31	-0.12	0.15	-0.18	0.16	-0.07	-0.18	0.24	-0.02	-0.21	-0.17	-0.17	0.47
215980_s_at	-0.56	0.24	0.41	1.05	0.17	-0.08	0.18	-0.38	-0.4	0.17	-0.27	0.48	0	0	0	0	0.23	0.51	0.5	-0.05	0.26	0.25	0.26	-0.01	0.4	0.09	-0.14	-0.16	-0.45	0.23	0.08	0.31	0.16	0.01	-0.12	0.19	0.24	-0.06	0.39	0.07	0.33	0.33	0.27	-0.03	0.11	0.22	-0.2	0.14	0.09
221000_s_at	-0.66	0.04	-0.14	-0.66	0.11	0.21	-0.25	0.17	-0.2	-0.2	0.31	1.05	0	0	0	0	0.18	-0.08	0.13	0.01	-0.06	-0.78	-0.57	-0.28	-0.23	-0.13	0.02	0.04	-0.02	0.16	-0.01	-0.15	-0.23	-0.17	-0.02	0	-0.04	-0.1	-0.14	-0.14	-0.33	-0.23	0.26	0.06	0.12	0.28	0.31	0.21	0.11
219879_s_at	-0.74	-0.51	0.02	0	0.33	0.7	0.34	1.02	0.24	-1.05	0.06	0	0	0	0	0	0.36	0.33	0.24	-0.03	0.09	-0.09	-0.42	0.15	0.1	-0.06	0.05	0.26	-0.01	-0.02	0.03	-0.02	0.18	0.17	0.05	0.33	0.06	-0.17	-0.06	0.07	0.37	-0.16	0.01	0.1	0.06	0.28	0.36	0.49	0.16
219352_at	0.13	-0.52	-0.24	-0.36	-0.71	-0.34	-0.24	0.18	0.44	-0.44	0.2	0	0	0	0	0	0	0.04	-0.24	0.01	0.42	0.44	0.65	0.28	-0.26	0.44	0.23	0.02	0.23	0.07	-0.03	0.1	-0.03	0.16	0.38	0.44	-0.2	-0.09	-0.23	0.18	-0.05	0.35	0.08	-0.05	0.15	0.22	0.46	-0.22	0.08
204104_at	0.01	-0.41	-0.25	-0.58	0.44	0.32	-0.38	0.53	0.53	-0.12	0.03	-0.03	0	0	0	0	-0.65	0.08	-0.06	-0.02	-0.1	0.22	-0.14	0.17	0.06	0.03	-0.23	-0.02	0.3	-0.14	0.02	-0.03	0.19	-0.02	0.13	0.05	0.41	-0.08	0.54	0.03	0.03	0.2	-0.06	0.03	0	0.03	0.31	0.12	-0.13
214116_at	-0.38	-0.23	-0.24	-0.58	0.08	-0.35	-0.24	0.37	0.25	-0.58	0.14	0.22	0	0	0	0	0.03	-0.67	0.13	-0.14	0.43	-1.33	-0.38	0.45	0.04	0.08	-0.15	-0.17	0.1	0.1	-0.08	0.09	-0.15	-0.11	0.21	0.3	-0.28	0.25	0.05	0.06	0.07	-0.17	0.16	0.02	0.02	-0.08	0.02	-0.1	-0.21
214595_at	-0.26	0.28	-0.17	0	0.16	-0.05	-0.46	-0.13	-0.32	0	-0.03	0	-0.16	-0.16	-0.16	0.5	0	0.33	0.07	0.01	0.14	0.47	0.26	0.04	-0.04	-0.18	-0.07	-0.38	0.24	-0.11	-0.08	0.35	0.1	-0.09	-0.29	-0.31	0.19	0.04	-0.3	-0.06	0	0.07	-0.2	0.19	-0.11	0.15	0.05	-0.27	-0.12
218234_at	0	0.16	0	0	0	0	0	-0.05	-0.09	0.2	0.18	0	0	0	0	0	0	0	0	0.05	0.34	0	0	0.15	0.17	0.49	0.65	0.65	0.4	0.25	0.2	0.25	0.06	-0.13	0.65	0.3	0.63	0.3	0.02	-0.21	0.24	0.24	0.09	0.06	-0.03	0.07	0.14	0.15	0.1
210874_s_at	0.04	0.2	0.53	0	-0.21	-0.03	-0.48	0.64	-0.03	-0.12	0.07	0	0	0	0	0	-0.06	-0.45	-0.29	-0.09	0.05	0	0.1	0.19	0	0.07	0.47	-0.28	0.56	0.14	0.13	0.14	0.08	0.05	0.51	0.55	0.01	-0.09	0.16	0.07	-0.14	0.28	0.08	0.2	0.07	0.26	0.29	0.19	0.05
209611_s_at	-0.19	0.49	0.43	0.91	-0.03	-0.17	0.01	0.06	-0.23	0	0.36	0.16	0	0	0	0	-0.08	-0.56	-0.02	-0.01	-0.11	0.32	-0.28	0.04	0.05	-0.06	0.19	-0.29	-0.32	0.36	-0.36	0.33	-0.12	0.09	0.16	0.1	0.63	0.21	0.17	0.31	0.25	-0.02	-0.11	0.11	0.17	0	0.34	0.01	0.09
209826_at	0.25	0.01	0.29	0	-0.11	0.22	-0.74	-0.13	-0.2	-1.38	0.06	0	0	0	0	0	0.27	-0.16	0.3	-0.08	0.46	0.89	0.55	0.03	-0.01	0.1	-0.18	0.09	0.03	-0.05	-0.07	0.31	-0.07	0	-0.03	0.04	0.27	0.18	-0.19	0.3	0.21	0.03	0.06	0.1	-0.18	-0.57	-0.2	0.14	0.16
220219_s_at	0.32	0.42	0.05	0	-0.76	-0.5	-0.76	0.18	0.09	0.22	0.07	0	0	0	0	0	0.11	0.02	-0.06	0.17	0.1	0	0.1	0.14	0.04	-0.1	0.06	0.29	0.13	0.23	0.14	0.1	0.12	0.04	0.09	0.64	0.14	-0.07	0.35	0.04	0.27	0.1	0.16	-0.06	0.09	0.16	-0.5	0.03	0.18
206257_at	0.04	-0.11	-0.3	-0.06	-0.31	-0.04	-0.11	0.49	-0.13	0.13	0.32	0.1	0	0	0	0	0.05	-0.34	0.16	-0.07	0.21	-0.29	-0.05	0.52	0.05	0.14	0.22	-0.46	-0.12	0.09	-0.12	0.32	-0.02	-0.11	0.33	0.1	0.28	0.04	0.09	0	-0.03	-0.49	-0.07	-0.12	-0.24	-0.1	-0.48	-0.16	-0.25
38964_r_at	0.34	-0.48	-0.49	-1.57	-0.03	-0.26	-0.52	0.49	0.15	-0.5	0.38	-0.57	0	0	0	0	0.35	0.15	0.26	-0.09	0.41	-0.57	-0.04	0.24	0.27	-0.03	0.24	0.16	0.16	0.42	-0.15	0.3	0.14	0.18	-0.15	0.11	0.01	-0.22	-0.17	0.31	-0.16	0.26	-0.17	-0.3	-0.19	0.09	-0.22	0.16	-0.37
214980_at	-0.08	-0.48	-0.53	-0.94	-0.23	-0.08	0.34	0.06	0.34	0.06	0.11	-0.33	0	0	0	0	0.44	-0.6	0.08	-0.14	0.27	-0.88	-0.68	-0.12	0.14	-0.06	-0.25	-0.25	-0.22	0.14	0.19	-0.03	0.06	-0.05	0.17	0.22	0.42	0.03	-0.01	0.15	-0.03	0.24	0.08	-0.2	-0.38	-0.03	0.07	0.23	-0.35
221098_x_at	-0.34	-0.34	0	0	0	0.01	0	-0.1	-0.09	-0.25	-0.02	0	0	0	0	0	0	0	0	-0.06	0.1	0	0	-0.08	-0.05	0.65	-0.36	0.3	0.53	0.13	0	0.11	0.09	-0.26	0.3	0.29	0.12	-0.02	-0.04	0.08	-0.04	-0.19	-0.44	0.16	-0.27	-0.43	-0.59	-0.1	-0.1
216867_s_at	0.22	0.76	-0.08	0.8	0.85	0.39	-0.13	-0.76	-0.23	0.41	0.03	-0.44	0	0	0	0	-0.18	-0.23	-0.14	-0.26	-0.26	-1	-0.42	0.02	-0.36	-0.24	0.1	-0.02	0.09	0.36	0.12	0.11	-0.04	0.07	-0.2	0.49	0.04	-0.03	-0.08	0.06	-0.03	-0.1	0	-0.03	-0.05	0.35	-0.21	-0.44	-0.17
219900_s_at	1.19	-0.28	0.56	1.21	0.36	0.15	-0.34	-0.08	-0.34	1.1	0.17	-0.04	0	0	0	0	-0.34	-0.9	-0.36	0.08	0.19	-0.14	-0.59	-0.23	0.1	0.41	0.14	0.15	-0.15	0.04	-0.09	0.36	0.09	0.22	-0.01	-0.18	0.24	0.04	0.07	0.26	0.12	0.37	0.08	-0.29	-0.14	0	-0.18	0.14	0.17
179_at	-0.07	-0.1	-0.01	0.16	-0.05	-0.19	0.18	-0.26	0.07	-0.06	0.45	0.22	0	0	0	0	-0.1	0.02	-0.12	-0.07	-0.01	-0.33	-0.16	-0.15	-0.2	-0.4	0	0.11	-0.41	0.1	-0.09	0.06	-0.32	-0.42	-0.17	0.48	0.09	-0.07	0.29	-0.19	-0.09	-0.34	0.19	0.27	-0.13	0.19	0.22	-0.25	-0.16
211014_s_at	-0.08	0.32	-0.35	0.17	-0.18	0.1	-1.26	-0.17	-0.12	-0.36	0	-0.48	0	0	0	0	-0.15	-0.71	-0.26	-0.03	-0.32	-0.01	0.42	0.1	0.47	0.28	0.06	-0.27	-0.26	0.32	0.16	0.19	-0.06	0.12	-0.28	0.02	0.04	0.37	-0.4	-0.03	-0.14	-0.01	0.22	0.65	0.12	0.22	-0.05	0.12	-0.2
218581_at	-0.08	0.11	0.23	0.56	-0.08	0.24	0.01	0.04	-0.27	0.16	0.32	0.32	0	0	0	0.07	-0.11	-0.03	-0.09	-0.06	0.22	-0.29	0.09	-0.08	-0.27	0.01	0.3	-0.06	-0.28	0.04	-0.09	0.21	0	0.11	0.19	0.09	0.18	0.09	0.07	-0.13	-0.01	0.22	0.03	0.05	-0.16	-0.12	-0.07	0.15	-0.06
203665_at	0.04	0.09	-0.5	0.47	0.08	0.15	0.2	0.31	0.3	0.1	-0.16	0.26	0	0	0	0	-0.23	-0.02	0.04	0.41	3.48	-0.19	-0.1	0.07	-0.06	0.72	-0.28	0.03	0.04	-0.32	0.4	-0.08	0.09	0.06	-0.03	-0.02	0.2	0.11	0.06	-0.19	0.05	0.25	0.32	-0.2	0.03	0.29	1.18	0.21	-0.56
219475_at	-0.58	-0.83	-0.5	-0.96	-0.06	-0.18	0.12	-0.02	-0.02	-0.26	0.28	-0.71	0	0	0	0	0.13	-0.33	-0.16	0.2	0.8	0.03	0.36	0.22	0.05	0.32	-0.15	-0.15	0.4	0.12	0.2	0.2	0.09	0.03	0.08	0.16	0.2	0.45	0.27	0.09	0.07	0.17	0	-0.08	-0.08	0.05	0.13	0.17	0.44
209160_at	0.25	-0.03	0.53	1.09	0.3	0.05	-0.44	0.12	0.29	0.25	0.24	0	0.04	0.51	0.03	0.13	0.11	0.56	0.38	0.47	1.26	1.53	0.84	-0.2	-0.3	0.13	-0.51	-0.04	0.04	0.17	0.19	0.14	-0.16	-0.05	0.03	-0.18	0	-0.15	-0.32	0.09	-0.12	0.16	-0.09	0.14	0.04	0.12	0.34	0.24	0.13
211653_x_at	-0.09	0.06	0.2	0.32	0.1	0.61	0.28	0.12	0.18	0.36	0.1	0.63	0.23	0.52	0.45	0.13	0.2	0.02	0.08	0.14	0.58	-0.14	-0.21	0.05	0.33	0.16	-0.18	-0.03	-0.03	0.17	0.02	-0.02	-0.25	0.01	-0.09	-0.07	-0.09	0.11	0.26	-0.38	-0.14	-0.03	-0.07	-0.15	-0.09	-0.24	0.18	0.17	0.16
216594_x_at	-0.14	0.01	-0.05	-0.14	0.02	-0.11	0.24	0.25	0.38	0.19	-0.03	-0.19	-0.04	0.63	-0.16	0	-0.19	-0.07	-0.02	0.17	0.55	-0.06	-0.44	0.69	0.07	-0.03	0.12	0.37	0.26	0.11	-0.19	0.19	0.12	0.4	0.19	0.4	0.23	-0.02	0.76	0.15	0.39	0.34	0.47	0.08	0.45	0.03	0.48	-0.11	0.36
209699_x_at	-0.21	-0.03	-0.39	-0.13	0.35	-0.07	0.24	0.53	0.13	0.09	0.16	0.04	0.03	0.32	-0.06	0.25	-0.26	-0.18	-0.17	0.07	0.41	0.38	0.01	-0.07	0.34	-0.08	-0.04	0.1	0.19	0.1	-0.11	0.09	-0.27	-0.02	-0.13	0.38	-0.09	-0.12	0.32	0	-0.19	0.13	0.41	0.15	0.4	0.02	0.64	0.02	0.54
204151_x_at	0.16	-0.04	-0.09	0.2	0.26	0.48	-0.42	0.3	-0.2	0.17	0.04	0.38	0.44	0.25	0.52	0.12	0.31	-0.07	0.37	0.16	0.72	0.04	-0.12	-0.2	-0.05	-0.09	-0.15	-0.1	0.12	0.1	0.18	-0.05	-0.2	-0.2	-0.16	-0.05	-0.01	0.1	0.06	0.02	-0.12	-0.22	0.03	-0.18	-0.11	-0.41	0.18	-0.21	-0.21
211037_s_at	0.42	0.77	0.08	-0.17	0.42	-0.46	-0.03	0.25	0.02	-0.28	0.16	0.35	0	0	0	0	-0.22	0.92	0.28	-0.27	0.15	-0.42	-0.25	0.1	0.22	-0.1	-0.2	-0.2	-0.28	0.19	-0.27	-0.57	-0.25	-0.08	-0.32	0.25	-0.16	-0.12	-0.16	0.04	-0.22	0.26	-0.2	-0.32	-0.36	-0.16	-0.14	-0.1	0.01
211538_s_at	-0.11	-0.56	-0.23	-0.64	0.29	-0.04	0.29	-0.14	0.06	0	-0.01	0.16	-0.33	0.3	-0.33	-0.38	-0.1	-0.1	-0.16	-0.35	-0.37	0.16	0.03	0.24	-0.07	0.05	0.01	0.24	-0.2	0.19	-0.03	0.12	-0.04	-0.11	0.03	0.51	0	-0.12	-0.14	-0.1	-0.08	-0.12	-0.11	0.06	-0.06	-0.09	-0.17	0.34	0.12
212944_at	0.15	-0.27	-0.16	0.07	0.16	0.11	0.19	-0.23	-0.34	0.29	-0.01	0.01	-0.29	0.03	-0.14	0.06	0.23	0.06	-0.44	0	0.26	-0.09	0.3	0.02	-0.02	0.03	-0.14	0.07	-0.01	0.22	0.02	0.24	-0.14	-0.13	-0.1	0.33	0.05	0.05	0.08	0.08	0.1	0.23	-0.08	0.02	0.03	-0.08	0.02	0.3	0.13
210338_s_at	0.17	0.15	0.04	-0.25	0.78	0.38	0.83	0.18	-0.09	0.04	0.04	-0.04	-0.07	-0.17	0.07	0.13	0.02	-0.07	-0.04	-0.17	-0.11	0.04	-0.08	0.03	-0.04	-0.08	0.03	-0.08	0.05	0.08	0.01	-0.03	0	0.04	-0.01	0.04	-0.01	-0.06	0.09	0	0.05	-0.1	0.03	0.04	-0.06	-0.02	0	0.12	0.06
208687_x_at	0.06	0.03	0	-0.26	0.3	0.03	0.69	0.1	0.01	0.09	-0.05	0.06	-0.01	-0.07	-0.07	0.07	0.04	0.01	-0.02	-0.16	-0.09	0.33	0.1	0.03	0.02	-0.02	-0.03	-0.02	0.02	0.04	-0.02	-0.05	0	-0.02	-0.02	0.06	-0.08	0.06	0.09	-0.05	0	0	-0.03	-0.02	-0.05	-0.08	0.02	0.14	0.07
210189_at	-0.28	-0.42	0	0	0.46	0.12	0.12	0.27	0.72	-0.06	0.09	0	0	0	0	0	-0.01	0	0	0.02	0.05	-0.14	-0.07	0.42	-0.09	0.21	0.02	0.47	0.38	-0.03	-0.2	0.04	0.01	-0.09	-0.17	-0.32	0	0.35	-0.1	-0.14	0.21	0.23	0.1	-0.05	0.17	0	-0.03	0.2	0.35
203811_s_at	0.23	0	0	0	0.27	0.73	0.66	0.41	0.25	0.56	0.15	0	0	0	0.17	0	-0.01	0.28	0.3	-0.02	0.59	-0.74	-0.66	0.44	0.19	0.11	-0.03	0.36	0.39	0.06	-0.03	-0.23	0.21	0.24	-0.6	0.23	0.09	-0.4	0.32	-0.32	-0.03	0.14	0	0	0	0.3	0.18	0.25	-0.08
203810_at	0.34	-0.05	0.02	0.1	0.16	-0.01	0.45	0.42	0.32	0.29	0.1	0	0	0	0	0.25	0.18	-0.09	-0.05	0.14	0.34	0.19	-0.08	-0.08	0.11	0	-0.16	-0.02	-0.17	-0.1	-0.09	0.03	-0.03	-0.15	0.12	0.48	-0.01	-0.2	-0.05	-0.12	0.1	0.12	0.18	0.19	0.33	0.08	0.27	0.39	0.27
205543_at	0.06	-0.11	-0.03	0.09	0.43	0.12	0.32	-0.02	0.04	-0.3	0.06	0.01	-0.19	0.17	0.04	-0.28	0.17	0.14	0.18	-0.3	0.01	0.19	0.14	0.17	-0.29	0.12	-0.03	0.01	0.15	0.13	-0.01	0.08	-0.36	-0.03	-0.29	0.27	0.03	0.1	0.11	0.11	0.02	0.11	-0.19	-0.13	-0.01	-0.1	0.04	0.19	0.15
208744_x_at	0.14	-0.21	-0.52	-1.07	0.33	-0.14	1.34	0.14	-0.06	-0.32	0.1	0.09	-0.07	0.07	-0.06	-0.2	-0.21	-0.08	-0.25	-0.16	0.05	-0.2	-0.02	-0.03	-0.11	0.05	-0.07	-0.08	0.01	0.14	0.01	-0.03	-0.08	0.01	-0.16	0	-0.09	0.05	0.14	-0.13	-0.03	0.14	-0.02	0.1	0.01	-0.05	-0.04	0.05	0.08
206976_s_at	0.27	-0.04	0.05	-0.57	0.23	-0.1	0.71	0.09	-0.16	-0.12	0.02	0.14	0.09	0.07	0.16	0.03	0.12	-0.1	0.03	-0.13	0.02	-0.52	-0.02	0.04	0.1	-0.05	-0.01	0.01	0.1	0.1	-0.05	0.04	-0.2	-0.1	-0.12	0	0.04	-0.05	-0.11	0.06	-0.14	0.18	-0.01	0.06	-0.09	-0.1	0.04	-0.01	0.02
218566_s_at	-0.16	-0.32	-0.16	-0.07	0.43	0	0.64	0.16	-0.21	-0.1	-0.04	0.28	0.32	0.03	0.09	0.01	0.39	0.26	0.06	-0.17	-0.04	0.35	0.18	0	0.09	-0.1	-0.03	0.12	0.15	0.35	-0.08	0.1	-0.04	0.1	-0.06	0.21	0	0.09	-0.1	0.07	-0.02	0.37	-0.07	-0.14	0.14	-0.26	0.07	0.14	0.04
200880_at	0.12	-0.04	0.01	-0.19	0.16	-0.1	0.38	0.13	-0.12	-0.13	0.06	0.51	0.01	0.25	0.06	0.14	0.15	0.05	-0.13	-0.1	0.17	0.12	0.14	-0.02	0.03	0.02	-0.1	0.01	0.05	0.16	-0.11	-0.06	-0.07	-0.05	-0.1	0.19	-0.02	0.13	0.14	0.05	0.16	0.13	-0.05	0.07	0.08	-0.07	0.04	0.17	0.14
217911_s_at	-0.01	-0.19	-0.24	-0.3	0.25	0.13	0.39	-0.38	-0.18	-0.28	0.09	0.03	-0.04	0.35	0.06	0.06	0.04	0.05	-0.48	0.02	0.16	0.2	0.02	0	0.13	0.04	-0.08	0.08	0.01	0.08	0	0.06	-0.08	-0.01	0.01	0.24	0.17	0.03	0.17	0.21	0.2	0.14	-0.08	0.05	0.12	-0.11	0.05	0.07	0.19
200664_s_at	-0.01	-0.08	-0.09	-0.29	0.29	-0.01	1.05	-0.14	-0.01	0.1	0.03	0.06	0.04	0.39	0.12	0.01	0.11	0.2	-0.09	0.18	0.31	0.19	0.25	-0.06	0.01	-0.17	-0.06	-0.07	0.07	0.05	-0.09	0.02	0.03	0.09	0	0.15	0.01	-0.17	0	-0.06	0.11	0.15	-0.04	0.06	0.1	-0.18	0.17	-0.09	0.31
200666_s_at	0.25	0.18	-0.02	-0.29	0.24	-0.12	0.58	0.12	-0.14	0.22	0.04	0.09	-0.01	0.09	-0.2	-0.28	0.14	0.12	-0.01	0.14	0.18	0.3	0.26	0.02	-0.03	0.06	-0.08	-0.02	-0.04	0.13	0.11	-0.07	-0.19	-0.04	-0.06	0.07	0	-0.03	0.09	-0.01	0.07	0.17	-0.12	0.05	-0.12	-0.11	-0.04	0.11	0.04
200799_at	0.11	-0.16	-0.13	-0.96	-0.14	-0.02	0.86	-0.07	-0.07	-0.17	-0.15	0.23	-0.14	0.17	0.23	-0.16	-0.02	0.06	0.04	-0.24	0.01	0.33	-0.05	-0.03	0.07	0.01	-0.02	0.06	0.02	0.03	0.19	0.09	-0.07	-0.02	0	0.01	-0.01	0.13	0.08	0.11	0.09	0.16	0.01	0.18	0.16	0.16	0.12	0.07	0.12
200800_s_at	0.1	-0.31	-0.15	-0.71	0.32	0.26	2.23	0.15	0.15	-0.32	-0.02	0.12	0.17	0.42	0	-0.06	0.27	0.14	0.08	-0.25	-0.01	0.13	-0.04	0.13	-0.02	-0.1	0.03	0.01	0.09	0.19	0.14	0.18	0.03	0.11	0.03	0.03	-0.06	0	0	-0.01	0.11	0.25	-0.05	0.12	0.05	0.02	0.15	-0.01	-0.04
202581_at	-0.04	-0.44	-0.37	-1.07	0.07	0.14	1.65	0.16	-0.03	-0.22	-0.01	0.04	0.12	0.42	0.07	0.17	0.27	-0.1	0.1	-0.36	-0.02	-0.3	0.01	-0.02	0.06	-0.12	-0.12	-0.11	0.06	0.12	0.06	-0.06	-0.27	-0.15	-0.13	0.2	0.08	0	0.08	0.2	0.17	0.31	-0.07	0.14	0.06	-0.24	0.24	0.22	0.12
207714_s_at	0.54	0.68	0.05	-1.07	0.62	0.31	0.3	0.12	0.15	-0.39	0.06	0.16	-0.52	0.2	-0.26	-0.47	-0.08	0.5	-0.63	-0.08	0.04	-0.04	0.14	0.01	-0.46	0.01	-0.04	-0.19	0.02	0.01	-0.04	-0.02	-0.03	-0.09	0.39	0.1	0.05	-0.11	-0.17	-0.16	0.01	0.07	0.06	-0.01	-0.14	-0.28	0.01	0.29	0.19
213418_at	0.29	-0.12	0	0	0.34	-0.32	1.26	-0.16	0.36	-0.01	0.11	-0.19	0	0	0	0	-0.15	-0.18	-0.46	0.09	0.03	-0.47	-0.27	0.39	-0.03	0.66	-0.05	-0.04	-0.05	0	0.32	0.06	0.03	0.33	-0.26	0.13	0.02	0.03	-0.16	0.15	0.14	0.24	0.22	0.02	0.19	0.02	0.22	0.05	-0.05
117_at	0.01	-0.02	-0.11	0.33	0	0.14	0.34	-0.07	0	-0.62	-0.15	0.72	0	0	0	0	-0.18	-0.31	-0.05	-0.02	0.08	-0.29	0.09	0.16	0.2	0	0.01	0.1	-0.04	0.1	0.11	0.04	0.05	0	-0.03	0.26	-0.02	-0.11	0.07	-0.06	0.18	0	0.13	0	0	0	0.06	0.2	0.12
202733_at	-0.34	0.05	-0.09	0.06	0.17	0.38	0.2	0.18	0.05	-0.03	0.08	0.06	0.22	0.06	-0.22	-0.09	0.05	0.1	0.14	0.06	0.06	-0.2	-0.1	0.05	0.03	0	0.15	0.17	0.06	0.05	0.06	0.15	-0.12	0	-0.14	-0.12	0.13	0.05	-0.09	0.06	0.11	0.29	0.1	0.09	-0.01	0.01	0.12	-0.08	-0.05
207030_s_at	0.33	0.39	0.26	0.3	-0.14	-0.22	-0.12	-0.04	-0.02	0.2	-0.12	0	0	0	0	0.03	0.08	0.04	0	-0.17	0.12	0.63	0.04	0.12	0.06	0.13	0.13	0.05	0.27	0.09	0.06	0.16	-0.19	0.11	-0.13	0.17	0.01	0.15	0.01	0.01	0.02	0.18	0.1	0.04	-0.06	-0.11	0.04	0.1	0.18
211126_s_at	-0.33	-0.25	0.38	-0.94	0.27	0.05	0.23	0.01	0.07	-1.15	-0.14	0.58	0	0	0	0	0.16	-0.34	0.05	-0.15	-0.32	-1.1	0.2	-0.08	0.12	0.3	-0.09	0.12	0.05	0.04	0	0.06	-0.25	0.03	0.08	0.15	-0.08	0.13	0.04	0.06	-0.08	0.11	-0.12	-0.01	0.03	-0.01	-0.04	0.06	0.05
220349_s_at	0.01	0.22	0.29	0.42	0.06	0.46	-0.14	0.04	-0.04	0.35	-0.16	-0.44	0	0	0	0	0.17	0.01	0.06	-0.11	0.15	0.17	0.08	0.22	0.13	0.1	-0.17	-0.16	0.02	0.07	0.15	0.04	-0.01	-0.16	0.17	0.08	0.04	0.08	0.16	-0.05	0.14	0.15	-0.08	0.15	-0.06	-0.09	-0.1	0.07	0.45
221290_s_at	0.14	-0.3	0.04	0.25	-0.32	-0.12	-0.17	0.22	0.02	0.33	-0.19	0	0	0.16	0	0	0.01	0.56	0.01	-0.29	0	-0.57	-0.25	-0.02	0.13	-0.1	-0.14	-0.15	-0.22	-0.1	-0.1	-0.16	-0.15	-0.06	-0.32	0.09	0.02	-0.11	-0.15	-0.06	-0.14	0.06	-0.23	-0.1	-0.11	-0.43	-0.02	-0.05	0.35
203741_s_at	-0.32	-0.32	0	0	0.54	0.07	0.19	0.2	0.4	-0.22	0.05	0	0	0	0	0	0	0.43	0.16	-0.05	0.26	0	0.05	-0.14	-0.06	0.25	-0.13	0.16	0.12	0.27	0.03	0	0.23	0.15	0.05	0.08	0.02	0	0.02	0.04	0.12	0.04	-0.01	-0.03	0.02	0.11	-0.24	0.2	-0.18
221064_s_at	-0.06	0.01	-0.06	0.26	0.17	0.33	-0.39	0	0.02	0.03	0.06	-0.03	-0.14	0.5	-0.19	0.04	-0.14	-0.37	-0.02	-0.04	0.53	0.13	-0.52	0.04	-0.17	-0.28	-0.14	-0.02	0.19	0.23	-0.02	-0.08	-0.22	-0.37	-0.03	0.26	-0.22	0.28	0.17	-0.01	0.16	-0.02	-0.22	-0.2	-0.25	-0.24	-0.26	-0.1	0.34
218902_at	0.05	-0.35	-0.22	-0.45	0.05	-0.11	-0.17	0.31	0.29	-0.35	-0.08	-0.03	0.2	0.51	0	0	0.21	0.02	0.2	-0.26	-0.13	-0.07	0.1	-0.02	0.25	-0.1	-0.16	-0.16	-0.12	-0.19	-0.09	0.03	-0.17	0.14	0.07	0.32	-0.02	0.12	-0.26	-0.25	-0.17	0.25	-0.19	0.32	-0.1	0.02	-0.42	-0.34	0
205932_s_at	0.16	-0.16	0.54	1.15	0.16	0	0.03	0.01	-0.25	0.19	0.18	-0.42	0.03	0.33	0	0	-0.07	0.06	-0.32	-0.24	-0.28	-0.23	-0.32	0.08	0.44	-0.06	-0.18	0.16	0.4	0.06	-0.1	0.12	0.01	-0.01	0.14	0.11	-0.06	0.07	0.12	0	0.1	0.24	0.11	0.09	0.01	-0.05	0.02	0.35	0.12
219368_at	-0.13	-0.47	0	0.06	0.34	0.29	-0.47	-0.1	0.04	0.04	-0.18	0.09	0.39	0.38	0.14	-0.26	0.48	0.04	-0.03	-0.13	0.21	-0.03	0.28	-0.13	-0.18	0	-0.14	-0.2	-0.2	0.16	0.07	0.12	0	0.03	-0.02	0.35	-0.15	0.05	0.1	0.25	0.08	0.22	-0.23	0.22	0.21	-0.03	0.07	0.09	-0.04
212730_at	-0.14	-0.33	-0.26	-0.47	-0.01	0.09	-0.18	0.13	-0.31	-0.19	0.36	-0.06	0.23	0.66	0.06	0.35	-0.05	-0.32	0.09	-0.56	-0.18	-1.04	-0.22	-0.08	-0.08	-0.17	-0.21	-0.47	-0.16	0.09	-0.13	0.09	-0.14	-0.01	0.08	0.17	-0.01	0.13	-0.02	-0.14	0.04	0.14	-0.13	0.06	-0.02	-0.04	0	-0.13	0.09
204590_x_at	0.55	0.26	0.14	0.04	0.17	-0.61	0.1	0.01	-0.29	-0.41	-0.2	0.26	0.01	0	0	0	-0.31	0.28	-0.36	0	-0.38	0.23	0.27	0.1	-0.16	0.15	0.28	0.16	0.24	0.23	-0.11	0.37	0.28	0.06	0.17	0.07	0.04	-0.05	0.14	-0.08	0.02	0.21	-0.49	0.2	-0.1	0.02	-0.02	-0.12	0.36
222137_at	0.31	0.36	0.32	0.57	-0.37	-0.14	-0.1	0.23	0.64	-0.26	-0.34	-0.16	0	0	0	0	-0.04	-0.56	-0.18	-0.1	0.08	0.94	1.03	0.12	0.27	-0.39	-0.21	-0.03	-0.02	-0.01	-0.07	-0.29	-0.22	-0.13	-0.13	0.06	-0.14	0.02	-0.02	-0.11	-0.11	0.14	0.4	0.18	0.03	-0.17	0.27	-0.16	-0.06
222341_x_at	0	0	0	0	0.44	-0.03	0.3	0.26	0.68	-0.51	0.04	0	0	0	0	0	-0.18	-0.16	-0.13	-0.24	0.16	-0.06	0.29	-0.19	0.16	0.36	0.02	0.2	0.26	-0.03	0.08	-0.04	-0.16	0.31	0.16	-0.07	0.03	0.02	-0.13	-0.25	0.17	0.71	0.17	0.21	0.08	-0.04	-0.06	-0.04	0.14
206661_at	0.16	-0.09	-0.4	0.07	0.57	-0.57	0.26	-0.27	0.33	0.16	0.26	0.69	0	0	0	0	-0.5	-0.22	-0.29	-0.15	0.15	-0.09	-0.01	-0.21	-0.27	0.12	-0.13	0.25	0.08	0.11	-0.08	0.19	-0.11	0.07	-0.02	0.05	-0.3	0.1	-0.4	-0.06	-0.19	0.37	0.15	0.21	0.11	0.1	0.26	0.17	-0.06
211799_x_at	0	0	0.3	0	0.68	0.52	-0.32	-0.31	-0.18	0.39	-0.25	0	0	0	0	0	0.07	-0.15	0.08	-0.12	0.06	0.56	0.3	-0.02	0.14	-0.07	0.02	0.08	-0.24	-0.2	0.25	0.12	0.16	0.06	0.06	0.1	0.38	0.39	-0.17	-0.32	0.06	-0.25	-0.18	0.19	-0.19	-0.26	0.17	0.2	-0.2
219875_s_at	0.06	0.06	0	0	0	-0.16	-0.13	-0.06	-0.3	0.19	0.05	0	0	0	0	0	0	-0.17	-0.05	0.14	0.12	0.54	0.23	0.02	-0.19	-0.18	-0.38	0.16	0.23	-0.09	-0.08	-0.18	-0.22	-0.04	0.2	0.02	0.03	0.09	0.26	0.12	0.22	0.06	0.17	0.07	-0.1	0.16	0.16	0.17	0.29
205868_s_at	0.01	-0.44	-0.08	-0.29	-0.18	-0.26	0.58	0.85	0.67	-0.25	0.11	-0.16	0.25	-0.47	-0.33	-0.17	0.05	-0.39	0.1	-0.03	-0.06	-0.16	-0.25	-0.3	-0.58	-0.16	-0.2	-0.08	0.22	0.04	-0.16	0.05	-0.19	0.14	-0.38	-0.16	-0.04	0.32	-0.34	0.21	-0.27	0.31	0.02	0.14	-0.14	-0.33	0.19	-0.1	0.08
206686_at	0	-0.16	-0.21	-0.32	0.2	-0.4	-0.28	0.24	-0.14	0	0.04	0	0	0	0	0	0	0.35	0.1	0	0.02	0	0.2	0.32	0.2	-0.05	0.37	-0.01	0.05	-0.02	0.04	0.09	0.09	-0.13	0.13	0.06	-0.3	-0.03	0.04	-0.2	0.3	0.07	0.01	-0.45	-0.18	0.02	0.11	0.06	0.42
220264_s_at	-0.27	-1	-0.88	-0.81	-0.12	0.59	0	0	-0.2	0.38	0.49	-0.36	0	0	0	0	-0.28	0.56	-0.01	-0.03	-0.32	-0.52	-0.6	-0.16	-0.22	-0.19	-0.75	-0.27	0.11	-0.1	-0.01	0.06	-0.09	-0.13	-0.58	-0.05	-0.03	0	-0.15	-0.58	-0.25	0.32	0.15	0.01	-0.19	0.03	0.18	0.52	0.16
205606_at	0.06	0.58	0.18	-0.2	0.03	0.12	0.59	0.2	0.11	-0.06	0.19	0.28	0.25	-0.45	-0.28	-0.1	0.09	-0.09	0.1	0.02	0.36	-1.38	-0.45	0.21	0.01	0.3	0.35	-0.08	0.2	-0.12	-0.2	-0.48	-0.31	-0.23	-0.34	-0.13	0.17	0.04	0.03	-0.03	-0.26	0.22	-0.27	-0.04	0.13	0.05	0.12	-0.27	0.16
214444_s_at	-0.75	1.17	0.19	0	0.01	-0.35	0.21	0.02	0.16	-0.78	-0.13	-0.38	0	0.09	0	0	0.46	0.84	0.12	0.06	-0.05	-0.86	0.18	0.54	0.02	0.03	-0.17	-0.33	-0.11	0.03	0.04	0.07	0.06	0.03	-0.29	-0.04	-0.41	-0.12	-0.04	-0.43	-0.17	0.15	0.07	0.16	-0.12	0.27	0.24	0.23	-0.17
217040_x_at	-0.06	0.09	0	0.2	-0.29	0.03	-0.43	0.11	-0.12	-0.19	0.1	0.29	0	0	0	0	0.09	0.01	0.18	-0.04	-0.05	-0.75	-0.39	0.43	0	-0.05	-0.02	-0.35	0.01	0.16	0.07	0.3	0.12	0.24	-0.13	0.24	-0.02	-0.15	0.06	-0.5	0.21	0.38	0.01	0.44	-0.01	0	0.31	-0.05	0.31
205017_s_at	0.71	0.1	0.06	0.99	0	0	0	0.05	-0.21	-0.45	-0.17	0.39	0	0	0	0	0.47	-0.79	-0.18	-0.09	0.01	0.1	-0.33	0.17	-0.32	-0.05	-0.32	-0.2	-0.21	-0.08	0.12	0.08	0.15	-0.15	-0.3	-0.19	-0.21	0.12	-0.1	-0.14	-0.06	0.49	0.39	0.26	0.21	0.29	0.35	0.34	0.45
208297_s_at	-0.22	-0.5	0	0	0.04	0.23	0.05	0.07	0.16	-0.26	0.02	0	0	0	0	0	0.18	0.44	0.17	-0.03	0	-0.54	-0.07	0.12	0.06	-0.13	0.19	-0.33	0.16	0.11	-0.01	0.16	0.02	0.25	-0.11	0.33	-0.19	0.1	-0.24	-0.03	-0.34	0.12	0.09	-0.04	0.16	0.15	0.37	0.04	0.1
212700_x_at	-0.34	-0.35	0.5	0.97	0	0.01	-0.17	0.15	0.4	0.47	-0.06	0	0	0	0	0	-0.14	-0.07	-0.22	0.23	0.28	-0.42	0.12	-0.14	-0.04	0.27	-0.02	0.2	-0.5	0	0.09	0.15	-0.22	0.12	0.04	0.12	0.11	0.14	0.55	-0.15	-0.22	0.23	0.03	0	0.01	-0.22	0.34	0.2	0.12
202764_at	-0.22	0.2	0.19	0.68	0.38	-0.07	0.49	-0.14	-0.2	0.26	-0.2	-0.63	0	0	0	0	0.02	0.17	-0.14	-0.12	0.24	-0.06	-0.17	-0.24	-0.3	0.27	-0.33	-0.34	0.08	-0.24	-0.32	0.27	0.1	-0.08	0.06	0.51	-0.18	-0.3	0.12	-0.02	-0.11	0.32	-0.05	-0.04	-0.16	0.08	-0.2	0.1	0.22
221010_s_at	0.3	0.15	0	-0.8	0.19	-0.16	-0.12	0.34	-0.09	0.51	0.24	0.57	0	0	0	0	0.04	-0.23	-0.37	-0.01	0.08	-0.03	-0.29	-0.11	0.16	-0.08	-0.52	-0.05	-0.1	0.07	-0.26	0.17	0.45	0.22	0.36	0.61	0.22	0.38	0.6	0.1	0.06	-0.06	0.08	-0.21	0.28	-0.01	0.17	0.16	-0.17
206180_x_at	0.26	0.12	0.13	0.57	0.31	0.14	-0.09	0.29	0.13	-0.04	0.19	0.71	0	0	0	0	-0.58	0.47	0.06	0.03	-0.08	0.74	0.56	-0.22	0.1	0.2	-0.57	-0.25	-0.33	-0.29	-0.06	0.01	-0.21	0.06	0.19	-0.04	0.4	-0.08	0.05	0.37	0.01	0.07	0.09	0.05	-0.12	0.02	0.31	0.04	0.01
219462_at	-0.34	-0.25	-0.2	-0.63	0.24	0.54	-0.3	0.52	-0.02	0.3	0.01	0.88	0	0	0	0	0.29	-0.47	-0.21	0.27	-0.27	0.63	-0.1	0.15	-0.28	-0.05	-0.03	-0.03	0.18	0.54	0.16	0.33	-0.06	0.15	0.28	0.17	-0.14	0.07	0.15	0.14	-0.13	0.46	0.36	-0.11	0.06	-0.33	0.03	0.1	0.03
204598_at	-0.17	0.04	0.02	0.25	-0.26	-0.67	-0.57	0.35	0.97	-1.12	0.17	0.26	0	0	0	0	-0.45	-0.16	-0.08	-0.14	0.32	-0.33	0.33	0.13	-0.2	0.03	-0.18	-0.07	-0.25	0.08	0.21	0.03	0.06	0	0.26	0.12	-0.05	0.04	0.1	-0.21	-0.32	-0.1	0.33	-0.08	-0.48	0.21	-0.02	0.45	-0.37
203174_s_at	0.35	1.21	-0.51	-1.31	0.26	0.11	-0.56	-0.17	-0.03	0.62	0.08	0.29	0	0	0	0.14	0.05	0.26	0.26	-0.07	0.46	-0.13	-0.59	-0.01	-0.1	-0.12	0.14	-0.3	0.13	0.24	-0.02	-0.06	-0.16	-0.02	0.3	0.25	-0.22	0.1	0.34	-0.37	-0.35	0.09	-0.07	0.16	0.17	-0.09	-0.4	0.32	0.08
205757_at	-0.18	0.41	-0.31	-0.19	0.11	-0.2	0.21	0.18	-0.13	0.13	-0.03	0.07	-0.06	0.35	0.06	-0.06	0.33	-0.53	0.1	-0.15	-0.09	-0.57	-0.5	0.01	-0.1	0.06	0.28	-0.46	-0.49	-0.24	-0.03	0.01	-0.21	-0.07	0.28	0.17	-0.02	-0.03	-0.08	-0.45	-0.27	-0.06	-0.19	-0.15	-0.02	-0.31	-0.1	0.22	0.27
210182_at	0.85	-0.19	-0.54	-1.26	-0.23	0	-0.56	-0.27	0	-0.42	0.46	0.29	0.12	0	0	0	0.1	-0.27	0.01	0.14	-0.36	0.47	-0.55	-0.28	-0.12	-0.28	-0.11	-0.26	-0.3	-0.35	0.02	0.04	-0.18	-0.26	0.31	0.14	0	0.08	-0.1	-0.06	0.11	0.14	0.01	0.06	-0.34	-0.06	-0.18	-0.01	-0.09
215568_x_at	-0.26	-0.14	-0.36	0.03	-0.08	0.28	0.09	0.25	-0.29	-0.29	0.21	0.06	0	0	0.01	0	-0.18	-0.17	-0.31	-0.02	-0.29	-0.32	-0.01	-0.22	0.12	0.14	-0.22	0.22	-0.3	0.11	-0.09	-0.16	-0.09	0.03	0.04	-0.06	-0.02	-0.09	-0.2	-0.2	0.08	0.21	0.14	0.01	-0.36	-0.89	-0.25	0.07	-0.06
212319_at	-0.02	-0.28	-0.02	0.12	0.11	0.09	1.1	0.31	0.17	0.01	0.22	0.58	-0.26	-0.38	-0.74	-0.54	-0.04	-0.29	0.19	-0.2	0.16	-0.33	0.17	-0.05	-0.31	0.22	0.15	0.26	0.14	-0.12	-0.16	0.03	0.16	-0.36	0.1	-0.01	0.02	-0.17	-0.13	0.09	-0.43	0.06	-0.08	-0.29	-0.07	-0.26	-0.5	0.43	0.08
202390_s_at	0.26	0	0	0	0.06	0	0.49	-0.17	-0.43	0.19	0.07	0	-0.38	-0.03	-0.16	-0.17	0	-0.04	-0.02	0.07	0.05	-0.48	-0.24	-0.34	-0.06	-0.28	-0.28	-0.23	0.2	0.11	0.36	-0.05	-0.05	-0.04	-0.08	-0.28	-0.08	0.26	0.14	-0.02	-0.02	-0.1	-0.3	0.16	-0.07	-0.08	-0.47	0.11	0.18
206090_s_at	-0.04	-0.11	0.03	0.3	0.26	-0.17	0.12	-0.01	0.15	0.81	0.08	0	0	0	0	0	-0.25	-0.73	-0.41	-0.08	0.08	0.51	0.29	0.02	0.18	0.1	-0.5	-0.33	0.13	-0.21	-0.09	-0.3	-0.08	-0.08	0.14	-0.16	-0.33	0.05	-0.26	-0.41	-0.24	-0.29	-0.25	0.09	0.02	-0.32	-0.06	-0.56	0.25
205447_s_at	0.01	0.86	0	0	0.21	-0.23	0	-0.24	-0.09	0	0.08	0.09	0	0	0	0	0	-0.6	-0.32	-0.13	0.18	0	-0.37	0.43	-0.24	0.28	0.07	0.08	-0.18	0.24	0.09	0.2	0.18	-0.08	0.45	-0.17	-0.49	-0.16	0.13	-0.22	0.21	0.08	-0.13	0.07	-0.28	0.09	-0.01	-0.23	-0.14
222284_at	-0.55	-0.56	-0.29	0.13	0.68	-0.14	0.11	-0.63	-0.01	-0.58	0.02	-0.48	0.32	-0.14	-0.14	-0.09	0.26	-0.76	-0.13	0.1	-0.13	-0.23	-0.2	0.05	-0.13	-0.06	0.2	-0.02	-0.18	0.31	0.1	-0.07	0.24	-0.16	-0.32	-0.19	-0.54	-0.31	-0.34	-0.37	-0.1	0.24	0	0.04	0.02	-0.24	-0.7	0.01	-0.04
213367_at	-0.17	-0.06	-0.12	0.33	0.26	0.21	-0.48	0.31	0.16	-0.12	-0.08	0.12	0	0	0	0.13	-0.2	-0.17	-0.02	-0.09	-0.01	-0.22	-0.14	-0.1	0.26	0.24	0.07	-0.14	0.02	-0.22	-0.22	-0.18	-0.06	-0.06	0.18	0.13	-0.15	-0.39	-0.12	0.19	-0.04	-0.12	-0.05	-0.23	-0.15	-0.31	-0.29	-0.26	0.08
209730_at	0.06	-0.31	-0.09	0.66	-0.26	-0.2	0.04	0.25	0.15	0.09	-0.1	1.12	0	0	0	0.01	0.23	-0.73	0.1	-0.1	0.46	0.26	0.12	0.56	-0.18	0	-0.27	0.08	0.18	0.13	-0.12	0.2	0.14	-0.29	0.15	0.15	0.13	0.2	-0.16	0.1	-0.09	-0.44	-0.25	-0.08	0.14	-0.41	-0.01	0.12	-0.17
221049_s_at	0	0	0	0	0.15	-0.48	-0.41	-0.32	-0.7	-0.22	-0.15	0	0.03	0	0	0	0	0	0	-0.16	0.2	0	0	0.04	0.21	0.38	-0.08	-0.03	-0.49	0.38	0.09	-0.11	-0.02	-0.02	0.02	0.3	0.01	-0.24	-0.25	0.09	0.22	0.12	-0.31	-0.3	0.36	-0.31	0	0.14	-0.28
217929_s_at	0	0	0	0	0.21	0.28	0.11	0.16	0.35	0	0.16	0	0	0	0	0	0	0	0	0	-0.34	0	0	0.1	-0.02	0.12	0.06	0.22	0.03	-0.19	0.39	-0.16	-0.16	0.16	0.18	-0.37	0.3	0.41	0.04	0.14	0.31	-0.06	-0.25	-0.39	0.25	-0.13	-0.45	0	-0.32
219905_at	0	0	0	0	0.26	-0.63	0.04	0.28	0.18	0	0.01	0	0	0	0	0	0	0	0	-0.12	0.37	0	0	-0.26	-0.56	0.04	-0.13	-0.18	-0.11	0.26	-0.13	-0.05	0.07	0.18	-0.23	0.29	0.33	0.06	-0.24	0	0.06	0.28	-0.13	-0.01	0.05	-0.05	-0.52	0.03	0.11
203977_at	0	0	0	0	0.6	0.39	0.85	0.25	0.09	0	0.15	0	0	0	0	0	0	0	0	-0.03	0.38	0	0	0.46	0.18	0.37	0.04	-0.29	0.35	0.28	0.02	0.4	0.21	0.13	0.13	0.41	-0.05	-0.05	0.29	-0.12	-0.04	0.02	-0.03	-0.05	-0.03	0.15	-0.26	0.2	0
202248_at	-0.36	-0.14	-0.34	0.58	0.83	0.52	0.86	0	0.13	-0.23	-0.09	-0.14	0	0	0	0	0.27	-0.14	-0.16	-0.15	0.11	-0.39	0.18	0.16	-0.03	-0.32	0.03	-0.28	0.65	0.14	0.69	0.46	0.4	0.22	-0.11	0.1	0.33	0.22	0.16	0.05	0.43	0.2	0.23	0.04	0.13	0.27	0.42	0.53	0.62
202044_at	0.59	0.8	-0.04	0.17	0.4	0.2	0.09	-0.06	-0.43	-0.45	-0.21	0	0	0	0	0.01	0.26	0.32	0.31	-0.04	0.06	0.78	-0.38	-0.48	0.23	0.42	0.31	0	0.1	0.59	0.23	-0.04	-0.14	-0.08	0.18	0.25	-0.06	0.12	-0.07	0.11	0.05	0.52	0.35	0.4	-0.06	0.01	0.47	0.66	0.47
220707_s_at	0.23	0.23	-0.51	-1.34	-0.19	-0.13	0	0.01	0.05	0.16	0.03	0	0.14	0.26	0.2	0	0.76	0.39	0.34	-0.12	0.02	1.29	-0.08	0	-0.11	-0.17	-0.11	-0.71	-0.3	-0.11	0.11	0.12	0.05	0.11	-0.21	-0.02	0.1	-0.1	-0.12	-0.04	0.06	0.05	0.18	0	0.04	-0.19	-0.18	0.27	0.08
220097_s_at	0.44	0.43	0.39	0	-0.29	-0.78	0.02	-0.38	-0.2	-0.68	-0.15	0.38	0	0	0	0.22	0.04	0.55	-0.13	0.08	-0.01	0.94	0.39	-0.05	-0.41	-0.28	-0.43	0.02	0.13	0.05	-0.04	-0.24	-0.06	-0.07	-0.22	-0.02	-0.16	0.27	-0.03	-0.09	0.25	-0.25	-0.04	0.01	-0.26	-0.01	-0.26	-0.02	-0.23
205435_s_at	0.46	0.43	0.21	-0.36	0.38	0.28	0.53	0.06	-0.27	-0.54	-0.06	0.1	0	0	0	0	0.27	0.15	0.09	0.15	0.63	-0.14	-0.21	0.26	0.02	0.27	-0.09	-0.22	0.12	0.12	0.29	0.24	-0.09	0.06	0.33	0.3	-0.04	0.05	0.15	-0.08	0.07	0.4	0.05	0.23	0.07	0.02	-0.04	0.55	0
201247_at	0.17	-0.1	-0.11	-0.28	-0.2	-0.26	0.3	0.18	-0.14	-0.62	0.26	-0.06	0	0.42	0	0	0.05	-0.04	0.13	-0.14	-0.1	-0.14	-0.07	0.32	0.33	0.12	0.27	0.09	0.14	0.03	-0.04	-0.06	0.04	0.03	0.34	0.38	0.12	0.22	-0.02	0.28	0.1	-0.41	-0.1	-0.15	-0.02	-0.12	-0.03	0.04	-0.16
216170_at	-0.01	0.28	0.25	0.5	0.46	0.21	-0.44	0.05	-0.4	-0.38	0.21	-0.26	0	0	0	0	-0.32	-0.17	-0.15	-0.2	0.04	-0.44	-0.18	-0.22	-0.06	0.2	-0.05	0.02	-0.22	0.15	0.21	-0.04	0.02	0.01	-0.24	-0.06	-0.13	0.11	-0.24	-0.12	0.3	0.08	-0.03	0.14	0.14	0.13	-0.04	-0.07	-0.04
204287_at	0.17	0.56	0.5	0.54	-0.04	0.76	-0.52	-0.21	0.08	0.32	0.06	-0.72	0	0	0	0	0.15	-0.43	0.55	-0.09	0.41	-0.77	-0.15	-0.16	0.03	-0.45	-0.48	-0.04	0.02	-0.22	0	-0.05	-0.1	-0.04	0.11	0.35	-0.12	0.06	-0.1	-0.15	-0.22	0.09	0.05	0.26	0.22	0.04	0.19	0.2	-0.1
206510_at	0.15	0.51	0.45	1.07	0.33	0.59	-0.04	0.4	-0.03	-0.32	-0.08	-0.48	0	0	0	0	-0.37	-0.04	-0.21	-0.22	0	0.57	0.06	0.19	0.3	0.54	0.36	0.38	-0.19	0.39	-0.09	-0.05	0.14	0.21	0.13	-0.12	0.4	0.42	0.18	0.22	0.09	0.08	0	-0.15	0.15	-0.1	0.15	0.45	-0.14
220166_at	0.44	0.65	0.39	0.83	-0.24	-0.03	0.1	0.2	-0.4	0	-0.06	0.2	0	0	0	0	0.07	-0.01	0.02	0.1	0.25	-0.07	0.27	-0.18	0.49	0.46	0.17	0.53	0.2	0	-0.05	-0.02	-0.07	-0.17	0.17	0.64	-0.26	-0.18	-0.09	0.38	0.14	0.28	-0.04	0.08	0	0.05	-0.37	0.11	0.17
222015_at	-0.06	-0.37	0	0	-0.14	0	-0.53	0.86	0.45	-2.14	-0.09	0	0	0	0	0.19	-0.06	0.07	-0.08	-0.14	-0.09	-0.17	0.08	-0.33	-0.3	0.12	-0.32	0.15	-0.26	0.15	0.22	-0.14	-0.19	-0.12	0.19	0.38	0.34	0.43	0.15	-0.39	0.38	0.01	0.02	0.07	-0.37	-0.26	-0.22	0	-0.1
219026_s_at	-0.32	-0.32	0	0	-0.17	-0.17	0	0.29	0.14	-0.16	0.08	0	0	0	0	0	0.14	-0.21	-0.08	0.03	0.28	-0.29	-0.14	0.36	-0.03	-0.14	-0.53	0.34	0.03	-0.17	0.22	0.36	-0.12	0.09	-0.36	0.34	0.15	0.32	0.22	0	0.18	-0.08	0.3	0.3	0.24	0.3	0.42	-0.14	0.31
206594_at	-0.01	-0.3	0.12	0.74	0.36	0	0.28	0.01	0.16	0.09	0.09	-0.52	0	0	0	0	0.32	-0.3	0.31	-0.05	0.38	0.16	0.36	-0.04	0.4	0.28	-0.03	-0.22	-0.01	0.22	0.11	0.24	0.22	0.03	0.07	0.32	-0.35	-0.04	0.2	0.24	-0.16	0	0.21	0.13	0.12	-0.07	0.05	0.29	-0.14
206712_at	-0.29	-0.51	0	0.01	-0.49	-0.55	0.04	0.18	-0.12	-0.91	0.14	0	0	0	0	0.12	0	-0.38	-0.2	-0.14	-0.17	-0.85	-0.65	0.59	0.05	0.1	1	0.25	0.66	0.27	0.37	0.15	0.26	0.15	0.39	0.5	0.27	0.31	0.01	0.16	-0.16	0.17	0.3	0.05	0.16	0.24	0.08	0.24	0.1
222109_at	-0.13	0.26	0.29	0.64	-0.06	-0.03	0.31	0.56	0.06	-0.36	-0.18	-0.25	-0.1	0.17	0.12	0.47	-0.25	-0.14	0.18	-0.14	-0.53	-0.28	0.06	0.1	0.08	0.36	0.25	0.27	0.28	-0.1	0.13	-0.14	0.31	-0.09	0.53	0.55	0.27	0.46	-0.24	0.25	0.26	0.04	-0.08	0.03	-0.56	0.22	-0.36	-0.15	0.27
219337_at	0.17	0.46	1.02	0.1	0.12	0.24	0.42	-0.08	-0.29	-0.52	0.49	-0.09	0	0	0	0	0.06	-0.6	0.07	-0.14	0.01	-0.45	-0.85	0.13	-0.05	0.01	0.37	-0.26	0.01	-0.01	0.27	0.06	0.09	0.01	0.4	0.42	-0.02	0.1	-0.24	0.05	-0.11	-0.25	-0.1	-0.18	-0.26	0.16	-0.56	-0.1	0.04
221888_at	0.11	0.63	0.04	0.3	0.28	0.06	-0.14	0.18	0.22	0.58	0.13	0.13	0	0.14	0	0	-0.21	0.1	-0.07	-0.14	-0.29	-0.75	-0.07	0.46	-0.3	-0.04	-0.31	-0.45	-0.16	0.13	0.1	-0.23	-0.48	-0.2	0.08	-0.05	-0.03	0.06	0.07	0.17	0.16	-0.05	-0.21	0.08	-0.05	-0.18	-0.12	-0.27	0.04
213481_at	0.04	-0.08	-0.06	0.44	0	0.11	0	-0.12	-0.2	0.03	0.05	0.44	0	0	0	0	-0.08	-0.43	-0.04	-0.08	0.27	0.17	0.17	0.07	-0.19	-0.88	0.01	-0.01	-0.41	0.1	-0.2	0.24	-0.26	-0.03	0.12	0.12	0.12	-0.16	-0.38	-0.14	0.2	0.19	0.19	0.25	0.13	-0.06	-0.05	-0.13	-0.05
206587_at	0.03	0.08	0.27	0.69	-0.13	0.29	0.17	0.22	0.45	0.04	-0.16	0.75	0	0	0	0	0.22	-0.18	0.05	-0.17	0.15	-0.74	0.1	-0.01	-0.44	0.01	-0.3	0.03	-0.06	-0.15	-0.21	-0.1	0.03	-0.02	0	0.12	-0.15	0.02	0.13	-0.13	-0.23	0.1	-0.07	0.07	0.11	-0.22	-0.15	0.07	0.27
217253_at	0.07	0.15	0.8	0.96	0.1	-0.38	-0.01	-0.43	0.36	-0.47	0.28	-0.68	0	0	0	0	0.28	0.05	0.04	-0.04	-0.04	-0.86	-0.05	-0.03	-0.22	-0.33	-0.4	-0.06	-0.37	0.31	0.17	-0.08	-0.23	0.29	-0.05	-0.36	-0.23	0.07	0	0.06	-0.58	0.62	0.38	0.38	-0.23	-0.02	0.45	-0.21	0.23
218994_s_at	0.1	0.02	-0.04	0.25	-0.3	-0.06	-0.34	0.4	0.43	-0.35	-0.03	0.16	0	0	0.1	0	0.11	-0.75	-0.19	0	0.52	-0.92	-0.2	-0.2	-0.09	-0.03	-0.09	0.22	-0.21	0.08	-0.07	0.21	-0.5	0.01	-0.17	-0.3	-0.04	-0.12	-0.23	0.01	-0.27	0.5	0.21	0.29	0.01	-0.61	-0.1	0.45	-0.08
209021_x_at	-0.35	0.04	0.64	-0.77	-0.14	-0.59	0.48	-0.13	0.31	0.25	0.02	0	0.04	0	-0.25	-0.14	0.43	0.15	-0.53	-0.06	0.27	0.45	0.64	0.34	-0.01	-0.16	-0.01	0.33	0.11	-0.25	0.15	0.12	0.14	-0.13	0.21	0.16	-0.26	-0.01	0.26	-0.06	0.07	-0.05	0.03	-0.09	0.02	-0.13	-0.24	0	0
204740_at	0.27	0.41	-0.24	0.19	-0.2	-0.23	0.21	0.11	0.29	0.5	-0.1	-0.68	0	0	0	0	0	0.22	0.24	0.11	0.14	1.98	0.84	-0.1	-0.33	0.31	0.19	0.08	-0.12	0.02	-0.02	0.07	0.04	-0.2	0.28	-0.27	-0.17	0.05	0.28	0.06	0.17	0.04	-0.07	-0.17	-0.25	-0.17	-0.04	0.18	0.1
202344_at	-0.29	-0.32	-0.51	0.12	0.27	0.32	0.48	0.49	-0.17	0.38	0.02	0.42	-0.22	-0.06	-0.14	0	-0.03	0.36	0.02	-0.21	-0.27	0.06	-0.11	0.14	-0.33	0.02	0.08	-0.37	0.16	0.01	0.04	0.2	0.38	0.01	0.3	0.29	0.22	-0.06	0.11	0.19	-0.17	-0.03	-0.3	-0.44	-0.47	-0.57	-0.56	0.14	-0.08
216300_x_at	0.46	-0.02	-0.05	0.52	0.26	-0.01	0.1	0.28	-0.16	0.38	0.04	1.1	-0.13	-0.12	0.07	-0.25	0.44	0.1	0.23	0.04	0.1	0.91	-0.09	0.05	-0.01	-0.12	0.24	-0.12	-0.24	0	0.16	-0.09	-0.06	0.03	-0.17	-0.18	-0.28	-0.23	0.06	-0.42	-0.2	0.31	-0.09	-0.09	0.02	-0.36	-0.07	-0.09	0.1
213431_x_at	0.42	0.33	0.32	0.58	0.18	-0.1	-0.01	-0.11	-0.24	0.22	0.73	-0.64	0	0	0	0	0.3	0.08	0.02	0.08	-0.03	-0.06	-0.9	-0.25	0.6	0.05	0.45	-0.2	0.05	-0.21	0.04	0.22	-0.02	0.03	0.07	0.61	-0.05	-0.06	0	0	-0.01	-0.28	-0.07	0.01	-0.17	-0.45	-0.34	-0.22	-0.04
203891_s_at	-0.15	-0.04	0.32	0.17	-0.41	0.04	0.08	0.18	-0.3	0	-0.04	-0.12	0	0	0	0	-0.09	0.36	-0.06	-0.14	0.45	0	0.08	-0.53	0.56	0.02	0.43	-0.08	-0.12	0.02	0.14	0.1	0.27	0.54	-0.28	0.05	0.19	0.21	0.44	-0.03	0.39	0.41	0.06	0.06	0.22	-0.02	0.17	0.38	0.22
213368_x_at	-0.1	0.57	0.73	1.17	-0.04	-0.05	0.36	-0.02	0.12	-0.1	0.04	0	0	0	0	0	0.88	-0.22	0.12	-0.24	0.05	-0.52	-0.15	-0.27	0.25	0.14	0.21	0.52	0.29	0.11	0.12	-0.06	0.16	0.03	0.46	0.26	0.06	-0.02	0.07	0.22	-0.05	-0.26	0.13	0.04	-0.08	-0.23	-0.29	0.18	-0.36
215280_s_at	0.02	-0.23	0.16	0.63	-0.37	0.43	-0.24	-0.36	-0.31	-0.29	-0.22	0.3	0	0	0	0	0.19	-0.09	-0.15	0.02	-0.2	-0.04	-0.04	0.01	0.01	0.32	-0.37	0.11	-0.13	-0.08	0.04	0.24	0.05	0	0.1	-0.25	0.19	0.21	0.13	0.57	0.22	0.11	-0.05	0.15	-0.07	-0.33	-0.25	0.16	-0.04
219259_at	0.62	0.24	0.08	-0.63	0.66	0.24	0	0.28	0.03	0.42	0.17	-0.44	0	0	0	0	-0.28	0.64	0.12	-0.16	0.04	0.3	0.02	0.47	0.1	0.06	0.35	-0.01	0.07	0.15	0.28	0.09	-0.23	0.07	0.3	0.12	0.06	0.12	0.22	-0.01	0.19	-0.07	0.22	0.15	0.27	0.35	-0.28	0.11	0.16
205211_s_at	-0.02	0.23	-0.05	-0.13	0.31	0.13	-0.83	0.37	-0.41	-0.04	-0.2	-0.1	0	0	0	0	-0.37	-0.2	-0.12	-0.13	-0.15	-0.19	0.06	0.35	0.3	-0.11	0.2	-0.12	0	0.38	-0.01	0.48	0.16	0.01	0.28	0.45	0.06	0.4	0.3	-0.03	0.03	0.09	0.02	0.27	-0.11	0.09	0.61	0.27	-0.17
221287_at	0.04	0.77	0.94	1.27	-0.44	-0.08	-0.22	0.06	0.33	-0.01	0.3	0.23	0.26	0.09	0	0	0.22	-0.94	0.25	0.44	0.62	-0.39	0.17	0.08	-0.1	0.22	0.25	0.09	0.17	0.2	0.04	-0.1	0	0.15	0.11	-0.02	0.11	0.14	-0.12	-0.14	0.21	0.24	-0.17	0.22	0.01	-0.29	0.11	0.02	0.23
218338_at	0.03	0.01	-0.63	0.07	0.62	0.43	0.68	0.07	-0.32	-0.51	-0.05	1.42	0	0.3	0.19	0.06	-0.18	-1.47	-0.12	0.05	-0.07	-0.16	-0.05	-0.18	0.24	0.33	0.04	0.11	0.4	0.27	0.23	0.26	-0.07	-0.08	0.26	0.5	0.1	-0.14	0.26	-0.24	0.26	0.47	0.25	-0.07	0.18	-0.35	-0.11	0.22	0.05
209499_x_at	-0.65	0.05	-0.23	0.74	0.22	0.47	-0.53	-0.24	0.18	0.32	0.7	0.68	0	0	0	0	0.31	0.02	0.04	-0.14	0.65	-0.97	-0.08	0.54	0.36	-0.11	0.55	0.3	-0.17	0.23	0.02	0.17	-0.1	0.01	0.55	0.38	0.3	0.1	0.12	-0.07	0.36	0.27	0.18	0.29	-0.14	-0.06	0.4	0.38	0.31
222222_s_at	-0.09	0.14	-0.26	0	0.35	-0.07	-0.09	-0.21	0.57	-1.04	0.3	0.13	0	0	0	0	0.34	0	-0.08	-0.06	0.36	0.29	0.36	0.83	0.58	0.48	-0.3	0.52	0.11	0.15	0.15	0.21	0.16	-0.31	-0.32	0.41	0.22	0.49	0.27	0.23	0.74	-0.22	0.05	-0.42	-0.43	-0.17	-0.04	-0.11	-0.12
209261_s_at	0.65	-0.3	0.55	-0.45	0	0	-0.08	-0.01	0.68	0.1	-0.01	0	0	0	0	0	0.22	-0.27	-0.12	0.2	0.07	0.47	0.19	0.16	0.03	-0.03	0.34	0.02	0.06	0.03	-0.04	0.1	-0.13	0.06	0.08	0.02	0.25	-0.19	-0.46	0.01	0.11	0.23	0.2	-0.25	-0.01	-0.23	-0.1	0.3	0.1
208502_s_at	0.33	0.05	0.02	0	0.64	0.14	0.18	-0.38	-0.29	-0.68	-0.13	0.99	0	0	0	0	0.16	0.04	-0.03	-0.01	0.59	0.66	0.35	0.68	0.16	0.15	0.43	-0.24	0.61	0.01	-0.22	-0.2	-0.04	-0.03	-0.27	0.19	-0.13	0.22	0.05	0.02	-0.24	0.36	0.02	-0.19	-0.12	-0.14	-0.18	0	0.24
219742_at	-0.07	0.1	0.14	0.44	0.89	0.59	0.9	0.18	0.13	0.13	0.08	0.78	0	0.17	0.33	-0.03	-0.41	0.16	0.12	-0.18	-0.12	0.54	0.24	-0.42	0.04	0.22	-0.38	-0.18	-0.06	0.14	0.14	0.06	-0.38	0.16	-0.27	0.52	0.09	0.11	-0.23	-0.18	0.06	0.18	-0.08	0.08	-0.13	0.02	0.13	0.21	0.3
218169_at	-0.12	-0.39	-0.86	-0.85	-0.17	-0.29	-0.01	-0.29	0.05	-0.06	0.15	0	-0.14	-0.22	-0.39	-0.39	0.48	0	-0.31	-0.16	-0.06	-0.2	-0.1	0.11	-0.09	0.04	-0.03	0.16	0.33	-0.16	-0.16	0.53	0.28	0.08	0.13	0.02	0.02	0.06	-0.09	0.16	0.05	0.07	-0.01	0.07	0	0.06	0.29	0.2	-0.14
209051_s_at	0.59	0.12	0.12	-0.12	0.61	0.61	-0.03	-0.19	0.51	0.62	0.05	0.57	0	0	0	0	0.35	-0.13	0.24	-0.12	-0.15	0.06	0.24	0.16	0.3	0.29	0.18	0.15	0.06	0.3	0.42	-0.04	0.24	0.15	0.09	0.19	0.24	0.07	0.14	0.22	0.07	0.01	0.11	-0.02	0.2	-0.07	0.03	0.07	0.27
218745_x_at	-0.21	0.66	-1.16	-1.33	0.78	0.69	-0.03	-0.2	0.03	0.03	0.28	1.04	0	-0.29	-0.29	0.25	0.39	0.01	0.6	-0.11	-0.14	1.12	0.05	-0.18	-0.18	0.21	0.14	-0.2	0.2	-0.03	-0.27	-0.05	-0.24	0.17	-0.16	0.29	0.23	0.14	0.22	0.19	0.12	0.31	-0.35	-0.33	-0.14	-0.08	-0.18	0.23	-0.19
212186_at	0.06	0.16	0.2	0.56	0.02	0.06	-0.26	-0.1	-0.05	-0.22	0.1	1.62	0.06	0.6	-0.1	0.28	1.24	0.13	0.04	0.23	0.21	2.37	1.48	-0.19	0	0.05	-0.2	-0.21	0.06	0.06	0.1	0.08	-0.27	0.03	0.31	0.36	0.19	-0.34	-0.02	0.12	0.2	0	-0.08	-0.14	0.16	0.12	0.08	-0.01	0
217211_at	0.53	0.02	0.04	-0.62	0	0.21	0.52	0.17	0.14	0.35	-0.06	0.57	0	0.09	0	0	0.36	0.04	-0.34	-0.05	-0.03	0.13	0.53	0.28	0.1	0.42	0.01	0.05	0.48	-0.44	0.16	-0.3	-0.12	-0.14	0.05	-0.11	-0.03	0.1	0.1	-0.01	-0.11	-0.06	-0.05	-0.02	0.1	-0.51	0	0.17	0.39
217818_s_at	1.27	0.18	0.86	0.35	0.53	-0.13	-0.01	0.11	-0.03	-1.21	0.16	0	0	0.42	-0.03	0.09	0.12	-0.43	0.44	-0.15	-0.06	1.36	0	0.31	-0.13	0.22	-0.1	-0.08	0.1	0.15	-0.14	0.06	0.06	0.02	0.1	0.37	0.33	0.07	0.61	0.28	0.23	0.25	0.13	0.24	0.02	-0.29	0.33	0.45	0.3
221759_at	0.04	0.32	0.39	0.89	0.48	0.32	-0.14	-0.74	-0.6	0.26	-0.21	-0.12	0.07	0.39	0.36	-0.51	0.25	0.01	-0.45	-0.31	-0.25	0.36	0.29	0.21	0.23	0.11	-0.15	-0.08	-0.12	-0.04	0.28	0.12	0.13	-0.02	0.01	0.45	0.2	0.09	0.22	0	0.11	0.3	0	0.13	-0.33	-0.35	0.12	-0.05	-0.07
204741_at	0.54	0.72	0.84	1.49	0.14	0.74	-0.47	-0.01	-0.18	-0.07	0.13	0	0	0	0	0	-0.07	0.12	0.01	-0.11	0.56	-0.39	-1.43	-0.12	-0.06	0.3	-0.54	-0.62	-0.54	-0.03	-0.27	0.24	-0.16	0.18	0.53	0.32	0.05	-0.26	0.53	0.1	-0.24	0	-0.28	-0.32	-0.1	0.14	-0.05	0.03	0.3
211059_s_at	0.12	-0.04	-0.44	-0.07	0.17	0.19	0.37	-0.26	-0.96	-0.25	-0.14	-0.07	-0.06	0.6	0.03	0.72	-0.27	0.02	-0.1	-0.28	0.46	-0.19	-0.47	-0.24	-0.17	-0.12	-0.26	-0.8	-0.16	-0.06	0.14	-0.29	-0.18	-0.21	-0.01	0.37	-0.38	0.1	0.15	-0.08	0.02	0.44	0.17	0.28	0.21	0.16	0	-0.22	-0.18
210739_x_at	0.16	0.1	-0.32	0.41	-0.15	0.36	-0.22	-0.22	-0.17	-0.38	0.41	-0.48	0	0	0	0	-0.16	-0.12	0.01	-0.14	0.2	-0.66	-0.41	-0.06	0.27	0.13	-0.15	0.25	0.07	0.31	0.01	0.15	-0.1	0	0.1	0.12	0.41	0.31	-0.09	0.1	0.22	0.34	0.09	0.42	0.04	-0.16	0.26	0.23	0.01
222164_at	-0.47	-0.28	0	0.8	0.6	0.1	0.21	0.4	-0.11	-0.5	-0.26	-0.38	0	0	0	0	0.12	-0.23	0.09	-0.03	-0.12	0.81	-0.08	0.23	0.11	-0.1	-0.02	0.22	-0.01	0.31	0.21	0.04	-0.07	0.26	-0.04	0.24	0.1	0.2	0.03	-0.33	0.1	0.46	0.25	0.46	0.24	0.22	0.33	0.3	0.41
219805_at	0.01	-0.25	-0.34	-0.36	0.17	-0.02	0.01	0	-0.26	-0.68	-0.04	-1	0	0.28	0.13	0	0.4	0.06	-0.06	-0.11	-0.01	-0.01	-0.68	-0.26	-0.07	-0.18	0.16	-0.03	0.35	0.12	0.06	0.2	0	-0.05	-0.03	-0.08	0.26	-0.18	-0.1	0.04	0.19	0.18	0.3	-0.17	0.03	0.04	0.12	0.18	0.24
220232_at	0.56	0.2	-0.21	0.13	-0.5	-0.56	-0.47	0.29	-0.41	-0.26	0.42	-0.07	0	0	0	0	-0.1	0.01	0.07	-0.04	-0.19	0.47	0.36	-0.22	-0.05	0.09	-0.1	-0.28	-0.35	0.61	-0.02	0.05	0.06	0.28	0.46	0.12	0.43	0.35	0.4	0.11	0.36	0.16	0.06	0.42	-0.02	0.21	-0.12	0.2	0
220452_x_at	0.04	-0.16	-0.32	0.06	0.27	0.03	0.22	0.04	0.16	-0.01	0.34	0.29	0	0	0	0	-0.29	-0.3	-0.36	-0.07	0.24	-0.5	0.39	-0.12	0.27	-0.31	-0.3	0.2	-0.66	0.11	-0.18	0.17	-0.27	-0.09	-0.06	0.19	-0.27	-0.2	-0.13	-0.21	-0.18	0.44	-0.05	-0.09	-0.16	0.02	0.02	0.05	-0.24
221192_x_at	0.58	0.19	0.09	0.44	0.26	0.31	0.17	0.24	-0.15	0.25	-0.03	0.56	0	0	0	0	-0.1	-0.91	-0.24	0.06	-0.06	0.23	0.5	0.01	-0.13	-0.05	0.15	0.03	0.04	0.4	0.07	0.24	-0.05	0.18	0.24	-0.2	0.17	0.04	-0.28	-0.4	0.09	0.28	0.09	0.05	0.16	0.35	0.39	0.34	0.26
205255_x_at	-0.82	-0.53	-0.35	-0.78	-0.21	-0.41	-0.21	0.31	0.18	0.3	0.27	0.06	0.06	-0.14	0.19	-0.56	-0.26	-0.32	-0.03	-0.24	-0.06	-0.48	-0.13	0	0.03	0.33	0.08	0.35	-0.18	-0.01	-0.19	0	-0.33	0.08	-0.02	0.17	0.01	-0.16	-0.14	-0.09	-0.25	0.11	0.19	0.02	-0.22	-0.02	-0.15	0.07	-0.13
213641_at	-0.09	-0.01	0.26	0.81	0.05	-0.08	-0.06	0	0.07	0.32	0.06	0.66	0	0	0	0	0.47	0.39	-0.05	-0.01	0.18	-0.1	-0.03	0.11	0.28	-0.07	-0.08	-0.03	-0.05	0.09	0.01	-0.09	0.32	0.24	0.24	0.14	-0.17	-0.16	0.02	-0.02	0.09	0.04	0.17	0.28	0.18	0.01	0.18	0.06	0.68
207105_s_at	0.17	0.12	-0.15	0.06	0.37	0.22	1.06	0.38	-0.18	0.32	0.24	0.3	0	0.06	0	0	0.14	-0.09	0	-0.11	0.09	0	0.25	0.5	-0.62	-0.07	-0.63	-0.25	0.38	-0.11	-0.23	0.04	-0.46	-0.06	0.15	0.16	-0.08	0.27	0.13	0.09	-0.09	0.18	0.08	0.13	-0.26	0.07	0.08	-0.01	0.12
222306_at	-0.06	-0.51	0.15	0.56	0.38	0.09	-0.02	0.07	0.42	0.47	-0.05	-0.54	0	0	0	0	0.07	0.29	0.11	-0.01	0.06	0.32	-0.07	0.14	-0.1	0.31	-0.43	0.22	0.08	-0.08	0.07	0.17	0.1	-0.34	0.46	0.35	0.36	0.02	0.4	0.37	0.46	0.12	0.25	-0.07	-0.23	0.09	0.22	0.51	0.06
209133_s_at	-0.07	-0.1	-0.33	-0.36	0.23	-0.43	0	0.1	-0.12	-0.04	0.12	0.52	0	0	0	0	0.1	-0.44	-0.02	0.08	-0.27	0.04	-0.07	0.05	0.22	0.34	0.08	-0.08	0.09	-0.01	-0.05	0.13	0.41	0.21	0.03	0.46	0.42	0.25	0.22	0.21	-0.08	0.21	0.16	0.33	0.28	-0.07	0.26	0.08	0.32
214717_at	0.07	-0.31	0.04	0	0	-0.03	-0.6	0.02	0.16	-0.42	0.11	0	-0.06	-0.06	-0.06	-0.06	0	0.14	0.1	0.03	-0.45	-0.92	-0.13	0.23	-0.22	-0.1	-0.16	-0.04	-0.36	0.1	0	0.18	-0.24	-0.04	-0.08	-0.08	-0.06	-0.01	0.19	-0.15	0.13	0.22	-0.25	-0.27	-0.14	-0.19	0.08	0.1	-0.14
219154_at	-0.14	0.03	-0.26	-0.35	-0.49	-0.08	-0.87	0.08	-0.56	0.14	0.08	-0.09	0	0	0	0	0.25	-0.12	-0.22	-0.17	-0.22	-0.2	0	-0.01	-0.03	-0.46	-0.65	-0.05	-0.03	-0.03	-0.11	0.12	-0.12	0.23	-0.02	0.06	-0.03	0.31	0.11	0	0.15	0.14	0.44	0.35	0.38	0.4	0.46	0.48	0.33
217529_at	-0.17	0.37	0.11	0.19	0.22	0.31	-0.67	0.15	-0.02	0.56	0.2	-0.07	0	0	0	0	-0.09	0.35	-0.12	0.1	0.15	-0.28	-0.44	0.04	0.09	0.13	0.09	0.18	0.2	0.19	-0.02	-0.06	0.02	0.33	0.19	0.18	0.09	0.14	-0.43	-0.17	0.15	0.17	0.27	0.25	-0.05	-0.06	0.24	0.25	0.41
221951_at	-0.21	-0.3	-0.3	-0.77	0.84	-0.01	-0.4	-1.17	-0.07	-0.81	0.25	0.01	-0.01	-0.01	-0.01	0.07	0	-0.93	0.01	-0.16	-0.34	0.39	0.47	0.07	0.19	-0.16	0.29	0.18	-0.21	0.23	0.1	0.21	-0.16	-0.42	0.17	0.11	-0.24	-0.32	0.28	-0.41	-0.19	0.46	0.3	0.14	0.43	0.32	0.17	-0.2	0.18
220041_at	0.53	-0.13	-0.19	-0.5	0	0.19	-0.44	-0.12	-0.52	-0.12	-0.16	0.58	0	0	0	0	0.35	-0.62	-0.4	-0.33	0.27	0.41	-0.01	0.4	0.02	0.28	-0.94	-0.12	0.4	0.04	0.12	0.21	-0.31	-0.04	-0.33	0.13	-0.06	-0.12	-0.03	-0.07	-0.03	0.39	0.22	0.3	-0.17	0.12	0.25	-0.25	0.19
212565_at	0.14	0.54	0	0	0.33	0.58	0.02	0.35	-0.26	0.17	-0.01	0	0	0	0	0	0.08	0.06	-0.33	0.11	0.09	0.1	0.62	-0.09	0.09	-0.14	-0.32	0.12	0.24	0.33	0.09	0.06	0	0	-0.16	0.06	-0.01	-0.03	0.06	0.12	-0.05	0.04	-0.31	-0.02	-0.02	0.08	-0.16	-0.02	-0.33
208814_at	0.24	-0.16	-0.19	0.01	0.4	0.62	0.21	-0.14	-0.25	-0.06	0.21	-0.03	0.17	0.1	-0.04	-0.66	0.12	1.08	0.19	-0.11	-0.03	0.5	-0.42	-0.36	-0.07	-0.18	-0.14	-0.07	-0.01	0.08	-0.21	-0.09	-0.1	-0.4	-0.18	0	0.27	0.07	-0.25	-0.09	-0.28	0.33	0.14	0.15	-0.06	-0.19	0.16	0.19	0.01
208741_at	0.51	0.63	0.28	1.53	0.27	0.45	-0.01	-0.04	0.05	0.06	-0.4	-0.91	0.54	0.51	-0.57	-0.42	-0.38	-0.46	-0.33	-0.04	0.15	-0.48	0.45	0.07	-0.25	-0.13	-0.01	-0.1	-0.04	0.01	-0.18	-0.01	-0.14	0.15	0.14	0.06	-0.35	-0.21	-0.21	-0.24	0.01	0.27	-0.08	0.26	-0.25	-0.28	-0.07	-0.32	-0.03
211444_at	-0.02	0.01	0.03	0.35	0.09	0.38	-0.47	0.26	-0.24	-0.2	0	0.16	0	0	0	0.23	0.13	-0.01	0.03	0	-0.17	-0.3	-0.27	0.05	-0.23	0.25	-0.06	-0.02	0.07	0.04	-0.04	0.01	-0.22	0.15	-0.16	-0.05	0.26	0	-0.1	0.22	-0.09	0.29	0.32	-0.01	-0.21	-0.59	0.08	-0.2	0.21
200962_at	0.11	0.48	0.03	0.45	0.57	1.15	-0.53	-0.29	0.28	0.1	0.17	-0.04	-0.03	-0.16	0.19	-0.29	0.05	-0.15	-0.02	-0.09	-0.08	0.2	0.27	-0.17	-0.26	-0.23	-0.45	0.03	-0.04	-0.01	-0.04	0.13	-0.24	-0.17	-0.24	0.08	-0.1	0.11	0.19	-0.06	0.03	-0.16	-0.07	-0.05	-0.04	0.25	0.12	-0.08	0.06
213657_s_at	0.05	0.12	-0.64	-0.12	0.1	0.56	0.14	-0.34	0.17	-0.32	0.03	-0.06	0.23	0	0	0	-0.04	-0.16	-0.05	0.1	-0.12	-0.29	0.43	0.6	0.26	0.09	0.12	-0.12	-0.12	0.51	0.3	0.31	0.12	0.37	-0.26	0.61	0	-0.27	-0.09	0.06	-0.07	0.29	0.12	0.18	0.15	0.19	0.41	0.23	0.09
37590_g_at	-0.2	-0.23	0.09	0.3	0.73	0.54	0	-0.05	-0.07	-0.12	0.08	0.06	0	0	0.1	0	0.36	-0.28	-0.02	0.08	0.08	-0.33	-0.15	-0.04	0.31	0.33	0.02	-0.11	0.32	0.23	0.26	-0.09	-0.02	0.19	-0.03	0.09	0.2	0.08	0.37	0.33	0.41	0.05	0.06	0.13	-0.15	-0.21	-0.07	0.08	0.02
219628_at	-0.35	-0.3	0.25	-0.01	0.65	0.52	-0.15	-0.14	0.32	0.51	0.22	0.17	0.32	0.16	0.01	0.32	0.21	-0.97	-0.21	0.22	0.08	0.32	0.33	0.11	0.09	-0.14	-0.16	-0.1	-0.03	0.02	-0.12	0.24	-0.04	-0.2	-0.12	0.34	0.03	-0.03	-0.01	-0.08	0.24	0.09	-0.14	0.08	-0.08	-0.14	0.04	-0.11	0.19
213051_at	0.15	-0.32	0.12	-0.06	-0.15	0.21	-0.52	0.15	-0.14	-0.09	0.06	0.17	0.42	0.36	0.23	0.32	-0.09	0	-0.06	0.09	0.08	-0.32	0.01	-0.03	-0.01	0.1	-0.25	0.07	0.11	0.08	0.02	-0.07	0.13	-0.12	-0.05	0.09	0.02	0.01	0.01	-0.02	0.05	0.22	-0.03	0.14	-0.09	-0.22	0	0.02	0.16
208776_at	-0.41	-0.43	0	0	0.52	0.68	0.26	-0.12	-0.1	2.02	0.2	0	0	0	0	0	-0.14	0.08	0.43	-0.27	0.49	-1.19	-0.27	0.29	-0.09	0.04	0.18	0.16	0.22	0.25	0.12	0.44	-0.1	0	0.07	0.29	0.14	0.59	0.21	0.09	0.01	0.42	0.19	0.3	-0.14	0.09	-0.02	0.21	-0.18
212164_at	-0.16	-0.14	0.19	0.33	0.46	0.38	0.33	-0.12	0.57	-0.04	0.02	-0.06	-0.1	0.36	0.01	-0.03	0.32	-0.18	-0.07	-0.06	0.07	-0.28	-0.03	0.52	-0.01	0.07	0.3	0.38	0.51	0.3	0.01	0.26	0.27	0.31	-0.19	0.29	0.27	0.34	0.27	0.35	0.07	0.3	0.13	-0.18	0.18	0.1	0.07	0.31	-0.22
208914_at	0.14	0.54	0.8	1.51	0.17	0.34	0.19	-0.01	-0.39	0.1	0.26	0.44	0.26	-0.12	-0.09	0.58	0.18	-0.13	0.25	-0.06	-0.12	0.19	-0.08	-0.1	-0.41	-0.23	-0.14	-0.19	-0.12	-0.12	-0.22	-0.09	-0.16	-0.23	0.11	0.11	-0.15	0.06	-0.15	-0.45	-0.25	-0.25	-0.35	0.04	-0.06	-0.32	-0.18	0.09	-0.29
200676_s_at	-0.15	-0.04	-0.07	-0.01	0.38	0.5	-0.1	-0.02	-0.87	0.09	0.03	-0.01	-0.22	0.25	0.14	-0.09	0.46	0.18	0.4	-0.02	-0.4	-0.54	0.03	0.35	0.19	0.17	-0.29	-0.04	0.21	0.03	0.1	0.21	0.01	0.1	0.2	0.25	0.1	0.08	0.16	0.04	0.14	0.18	-0.3	-0.19	0	-0.2	-0.18	0.07	0.27
209425_at	0.24	-0.32	0.1	0.23	-0.13	0.48	-1.41	-0.04	0.05	0.51	0.08	0	0	0	0	0	0.18	-0.23	-0.33	0.12	-0.32	-0.97	-0.28	0.06	0.4	0.11	0.2	0.39	0.16	0.08	-0.11	0.11	0.03	0.17	0.11	0.23	0.24	-0.05	0.07	-0.1	0.11	0.11	0.02	0.24	-0.01	-0.1	-0.26	-0.01	0.28
217856_at	0.04	-0.13	-0.3	-0.16	0.1	0.16	0.53	-0.02	0.31	-0.13	0.12	-0.12	0.51	0.36	0.09	-0.01	0.19	-0.06	-0.15	-0.07	0.05	0.16	0.2	-0.3	-0.45	-0.26	-0.22	0.16	0.28	-0.36	-0.23	0.29	-0.01	-0.21	0.27	0.48	-0.05	0.17	-0.45	-0.16	-0.17	-0.12	-0.28	0.05	-0.04	-0.17	-0.05	0.26	0.19
202815_s_at	0.09	-0.62	0.41	0.32	-0.03	-0.12	-0.56	0.12	0.16	-0.12	0.27	-0.22	0	1.07	0.44	-0.2	0.01	-0.18	-0.36	-0.15	0.09	0.17	-0.27	0.33	-0.11	0.01	-0.02	-0.08	0.01	-0.06	-0.27	0.19	-0.06	0.07	0.15	0.25	0.16	0.41	0.31	0.08	0.12	0.07	0.07	0.18	0.16	-0.04	0.04	-0.14	0.5
211998_at	-0.5	-0.52	-0.12	-0.39	0.22	0.41	-0.15	-0.12	0.13	0.2	0.05	0.75	-0.13	0.33	-0.14	-0.2	-0.12	0.12	0.01	-0.23	-0.28	0.57	0.21	0.15	0.15	0.19	-0.17	0.02	0.17	0.18	0.04	0.04	-0.09	-0.11	-0.11	0.28	-0.24	0.05	0.22	-0.08	-0.15	-0.04	-0.05	0.04	0	0.02	-0.16	0.06	0.14
213296_at	-0.03	-0.08	0.38	0.57	-0.06	0.51	-0.55	-0.42	-0.28	-0.23	0.18	0.13	0	0	0	0	-0.09	-0.11	-0.24	-0.06	-0.11	-0.72	-0.29	0.53	0.26	0.27	0.09	0.08	0.23	0.13	0.01	-0.02	-0.48	-0.09	-0.51	0.06	0.09	-0.01	-0.01	-0.17	-0.02	-0.1	-0.13	-0.04	0.16	-0.12	0.08	0.59	-0.34
208903_at	-0.26	0.3	0.39	0.97	0.31	-0.04	0.12	0.18	-0.04	-0.56	0.32	-0.03	0	0.52	0	0	0.03	-0.3	0.1	-0.12	0.2	-0.33	0.09	-0.29	-0.15	-0.1	-0.93	-0.45	-0.17	0.28	-0.32	-0.06	-0.26	-0.07	0.04	0.28	-0.14	0.22	0.32	-0.06	0.24	0.3	0.01	-0.14	0.12	-0.2	-0.12	0.34	0.07
220251_at	0.07	0.18	0.22	0.64	0.47	0.61	0.1	0.19	0.08	-0.06	0.1	0.25	0	0	0	0	-0.09	-0.15	-0.11	0.1	0.02	-0.45	-0.33	0.24	-0.28	0.05	0.2	-0.3	0.06	0.18	-0.09	0.44	-0.13	0.14	0.21	0.12	-0.15	-0.12	-0.31	-0.33	-0.19	0.15	0.07	-0.15	0.02	-0.35	0.35	0.05	0.26
212818_s_at	-0.09	0.29	0.32	0.94	0.66	0.43	0.33	-0.22	-0.43	-0.35	0.36	0.32	0	0	0.01	0	0.16	-0.2	-0.06	-0.17	-0.58	-0.83	-0.1	0.45	-0.05	0.26	-0.2	0.54	0.12	0.41	0.28	0.1	-0.17	0.25	0.34	0.5	0	-0.03	0.23	0.24	-0.19	0.3	-0.04	0.33	0.08	-0.08	0.06	0.23	0.23
221979_at	-0.79	-0.37	-0.55	0	0.35	0.25	-0.2	-0.54	-0.52	-0.64	0.35	0	0	0.51	0	0	-0.14	-0.12	-0.13	-0.08	-0.44	0	0.44	0.14	0.18	0.05	-0.49	0.38	-0.11	-0.12	-0.06	0.37	0.26	-0.45	0.38	0.06	-0.06	-0.57	0.24	0.16	0.02	0.38	0.28	0.42	-0.14	0.12	0.13	0.02	0.15
203402_at	-0.41	-0.23	0.3	0	-0.01	-0.22	-0.26	0.44	0.2	-0.26	0.22	-0.17	0	0	0	0	0.47	0.01	0	-0.03	0.31	-0.89	-0.36	-0.15	0.08	0.21	0.12	-0.05	-0.02	0.02	-0.48	0.09	-0.18	0.15	0.01	0.2	0.01	-0.11	-0.24	0	-0.08	0.06	-0.27	-0.19	-0.04	0.17	-0.12	0.26	0.5
219919_s_at	-0.26	0.4	0.52	0.66	-0.05	0.41	0	-0.23	-0.14	0.22	0.46	1.07	-0.17	-0.13	-0.35	-0.12	0.2	0.36	-0.12	-0.22	0.24	0.14	-0.04	0.23	-0.33	0.08	-0.52	-0.23	0.26	0.21	0.02	-0.39	-0.59	-0.11	-0.39	-0.05	-0.26	-0.13	0.08	-0.43	-0.34	-0.23	-0.14	-0.12	-0.08	-0.28	-0.13	0.04	-0.14
218417_s_at	-0.29	0.84	0.1	0	-0.47	0.05	0.64	0.15	0.48	-1.45	0.06	0	0	0	0	0	0.21	0.25	-0.07	0.09	0.74	0.71	-0.12	0.56	0.16	0.35	0.15	0.07	0.04	0.2	0.14	0.3	0.25	0.16	0.51	0.32	-0.08	-0.29	0.22	-0.17	-0.12	0.28	-0.21	0.43	-0.24	-0.07	-0.21	0.23	-0.12
204381_at	-0.34	0.29	0.35	1	-0.1	-0.36	-0.64	-0.18	-0.17	-0.47	-0.21	-0.29	-0.09	-0.19	-0.19	0	-0.04	-0.66	0.02	-0.28	0	-0.33	-0.34	-0.2	0.06	-0.36	0.04	0.07	0.28	-0.03	0.02	0.28	-0.36	0.16	0.07	0.2	-0.1	-0.2	-0.1	0.03	-0.19	-0.12	0.17	-0.11	0.12	-0.38	0.02	0.06	0.17
209910_at	0.09	0.11	0.12	0.2	0.05	0.18	-0.59	0.15	0.26	-0.6	-0.26	-0.04	0	0	0	0	0.38	-0.35	0.09	-0.15	-0.14	1.17	0.74	-0.01	0.31	-0.04	-0.58	-0.24	0.02	0.44	-0.2	-0.16	-0.39	-0.05	0.37	0.09	-0.03	0.21	0.37	0.13	0.26	0.32	0.13	0.11	0.27	0.08	0.24	0.2	0.12
218202_x_at	-0.02	0.04	0.09	0.77	-0.2	0.49	0.04	0.43	-0.01	-0.47	0	-0.01	0	0	0	0	0.21	-0.27	0.02	-0.13	-0.18	0.97	0.83	-0.48	-0.11	-0.17	-0.39	-0.18	-0.09	-0.06	-0.05	-0.25	-0.13	-0.46	0.08	-0.12	-0.07	0.08	-0.17	-0.16	-0.1	0.51	0.1	0.03	-0.13	-0.11	0.21	0.09	0.24
206147_x_at	-0.15	-0.42	-0.04	0.01	0.21	-0.14	0.01	0.07	-0.39	-0.51	0.29	0.23	0.03	0.01	-0.39	-0.19	-0.13	-0.14	0.16	-0.31	0.2	0.62	0.45	0.09	-0.09	-0.09	0.05	-0.02	0.26	-0.15	-0.07	0.2	-0.15	0.22	-0.03	0.37	0	-0.1	-0.47	-0.14	0.29	0.33	-0.14	0.12	0.31	-0.04	-0.03	0.55	0.3
213178_s_at	-0.07	-0.09	-0.13	0.13	0.04	0.55	-0.49	0.41	-0.16	0.36	0.23	0.19	0	0	0	0	0.14	0.38	-0.16	-0.07	0.72	0.29	0.47	0.24	-0.48	0.13	-0.02	-0.4	0	0.03	-0.05	-0.03	0.12	0.07	-0.26	0.02	-0.67	0.16	0.01	-0.33	0.49	0.11	0.02	0.01	0.01	-0.18	0.05	0.28	0.15
212045_at	-0.93	-0.03	-0.41	-0.75	0.41	0.54	-0.01	-0.02	0.02	1.6	-0.16	0.86	0.12	0.66	0	0.28	0.1	0.37	-0.32	-0.03	0.06	0	0.41	0.04	-0.05	-0.14	-0.33	-0.15	0.15	0.03	0	0.18	0.15	0.15	0.02	0.08	-0.42	0.17	-0.08	0.01	-0.07	-0.17	-0.05	0.1	0.05	-0.19	0.19	0.09	0.04
213363_at	-0.71	-0.04	0	0	0.04	0.72	-0.46	0.29	-0.46	-0.83	0.46	0	0	0	0	0	-0.09	0.06	0.05	0.04	-0.56	-0.13	0.24	0.27	-0.17	0.1	0.05	0.31	0.13	-0.01	0.03	-0.01	0.07	-0.17	-0.16	0.1	0.24	0.02	-0.3	-0.05	0.36	-0.01	0.18	-0.21	-0.16	-0.37	-0.12	-0.23	0.47
201228_s_at	0.42	0.83	0.39	1.53	0.2	0.21	-0.26	-0.08	-0.08	-0.44	-0.1	0.35	0	0	0.12	0	0.01	0.2	-0.03	-0.05	0.51	-0.47	-0.1	0.06	-0.1	0.16	-0.2	0.01	-0.01	0.09	-0.58	-0.21	-0.01	0.06	0.19	0.26	-0.14	0.35	0.19	0.23	0.34	0.08	-0.11	0.26	-0.2	0.17	-0.3	-0.22	0.11
212839_s_at	0.28	-0.14	0.15	-0.28	0.79	0.53	-0.19	0.7	-0.1	-0.62	0.13	0.99	0	0	0.28	0	-0.24	-0.33	-0.16	-0.27	-0.24	-0.35	0.08	-0.13	-0.46	0.02	-0.6	-0.37	-0.14	0.12	0.11	0.08	0.16	0.33	-0.09	0.33	0	0	0	-0.61	-0.03	0.08	0.38	0.19	-0.09	-0.2	0.09	-0.37	-0.27
221807_s_at	0.48	0.34	0	0	-0.11	0.1	-0.36	0.13	0.17	0.13	0.13	0	0.26	0	0	0	-0.03	1	-0.09	0	0.18	0.83	-0.22	0.28	0.21	0.32	0.03	0.28	0.17	0.41	0.21	0.34	0.3	0.05	0.32	0.75	-0.02	0	0.16	0.16	0.35	0.16	-0.3	-0.17	-0.11	-0.24	-0.48	0.12	0.04
221005_s_at	-0.5	0.31	0	0	-0.12	-0.01	-0.1	0.14	-0.18	-0.28	-0.09	0	0	0	0	0	-0.08	0.24	0.34	-0.1	-0.52	0.16	0.03	-0.36	-0.18	0.09	-0.09	-0.19	0.23	0.05	-0.04	0.02	-0.18	-0.22	0.21	0.27	0.25	0.15	-0.15	-0.11	-0.12	0.19	-0.44	0.06	-0.09	-0.06	-0.09	0.17	-0.07
205086_s_at	0.42	0.36	-0.16	-0.57	-0.21	0.07	0.23	-0.04	-0.1	0.47	-0.28	0	0	0.23	-0.29	0.32	0	-0.04	0.16	-0.09	-0.08	-0.29	-0.14	-0.06	-0.35	-0.42	0.02	-0.5	0	-0.04	0.02	-0.08	-0.07	0.11	-0.2	0.35	-0.18	-0.03	-0.04	0.01	0.13	-0.09	-0.06	-0.11	-0.15	-0.19	-0.31	-0.02	-0.14
218161_s_at	0	0.02	0.13	0.09	0.24	-0.23	-0.03	0.05	-0.15	0.09	-0.15	0.1	0.09	0	0	0	-0.24	0.1	0.08	-0.18	0.16	0.52	0.24	0.45	-0.11	0.11	0.28	-0.3	0.18	0.54	0.31	0.06	0.05	0.14	0	0.54	0.42	0	-0.26	0.5	-0.1	0.27	-0.34	-0.17	-0.09	-0.26	-0.22	-0.04	-0.5
201396_s_at	0.01	-0.74	-0.41	-0.62	0.03	0.14	0.1	-0.09	-0.25	0.04	-0.1	0.14	0.19	0.48	0.28	0.6	0.05	0.72	0.15	-0.27	0.3	0.14	-0.5	0.07	0	0.15	-0.08	-0.83	-0.15	0.1	-0.28	-0.08	-0.43	0.01	0.08	0.23	0.01	-0.01	-0.06	-0.77	-0.02	0.02	0.2	0.06	0.15	-0.01	0.01	0.32	-0.24
209328_x_at	-0.2	-0.27	0.14	0.47	-0.02	0.39	-0.85	-0.29	-0.42	0.2	0.14	-0.89	-0.23	-0.23	-0.23	-0.23	0.07	-0.68	-0.25	-0.21	0.13	-0.39	0.13	-0.01	0.24	0.31	-0.11	-0.44	0.72	0.23	0.09	-0.03	-0.23	-0.13	-0.22	0.34	-0.12	-0.3	0.24	-0.01	-0.09	0.22	-0.07	-0.2	0.04	0	-0.04	0.23	-0.03
217693_x_at	-0.51	-0.46	-0.17	-0.1	0.08	0.6	0.29	0.02	-0.24	-0.26	-0.21	0.03	0	0	0	0	-0.02	0.23	-0.27	-0.04	-0.19	-0.06	0.45	0.37	0.6	0.1	-0.07	0.13	0.49	0.33	0.37	0.05	-0.06	-0.11	-0.27	0.34	0.22	0.5	-0.17	0.19	0.17	0.73	0.31	0.06	0.17	-0.13	-0.03	0.14	0.01
220237_at	-0.51	-0.62	0	0	0.63	0.13	0.11	-0.27	-0.05	0	0.09	0	0.17	0.01	-0.14	-0.12	0	-0.07	-0.03	-0.11	-0.27	0	0	0.26	-0.29	-0.04	-0.13	-0.23	-0.08	-0.05	-0.14	-0.01	-0.19	-0.04	-0.4	-0.11	-0.2	0.23	0.1	-0.18	0.09	0.18	-0.15	-0.25	-0.15	-0.35	-0.47	0.09	-0.09
217672_x_at	-0.45	-0.4	-0.26	0.38	0.2	0.11	0.2	0.09	-0.24	-1.05	-0.03	0	-0.25	-0.25	0.1	0.28	0.42	0.72	0.15	-0.04	-0.17	0.45	0.87	-0.18	0.1	0	0.11	0.2	-0.07	0.44	0.1	0.08	0.03	0.24	0.39	0.09	-0.53	-0.18	-0.16	0.07	0.01	0.41	0.08	-0.16	0.39	-0.11	-0.14	0.24	-0.05
217019_at	0.22	-0.54	0.14	1.21	0.47	0.31	0.09	0.44	0.11	-0.57	-0.09	0	0	0	0	0	0.1	-0.32	-0.19	-0.02	-0.11	0.91	0.42	-0.45	-0.46	0.4	0.26	0.02	0.26	0.26	0.08	-0.03	0.08	0.24	-0.03	0.04	0.12	0.5	-0.03	0.1	0.3	0.38	0.29	-0.15	0	0.08	0.02	0.26	0
218610_s_at	0.13	0.08	0	0	0.37	0.47	-0.04	0.28	-0.23	0	-0.04	0	0	0	0	0	0	0.08	-0.06	-0.07	-0.12	0.07	0.14	-0.01	-0.05	-0.09	-0.43	-0.3	-0.65	0.06	-0.12	-0.1	-0.15	-0.47	-0.47	-0.08	-0.22	-0.33	-0.4	-0.08	-0.2	0.38	0.42	-0.06	-0.22	0.13	0.06	0.12	-0.07
217368_at	-0.47	-0.06	0.18	0.81	0	-0.02	-0.07	0.01	-0.07	0.17	-0.13	0	0	0	0	0	0.52	-0.49	-0.21	-0.02	0.12	0.41	0.45	0.04	0.12	0	-0.58	-0.08	-0.09	0.06	-0.22	-0.11	0.06	-0.31	-0.24	-0.03	0.07	0.26	-0.08	-0.06	0.35	0.39	-0.05	-0.22	0.11	0.16	0.07	0.44	0.08
222279_at	-0.51	-1.15	-0.17	0.54	0.43	0.51	-0.46	0.08	-0.57	-0.5	-0.08	0.01	0.2	0	0	0	0.42	-0.68	0.11	-0.12	0.41	-0.36	0.29	-0.05	-0.4	0.25	-0.59	0	-0.08	0.36	-0.33	-0.09	0.08	0.23	0.19	0.3	-0.01	0.13	-0.02	-0.32	0.23	-0.03	-0.26	-0.01	0.12	-0.26	-0.1	0.22	-0.12
216383_at	-0.21	0.06	0.99	1.66	0.87	0.28	-0.52	0.53	0.48	-0.44	-0.12	-0.2	0.26	0.42	0	0	1.04	1.21	-0.13	-0.26	0.2	0.45	0.56	0.16	0.01	-0.07	-0.1	0.14	0.03	0.24	-0.33	-0.31	-0.26	0.14	-0.07	0.42	0.05	-0.2	-0.17	-0.24	0.16	-0.04	-0.1	-0.24	-0.24	-0.5	0.02	-0.16	-0.3
217466_x_at	0.48	0.52	-1.18	-0.04	0.34	0.39	0.17	-0.09	0.13	-1.21	0.1	-0.97	-0.14	0.23	-0.16	-0.06	1.82	0.07	0.57	-0.2	0.24	0.17	0.76	0.01	-0.63	0.16	-0.3	-0.13	0.21	-0.08	-0.25	-0.08	-0.13	0	0.27	0.07	-0.41	-0.35	-0.09	-0.24	-0.21	0.5	-0.26	-0.17	0.07	-0.2	0.16	-0.5	-0.11
216841_s_at	-0.18	0.34	0.6	0.74	0.69	-0.05	0.41	0.12	-0.35	-0.36	0.12	0	0.12	0.88	0	0	0.2	0.72	0.06	0.05	-0.04	0.48	0.14	-0.06	0.2	0.24	-0.19	0.18	-0.21	0.14	0.11	0.04	0.06	-0.24	0.1	0.08	-0.06	0.25	-0.07	-0.04	0.06	0.28	0.08	0.03	0.12	-0.29	0.3	-0.08	0.18
216323_x_at	-0.17	-0.06	-0.02	0.3	0.27	-0.42	0.55	0.13	-0.1	-0.12	-0.14	0.13	0	0	0	0.06	0.18	0.09	-0.4	-0.15	0.19	0.25	0.06	0.57	-0.09	0.56	-0.09	-0.07	0.1	-0.03	-0.25	-0.15	-0.02	-0.12	-0.08	0.02	0.25	0.09	0.03	-0.23	0.2	0.38	0.14	-0.04	-0.04	-0.22	-0.04	0.56	-0.19
216806_at	-0.19	-0.33	0.16	0.26	-0.24	-0.41	-0.68	0.26	0.25	-0.01	-0.13	0.04	0	0	0	0	0.21	-0.09	0.05	0.02	-0.05	-0.94	0.22	0.09	-0.18	0.23	0.18	-0.08	-0.02	0.21	-0.31	0.12	-0.01	-0.32	-0.26	0.27	-0.04	-0.36	-0.41	-0.05	0	0	-0.07	-0.16	-0.14	-0.05	-0.32	0.11	-0.02
218752_at	0	0	0.2	0	0.41	0	0.43	0.3	0.14	0	0.11	0	-0.69	-0.1	-0.62	-0.06	-0.14	-0.16	-0.16	-0.28	0.1	0	0	-0.42	0.19	0.19	-0.16	-0.19	0.27	0.02	-0.07	-0.11	-0.02	-0.12	-0.03	-0.07	-0.2	-0.1	-0.31	-0.45	0.05	0.08	-0.14	0.04	-0.24	-0.01	0.13	-0.13	0.24
213057_at	-0.27	-0.24	0.58	0.85	-0.15	0.46	-0.02	0.15	-0.3	0.51	0.05	0.23	-0.12	0.16	-0.1	0.1	0.18	-0.42	-0.09	-0.23	-0.03	0.23	-0.23	-0.01	-0.18	-0.26	-0.18	-0.25	-0.26	0.04	-0.21	0.25	-0.23	-0.04	-0.08	0.03	-0.1	0.01	-0.27	-0.21	0.02	0.13	-0.12	-0.23	-0.12	-0.06	-0.22	-0.06	-0.05
213688_at	-0.07	-0.04	0.14	0.33	-0.1	0.21	0.14	0.44	0.35	-0.38	-0.12	-0.54	-0.03	0.32	0.03	-0.13	0.18	-0.01	-0.04	-0.14	0.11	0.17	-0.18	-0.18	-0.16	0	0.13	-0.57	0.14	-0.13	0.01	-0.46	0.07	-0.23	0.03	-0.23	0.04	-0.02	0.1	0.06	-0.25	0.3	0.09	0.11	0	0.34	-0.1	0.04	-0.19
214117_s_at	-0.6	0.3	0.79	1.4	0.33	-0.11	0.04	0.49	-0.39	0.36	0.02	0.09	-0.03	0.45	0.25	0.13	-0.28	-0.26	-0.17	-0.27	-0.05	-0.23	0.38	-0.13	-0.19	-0.03	-0.59	-0.19	-0.07	-0.22	-0.28	0.18	0.08	-0.19	-0.17	0.02	-0.21	-0.09	-0.2	-0.27	0.12	0.06	-0.05	-0.02	-0.17	-0.23	-0.17	0.06	-0.12
218174_s_at	-0.58	-0.25	-0.21	0.1	0.2	0.37	-0.24	-0.15	-0.02	0.47	0.18	0.04	0	0	0.33	0.2	-0.03	-0.14	-0.06	-0.03	-0.01	0.01	0.11	0.21	-0.03	0.06	-0.32	-0.08	-0.26	0.23	-0.03	0.06	-0.06	0.18	0.07	0.45	-0.32	0.04	-0.02	0.01	0.13	0.32	0.23	-0.17	0.02	-0.33	0.06	0.32	0.18
217631_at	-0.07	-0.23	0.48	0.74	-0.1	-0.5	0.22	-0.06	0.28	0.06	0.16	0.48	-0.01	-0.01	-0.01	0.25	0.57	0.44	0.15	-0.14	-0.28	1.38	0.68	-0.25	-0.28	0.04	-0.08	0.18	0.01	0.36	0	0.34	0.02	0.28	0.31	-0.03	0.28	0.15	0.24	0.1	0.1	0.35	0.29	0.32	0.18	-0.05	0.48	0.38	0.23
217027_x_at	-0.54	-0.14	-0.11	-0.22	0.04	0.24	-0.1	0.25	-0.02	-0.44	-0.11	0.48	-0.28	0.41	-0.35	-0.5	-0.27	-0.15	-0.47	0	0	0.69	0.24	-0.11	0.28	0.17	0.07	-0.02	0.32	0.2	-0.08	-0.06	-0.08	0	-0.08	0.09	0.16	-0.14	-0.02	0.06	0.26	0.27	-0.02	0.01	-0.05	-0.03	0.07	0.11	-0.13
208540_x_at	-0.24	0.06	0.08	0.44	0.3	0.3	-0.91	0.52	-0.01	-0.04	-0.07	0.17	0.42	0.09	0.3	-0.01	0.03	0.65	-0.09	-0.18	-0.14	0.85	0.23	0.09	0.03	0.67	0.08	0.63	0.4	0.2	0.04	0.26	-0.29	0.13	0.22	0.27	-0.12	0.15	0.14	0.14	0.27	0.23	-0.11	-0.12	0.07	-0.17	-0.16	0.41	0.24
218903_s_at	-0.32	-0.43	0.15	0.66	0.35	-0.04	0.22	0.48	0.04	0.26	-0.26	-0.32	-0.13	0.26	-0.1	-0.09	0.31	-0.19	-0.17	-0.01	-0.42	-0.2	0.08	0	0.1	-0.02	-0.04	0.05	-0.01	0.17	0.2	0.05	-0.13	-0.19	-0.06	0.34	0.1	0.18	-0.06	0.04	0.05	0.28	-0.15	-0.03	0.15	0.12	-0.19	0.31	0.4
218509_at	-0.13	1.2	0.21	0.48	-0.19	0.36	0.13	0.09	0.11	0.81	0.3	0.81	0	0	0	0	0.4	0.18	0.16	0.06	-0.21	0.19	-0.04	0.17	0.41	0.5	-0.05	0.04	-0.28	0.06	0	-0.23	-0.01	0	-0.52	0.3	-0.31	-0.05	0.31	-0.04	0.1	0.31	0.02	-0.04	-0.45	0.09	-0.16	-0.1	-0.09
210933_s_at	0.04	0.2	0.48	0.75	0.92	0.2	0.51	0.26	0.35	-0.25	0.21	-0.45	0	0	0	0.19	-0.1	0	-0.05	-0.25	-0.3	0.19	0.22	0.24	0.39	0.24	0.27	0.03	0.19	0.26	0.1	-0.15	-0.04	-0.12	0.01	0.26	0.27	0.38	0.5	0.03	0.5	-0.3	-0.19	-0.11	-0.2	-0.15	-0.76	-0.62	-0.17
204081_at	0.74	0.4	1.04	1.68	0.05	-0.3	0.07	0.18	0.17	-0.06	-0.1	0.36	0	0.81	0	0	0.35	0.76	0.1	-0.2	-0.08	0.56	0.16	0.41	0.02	0.29	0.27	-0.16	0.24	0	0.04	0.28	-0.13	-0.03	-0.11	0.58	0.24	0.46	0.28	-0.2	0.03	-0.1	-0.08	-0.6	-0.04	-0.2	-0.1	0.45	0.13
202801_at	0.2	-0.45	-0.25	0.01	0.37	0.2	-0.36	0.28	0.27	-0.35	0.02	0.07	0.22	0.51	0.88	0.45	0.2	-0.05	0.05	-0.06	0.12	-0.44	0.05	0.24	-0.23	-0.25	-0.1	0	-0.03	0.23	0.12	0.15	-0.2	0.09	-0.42	-0.02	0.11	0.18	0.06	-0.1	0.44	0.1	-0.44	-0.57	-0.45	-0.34	-0.61	0.25	-0.2
39854_r_at	-0.14	0.53	0.6	0.96	0.16	0.01	-0.64	0.1	0.1	0.17	0.13	0.6	-0.07	-0.07	0.5	0.26	-0.28	0.21	0.2	-0.1	0	-0.2	-0.01	0.24	0.04	0.18	-0.13	-0.03	-0.28	0.09	-0.11	0.2	0.03	0.24	0	0.08	0.02	0.46	0.37	-0.02	0.1	0.47	0.08	-0.19	-0.06	-0.13	0.02	0.24	0.16
218081_at	0.57	0.07	-0.32	-0.51	0.2	0.22	0.15	-0.16	0.26	-0.32	-0.17	-0.64	-0.56	0.5	-0.09	0.26	0.64	-0.5	-0.7	-0.04	0.02	0.26	0.07	-0.09	-0.62	0.02	-0.22	-0.75	0.04	-0.14	0.08	-0.17	-0.68	-0.19	-0.25	-0.1	0.04	-0.07	-0.31	-0.21	-0.26	0.02	-0.01	-0.25	-0.17	-0.19	-0.22	0.17	0.01
213854_at	0.96	-0.38	-0.22	-0.26	-0.48	0.12	0.14	0.66	0.63	-0.85	0.17	0	0	0	0	0	-0.26	0.11	-0.49	-0.02	-0.36	-1.29	-0.36	-0.09	0.11	-0.03	-0.04	0.13	0	0.26	-0.21	0.33	-0.16	-0.02	-0.11	0.41	0.14	0.14	0.46	-0.41	0.08	0.12	-0.42	-0.18	-0.42	-0.32	-0.14	0.23	0.08
214879_x_at	0.06	-0.07	-1.19	0.06	-0.41	0.52	-0.27	0.2	0.64	0.03	0.01	-0.39	-0.23	-0.75	-0.25	-0.22	0.2	0.04	-0.48	0.04	0.03	-1.6	0.09	0.22	-0.04	0.34	-0.01	-0.44	0.41	0.08	0.3	0.21	-0.06	-0.11	0.31	0.6	0.37	0.27	0.33	-0.49	0.07	0.16	-0.06	0.24	-0.08	-0.37	-0.22	-0.34	-0.09
202152_x_at	0.08	0.19	0.51	0.81	0.09	-0.67	0.06	0.28	-0.25	0.39	-0.06	0.13	0.04	0.12	0.04	-0.01	0.94	-0.22	0.05	-0.15	0.02	-1.49	-0.78	0.33	0.2	0.4	-0.04	-0.11	-0.35	0.49	0.41	0.25	0.2	-0.39	-0.08	0.21	-0.02	0.61	0.37	0.13	0.22	0.07	0.09	0.15	-0.22	0.48	-0.05	0.18	-0.03
206031_s_at	-0.06	0.02	0.09	-0.16	0.29	-0.12	0.26	-0.35	-0.05	-0.09	0.05	0.39	-0.58	0.16	-0.14	0.1	-0.14	-0.26	-0.09	-0.11	0.13	-0.07	-0.12	-0.08	-0.52	0.03	0.13	-0.49	-0.07	-0.2	-0.64	0.15	0.12	0.01	0.2	-0.14	-0.13	-0.24	-0.04	-0.05	-0.26	-0.49	0.01	0.04	-0.18	-0.13	-0.02	-0.47	-0.03
216689_x_at	0.33	0.3	0.22	0.42	-0.17	0.07	0.22	0.16	0.19	0.12	-0.13	0.25	0.5	0.22	-0.39	0.25	-0.23	-0.32	-0.19	-0.04	-0.03	-0.19	0.12	-0.17	-0.08	0.01	0.3	-0.2	0.24	0.02	-0.08	-0.09	-0.28	-0.18	-0.35	-0.25	0.29	0.05	0.41	-0.17	-0.14	-0.13	0.11	0.1	-0.03	0.09	-0.06	0.02	-0.16
222030_at	-0.18	-0.22	-0.02	0.23	0.18	0.2	-0.24	0.08	0.63	0.12	0.28	0.29	0	0.12	0	0	-0.3	0.02	-0.19	-0.01	-0.07	-0.38	-0.12	-0.29	-0.51	-0.37	-0.27	-0.26	-0.12	-0.26	0.24	-0.16	-0.17	-0.22	0.02	0.3	-0.08	-0.27	-0.7	-0.35	-0.34	0.35	-0.28	-0.13	-0.07	-0.44	-0.4	-0.44	-0.15
213582_at	0.26	-0.14	0	0	0.4	0.78	0.21	0.38	-0.23	0	-0.03	0	0	0.2	0	0	0.08	0	0.1	-0.25	0.22	0	0	0.41	0.22	0.13	-0.03	-0.19	-0.04	0.15	-0.18	0.02	-0.3	0.34	0.3	-0.17	0.19	0.08	-0.23	-0.09	0.2	0.3	-0.05	-0.01	-0.05	-0.18	-0.47	0.01	0.05
212173_at	0.78	0.51	0.04	0.78	0.14	-0.16	0.2	0.31	-0.04	0.12	0.19	0	0.03	0	0.04	0	-0.09	0.07	0.02	-0.16	0.24	-0.58	0.4	0.2	0.18	-0.12	-0.07	-0.36	-0.08	0.08	0.24	0.02	-0.19	0.09	0.01	0.37	-0.04	0.28	-0.25	0.03	0.03	-0.05	-0.18	-0.07	-0.18	-0.3	-0.34	0.1	-0.2
205210_at	-0.23	-0.39	-0.06	0.44	0.1	0.27	0.13	0.6	0.08	0.71	0.18	0.69	-0.32	0.26	-0.54	-0.12	0.04	-0.03	0.24	-0.28	-0.51	-0.19	-0.35	-0.02	-0.01	0.06	-0.19	0.16	0.12	0.08	-0.16	0.17	-0.07	-0.04	-0.02	0.24	0.1	0.15	0.11	0.16	-0.18	0.04	-0.18	0.15	-0.05	-0.07	0.01	-0.01	0.02
209646_x_at	-0.28	-0.25	-0.16	-0.01	0.25	-0.12	0.91	0.18	-0.36	0.19	-0.15	-0.36	0	0	0	0	0.1	-0.06	0.12	-0.08	-0.08	-0.23	-0.03	-0.02	-0.38	0.26	0.34	0.22	0.28	0.24	0.13	-0.08	-0.02	0.01	-0.3	0.01	0.18	0.13	-0.35	0.1	0.03	0.23	0	0.24	0.16	-0.07	0.33	0.02	0.18
203589_s_at	-0.12	-0.76	-1.04	-0.86	0.08	0.47	0.19	0.24	-0.04	0.29	0.08	1.04	-0.25	0.3	-0.1	-0.25	0.14	-0.3	-0.11	0.08	0.28	1.89	1.11	-0.2	-0.36	0.08	-0.16	0.34	-0.1	0.31	-0.37	0.33	0.02	0.28	-0.35	0.08	-0.14	0.31	0.26	0.17	0.39	0.1	-0.14	0.32	-0.23	-0.1	0.1	0.43	0.26
214848_at	-0.27	-0.27	-0.24	0.12	-0.16	0.11	-0.8	-0.18	-0.61	-0.22	-0.08	0	-0.17	0.14	-0.32	0.32	0.28	0.12	-0.42	-0.1	0.14	-0.52	-0.07	-0.25	-0.28	-0.17	-0.28	0.03	0.34	0	0	0.14	0.01	0.35	0.24	0.12	-0.22	0.28	0.26	0.22	0.22	0.05	0.1	-0.03	-0.15	-0.22	0.02	0.24	0.11
204010_s_at	0	0	0	0	0.26	0.02	-0.27	0.59	-0.09	0	0.09	0	0	0	0	0	0	0	0	-0.02	0.14	0	0	-0.02	-0.17	0.28	-0.39	-0.05	0.31	0	0.09	0.03	-0.06	0.04	-0.04	-0.19	0.01	0.02	0.13	-0.21	0.09	0.13	-0.05	-0.02	-0.12	0.1	0.16	0.17	-0.5
221861_at	0.04	0.06	0.19	0.48	0.63	0.69	-0.8	-0.5	0.09	0.17	-0.39	0.13	0.04	0.39	0.06	0.01	0.15	0.68	0.12	0.55	0.51	0.78	0.66	0.17	-0.08	0.16	-0.01	0.21	-0.02	-0.08	-0.13	-0.33	-0.09	-0.22	0.29	0.6	0.24	0.26	-0.12	0.29	0	-0.09	-0.16	-0.22	-0.42	-0.3	-0.24	0.51	-0.29
203143_s_at	0.38	0.16	0.52	0.75	0.22	-0.34	-0.38	-0.22	0.13	0.48	-0.08	-0.38	0	0	0	0	0.13	0.86	0.05	-0.05	-0.36	0.66	0.7	0.26	0.02	0.16	0.51	0.13	0.25	0.3	-0.11	-0.09	0.09	0	-0.17	0.3	0.25	0.05	-0.02	0.37	0.54	0.08	-0.23	0.18	-0.03	0.17	0.16	-0.18	-0.11
204167_at	-0.02	0.23	-0.36	0.16	0.43	-0.47	0.26	-0.01	0.34	0.56	0.14	0	0	0	0	0	-0.37	1.17	0.08	-0.13	-0.1	0.88	0.27	-0.19	0.03	0.31	-0.3	0.05	0.41	0.13	-0.01	0.4	0.15	0.31	-0.27	0.46	-0.21	0.05	-0.28	-0.35	0.03	-0.03	-0.08	0.05	0.35	0.14	0.26	0.23	0.04
219218_at	-0.05	0.44	0.88	1.49	0.09	-0.07	-0.32	0.32	-0.2	-0.39	0.33	0.92	0	0	0	0	-0.37	0.02	0.06	-0.67	-0.5	0.1	-0.26	0.04	-0.2	-0.4	-0.51	-0.09	-0.33	-0.13	-0.06	-0.05	-0.24	-0.12	0.05	-0.29	0.07	-0.17	0.22	0.04	0.09	0.02	-0.12	-0.15	0.02	-0.42	-0.23	0.23	-0.1
205613_at	0.81	-0.33	0	1.04	-0.44	-0.13	-1	0.13	-0.72	0.57	0.04	0	0	0.17	0	0	0.24	-0.05	0.21	-0.31	-0.02	-0.09	-0.29	0.15	0.15	0.26	0.18	-0.03	-0.14	-0.14	0.14	0.35	0.13	-0.14	-0.13	0.11	-0.19	0.04	0.32	0	0.07	0.26	0.28	-0.09	0	-0.07	0.39	0.42	0.15
211484_s_at	0.06	0.23	0.43	1.27	0.18	0.11	-0.45	-0.08	0.05	-0.36	0.18	0.45	0	0	0	0	-0.47	0.45	0.03	0.14	0.08	-0.03	0.16	0.21	0.38	-0.18	0.5	-0.12	0.02	0.03	0.14	0.06	-0.03	0	0.52	0.18	0.25	-0.16	0.11	0.2	0.24	0.25	0.02	-0.21	-0.07	-0.07	-0.2	0.35	-0.14
221880_s_at	-0.18	0.44	0.64	1.53	-0.05	0.03	-0.27	0.27	-0.07	-0.19	0.21	-0.06	0.66	-0.23	0.58	-0.1	-0.08	-0.32	0.01	0.73	0.95	-0.12	-0.01	0.29	-0.18	-0.21	-0.04	-0.27	0.17	0.17	0.09	-0.01	0.15	0.08	-0.07	0.06	-0.14	-0.03	0.03	0.26	-0.1	-0.08	0.15	0.22	-0.16	-0.12	0.19	0.42	0.18
206478_at	-0.05	-0.03	0.05	0.88	0.57	0.62	0	-0.27	-0.14	0.3	0.15	0.29	2.12	-0.19	-0.22	0.17	0.05	-0.31	0.13	1.05	1.62	0.13	0.43	-0.19	0.07	0.07	0.25	0.2	0.17	0.02	0.08	0.11	-0.05	-0.02	0.12	-0.15	-0.02	-0.07	-0.14	-0.26	-0.13	0.02	0.01	-0.07	-0.09	-0.29	-0.04	0.17	0.3
206424_at	0.29	0.32	0.18	0.23	0.07	-0.18	0	0.11	0	-1.51	0.26	0.74	3.21	0.6	-0.25	-0.25	0.44	-0.05	0.12	4.31	3.57	0.32	1.99	0.09	-0.09	0.21	-0.12	-0.12	-0.03	0.16	-0.19	0.05	-0.08	-0.11	-0.24	-0.11	0.16	-0.16	0.3	0.07	-0.15	0.01	0.24	0.2	-0.02	0	0.2	-0.26	0.06
202481_at	0.26	-0.04	0.11	0.48	0.61	0.05	-0.5	0.35	0.11	0.14	0.26	-0.2	1.98	0.1	-0.42	0.13	-0.09	0.22	0.02	2.9	2.92	0.36	0.64	-0.22	0.1	-0.08	-0.13	-0.22	-0.15	0.07	0.2	0.21	0.04	0.01	-0.15	0.12	0.16	0.2	-0.09	0.22	-0.12	0.26	0.05	0.14	0.09	0.28	0.26	0.1	0.2
212494_at	-0.38	0.46	0.07	1.27	0.19	-0.28	-0.64	0.41	0.41	-0.28	-0.02	0.5	0	0	0	0	-0.3	-0.17	0.14	-0.38	-0.12	0.19	-0.25	-0.4	-0.17	-0.03	0.09	-0.4	-0.13	-0.05	-0.4	-0.19	-0.27	-0.69	-0.18	-0.14	-0.15	-0.05	0.1	-0.1	-0.16	0.05	-0.2	-0.29	-0.2	-0.33	-0.9	-0.15	-0.31
201749_at	0.5	0.2	-0.05	0.42	-0.31	-0.47	-0.13	-0.3	0.42	0.1	0.21	0.48	0.26	0.22	0	0	0.04	0.33	0.02	0.12	-0.29	0.64	-0.18	-0.11	-0.02	0.19	-0.05	-0.26	-0.26	0.28	0.22	0.12	-0.02	-0.08	0.11	0.36	0.27	0.15	0.32	0.04	0.05	-0.01	-0.37	-0.17	0.3	-0.42	-0.03	-0.25	0
209416_s_at	-0.13	0.56	0.78	0.97	-0.07	-0.26	-0.53	-0.54	0.02	0.03	0.29	2.31	0	0	0	0.12	0.14	0.17	0.16	-0.04	-0.29	0.13	0.03	-0.02	0.11	0.07	0.32	-0.42	-0.44	-0.05	-0.08	-0.21	0.03	-0.1	0.15	0.14	0.1	0.31	0.28	0.06	0.49	-0.2	-0.23	-0.11	-0.06	-0.36	-0.1	-0.07	-0.38
222057_at	-0.62	-0.32	0	0	0.28	0.39	0.09	0.26	0.3	0	-0.08	-0.51	0	0	0	0	0	-0.28	-0.23	-0.1	0.08	0	0	-0.11	0.1	-0.11	-0.36	-0.65	0.11	-0.23	-0.11	-0.25	-0.3	-0.24	-0.18	0.42	0	-0.17	-0.02	-0.08	-0.02	-0.32	-0.1	-0.19	0.25	0.16	-0.38	0.19	0.16
215156_at	-0.72	-0.05	-0.06	0.47	0.7	0.58	0.3	0.16	0.06	0.07	-0.13	0.42	0	0	0.57	0.22	-0.02	0.14	0.3	-0.27	-0.71	-0.74	-0.18	-0.25	-0.08	-0.35	-0.08	0	-0.39	-0.46	-0.39	-0.38	-0.15	-0.04	-0.69	-0.41	-0.28	-0.12	-0.59	-0.68	-0.16	-0.09	-0.08	-0.05	-0.24	-0.2	-0.23	0.03	0.25
215114_at	0.21	-0.15	-0.16	0.63	-0.05	-0.01	-0.37	-0.27	0	-0.23	-0.4	-0.17	0	0	0	0	0.08	-0.25	-0.18	-0.22	-0.03	-0.16	0.19	0.18	-0.11	0.16	-0.24	0.09	0.13	0.26	-0.07	0.06	0.32	-0.19	-0.14	0.18	0.2	-0.03	-0.35	0.25	-0.03	0.15	0.28	0.07	0.14	0.16	0.16	-0.06	0.14
220692_at	0.25	0.4	0.56	1.17	-0.53	0.06	-0.14	-0.2	-0.37	-0.62	0.33	0.2	0	0	0	0	-0.07	0.15	-0.07	-0.12	0.12	0.13	0.3	-0.2	-0.03	-0.01	0.08	-0.3	-0.29	0.4	0.04	0.24	-0.05	-0.08	-0.05	0.32	-0.05	0.25	0.03	0.14	0.21	0.41	0.02	0.3	0.04	0	0.23	0.42	-0.08
216006_at	0.02	-0.71	0	0	0.07	0.03	-0.37	-0.11	0.48	0.8	0.09	-0.3	0	0	0	0	0.07	0.35	-0.04	0.2	0.12	0.16	0.26	-0.05	-0.01	-0.17	0	-0.1	-0.29	0.23	-0.1	0.31	-0.06	-0.12	-0.18	-0.22	-0.46	0.1	-0.27	-0.05	-0.14	0	0.3	0.02	0.36	0.17	0.16	-0.36	-0.15
220546_at	-0.06	0.01	0	0.25	-0.08	-0.23	0.35	-0.14	0.36	0.69	0.26	0	0	0	0	0	0	0	0	0.13	0.21	0.96	0	-0.25	-0.46	-0.13	-0.29	-0.22	-0.35	-0.22	-0.1	0.27	-0.32	-0.21	-0.19	-0.41	-0.2	-0.03	-0.27	0.25	-0.02	0.03	0.2	-0.01	0.31	-0.08	0.03	0.22	0.13
209299_x_at	-0.01	0	-0.05	0	0.23	0.41	-0.24	0.08	-0.32	0	-0.15	0	0	0	0	0	0.01	0	0	0.04	0.07	0	0	0.27	0.02	0.39	-0.48	0.29	-0.45	0.16	-0.01	-0.25	-0.03	-0.02	0.04	0.07	0.01	-0.18	0.14	-0.38	-0.09	0.03	-0.07	0.06	0.03	-0.28	-0.06	0.08	0.2
209518_at	-0.09	0.45	0.66	1.21	-0.47	-0.32	-0.66	-0.3	-0.38	-0.1	-0.17	-0.39	-0.51	-0.58	-0.74	-0.74	0.52	-0.28	-0.39	-0.17	-0.16	0.13	0.13	-0.15	0.02	0.14	-0.25	0.15	-0.2	0.18	-0.41	0.14	-0.22	0.24	0.03	-0.27	0.13	-0.42	-0.16	-0.31	0.05	0.3	-0.01	0.05	0.02	0.17	0.04	0.2	-0.06
217407_x_at	0.94	0.99	0.98	1.15	0.1	-0.22	0.61	0	0.53	-0.26	0.01	-1	-0.12	-0.12	-0.12	0.26	0.06	-0.22	0.14	-0.1	0.1	0.29	-0.18	0.29	-0.24	0.06	0.12	-0.25	-0.1	0.02	-0.36	0.02	-0.15	0.13	-0.28	-0.36	-0.07	-0.29	-0.05	0.19	-0.15	0.27	-0.37	-0.21	-0.11	-0.38	-0.19	0.14	0.1
217124_at	0.52	0.28	0.07	0.86	0.39	-0.08	-0.55	0.02	-0.43	-0.88	0.14	-0.52	0	0.12	0	0	0.04	0.47	0.05	-0.11	0.25	0.14	-0.15	0.12	-0.18	-0.02	-0.19	-0.09	-0.09	0.21	0.06	0.22	0.21	0.17	0.06	-0.13	0.09	0.06	-0.4	0.16	-0.07	0.55	0.04	-0.16	0.15	0.07	0.44	0.3	0.22
214986_x_at	0.45	0.95	0.86	0.1	0.03	-0.33	0.02	0.09	0.05	-0.62	0.45	0	0	0	0	0	0.13	-0.3	-0.13	-0.04	0.24	1.17	0.49	-0.41	-0.27	0.02	0.27	-0.21	0.39	-0.29	-0.16	-0.03	-0.62	0.13	-0.08	0.01	0.18	-0.28	-0.3	0.01	-0.34	0.09	-0.11	0.02	-0.13	-0.18	-0.1	-0.34	-0.27
221758_at	-0.33	0.39	0.54	0.81	0.52	-0.02	0.37	0.13	0.05	0.06	0.24	-0.14	-0.09	0.2	-0.41	0.19	-0.05	-0.77	0.25	-0.18	-0.12	0.1	-0.28	0.08	0.15	-0.06	-0.08	-0.07	0.15	0.12	-0.02	0.18	-0.18	-0.26	0.17	0.39	-0.09	-0.12	-0.17	-0.03	-0.15	0.41	0.29	-0.24	0.27	0.13	0.03	0.26	-0.34
205458_at	0.27	0.32	0.04	0.56	0.51	0.48	0.37	0.37	0.29	-0.29	-0.08	-0.14	0	0	0	0	-0.32	0.38	0.12	-0.14	-0.08	-0.48	-0.07	0.04	-0.11	-0.18	-0.33	-0.34	0.34	-0.04	0.16	0.08	-0.16	-0.1	0.02	0.04	-0.06	-0.02	-0.13	0.06	-0.2	0.42	-0.08	0.01	0	0.07	-0.14	0.29	-0.34
202463_s_at	-0.14	0.55	0.77	1.98	0.19	-0.08	0.18	-0.1	-0.42	-0.17	-0.3	-0.48	0	0	0	0	-0.08	0.89	0.12	0.08	-0.24	1.09	0.58	0.37	0.22	0.08	-0.11	0	-0.02	0.36	0.28	-0.33	0.05	0.15	0.18	0.4	0.18	0.03	0.31	0.01	-0.04	0.16	-0.13	-0.06	-0.02	0.47	-0.25	0.7	0.44
203464_s_at	-0.38	0.01	0.12	0.06	0.02	0.04	0.11	0.15	-0.18	-0.26	0.01	0.07	0.13	0.13	-0.16	0.42	-0.01	0.14	0.04	-0.25	-0.12	-0.2	0.37	0.22	0.24	0.51	-0.09	-0.09	-0.09	0.06	-0.22	-0.08	-0.44	-0.2	-0.13	0.06	0.1	0.06	0.13	0.2	-0.21	-0.3	0.09	-0.19	-0.16	-0.24	0.09	0.19	0.52
218359_at	-0.22	-1.26	-0.5	-0.32	0.34	-0.13	-0.3	-0.22	-0.57	-0.33	-0.04	0	0	0	0	0	-0.17	0.06	-0.53	-0.18	0.09	-0.47	-0.32	0.12	-0.22	0.24	-0.07	0.04	0.21	0.12	0.34	0.16	-0.13	0.14	0.15	0.22	0.17	0.27	-0.03	-0.02	0.1	0.04	0.35	-0.18	0.08	0.06	0.43	0.06	-0.18
201087_at	0.1	-0.08	-0.07	-0.19	0.18	-0.06	0.09	0.11	-0.01	-0.38	0.31	0.71	-0.66	0.8	-0.32	-0.45	0.07	-0.01	-0.16	0.02	0.23	-0.07	0.11	0.07	-0.2	-0.32	0.17	-0.32	-0.38	-0.01	0.05	0.25	-0.23	-0.07	0.29	0.57	0.24	0	-0.44	-0.16	-0.19	0.34	-0.02	0.3	-0.22	-0.19	-0.08	0.52	0.2
218144_s_at	-0.18	-0.42	-0.45	-0.39	-0.61	-0.3	-0.56	0.38	-0.34	0.06	0.07	0.17	0.04	0.48	0.13	0.66	-0.22	0.06	0.02	-0.22	-0.24	-0.12	0.03	0.13	0.25	-0.08	0.14	-0.34	0.07	0.1	0.06	0.12	-0.16	0.22	0.15	0.36	0.08	-0.1	-0.08	0.01	-0.05	0.12	-0.34	-0.06	0.06	-0.24	0.36	0.49	-0.07
219241_x_at	0.17	-0.09	-0.06	-0.16	-0.38	-0.24	-0.41	-0.11	-0.13	-0.01	0.05	0.13	-0.5	0.06	-0.17	0.07	-0.1	0.07	0.02	-0.1	0	0	-0.02	0.28	0.07	0.11	0.14	0.07	0.15	0	-0.2	0.14	-0.26	0.17	-0.4	0.46	0.2	0.37	0.04	-0.26	0	0.16	-0.01	0.05	-0.25	0.16	-0.03	0.36	0.06
211004_s_at	-0.04	-0.25	-0.55	0.41	0.02	-0.16	1.19	0.93	0.2	-0.54	0.12	0.17	0	0	0	0	0.22	-0.23	0	0.3	0.24	0.32	0.6	0.06	0.16	0.36	0.02	0.19	0.32	0.09	-0.01	0.12	-0.01	0.45	-0.1	0.14	0.14	0.12	0	-0.02	-0.08	-0.04	-0.2	-0.32	-0.28	-0.09	-0.3	-0.07	-0.22
222060_at	-0.39	-0.27	-0.45	0.32	0.09	0.46	0.07	0.09	-0.53	-0.56	-0.09	-0.03	-0.22	0.44	0.25	-0.13	-0.13	0.26	-0.38	0.01	0.19	0.35	0.38	0.23	-0.23	0.28	-0.13	0.09	-0.32	-0.06	-0.01	-0.17	-0.34	0.1	-0.32	-0.22	-0.16	-0.04	0.01	-0.17	-0.13	-0.13	-0.18	0.14	0.08	-0.2	-0.19	0.22	0.48
213053_at	0.28	-0.78	-0.5	-0.77	0.46	-0.29	-0.49	0.26	-0.06	-1.05	-0.06	-0.57	0	0	0	0	0.2	-0.86	-0.14	-0.06	0.2	1	0.59	-0.28	0.15	0.18	-0.02	-0.1	-0.42	0.11	-0.04	-0.14	0.12	-0.37	-0.45	0.55	-0.58	-0.36	-0.14	0.26	-0.22	-0.2	-0.17	-0.12	-0.12	-0.37	-0.08	0.29	0.36
203055_s_at	-0.01	-0.17	-0.05	0.22	0.36	-0.19	0.29	0.01	0.13	0.09	0.36	0.06	0	0	0	0	-0.03	-0.63	-0.02	-0.09	-0.42	0.17	0.16	0.45	-0.12	0.14	0.06	0.23	0.18	0.07	-0.08	-0.06	-0.04	-0.11	0.05	0.18	0.22	0.07	-0.03	-0.05	0.19	-0.25	-0.43	0.06	-0.38	-0.35	-0.14	-0.17	-0.18
202699_s_at	0.4	-0.02	-0.2	-0.28	-0.29	0.5	-0.16	0.05	-0.24	-0.26	0.13	-0.54	0	0	0	0	0.18	0.14	-0.26	0.12	-0.35	0.28	-0.22	0.13	0.3	0.15	-0.1	0.08	-0.17	0.32	-0.01	0.14	0.12	0.02	0.22	0.32	0.2	0.12	0.11	0.29	-0.01	0.06	0.09	0.02	0.08	0.17	-0.12	0.38	0.14
203412_at	0.37	0.34	0.84	0.81	0.22	-0.67	0.02	0	-0.19	-0.06	0	-0.17	0	0	0	0	0.1	-0.13	0.04	-0.11	-0.21	0.74	0.58	0.05	-0.15	-0.46	-0.53	0.07	-0.18	-0.14	-0.41	-0.06	-0.09	-0.65	-0.14	-0.04	0.01	0.21	0.22	0.25	-0.16	0.18	-0.15	-0.05	-0.12	-0.05	0.2	0.39	0.08
203936_s_at	-0.04	0.01	0.05	0.35	0.18	0.17	-0.1	-0.21	-0.06	0.07	0.07	0.1	0	0	0	0	-0.28	-0.29	-0.18	-0.21	-0.06	-0.13	0.03	0.01	0.2	0.04	0.23	-0.09	0.15	0	-0.14	-0.15	-0.18	-0.05	-0.24	0.4	0.11	0.02	0	-0.31	-0.18	-0.34	-0.05	-0.26	-0.3	-0.33	-0.28	0.18	-0.29
214892_x_at	-0.03	0.03	0.32	-0.6	-0.15	0.02	-0.14	0.13	0.28	0.19	-0.09	-0.07	0	0	0	0	0.21	-0.12	-0.15	-0.21	-0.1	0.03	-0.02	0.55	-0.06	0.1	0.14	0.02	0.3	-0.16	-0.13	0.17	-0.24	0.51	-0.03	0.34	0.15	0.1	0.07	-0.44	0.12	-0.06	0.06	-0.11	0.03	-0.54	-0.4	0.09	0.26
203592_s_at	-0.04	0.09	-0.16	0.47	0.15	-0.16	-0.37	0.73	-0.28	0.12	0.29	0.17	0	0	0	0	0.23	-0.06	-0.03	-0.18	-0.09	-0.17	0.16	0.1	-0.3	0.11	0.18	-0.27	0.28	0.18	-0.52	-0.18	-0.38	0.28	0.25	-0.12	-0.08	-0.05	0.01	0.02	0.11	0	0.07	-0.33	-0.33	-0.23	-0.24	0.31	0.68
202510_s_at	-0.1	-0.13	-0.01	0.2	0.1	-0.19	-0.09	0.16	0.25	-0.12	0.28	0.12	0.28	0	0	0	-0.1	0.17	0.02	1.1	1.11	0.19	0.4	0.08	0.13	-0.05	-0.06	-0.62	-0.14	0.07	0.07	-0.36	-0.21	-0.32	0.15	-0.08	-0.51	0.35	-0.07	-0.37	-0.2	0.13	-0.53	-0.54	0.14	0.22	-0.01	0.24	-0.03
206574_s_at	-0.08	0.22	-0.12	0	-0.56	-0.38	0.06	-0.35	0.12	0.22	0.35	0.57	0	0	0	0	-0.02	-0.1	-0.08	-0.03	0.26	-0.88	-0.55	0.33	-0.02	-0.05	0.21	0.47	0.24	0.12	0.21	0.04	0.03	0.01	0.16	0.42	-0.21	0.21	0.1	0.15	0.02	-0.22	0.07	-0.16	0.09	-0.04	0.35	0.22	0.1
222352_at	-0.42	-0.05	-0.2	-0.48	0.55	-0.04	0.85	0.47	0.29	0.17	0.13	-0.66	0	0	0.3	0	0.01	0.69	0.14	0.08	-0.28	0.04	-0.28	0.35	-0.27	0.34	0.06	0.3	0.44	0.01	0.01	0.23	0.22	0.19	0.43	0.05	0.24	0.16	-0.08	-0.29	-0.08	0.24	-0.16	0.39	-0.26	0.18	0.13	0.2	0.17
205817_at	-0.14	0.09	0.11	0	0.44	-0.06	-0.14	-0.01	0.26	0.2	-0.17	-0.26	0	0	0	0	0	-0.01	-0.07	0.42	0.41	-0.89	0.02	0.33	0.05	-0.04	-0.14	0.15	-0.04	0.27	0.11	-0.12	-0.22	-0.05	0.2	0.17	0.01	-0.18	0.02	-0.17	-0.16	0.14	0.12	-0.02	-0.33	-0.56	-0.19	-0.07	0.23
219884_at	-0.08	0.12	0.04	0	-0.44	-0.29	-0.22	0.36	-0.17	0.04	0.46	0.56	0	0	0	0	-0.02	1.05	-0.1	0.03	0.13	0.01	-0.77	0.38	0	0.44	0.02	0.09	0.14	0.12	0.22	0.02	-0.11	-0.06	0.46	0.56	0.09	0.15	-0.11	0.08	0.34	-0.06	0.36	-0.29	-0.27	-0.09	0.13	0.15	0.25
218029_at	-0.28	0.14	-0.03	-0.01	0.18	0.57	0	-0.07	-0.07	0.36	0.55	-0.47	0	0.06	0	0	0.09	-0.31	-0.36	-0.45	-0.14	-0.04	0.21	0.11	-0.04	-0.11	-0.67	-0.42	-0.24	0.06	0.16	0.27	-0.11	-0.35	-0.11	0.49	-0.41	0.16	-0.31	-0.1	-0.3	-0.36	-0.02	0.07	0.3	-0.25	-0.1	0.11	0.61
204503_at	-0.2	0.4	0.56	0.91	0.23	0.69	-0.1	0.2	0.3	0.12	0.17	1.34	0	0	0	0	0.27	1.46	0.17	-0.34	-0.16	-0.09	-0.42	-0.44	0.09	-0.07	-0.27	-0.22	-0.25	0.12	0	-0.26	0.04	0.01	0.19	-0.03	-0.17	0.14	-0.16	0.2	-0.43	0.23	-0.34	-0.02	-0.1	-0.34	-0.26	0.25	-0.31
209427_at	-0.12	-0.14	-0.1	-0.13	-0.27	-0.18	0.06	-0.43	-0.28	0.25	0.18	0.86	-0.16	-0.16	-0.16	-0.16	-0.14	0.25	0.02	-0.27	-0.23	-0.09	-0.08	0.16	0.36	0.03	-0.2	-0.43	-0.2	-0.11	0.28	-0.03	-0.1	-0.19	0.4	-0.1	0.03	0.33	0.34	-0.19	-0.02	-0.06	0.05	-0.09	0.01	-0.18	-0.26	-0.26	-0.25
212817_at	0.22	-0.56	-0.6	-1.27	0.48	-0.21	-0.15	-0.12	0.48	0.36	0.13	0.17	0	0	0	0	0.34	-0.14	0.06	-0.07	0.03	-0.5	0.33	0.19	0.07	0.28	0.15	0.11	-0.02	-0.16	0.24	0.39	0.11	0.14	0	0.68	0.23	-0.21	-0.22	-0.11	-0.11	0.04	0.07	0.23	-0.08	0.08	-0.06	-0.14	0.11
213181_s_at	0.3	-0.26	0	0.35	0.31	0.38	0.8	0.42	0.09	1.34	-0.04	0	0	0	0	0	0	-0.11	-0.18	0.13	0.23	0.29	0.18	-0.01	-0.1	0.22	-0.04	-0.21	0.59	0.12	-0.04	0.17	0.48	-0.09	0.04	0.53	0.2	0.3	0.2	0.27	0.57	-0.06	-0.03	0.01	0.05	0.17	-0.26	0.03	0.3
220296_at	0.14	-0.34	0.15	0.63	-0.33	0.11	0	-0.15	0.22	-0.03	-0.01	1.15	0	0	0	0	-0.61	-0.25	-0.17	-0.14	-0.04	-0.47	-0.06	0.08	-0.01	0.04	0.26	-0.2	-0.18	0.31	0.13	0.33	-0.3	0.22	0	-0.14	-0.12	0.19	0.16	-0.01	-0.08	0.18	0.04	0.47	-0.1	-0.14	0.06	0.2	0.2
216750_at	0.17	0.23	-0.06	0.51	0.27	0.43	0	0.09	-0.04	0.03	-0.01	1.64	0	0	0	0	-0.3	0.04	-0.01	0	0.42	-0.25	-0.2	-0.08	0.04	-0.33	0.13	-0.05	0.16	0.2	0.14	0.07	0.22	0.33	0.29	0.33	0.17	0.29	0.31	-0.06	0.28	-0.01	-0.09	-0.04	-0.16	-0.18	-0.03	-0.13	-0.04
209202_s_at	-0.37	-0.21	-0.57	-0.48	0.11	-0.09	-0.09	-0.26	0.02	0.32	0.22	0.94	0	0	0	0	-0.22	-0.92	0.03	-0.06	0.21	-0.69	0.13	0.32	0.23	0.21	-0.02	0.63	0.29	0.4	-0.17	0.16	0.03	0.09	-0.17	0.08	-0.1	0.24	-0.07	-0.01	-0.15	0.2	0.06	0.32	-0.12	0.22	-0.02	-0.12	-0.12
214153_at	-0.06	0.22	-0.16	0.77	-0.19	-0.19	-0.34	0.13	-0.14	-0.56	0.27	-0.25	0	0	0	0	0.08	0.37	0	-0.01	-0.17	-0.41	-0.14	0.7	0.37	0.14	0.1	-0.18	0.2	0.16	0.3	-0.02	-0.05	0.19	0.03	0.24	0.04	0.02	-0.26	0.14	0.14	0.01	0.12	0.17	0.02	-0.17	-0.09	-0.18	-0.03
208109_s_at	0.54	0	0	0	0.02	-0.18	0.32	0.41	0.44	0.25	0.08	0	0	0	0	0	0	-0.29	-0.12	0.06	0.07	0	0	-0.02	0.14	-0.05	0.05	0.07	0.18	0.24	0.03	-0.01	-0.26	0.07	0.26	0.72	-0.09	0.28	0.12	0.08	-0.05	0.07	-0.23	0.02	-0.17	-0.21	0.16	-0.02	-0.19
215544_s_at	-0.36	-0.97	-0.71	-0.28	-0.05	-0.07	-0.28	0.07	0.61	0.29	0.49	0.62	0	0	0	0	-0.57	0.32	-0.03	0.06	0.2	-0.38	-0.54	-0.38	-0.24	0.48	0.01	0.05	0.44	0.14	-0.32	0.03	-0.02	0.31	0.47	0.47	-0.08	0.02	-0.48	0.21	-0.02	-0.41	0.06	0.08	-0.07	0.02	0.08	0.04	0.49
214861_at	-0.57	-0.57	0	0	0.27	0.01	-0.14	0.21	0.42	-0.66	0.12	-0.2	0	0	0	0	0	-0.07	-0.09	0.1	0.28	-0.12	-0.06	-0.45	0.19	0.21	-0.8	0.04	0.04	0.1	0.04	0.04	-0.08	-0.15	-0.42	-0.09	0.03	0.04	-0.24	0	-0.02	0.18	0.13	0.28	0.44	-0.1	0.06	0.55	0.26
217518_at	-0.15	0.38	0.01	0.2	0.41	-0.5	0.2	-0.24	0.14	0	0.23	-0.28	0	0	0	0	-0.42	-0.2	-0.16	0.32	0.34	-0.39	0.09	-0.61	0.5	0.32	-0.06	-0.12	0.04	-0.25	-0.12	-0.2	-0.46	-0.06	-0.65	0.02	-0.33	-0.18	0.03	-0.36	0	0.03	0.18	-0.31	0.12	-0.36	0.2	-0.56	0.02
202571_s_at	0.17	0.17	-0.18	0.07	-0.32	-0.6	-0.01	0.37	0.23	0.06	0.05	0.1	0	0	0	0	-0.13	-0.08	-0.03	-0.14	-0.12	0	0.45	0.2	-0.12	0.04	-0.3	-0.36	-0.15	0.05	-0.07	-0.29	-0.32	-0.01	-0.4	-0.06	0.24	-0.13	-0.31	-0.06	0.23	-0.07	-0.23	-0.07	0.1	-0.13	-0.11	-0.07	-0.14
201902_s_at	0.53	0.62	-0.86	-0.97	-0.07	0.28	0	-0.01	-0.02	-0.56	0.09	0.01	-0.07	0.12	0.12	-0.07	-0.36	-0.34	-0.19	-0.28	-0.09	-0.01	0.14	0.05	-0.23	0.23	0.28	-0.17	0.34	0.19	0.19	-0.1	0.22	0.14	-0.06	0.04	-0.15	0.1	-0.25	-0.14	0.36	0.61	0.08	0.24	0.08	-0.08	0.09	0.24	0.27
204253_s_at	0.57	0.12	-0.5	-1.02	0.44	0.35	-0.68	0.05	0.05	0.16	0.17	0.14	0	0	0	0	-0.39	-0.03	-0.08	0.03	-0.01	-0.32	-0.08	0.26	0.36	-0.11	0.37	-0.18	-0.4	0.29	-0.15	0.33	-0.12	-0.04	0.01	-0.09	0.3	0.14	0.05	0.17	0.1	-0.01	-0.22	0.23	-0.12	-0.16	0.21	0.54	0.15
214828_s_at	0.04	0.39	-0.11	-0.13	0	0.01	0	0.05	0.08	-0.09	0.27	0	0	0	0	0	0	-0.15	0.08	-0.15	-0.22	0.72	0.36	0	-0.11	-0.28	-0.57	-0.12	0.22	0.25	-0.01	-0.04	-0.17	0.06	-0.25	0.11	-0.2	-0.01	-0.3	-0.25	-0.18	0.27	-0.1	0.06	0.36	0.16	0.64	0.41	0.17
210047_at	-0.25	-0.61	0.04	0	-0.11	0.01	0.08	0.11	0.72	0.85	0.03	0	0	0	0	0	0	0	0.17	-0.32	-0.29	-0.88	-0.14	0.04	-0.07	0.02	0.1	0.02	-0.1	-0.01	0.3	0.2	-0.14	0.05	-0.18	0.28	0.08	0.07	0.04	0.17	-0.02	0.2	-0.18	0.03	-0.27	0.19	0.1	0.39	0.38
222267_at	-0.14	-0.1	-0.39	-0.39	-0.02	0.17	0.07	0.22	0.22	0.35	0.22	0	0	0	0	0	0.22	-1.18	-0.51	0.09	0.01	-0.51	0.18	0	-0.09	0.1	-0.41	0.31	0.39	0.37	0.34	0.27	0.06	-0.15	-0.2	-0.13	0.08	-0.33	0.08	0.1	0.01	0.19	0.08	0.42	-0.05	-0.04	0.28	-0.07	0.12
214364_at	1.18	0.45	-0.55	-1.14	-0.22	-0.03	-0.04	0.07	0.84	0.75	0.16	0	0	0	0	0	-0.75	0.2	-0.65	-0.06	0.19	-0.81	-0.99	0.25	-0.22	0.14	-0.6	0.03	-0.19	0.1	0.18	0.31	-0.21	0.18	0.06	0.66	0.08	0.35	0.46	0.04	-0.19	0.08	-0.13	-0.03	0.15	0.14	0.09	0.32	0.53
222364_at	0	0.04	-0.1	-0.01	0.33	0.06	0	0.09	0.35	0	0.17	0	0	0	0	0	0.1	-0.23	-0.1	0.31	0.3	-0.09	-0.04	0.6	-0.12	0.26	-0.18	-0.02	0.43	0.07	0.18	-0.14	0.11	-0.1	0.16	0.33	0.42	0.31	0.15	-0.08	0.37	0.24	-0.2	-0.03	0.05	0.1	0.21	0.45	0.12
218510_x_at	0.62	0.24	-0.08	-0.06	-0.12	0.03	0.09	0.09	-0.11	-0.29	0.53	0.54	0	0.29	0	0	0.36	-0.21	-0.23	0.15	0.17	-0.13	-0.29	0.01	-0.3	-0.57	-0.37	-0.09	-0.08	-0.02	0.18	0.14	-0.09	0.13	0.54	0.22	0.16	-0.41	-0.15	-0.01	0.13	0.35	0.11	0.04	0.19	0.16	-0.11	-0.1	-0.23
219617_at	-0.06	-0.08	-0.06	-1.02	0.24	-0.05	-0.24	0.26	0.08	-0.42	0.24	0.58	0.17	0	0	0	0.09	-0.08	0.13	0.01	-0.18	-0.91	0.06	0.42	0.49	-0.02	0.27	0.19	0.43	-0.09	0.15	0.06	0.19	0.15	0.23	-0.04	0.01	-0.08	-0.08	0.31	0.19	0.42	0.16	0.15	0.45	0.01	0.13	0.2	0.36
216129_at	0.02	-0.36	-0.41	-0.13	0.7	0.31	0	0.37	0.08	-0.41	-0.1	-0.28	0.1	0	0	0.28	0.53	-0.01	-0.04	-0.06	-0.07	-0.29	0.12	0.02	-0.1	-0.3	0.42	0.02	0.57	0.28	0.15	0.59	0.16	-0.24	0.37	0.57	-0.19	0.38	-0.15	-0.12	0.03	0.21	0.18	-0.16	0.03	-0.09	-0.28	-0.18	0.21
220914_at	-0.18	0.05	0.11	0.52	0.15	0	-0.13	0.06	-0.1	-0.45	-0.08	-0.51	0	0.44	0	0	0.22	-0.29	-0.05	0.08	0.11	-0.36	-0.01	-0.24	0.16	-0.24	0.36	0.04	0.41	0.1	0.35	0.29	0.14	0.12	0.19	0.52	-0.02	-0.05	0.3	0.06	-0.08	0.25	0.08	-0.1	0.22	-0.02	0.16	0.19	0.36
215447_at	-0.06	-0.15	-0.24	0.1	0.42	0.28	-0.22	-0.22	0.44	0.32	-0.12	0.01	0	0.06	0.33	0	0.1	-0.15	-0.26	-0.04	0.2	-0.41	-0.13	-0.2	0.03	0.32	0.25	0.02	-0.29	0.16	0.12	0.02	0.08	0.12	0.34	0.41	0.26	0.17	0.12	0.42	-0.03	0.16	-0.07	-0.01	-0.04	0.04	0.11	0.17	0.21
215358_x_at	0.01	0.49	0	0	0.27	-0.14	0.06	0.36	0.17	0.94	0.14	0	0	0	0	0	0	0.01	0	0	-0.12	0	0	0.08	0.2	0	0.44	0.25	0.6	-0.15	-0.16	-0.19	-0.27	-0.1	0.56	0.57	-0.11	0.52	0.32	0.49	0.14	0.12	0.11	0.29	-0.39	-0.03	-0.13	-0.16	0.03
213321_at	0.64	0	0	0	0.73	0.07	-0.49	-0.31	-0.2	0.71	0.13	0	0	0.62	0	0.44	0	0	0	0.04	0	0	0	-0.09	0.44	-0.31	-0.64	-0.13	0.04	-0.21	0.25	0.33	0.09	0.04	0.33	0.17	0.04	0.1	-0.1	0.15	-0.01	0.02	0.4	-0.29	0.01	0.16	0.18	0.36	-0.16
218800_at	-0.11	-0.2	0	0	0.29	-0.17	0.26	-0.44	-0.38	0.2	0.1	0	0	0	0	0	0	-0.16	-0.07	-0.3	-0.17	-0.2	0.04	0.08	0.13	0.15	-0.18	-0.15	-0.11	-0.22	0.02	0.12	-0.29	-0.13	0	0.1	-0.02	-0.24	-0.27	0.15	0.18	0.38	0.14	0.07	0	0.06	0.24	0.03	-0.41
213643_s_at	0	0	0	0	-0.11	0.27	-0.42	0.41	0.26	0	0.02	0	0.48	0	0	0	0	0	0	-0.12	-0.01	0	0	0.19	-0.26	0.28	0.08	-0.23	0.22	0.04	0.22	0.48	0.28	0.12	0.44	0.16	0.02	0.03	0.31	0.14	-0.15	0.3	0.26	0.01	0.24	0.16	0.27	-0.04	0.04
208363_s_at	0.05	-0.07	0.06	0.62	0.27	0.18	0	-0.18	0.21	0.26	-0.14	-0.66	0	0	0	0	0.12	-0.52	-0.36	-0.09	0.09	-0.58	0.09	0.04	-0.34	0.34	0.08	-0.24	0.39	0.25	0	0.12	-0.01	0.17	0.59	0.51	0.19	0.15	0.09	0.05	0.19	0.34	0.03	0.07	-0.04	-0.17	0.04	0.14	0.06
204553_x_at	-0.34	-0.43	-0.42	-0.63	0.72	0.22	-0.44	0	-0.29	-2	0.11	-1.27	0	0.13	0	0	0	0	0	0.24	0.12	1.36	0.2	0.09	-0.19	0.1	-0.35	0.31	0.09	0.22	0.36	0	0.2	-0.19	0.35	0.56	-0.13	-0.16	-0.08	0.03	0.02	-0.17	0.13	-0.16	-0.07	0.1	-0.05	-0.08	-0.16
204650_s_at	0	0.27	0.2	0.64	0	-0.09	-0.15	-0.13	-0.54	-0.03	0.21	0.14	0	0	0	0	-0.16	0.06	0.1	-0.12	-0.1	-0.09	0.15	0.43	-0.35	-0.26	0.16	0.63	0.02	0.08	-0.2	0.26	0.04	0.14	0.04	0.37	0.28	0.25	0.53	0.2	0.14	0.12	0.19	0.28	0.03	0.15	0.33	0.38	0.06
221044_s_at	0.09	-0.61	-0.44	-0.22	-0.34	-0.08	-0.66	-0.38	-0.32	1.05	0.02	0	0	0	0	0	-0.01	0.13	-0.08	0.13	-0.12	0.8	0.26	0.12	-0.34	0.07	-0.23	-0.22	0.17	-0.07	0.12	0.12	-0.12	-0.07	0.05	0.03	0.14	0.1	-0.1	0.03	0.08	0.18	-0.19	-0.06	-0.34	0.19	0.12	0.01	0.24
204794_at	0.02	-0.09	-0.17	0	-0.03	0.19	-0.06	0.33	0.05	-0.66	0.13	0	0	0	0	0	-0.15	-0.39	-0.25	-0.09	-0.01	0	0.17	0.24	-0.11	0.35	0	0.28	-0.12	-0.02	-0.1	0.49	-0.04	0.16	0.13	0.45	-0.21	0.11	-0.18	0.09	0.14	0.02	-0.17	0.01	0.31	-0.01	0.43	0.16	0.56
221876_at	0.17	0.47	0.29	0.28	-0.14	-0.11	-0.92	0.38	-0.17	0.32	-0.08	-0.03	0	0.01	0	0	-0.19	-0.21	-0.15	0.04	0.16	-0.56	-0.08	-0.18	-0.35	-0.2	-0.27	-0.08	0.05	0.19	0.09	0.06	-0.18	0.06	0.27	0.52	0.13	-0.31	-0.26	-0.15	-0.43	0.57	0.46	0.09	0.4	-0.01	-0.1	0.39	0.45
217647_at	-0.78	-0.19	-0.16	0	-0.09	0.38	-0.76	0.18	-0.32	-0.26	0	0	0	0	0	0	0.12	-0.87	-0.09	0.21	-0.07	-0.6	-0.41	0.28	0.19	0.13	0.14	0.18	0	0.18	-0.19	-0.03	-0.08	-0.12	0.04	0.41	-0.08	0.06	0.02	-0.01	-0.06	-0.02	0.27	0.13	-0.07	-0.1	0.04	0.12	0.17
50400_at	0.01	-0.15	-0.03	-0.25	-0.19	-0.02	-0.19	0.08	-0.2	-0.19	0	-0.5	0	0	0	0	-0.04	-0.16	-0.01	-0.12	0.06	-0.3	-0.34	0.38	0.47	0.36	0.17	0.51	0.44	0	0.25	0.42	0.02	-0.04	0.42	0.44	0.22	-0.05	-0.13	-0.09	-0.08	-0.01	-0.18	0.03	0.01	-0.04	0.28	0.15	0.11
218414_s_at	0.27	-0.03	-0.24	-0.2	-0.24	-0.06	0.86	0.49	0.74	-0.16	0.35	-0.5	0	0	0	0	0.06	-0.07	-0.09	-0.22	-0.21	-0.64	-0.04	-0.39	0.14	0.33	-0.01	0.08	0.04	0.03	0.03	0.26	-0.33	0.14	-0.15	-0.27	0.15	-0.02	-0.2	-0.37	-0.1	0.12	-0.12	-0.08	-0.29	-0.34	-0.24	-0.21	0.35
221653_x_at	0.02	-0.1	-0.2	-0.09	0.35	0.34	-0.43	0.19	-0.05	0	-0.1	0	0	0	0	0	0.32	-0.79	-0.07	-0.02	0.22	0	0.07	-0.14	-0.2	0.24	0.41	-0.27	-0.02	0.07	0.2	0	-0.4	-0.17	-0.12	-0.22	0.28	-0.38	-0.03	-0.32	0	0.2	-0.2	0.14	0.15	-0.32	-0.1	0.06	-0.19
218707_at	0	0	0.19	0	-0.13	0.15	0.01	-0.44	-0.45	0.07	-0.13	0	0	0.19	0	0	0.12	-0.14	0.06	-0.02	-0.2	0	0	0.38	0.3	0.25	0.17	0.35	0.13	0.16	-0.06	0.11	0.19	0.16	-0.46	0.41	-0.17	-0.1	0.14	0.12	0.1	0.35	0.3	0.21	-0.33	0.12	0.11	0.44	0.07
212275_s_at	0.09	0.19	0.42	1.12	-0.34	-0.43	0.31	0.24	-0.38	0.25	0.12	0.81	0.06	0.09	-0.13	-0.06	0.41	-0.14	0.22	-0.27	0.02	-0.86	-0.54	0.2	-0.14	0.18	-0.17	-0.23	0.51	-0.31	-0.09	-0.18	-0.13	-0.25	-0.24	-0.05	-0.15	0.01	-0.18	-0.03	-0.25	0.45	-0.11	-0.27	-0.02	-0.02	0.14	0.24	-0.16
208119_s_at	0.22	0.13	0.36	0.89	0.52	-0.08	0.15	0.26	-0.23	-0.1	-0.38	0.44	0	0.88	0.28	0	0.21	-0.98	-0.43	-0.19	0.29	0.35	-0.38	0.18	0.12	0.07	0.12	-0.18	0.48	0.08	0.37	0.21	-0.06	0.17	0.23	-0.37	0.44	-0.29	-0.26	-0.19	-0.18	0.25	0.01	0.05	-0.16	-0.12	-0.09	-0.05	0.17
221048_x_at	-0.09	-0.53	-0.46	-0.69	-0.22	-0.45	-0.1	0.08	0.38	0.41	0.02	0	0	0	0	0	0.09	-0.42	0.11	-0.19	0.29	-0.71	-0.08	0.11	-0.15	0.14	0.03	0.5	0.22	0.11	-0.15	0.39	-0.03	0.32	-0.05	0.44	0.1	0.2	0.24	0.09	0.02	0.3	0.05	0.04	0.04	0.02	0.14	-0.19	-0.22
220292_at	-0.24	-0.75	-0.43	0.42	0	0	0	0.11	0.02	0.64	0.28	-0.12	0	0.16	0	0	-0.66	-0.47	-0.76	-0.14	-0.03	-0.32	0.57	0.37	0.12	0.27	-0.21	-0.08	-0.2	0	0.22	0.32	-0.06	0.17	0.03	0.75	-0.11	0.37	0.1	0.57	-0.04	0.14	-0.11	0.07	-0.13	-0.26	-0.02	-0.16	0.3
221913_at	-0.03	-0.12	0.56	1.17	-0.29	-0.14	-0.89	0.58	0.34	0.3	0.06	0.29	0	0	0	0	-0.21	-0.16	-0.24	-0.11	-0.04	-0.74	-0.07	0.41	0.37	0.22	-0.12	0.46	0.19	0.39	0.02	-0.15	0.1	0.16	-0.28	0.6	-0.15	0.35	0.23	-0.09	0.13	0.08	0.18	0.3	-0.21	-0.27	-0.1	0.06	0.02
217541_x_at	-0.18	0.36	0.05	0.54	-0.5	-0.13	-0.83	0.09	-0.14	1.04	0.26	0.07	0	0	0	0	0.28	-0.19	0.07	-0.26	0.35	0.66	0.25	0.12	-0.02	-0.26	-0.04	-0.04	0.19	0.05	0.15	0.2	-0.04	-0.1	-0.14	0.06	-0.22	-0.17	-0.47	0.12	-0.05	-0.08	0.05	0.05	0.14	-0.1	0.18	0.23	-0.18
219986_s_at	0.25	0.48	0.2	0.94	0.33	0.05	0.45	0.25	-0.12	-1.14	-0.19	0.17	0	0	0	0	0.27	0.21	0.28	-0.07	0.03	-0.63	-0.02	0.3	-0.15	0.04	-0.18	-0.39	-0.53	0.04	-0.04	0.15	-0.2	0.08	-0.14	0.14	-0.06	-0.15	-0.11	-0.13	-0.34	0.14	0.1	-0.3	0	0.1	-0.11	-0.03	-0.35
213394_at	0	0	0	0	0.23	0.02	-0.24	0.02	-0.39	0	0.05	0	0.07	0	0	0	0.37	-0.01	0.12	-0.13	-0.08	0	-0.83	0.36	-0.19	0.09	-0.04	0.04	-0.06	0.33	-0.22	0.07	-0.21	-0.11	-0.07	-0.23	-0.09	0.32	0.09	-0.14	0.04	0.36	0.06	0.17	0.21	-0.29	-0.28	0	0.32
209874_x_at	-0.62	-0.63	-0.78	-0.04	0.41	0.34	-0.01	0.48	0.34	0.83	0.33	0.6	0	0	0	0	-0.04	-0.31	-0.29	-0.07	0.37	0.09	-0.31	0.22	-0.49	-0.21	-0.4	0.04	0.05	0.27	-0.3	-0.03	-0.32	0.1	0.31	0.11	0.51	-0.17	-0.2	-0.25	0.03	0.16	0.17	0.06	-0.05	0.03	0.35	0.08	0.42
209038_s_at	0	0.7	-0.31	-0.74	0.59	0.46	-0.2	0	-0.34	0	0.18	0	0	0	0	0	0.33	0.69	-0.18	0.11	0.22	-0.39	-0.56	0.02	-0.3	-0.52	-0.44	-0.34	-0.31	0.07	0.14	0.17	-0.05	0.13	0.5	0.45	0.11	-0.08	0.25	-0.11	-0.07	0.24	0.02	0.19	-0.27	0.41	-0.06	0.35	0.18
215329_s_at	0.18	-0.28	0.43	-0.52	0.27	0.45	-0.02	0.03	0.46	0.12	-0.03	0.13	-0.17	0.78	0.56	0.74	-0.24	-0.42	-0.04	-0.24	0.19	-0.35	0.07	0.18	0.13	0.13	-0.09	0.52	0.46	0.33	-0.27	0.16	0.57	0.12	-0.32	0.23	0.08	-0.16	0.04	0.18	0.14	-0.08	-0.09	-0.07	-0.08	-0.52	-0.34	0.12	0.01
208917_x_at	-0.47	-0.98	-0.45	-0.3	0.44	0.16	0.52	0.14	0.38	-0.2	-0.53	-0.28	0	0.19	0	0	0.52	-0.22	-0.79	0.24	-0.01	1.19	0.22	-0.1	-0.18	0.04	-0.18	-0.56	0.17	-0.12	0.14	0.07	0.14	-0.07	0.3	0.36	-0.03	-0.11	0.12	-0.06	-0.12	0.18	0.34	0.11	0.08	0.17	-0.06	-0.32	0.22
201367_s_at	0.19	0.31	0.21	0.2	0	0	0	0	0.06	0.45	0.12	0.33	-0.03	-0.03	-0.03	-0.03	-0.4	0.82	-0.35	0.22	-0.07	-0.09	0.09	-0.03	-0.12	0.13	-0.12	0.03	0.18	0.24	-0.12	0.22	0.1	0.09	-0.06	-0.42	0	-0.02	-0.32	-0.26	0.03	-0.08	0.22	-0.18	-0.26	-0.09	-0.12	0.42	0.42
211087_x_at	0	0	0	0	0	0	0	0	0	0	0.11	0	0	0.06	0	0	0	0.19	0	-0.01	0.01	0	0	-0.06	-0.08	-0.28	-0.2	-0.14	-0.03	0.06	-0.01	-0.16	-0.25	0.14	-0.33	0.01	0.12	0	0.21	0.17	-0.08	-0.06	-0.18	0.04	0.03	-0.16	-0.32	0.42	0.44
215923_s_at	0.49	0.11	0.11	-0.44	0	0.08	-0.17	-0.14	0.11	0.32	0.36	0.03	0	0	0	0	-0.1	0.04	-0.15	0.17	0.19	-0.92	-0.55	0.02	0.01	-0.02	0.12	0.33	-0.02	0.13	-0.12	0.06	-0.13	0.06	0.37	0.54	0.19	0.15	0.18	0.04	0.28	-0.31	-0.1	0.05	0.23	-0.15	-0.05	0.01	0.04
217354_s_at	-0.11	0.33	0.39	0	0.56	0.45	-0.28	-0.47	0.12	-0.92	0.22	0	0	0.72	0	0	-0.25	0.47	0.12	-0.17	-0.28	0.09	-0.55	0.13	-0.42	-0.35	0.07	-0.34	-0.02	0.1	-0.32	0.03	-0.08	-0.07	-0.07	0.02	-0.3	0.3	-0.4	-0.06	0.02	0.35	0.15	-0.07	-0.1	-0.11	0.02	0.08	0.22
211019_s_at	0.45	0.55	0.51	0.19	0	0.07	0	0	0.5	0.17	0.59	0.48	0	0.22	0.03	-0.09	-0.11	0.01	-0.07	-0.22	-0.5	-0.1	0.23	0.08	0.09	0.26	-0.13	0.1	-0.23	0.12	-0.16	-0.03	-0.16	0.07	0.14	0.28	0.2	-0.13	0.06	0.07	0.1	-0.19	-0.13	-0.04	-0.32	0.16	0	0.07	-0.1
201796_s_at	0.36	0.47	0.06	0.29	0.08	0.18	-0.07	-0.26	-0.15	0.56	0.2	1.15	0.29	0.58	-0.14	0.07	-0.68	0.26	-0.18	-0.16	-0.15	-0.14	-0.47	0.25	-0.22	-0.02	0.4	0	0.21	0.21	-0.18	-0.07	-0.12	-0.31	-0.13	0.01	-0.34	-0.04	0.08	-0.07	0.08	0.08	0.09	-0.16	0.14	-0.12	0.23	-0.2	-0.18
220589_s_at	-0.17	0.44	0.3	0	0.34	0	0	-0.19	0.26	-0.03	0.1	0	0	0	0	0	0	-0.37	-0.04	-0.15	0.12	1.21	0	0.21	0.27	-0.01	0.27	-0.06	0.46	0.04	0.26	0.07	0.41	0.32	0.38	0.51	0.21	0.04	0.21	-0.08	0.07	0.09	0.19	-0.04	0.1	-0.07	0.19	-0.03	0.12
215159_s_at	-0.86	0.43	0.36	0.48	0.22	0.28	0.02	0.03	-0.35	0.66	0.15	-0.8	0	0	0	0	-0.12	0.46	0.5	0.21	0.03	-0.86	0.08	0.3	-0.41	0.26	0.1	0.21	-0.01	0.27	0.04	0.08	0.06	-0.31	0.28	0.43	-0.19	-0.13	-0.31	-0.21	0.06	0.26	0.2	0.35	0	-0.33	0.1	0.14	0.34
204560_at	0	0	0	0	0.06	0.11	0	0.07	-0.06	0	0.05	0	-0.06	0.26	-0.13	0.23	0	0	0	-0.27	0	0	0	-0.13	0.23	0.09	-0.41	-0.28	0.09	0.31	0	0.13	0.04	-0.02	1.08	0.3	-0.16	-0.08	0.06	-0.26	0.11	-0.12	0.52	0.12	0	-0.16	0.2	-0.04	0.18
203101_s_at	0	0	0	0	0.24	-0.02	0.23	0.06	-0.42	0.71	-0.13	0	0	0	0	0	0	0	0.16	0.02	0.16	0	0	-0.3	-0.02	-0.2	-0.1	-0.17	0.11	-0.1	-0.18	0.14	-0.17	0.28	-0.54	0.37	-0.45	0.04	-0.31	-0.51	-0.04	0.32	-0.04	0.01	0.16	0	0.34	-0.08	0.19
216933_x_at	0.21	0.1	-0.18	-0.33	0	0.11	0.2	-0.1	0	-0.25	0.1	0	0.29	-0.03	-0.04	-0.04	0.17	-0.64	-0.14	-0.05	0.37	-0.2	-0.09	0.35	-0.35	0.2	0.19	0.31	0.03	-0.02	0.1	0.03	0.02	0.19	-0.3	-0.03	-0.1	0.11	-0.15	0.06	0.07	0.24	0.17	0.12	-0.14	0.06	0.56	-0.17	0.35
203223_at	-0.36	-0.31	0.1	0.51	0	0.25	0	-0.02	0.31	0.12	0.04	0	-0.09	0.33	-0.16	0.22	0.14	-0.7	-0.19	-0.05	-0.17	0.41	0.2	0.23	-0.06	0.21	0.32	-0.35	-0.04	0.12	-0.16	0.05	-0.01	-0.26	-0.4	0.14	0.01	0.12	-0.15	0.1	-0.19	0.03	-0.17	-0.18	-0.05	-0.16	-0.11	0.06	0.15
207495_at	0.22	0.04	0.07	0.16	0.09	0.33	0	0.21	-0.08	-0.29	0.15	0	0.23	0.36	0.14	0	0	-0.21	-0.06	-0.04	0.21	0.28	0.1	-0.04	-0.43	-0.02	-0.11	-0.23	-0.4	-0.23	-0.15	-0.15	-0.13	0.06	-0.05	-0.56	-0.29	-0.16	0.04	-0.17	0.02	0.14	0.27	0.06	-0.07	-0.06	0.07	0.08	0.12
203220_s_at	-0.3	-0.32	-0.14	0.6	0	0	0	-0.16	0.11	0.04	0.43	0.92	0	0	0	0	0.05	0.09	0.09	0.04	0.28	-0.5	-0.09	0.23	-0.06	0.01	0.04	-0.01	-0.1	0.11	0.05	0.15	-0.02	-0.12	0.16	0	0.13	0.37	0.01	0.02	-0.15	0.23	0.01	0.13	0.18	0.01	0.09	0.02	-0.18
207017_at	-0.52	-0.26	0	0	-0.26	-0.34	0.03	0.01	-0.32	0.86	-0.06	-0.09	0	0.06	0	0	0	-0.34	-0.04	-0.31	-0.43	-0.54	-0.27	-0.14	0.04	-0.06	0.23	-0.27	0.28	0.03	-0.17	-0.07	0.3	0.02	-0.4	0.01	0.19	-0.02	0.06	0.04	0.2	0.3	-0.31	-0.5	0.03	0	-0.06	0.23	-0.34
210415_s_at	0.64	-0.02	-0.19	-0.8	0.39	-0.2	-0.17	0.55	0.06	-0.94	0.1	0.66	-0.03	0.23	0.25	0.03	-0.28	-0.09	0.01	-0.06	-0.13	1	0.45	-0.02	0.39	0.17	-0.22	-0.36	-0.07	0.27	-0.24	0.07	0.24	0.12	0.11	0.33	-0.43	-0.02	-0.05	-0.53	-0.21	0.22	0.32	0.35	0.12	-0.2	-0.14	0.08	0.24
222382_x_at	-0.18	0.12	-0.04	0.19	-0.24	-0.2	0.24	-0.05	-0.29	-1.12	-0.17	0.07	-0.1	0.23	-0.04	-0.38	0.25	-0.53	0.09	0.05	-0.05	0.51	0.08	0.2	-0.14	-0.08	-0.36	-0.11	-0.02	-0.23	-0.32	-0.08	-0.02	-0.26	-0.09	0.14	-0.41	-0.44	-0.19	-0.14	-0.29	0.38	-0.07	-0.07	0.03	-0.31	-0.02	0.27	0.12
203134_at	1	0.64	0.2	-0.19	0	0.04	0	0	0.65	-0.48	-0.22	0.17	0.28	0.38	-0.17	-0.62	0.29	-0.57	-0.19	-0.24	0.22	-0.23	0.15	0.7	-0.06	0.14	-0.27	0.04	-0.24	0.16	-0.14	0.13	-0.36	0	0.02	-0.15	0.1	0.04	0.13	0.06	-0.12	-0.09	-0.18	-0.01	-0.07	-0.06	0.1	0.22	-0.04
209872_s_at	0.01	0.09	-0.04	0	0.02	0.45	0.18	0.17	0.37	-0.03	-0.11	-0.01	-0.3	0.39	0.3	0.38	-0.15	-0.03	-0.09	-0.14	-0.05	-0.09	-0.01	0.33	0.11	-0.32	-0.1	0.06	0.32	0.18	-0.06	0.1	0.07	0.01	-0.05	0.16	0.21	-0.14	-0.16	0.13	0.14	0.07	0.11	0.1	-0.01	0.22	-0.07	0.52	0.13
204189_at	-0.1	-0.15	-0.18	0.64	-0.09	0.02	0.46	-0.03	-0.21	0.33	0.19	0.41	-0.38	-0.16	-0.38	0.03	-0.17	-0.07	0.04	-0.02	-0.1	-1	-0.14	-0.14	0.26	-0.18	0.03	-0.15	0.42	0.1	-0.06	0.28	-0.18	0.21	-0.25	0.45	-0.05	0.46	-0.47	0.08	0.52	0.16	0.21	0.31	-0.23	0.1	-0.31	0.17	0.29
211899_s_at	0.06	0.04	-0.31	-0.19	-0.39	-0.07	-0.1	0.22	0.69	0.19	0.1	-0.1	-0.01	-0.01	0.32	-0.01	-0.4	-0.03	-0.18	0.07	0.51	-0.36	-0.16	0.28	0.01	0.36	0.2	-0.54	0.25	0.11	0.16	0.1	0.05	-0.08	0.07	0.21	0.25	0.31	0.02	-0.05	-0.03	0.48	0.05	0.21	0.09	0.12	0.36	0.31	0.16
205397_x_at	-0.01	0.7	0.25	-0.77	0.31	-0.41	0.51	0.51	0.98	1.53	-0.64	0.2	0	0	0	0	0.31	0.1	-0.11	1.01	0.6	-0.5	0.22	-0.14	-0.14	0.03	-0.03	0.27	0.45	0.03	0.06	-0.38	-0.2	-0.02	0.4	-0.06	0.34	0.2	-0.41	-0.07	0.04	0.17	-0.18	0.11	0.09	-0.1	0.06	0.21	-0.02
209013_x_at	0.45	0.31	-0.68	-0.44	0.04	0.26	0.29	0.09	0.1	-0.01	-0.16	0.17	0.39	0.72	0.1	0.54	-0.21	0.67	-0.25	-0.12	-0.21	-0.29	-0.09	0.07	-0.24	0.22	-0.1	-0.09	0.1	0.2	0.09	0.1	-0.26	-0.04	0.04	0.34	-0.08	-0.04	-0.18	0.03	-0.4	0.26	0.1	0.19	0.06	0	0.06	0.09	-0.05
221851_at	0.3	0.49	0.2	0.29	-0.09	-0.05	0	-0.3	-0.08	0	0.12	0.2	0	0.16	0	0	-0.06	-0.03	-0.21	-0.25	0.08	0.1	0.28	0.24	0.21	0.31	0.1	0.3	0.04	0.18	-0.07	0.24	-0.09	0.07	0.07	0.15	0.22	-0.14	0.19	-0.05	0.09	0.06	-0.15	-0.06	0.08	0.02	-0.03	0.1	-0.11
215760_s_at	0.1	0.57	-0.15	0.51	-0.1	0.27	0.42	-0.22	0.4	0.19	0.38	0.88	0	0.2	0	0	-0.18	-0.28	0.06	-0.02	0.17	-0.51	-0.26	-0.29	0.21	0.15	0.55	0.4	-0.04	0.08	-0.17	-0.09	-0.12	-0.06	-0.68	0.23	0.1	-0.08	-0.18	-0.2	-0.12	-0.12	0.21	-0.06	-0.18	-0.15	-0.23	-0.23	0.13
204188_s_at	0.17	-0.08	-0.21	0.09	0	0.22	0	0.15	0.25	0.2	0.26	-0.16	0.07	0.1	-0.52	-0.83	-0.11	0.06	0.3	0	0.06	-0.16	-0.17	0.11	-0.79	0.33	-0.28	-0.41	0.22	0.36	0.18	0.26	-0.15	-0.01	0.02	0.26	-0.18	0.06	-0.36	-0.28	0.17	0.19	-0.22	0.11	0.24	0.28	-0.04	0.3	0.25
204654_s_at	-0.03	-0.3	0	-0.45	0.28	-0.12	0.89	-0.19	0.2	-0.33	0.13	0.01	0.19	0.48	-0.06	-0.06	0.09	-0.44	-0.15	-0.43	-0.23	0.51	0.21	0.23	0.02	0.23	0.02	-0.12	0.23	0.15	-0.08	0.09	0.08	0.04	0.24	0.29	-0.1	-0.24	-0.1	0.23	0.03	0.19	-0.27	-0.05	0.11	0.13	-0.26	0.1	-0.13
212525_s_at	0.32	0.2	0.1	-0.04	1.05	0.51	-0.63	0.27	-0.17	0.66	0.48	0.17	-0.06	0.28	-0.19	-0.09	-0.03	0.23	0.1	-0.29	-0.31	-0.06	0.2	-0.09	-0.22	-0.02	0.04	-0.04	0.31	0	0.28	0.38	0.12	-0.05	-0.05	-0.1	-0.38	-0.06	-0.32	-0.37	-0.4	0.17	-0.1	-0.37	-0.41	-0.42	-0.24	0.12	0.18
218382_s_at	0.13	0.22	-0.17	-0.03	0.01	0.57	0.44	0.23	0.28	0.01	-0.09	0.19	-0.09	0.23	-0.63	-0.26	-0.11	-0.07	-0.43	-0.1	-0.11	-0.22	0.02	-0.06	-0.14	-0.15	-0.29	0.29	0.14	-0.03	0.07	0.16	0.38	0.28	-0.01	0.18	0.05	-0.07	0.25	-0.1	0.26	-0.03	-0.2	0.05	-0.01	-0.31	-0.27	0.16	-0.18
211823_s_at	0.27	0.55	0	-0.06	0	0.04	0.4	0.06	0.26	0.29	0.14	-0.03	0	0	0	0.09	-0.43	-0.05	-0.21	-0.06	-0.15	-0.83	-0.22	0.21	-0.02	0.22	0.09	0.07	0.18	0.21	0.35	0.22	0.47	0.14	0.21	0.08	0.12	0.2	0.14	0.06	0.02	0.27	0.15	0.04	0.03	-0.01	0.24	0.43	-0.01
213606_s_at	0.21	0.86	-0.08	-0.04	0	0	0.03	-0.04	-0.01	0.12	0.06	-0.14	-0.2	0.48	-0.39	-0.42	-0.29	0.07	-0.34	-0.02	-0.1	-0.1	0.09	-0.03	0.04	0.03	-0.26	0.16	0.1	0.24	0.22	-0.08	0.3	0.12	-0.27	0.3	0.44	0.05	0.03	0.38	0.15	-0.05	0.14	-0.13	0.17	0.06	0.19	0.24	0.32
201167_x_at	0.3	0.89	0.12	-0.13	0	0	0	0.15	0.63	0.2	0.19	-0.01	0.2	0.1	-0.19	-0.47	-0.09	0.05	-0.09	-0.31	-0.49	-0.16	-0.06	-0.37	-0.11	0.04	0.02	0.2	0.18	0.18	0.15	0.18	0.05	0.11	0.23	0.09	-0.07	-0.14	-0.24	-0.04	-0.04	0.35	-0.16	0.51	0.19	-0.09	0.2	0.47	0.32
210457_x_at	0.04	0.74	0.11	0.12	0	0.09	0.94	-0.05	0.22	0.69	0.14	0.16	-0.17	0.19	-0.17	-0.17	-0.32	0.77	0.33	0.09	0.13	0.14	-0.1	0.37	0.11	0.17	0.18	0.26	0.18	0.13	-0.12	-0.07	-0.05	0.14	0.05	0.19	0.1	-0.43	-0.13	-0.06	0.22	0.04	-0.05	0.04	-0.24	-0.02	-0.11	0.17	0.32
210317_s_at	-0.05	0.12	0.02	0.14	0.82	0.36	0.12	-0.25	-0.03	-0.07	0	0.07	0.25	0.64	-0.17	-0.07	0.04	-0.3	-0.13	-0.16	-0.5	0.06	0.06	0.13	-0.22	0.16	-0.17	-0.05	0.12	0.12	-0.33	0.03	0.09	0	0.02	0.28	-0.01	0.15	-0.04	-0.05	0.04	0.22	0.17	-0.09	-0.08	-0.33	0.1	0.15	0.14
200935_at	0.2	0.17	-0.12	-0.56	0.5	0.14	-0.28	-0.11	0.14	0.1	0.01	-0.03	0.03	0.58	-0.04	-0.35	-0.22	-0.3	-0.31	-0.31	-0.04	-0.47	-0.16	0.05	-0.21	-0.11	-0.3	-0.46	-0.12	0.12	-0.12	0.09	0.19	0.03	0.19	0.24	-0.02	0.08	-0.02	-0.03	-0.23	0.12	-0.3	0.03	-0.06	-0.14	-0.01	0.22	0.02
203254_s_at	-0.12	0.01	-0.35	-0.25	0.7	0.74	0.21	-0.16	-0.33	0.48	-0.17	-0.19	0.33	0.25	0.03	0.13	-0.16	0.01	-0.26	0.09	0.07	-0.16	0.05	0.12	0.15	0	0	-0.36	0.18	-0.13	-0.04	-0.22	-0.21	-0.25	0.18	0.19	0.12	0.1	-0.02	0.03	0.2	0.1	-0.51	-0.1	-0.19	-0.43	0.13	0.05	0.21
200646_s_at	0.18	-0.02	-0.13	0	0.37	0.79	0.11	0.29	0.07	0.14	0.25	-0.23	-0.19	0.33	0.07	-0.07	-0.07	0.07	-0.08	-0.04	0.1	-0.22	-0.05	0.03	-0.19	-0.11	0.15	0.23	0.14	-0.28	0.12	-0.01	0.17	0.15	0.25	0.48	-0.02	-0.18	0.12	-0.17	-0.03	0.14	-0.3	-0.16	0.02	-0.02	0.31	0.45	-0.15
40850_at	-0.18	0.68	0.3	0.85	-0.04	0.21	0.4	0.14	-0.07	0.94	-0.37	0.1	0	-0.01	-0.07	-0.07	-0.05	-0.57	-0.32	0.1	-0.4	0.04	0.29	0.06	0.35	0.5	0.07	0.04	-0.04	0.26	0.24	0.18	-0.11	0.03	0.07	0.07	0.3	0	0.12	-0.01	0.11	0.08	0.11	0.1	-0.04	-0.25	-0.16	0.11	0.24
203370_s_at	-0.17	0.24	-0.06	0.03	0.23	-0.63	0.03	0.16	0.03	0.25	0.14	0.32	-0.07	-0.07	-0.07	1.07	0.16	0.06	-0.29	-0.18	-0.42	0.09	0.11	0.05	0.06	-0.05	0.04	-0.48	0.02	0.04	-0.03	0.2	-0.09	0.1	-0.11	0.35	0.14	-0.27	0.19	-0.08	0.08	-0.09	-0.45	-0.14	-0.28	-0.45	-0.25	-0.44	-0.26
215706_x_at	-0.06	0.31	-0.02	0.26	0.15	-0.3	0.34	0.31	-0.1	0.06	0.33	0.07	-0.19	0.07	-0.69	0.19	-0.21	-0.06	-0.24	-0.03	-0.34	0.16	0.15	0.16	-0.04	0.03	-0.03	-0.28	-0.2	0.04	0	-0.12	-0.21	0.11	-0.15	0.26	0.48	-0.37	-0.08	-0.01	0.28	0.07	0.2	-0.26	0.08	-0.09	-0.15	0.1	-0.13
208748_s_at	0	0.01	0	0	0.52	0	0	-0.15	0.17	0	0.16	0	0.14	0.38	0	0.14	0	1.2	0.21	0.34	0.18	0	0.57	-0.08	-0.65	-0.2	0.56	0.08	0.14	0.1	-0.12	0.1	-0.16	-0.08	-0.62	0.23	-0.21	-0.07	-0.33	0.05	-0.47	0.02	0.35	-0.31	-0.02	-0.18	0.03	0.22	0
214310_s_at	-0.06	0.01	0.28	0.23	0	0.35	0.28	-0.33	0.1	0.13	0.04	0.56	0.03	0.28	-0.2	0.07	-0.22	0.06	-0.07	-0.22	-0.01	0.17	-0.02	0.45	-0.44	0.55	0.23	0.44	0.79	0.18	-0.06	0.43	0.11	0.28	0.85	0.28	0.1	-0.01	-0.06	-0.05	0.13	-0.15	0.14	0.37	0.09	-0.27	-0.23	0.23	-0.29
206911_at	0.04	0.28	0.24	0	-0.21	-0.1	0.01	0.26	0.23	-0.03	0.18	-0.6	0	0	0	0	0.1	-0.23	0.33	0	-0.21	-0.2	0.09	-0.03	-0.26	-0.97	-0.09	-0.22	-0.27	0.02	-0.18	0.16	-0.32	0.12	-0.04	-0.33	0.1	-0.2	-0.85	-0.59	-0.2	0.42	0.04	-0.13	-0.09	0.16	0.12	-0.06	0.31
207439_s_at	0.16	0.36	0.39	0.77	0.18	0.04	0.47	-0.42	-0.17	0.12	0.06	1.05	0.33	0.45	0.32	0.29	-0.09	-0.2	-0.11	-0.1	0.34	0.04	0.1	-0.05	0.18	0.33	0	-0.34	0.17	0.26	0.07	-0.08	0.22	0.41	0.25	0.01	0.24	0.3	0.08	0.08	0.27	0.03	0.09	0.22	0.19	-0.04	0.27	0.13	-0.08
210514_x_at	0.47	-0.72	0.12	-0.64	0.08	0.08	-0.52	-0.52	-0.18	-0.26	0.25	0.22	0	0	0.03	0	0.18	0.35	0.42	-0.07	0.03	0.06	-0.25	0.08	0.19	-0.04	-0.1	0.3	-0.33	0.07	0.02	0.06	-0.02	0.14	-0.11	0.34	0.17	0.27	0.07	-0.08	-0.05	-0.02	0.01	-0.02	-0.18	0.29	0.15	-0.04	-0.04
209372_x_at	-0.37	-0.25	0.47	0.2	0.56	0.42	-0.03	-0.44	0.93	-0.28	-0.32	-0.17	-0.35	0.14	-0.22	0.12	0.28	-0.12	0.38	-0.3	0.17	-0.12	-0.38	-0.12	-0.47	-0.19	-0.32	-0.5	-0.15	0.24	-0.32	0.2	-0.12	-0.19	-0.38	0.1	-0.22	-0.04	-0.1	-0.25	-0.14	0.16	0.29	0.08	-0.21	0.01	-0.04	0.15	0.15
205566_at	0.11	0.38	0.15	0.56	-0.3	0.07	-0.35	0.03	0.18	-0.19	0.34	-0.1	0.16	0.64	-0.2	0.04	-0.06	-0.12	-0.12	0.22	0.32	0.09	0.14	-0.32	-0.51	-0.15	-0.24	-0.66	0.46	-0.1	-0.03	-0.02	0.24	0.32	0.25	0.46	-0.16	-0.06	-0.02	-0.18	-0.16	0.35	0.07	0.23	-0.26	0.11	-0.25	0.24	-0.26
212046_x_at	0.43	-0.62	-0.23	0.5	0.2	0.31	-0.04	-0.05	-0.23	-0.48	-0.27	0.81	-0.3	0.38	0	-0.22	-0.46	-0.14	0.01	-0.2	0.12	-1.4	-0.16	0.2	0.19	-0.01	-0.3	-0.3	-0.36	-0.03	0.04	0.12	-0.03	0.24	-0.01	0.04	-0.37	-0.15	-0.02	0.04	-0.13	0.27	-0.06	0.12	-0.33	-0.29	0	0.38	0.24
204989_s_at	0.4	0.39	0.07	0	0.62	0.3	0	-0.09	0.51	0.1	0.23	1.02	0	0	0	0	0.06	-0.18	-0.09	-0.05	-0.48	-0.56	-0.39	0.25	0.28	-0.09	0.2	-0.08	-0.12	0.11	0.01	-0.03	-0.1	-0.02	-0.01	0.1	-0.07	-0.17	0	0	-0.12	0.05	-0.05	0.15	-0.3	-0.3	-0.15	-0.08	0.04
222093_s_at	-0.31	0.06	-0.23	0.17	0.43	0.1	0.21	-0.23	0.14	-0.69	-0.01	0.36	0	0.45	0	0.07	-0.32	-0.45	-0.13	-0.11	0.03	-0.13	-0.32	0.2	-0.18	0.01	0.39	0.38	0.53	0	-0.3	-0.12	-0.35	-0.03	0	-0.14	-0.13	0.11	0.22	0.04	0.1	0.06	0.08	0.26	0.28	0.27	0	0.13	0.27
216389_s_at	-0.05	-0.13	-0.32	-0.28	0.47	0.39	0.22	0	0.51	-0.03	0.18	-0.07	0.1	0.16	0.48	-0.28	-0.22	-0.17	-0.27	-0.15	-0.02	-0.12	-0.07	-0.06	-0.39	0.26	0.04	0.08	0.09	0.02	-0.38	0	-0.07	-0.31	0.25	0.52	0.29	0.02	-0.15	0.06	-0.04	-0.05	-0.01	-0.11	-0.16	-0.03	0	0.25	0.02
210534_s_at	0.18	-0.27	-0.18	-0.35	0.01	-0.21	0	0.19	0.43	0.14	-0.3	0.47	-0.13	0.14	-0.09	0.06	0.44	0.11	0.09	-0.1	-0.29	0.14	0.52	0.02	-0.11	0.62	0.34	-0.15	-0.12	0	-0.01	0.14	-0.13	-0.01	-0.16	-0.13	-0.02	-0.18	0.05	-0.05	0.09	-0.28	0	-0.07	0.1	-0.01	-0.26	-0.22	0.28
220838_at	0.38	0.64	0.35	0.92	0.37	0.35	0.31	0.65	0.18	-0.09	0	-0.2	0	0	0	0	-0.03	-0.15	0.33	-0.06	-0.14	-0.72	-0.52	0.03	0.02	0.02	0.04	-0.01	0.05	-0.05	0.23	-0.21	0.05	0.14	0.06	0.15	0.22	-0.02	0.14	-0.18	0.01	-0.18	0.05	0.27	-0.21	-0.39	0.52	0.36	0.1
206607_at	0.07	0.49	0.24	0.38	0.04	0.19	0	0.31	0.32	0.1	-0.08	0.26	0	0	0	0	0.01	0.01	0.1	0.03	0.04	-0.57	-0.4	-0.25	0.05	-0.21	0.03	-0.12	0.01	0.24	-0.1	0.2	0.28	0.01	0.12	0.38	0.33	-0.1	-0.34	-0.22	-0.04	0.01	0.17	0.4	0.3	0.17	0.36	0.07	0
204323_x_at	0.26	0.52	0.15	0.78	0	0.35	0.26	0.08	-0.14	0.35	0.11	0.14	0	0	0	0	0.26	-0.3	0.1	0.08	-0.16	-0.36	0.08	0.12	-0.03	-0.4	0.09	-0.11	-0.13	-0.14	-0.01	0	0.14	-0.06	-0.09	0.01	0.09	0.13	0.07	-0.14	0.28	0.32	0.18	0.36	0.18	0.31	0.29	0.3	0.21
210021_s_at	-0.2	-0.26	0.12	0.47	0.44	0.52	-0.06	0.98	0.01	-0.63	-0.2	0.17	0	0	0	0	-0.23	0.49	0.02	0.3	-0.06	-0.01	-0.04	0.47	0.08	0.2	0.42	-0.18	0.31	-0.06	0.05	-0.06	-0.07	-0.12	0.19	0.03	-0.36	0.1	0.2	-0.25	0.12	-0.01	-0.01	-0.19	0.13	-0.08	0.07	0.38	0.44
203558_at	0	0	0	0	0.52	0.67	0.49	0.17	0.2	0	-0.06	0	0	0	0	0	0	0	0	0.03	0.25	0	0	0.08	0.24	0.69	0.12	-0.17	0.24	0.1	-0.07	-0.2	-0.01	0.14	0.01	0.02	0.04	0	0.25	0.37	-0.15	-0.12	-0.18	-0.16	0.08	-0.15	0.1	0.2	-0.23
205682_x_at	0.07	0.34	-0.12	0.71	0.14	0.2	-0.62	0.64	0.81	0.04	0.12	-0.3	0	0	0	0	-0.13	-0.14	-0.01	0.03	0.17	-0.42	-0.02	-0.1	0.24	0.17	-0.63	-0.33	0.27	0.07	0.38	0.3	-0.21	0.16	-0.47	0.11	-0.18	0.06	0	0.41	-0.05	-0.11	0.08	0.22	0.08	0.12	0.16	0.23	0.1
202781_s_at	0.03	-0.1	-0.12	0.13	0.57	0.3	0.11	0.28	0.22	-0.03	0.15	0.48	-0.41	0.13	0.1	-0.41	0.03	-0.07	-0.04	-0.1	0.49	0.03	0.04	0.13	-0.07	0.07	0.15	0.3	0.22	0	-0.23	0.43	-0.16	-0.04	0.21	-0.04	-0.64	0.11	0.11	0.15	0.13	0.04	-0.15	0.14	-0.01	0.02	0.07	-0.13	0.24
205500_at	0.14	-0.56	-0.38	-0.22	0.19	0.25	-0.07	0.69	0.24	-0.54	0.05	-0.58	0.01	0.28	0.01	0	-0.17	0.09	0.09	-0.32	0.12	-1.15	-0.31	-0.17	-0.02	0.37	0.16	-0.05	0.16	-0.17	0.07	0	-0.23	0.27	0.29	0.5	-0.04	0.08	-0.02	-0.16	-0.12	-0.17	-0.17	-0.09	-0.22	-0.07	0.01	-0.08	0.08
219222_at	-0.29	-0.28	-0.66	-0.51	0.37	0.64	0.53	0.59	0.78	0.28	0.12	0.28	0.22	0.28	0	-0.01	-0.21	-0.13	0.1	0.05	0.41	-0.68	0.63	-0.01	0.05	0.15	0.11	-0.29	-0.12	0.14	-0.31	-0.08	-0.19	-0.36	-0.27	-0.12	0.05	0.21	-0.03	-0.29	-0.2	-0.35	-0.1	-0.25	0.07	-0.46	0.06	-0.13	-0.3
218584_at	-0.18	0.68	0.99	1.83	0.04	0.6	-0.11	0.05	-0.03	0.07	-0.22	-0.68	-0.16	0.52	-0.16	-0.14	0.14	0.13	0.06	-0.16	-0.6	-0.09	-0.06	-0.12	-0.18	-0.23	-0.11	-0.07	0.05	0.17	-0.28	0.12	0.03	0.12	0.04	0.25	-0.39	0.08	-0.32	-0.41	0.11	0.22	0.27	0.27	-0.08	-0.29	-0.13	-0.35	0.51
204522_at	-0.22	0.44	-0.34	-0.06	0.34	0.47	0	0.3	0.44	-0.07	-0.13	-0.6	0	0	0	0.14	-0.07	0.37	0.1	-0.18	-0.01	-0.71	-0.04	0.04	-0.49	-0.1	0.34	-0.23	-0.24	0.16	0.14	0	-0.18	0.1	0.13	0	0	-0.17	-0.12	-0.38	-0.26	0.63	0.33	0.26	0.06	0.26	0.07	0.56	0.44
221244_s_at	-0.17	0.32	0	0.1	0	0.14	0	0.16	-0.48	-0.25	-0.09	0	0.06	0.2	0	0	0.14	-0.55	0.17	-0.12	0.45	0	0	-0.1	0.47	0.42	-0.04	0.27	-0.06	0.07	0.34	0.49	0.02	-0.07	0.57	0.51	0.25	0.21	0.37	0.2	0.24	0.44	-0.1	-0.16	-0.18	0.05	0.11	0.02	0.11
205799_s_at	-0.4	0.01	-0.11	0	0	0	0	-0.2	0.14	-0.39	-0.04	0	0	0	0	0	-0.14	0.09	0.02	-0.05	0.67	-0.56	-0.11	0.29	0.16	0.03	0.12	0.12	0.18	0.07	-0.07	0.2	0.08	-0.11	0.22	0.35	-0.2	0	0.11	-0.13	0.16	0.02	0.22	0.39	0.33	0.15	0.17	0.08	0.06
213747_at	0.31	0.34	-0.04	0.23	0.09	0	0	-0.38	-0.51	0.38	0.13	0.58	0	0.74	0	0	0.4	0.66	-0.18	0.08	0.31	-0.1	-0.02	0.04	-0.36	-0.29	-0.29	-0.28	-0.16	0.4	-0.61	-0.11	0.08	-0.05	0.18	0.03	-0.04	0.16	0.29	0.34	0.28	0.35	0.09	0.22	-0.15	0.03	0.09	0.18	0.17
217554_at	0.25	0.2	0.17	0.63	0.04	-0.14	0.12	0.2	-0.34	0.23	-0.03	0.2	0	0	0	0	0.28	-0.06	-0.28	0.07	0.31	-0.28	-0.07	0.22	-0.07	0.03	0.24	-0.14	0.33	0.35	0.13	0.4	0.24	0.25	-0.3	0.07	-0.02	0.5	-0.05	0.03	-0.06	0.43	0.27	0.57	0.41	0.06	0.24	0.12	0.27
213788_s_at	0.07	0.02	-0.21	0.33	-0.2	-0.26	-0.04	-0.29	-0.58	-0.23	-0.13	-0.12	0.6	0.48	0.01	0.19	-0.2	0.11	-0.31	-0.03	0.36	-0.01	-0.2	-0.19	-0.14	-0.02	-0.19	-0.43	-0.04	0.29	-0.37	-0.29	0.06	0.3	-0.07	0.14	-0.24	0.09	0.04	0	0.12	0.31	0.03	0.3	0.14	-0.05	0.44	-0.04	0.11
202948_at	0.05	-0.06	0.13	0.77	-0.12	0.01	-0.32	1.01	0.39	-0.77	0.07	0	0	0	0	0.06	0.13	-0.2	-0.06	-0.49	-0.01	0.47	0.06	0.39	-0.06	0.25	0.17	0.24	0.29	0.18	-0.05	-0.05	0.32	-0.02	0.46	0.25	0.2	0.17	0.05	-0.1	0.36	-0.02	0.01	0.09	-0.04	0.02	-0.19	-0.09	-0.21
207524_at	0.02	-0.01	0.35	0.63	0.98	-0.39	0.25	0.05	-0.41	-0.64	0.21	-0.25	0	0	0	0	-0.14	-0.31	0.24	-0.17	-0.55	-0.1	-0.09	-0.09	0.14	0.02	0.06	-0.02	0.07	0.18	-0.18	-0.08	0.12	-0.06	0	0.27	0.01	0.42	0.27	-0.04	0.37	0.03	-0.07	-0.39	-0.23	-0.33	-0.23	0.19	-0.18
219472_at	-0.59	-0.04	0.08	0.29	-0.13	0.14	-0.28	0.03	0.13	0.12	0.18	-0.25	0	0.06	0	0	0.63	0.09	0.27	-0.08	-0.24	0.12	0.77	-0.02	0.14	-0.2	0.29	-0.49	-0.02	-0.08	-0.19	0.02	0.06	-0.24	-0.29	0.05	-0.17	0.01	0.25	-0.32	-0.3	0.49	-0.14	0.13	0.07	-0.26	-0.04	0.13	-0.04
215374_at	-0.25	-0.06	-0.03	0.06	0.24	0	0.12	-0.06	0	0.13	0.08	0.1	0	0	0	0	0.16	0.24	-0.2	0.07	0.04	0.85	0.22	-0.04	-0.12	0.08	0.06	-0.11	0	0.2	0.03	-0.04	0.05	0.1	0.36	0.3	-0.03	-0.02	-0.05	-0.19	-0.24	0.21	0.05	-0.01	-0.04	-0.05	0.18	-0.06	-0.24
218551_at	0.25	0.15	-0.32	-0.19	0.52	-0.43	0.34	-0.73	0.06	0.13	0.17	-0.3	0	0	0	0	0.56	-0.03	0.15	-0.1	0.12	0.01	-0.01	0.56	0.06	0.4	0.44	0.07	-0.03	0.11	0.06	0.31	-0.26	0.21	0.18	0.53	0.15	-0.01	-0.58	0.14	-0.24	-0.06	0.04	0.38	0.06	-0.17	0.58	0.35	0.16
219542_at	-0.05	-0.07	0.15	0.41	0.4	-0.06	0.33	0.2	0.05	0.04	0.1	-0.19	0	0	0	0	-0.04	-0.28	0.04	-0.05	0.25	-0.12	-0.11	0.45	0.13	0.11	0.09	-0.08	0.08	0.08	0.35	0.6	-0.31	0.09	0.36	0.47	0.24	0.23	0.4	-0.14	0.08	0.39	0.42	0.25	0.31	-0.07	0.51	0.11	0.04
219609_at	0.56	0.26	0.12	0	-0.03	0.1	-0.08	-0.08	0.37	0.33	-0.02	0	0	0.1	0	0	0	0.5	0	-0.06	0.32	0.1	0	0.31	0.72	0.37	-0.14	-0.12	-0.11	0.08	0.29	0.09	0.31	0.24	-0.14	0.18	-0.18	-0.24	-0.22	-0.18	-0.17	0.31	0.24	0.02	0.12	0.1	0.1	-0.07	-0.05
215732_s_at	0.96	0.72	0.21	0.45	0.5	0.36	-0.16	-0.03	-0.06	0.28	0.16	-0.06	0	0	0	0	-0.15	-0.03	-0.21	0.01	0.14	0.3	0.22	0.14	0.06	0.3	0.08	-0.36	0.22	0.11	-0.31	-0.14	-0.22	-0.26	0.23	0.35	-0.24	-0.22	0.2	-0.11	-0.24	0.2	-0.09	-0.02	-0.19	0.01	0.07	0.1	0.28
206079_at	0.48	0.27	0.45	0.92	0.55	-0.59	-0.56	-0.31	-0.39	-0.03	0.08	0.14	0.56	0	0	0	0.16	-0.02	0	0.08	-0.53	-0.2	-0.1	0.08	0.03	-0.04	0.34	0.04	-0.04	0.18	0.15	0.32	0.35	-0.26	-0.29	0.08	-0.11	0.03	0.38	0.31	-0.05	0.19	0.07	0.45	0.18	0.04	0.17	0.14	0.19
204901_at	0.09	0.22	-0.15	-0.04	-0.25	-0.34	-1.25	0.19	0.09	-0.41	0.24	0	0	0	0	0	0.31	0.5	0.18	0.08	-0.24	0.14	-0.04	-0.09	0.39	-0.01	0.41	0.12	-0.02	0.19	-0.13	0.43	0.23	0.05	-0.14	-0.1	0.22	-0.28	0.21	0.16	0.3	-0.01	-0.06	0.04	0.02	0.14	0.05	0.13	0.14
222087_at	0.19	-0.03	0.26	0.81	0	0.45	0	0.12	-0.25	0.38	0.18	0.1	-0.22	0.09	0.48	0.03	0.23	-0.26	0.17	-0.03	0.67	0.12	0.76	0.11	-0.27	-0.07	-0.13	0.59	-0.1	0.28	-0.13	-0.03	-0.08	-0.21	0	-0.28	-0.3	-0.39	-0.22	-0.15	-0.36	0.17	0.06	-0.05	-0.18	0.12	0.24	0.09	0.23
204924_at	0.14	0.15	0.32	0.39	-0.32	0.5	0.06	-0.13	0.19	0.77	-0.15	0	0	0	0	0	0.05	0.39	0.12	-0.09	-0.3	1.21	0.47	-0.03	-0.08	0.54	0.07	-0.04	0.21	-0.06	-0.29	-0.18	-0.19	-0.13	0.38	0.19	-0.11	-0.01	0.16	-0.08	-0.09	0.01	0.22	0.01	-0.24	-0.38	0.36	-0.02	0.17
216751_at	-0.02	-0.3	-0.28	-0.19	0.06	0.18	-0.54	0.21	0.01	-0.06	0.15	0.06	0	0	0	0	0.05	-0.21	-0.3	-0.07	0.04	-0.62	-0.48	0.3	-0.28	0.05	-0.67	-0.1	-0.01	0.14	-0.18	-0.19	0.16	-0.05	-0.33	0.14	-0.53	-0.15	-0.16	-0.31	-0.28	0.2	-0.08	0.13	-0.27	-0.2	0.02	-0.01	0.05
210109_at	-0.46	0.22	-0.16	1.09	-0.04	0.24	-0.12	-0.11	-0.2	0.74	-0.17	0.42	0	0	0	0	0.14	-0.87	0.1	0.06	-0.21	-0.41	0.17	0.21	0.1	-0.05	-0.21	0.42	0.06	0.53	0.23	0	0.22	-0.02	0.09	0.44	-0.41	0.21	-0.45	0.09	0.16	0.26	0.1	-0.03	0.16	0.02	0.27	-0.1	0.47
215641_at	0	0	0	0	-0.16	-0.26	0	0.38	0	-0.03	0.02	0	0	0	0	0	0	0	0	0.08	0.2	0	0	-0.04	-0.04	0.22	-0.1	-0.21	-0.07	-0.1	0.09	0.13	0.13	-0.07	-0.29	-0.24	0.01	-0.24	-0.2	-0.19	0.09	-0.05	0.18	0.17	0.28	0.29	0.21	0.26	0.28
210268_at	-0.28	0.38	0.19	0.07	-0.09	-0.04	0	0.61	0.63	-0.6	0.05	0	0	0	0	0	0.05	-0.31	0.1	-0.05	-0.3	0.33	-0.14	0.01	-0.35	0.03	0.38	-0.02	0.17	-0.1	0.2	-0.28	-0.06	0.09	-0.27	0.1	-0.15	0	-0.27	-0.32	-0.06	0	0.14	-0.08	0.04	0.03	-0.16	0.24	0.12
207735_at	0.63	0.24	0.05	0	-0.34	-0.12	0.02	0.29	-0.3	-0.54	0.1	0	0	0	0	0	0.02	-0.17	-0.12	-0.07	-0.1	-0.32	-0.6	0.01	-0.05	0.33	0.02	0.2	0.04	0.46	0.02	-0.18	-0.28	-0.21	-0.05	0.15	-0.18	0.11	0.03	-0.2	-0.1	0.45	0.03	0.04	0.33	-0.05	0.26	0.29	0.09
207629_s_at	0.25	0.14	0.1	0.85	0.08	0.16	0	-0.05	-0.04	0.23	0.26	-0.36	0	0	0	0	-0.37	-0.48	0.14	0.19	0.08	-0.23	-0.08	0.06	0.04	0.11	0.25	0.29	-0.16	0.01	-0.29	-0.15	0.01	-0.09	0.05	0.46	-0.06	0.12	0.24	-0.03	0.03	-0.16	0.21	-0.3	-0.17	0.13	0.2	0.07	0.2
216769_x_at	0.15	0.45	-0.12	0.77	-0.01	0.36	-0.25	0.2	-0.13	0.14	0.03	-0.12	0	0	0	0	0.16	-0.37	-0.1	-0.12	0.12	0.14	-0.02	-0.04	0.38	0.19	-0.14	0.06	-0.08	0.32	-0.01	0.01	0.2	-0.23	-0.08	0	-0.25	0.15	-0.29	-0.3	-0.12	0.18	-0.06	0.38	-0.02	0.19	0.73	0.25	0.35
203887_s_at	0.35	-0.1	0.49	1.22	0.15	0.06	-0.23	0.34	0.4	0.12	0.02	-0.26	0	0	0	0	0.24	0.01	0.4	-0.06	0.41	0.06	0.02	-0.23	-0.09	0.09	0.1	-0.11	0.12	0.01	0.1	0.18	-0.24	-0.03	-0.2	0.11	0.15	0.38	0.11	0.14	-0.03	0.07	0.03	0.08	0.05	0.24	0.21	0.14	0.4
215401_at	0.2	0.14	0.62	0.97	-0.13	-0.23	0.64	0.08	-0.26	0.62	0.38	-0.64	0	0	0	0	-0.2	0.28	0.01	-0.04	0.28	-0.38	-0.85	-0.18	0.3	0.02	-0.04	0.21	0.34	0.04	-0.23	0.07	-0.39	0.09	-0.17	0.18	-0.21	0.05	-0.43	-0.3	-0.34	0.28	0.26	0.22	-0.02	0.06	0.41	-0.03	0.25
204055_s_at	0.17	0.15	0	0	0.75	0.6	0.21	0.05	0.44	0.64	0.01	0	0	0	0	0	0	0.12	0	-0.03	-0.12	-0.41	-0.05	-0.01	-0.03	-0.19	-0.36	0.14	0.42	0	-0.03	0.09	-0.11	-0.11	0.13	0.12	-0.46	-0.23	-0.27	0.42	0.09	0.33	-0.07	0.14	0.21	0.2	0.12	0.1	0.4
218959_at	0.14	0.01	0.08	0.56	-0.14	0	-0.73	0.22	0.39	0.03	-0.49	-0.75	0	0	0	0	0	-0.46	0.15	0.21	-0.39	0.2	-0.26	-0.18	-0.2	-0.25	-0.36	-0.25	-0.2	-0.06	-0.14	-0.16	-0.27	-0.2	-0.08	0.14	-0.09	0.3	0	-0.04	0.28	0.32	0.36	0.02	0.2	0.14	-0.08	0.22	0.45
205271_s_at	0.2	0.01	-0.11	0.66	0.24	0.2	0	0.27	0.65	-0.8	0.36	-0.29	0	0	0	0	0.03	0.04	-0.03	-0.14	-0.22	0.36	-0.09	0.16	-0.22	-0.08	-0.19	-0.54	-0.32	-0.27	0.1	-0.05	0.14	-0.03	-0.2	0	-0.06	0.23	-0.4	-0.14	0.24	0.25	0.1	0.09	-0.01	0.01	-0.05	-0.1	0.07
206006_s_at	0.08	0.08	-0.17	0.16	0.08	-0.02	0.42	0.23	0.57	0.39	0.06	0.26	0	0	0	0	0.14	-0.46	-0.1	-0.12	-0.27	-0.06	0.26	0	0	0.26	0.12	0.18	-0.1	0.03	0.1	-0.01	0	0.17	-0.18	0.16	-0.06	-0.03	0.24	0.24	-0.01	-0.09	-0.14	0.03	0.07	-0.02	-0.06	-0.12	0.23
206263_at	0	0.24	-0.16	0.19	-0.16	-0.12	-0.17	0.25	0.3	-0.29	0.23	0.39	0	0	0	0	0.03	-0.06	0.06	-0.07	0.45	-0.07	0.04	-0.35	-0.09	-0.18	-0.13	0.17	0.07	0.01	-0.33	-0.1	-0.28	-0.22	0.06	0.23	-0.23	-0.01	-0.37	-0.08	0.38	0.2	0.06	-0.04	-0.18	-0.15	-0.13	0.19	0.05
214786_at	-0.07	0.04	-0.33	-0.94	0	0	0	0.14	-0.36	0.01	-0.13	0.42	0	0.01	0	0.01	-0.07	0.37	0	0.3	0.14	0.32	0.26	-0.44	0.19	0.28	-0.17	0.15	-0.08	0.07	-0.01	0.06	0.14	-0.01	0.19	0.42	-0.06	0.15	0.05	0.08	0.24	0	-0.01	0.01	0.11	0.07	0.36	0.04	0.15
217644_s_at	-0.22	0.08	0.12	0.52	-0.22	-0.28	0.52	0.2	0.17	-0.6	-0.1	0	0	0	0	0	0.05	0.06	-0.3	-0.01	-0.27	-0.28	-0.06	-0.3	-0.5	0.35	-0.2	0.25	0.24	0.34	0.39	0.07	0.27	0.04	-0.23	-0.12	0.11	0.09	0.48	0.13	-0.11	0.76	0.48	0.41	0.29	-0.08	0.32	0.72	0.7
214732_at	0.24	0.2	0.69	0.99	0	0	0.04	0.14	0.55	-0.5	0.09	-0.38	0	0	0.35	0	0.07	-0.02	0.09	0.1	-0.19	0.3	0.38	0.44	0.13	0.36	0.08	0	0.18	0.15	0.33	0.22	0.31	0.09	0.56	0.39	0.46	0.25	0	0.51	0.26	0.09	0.06	-0.05	-0.09	0.12	0.23	0.35	0.56
205411_at	0.33	-0.04	-0.08	-0.06	0	-0.02	0.24	0.1	0.36	0.07	-0.28	-0.56	0	0	0	0	-0.27	0.23	0.15	-0.15	0.01	-0.16	0.35	0.45	0.09	0.27	0.44	0.22	0.05	0.15	-0.06	0.18	-0.15	0.04	0.02	0.11	0.02	0.2	0.04	-0.21	0.25	-0.33	0.21	0.3	0.23	0.03	0.17	0.18	0.46
205920_at	0.04	0.32	0.15	0.42	0	0	0	0.03	0.05	0.97	0.04	-0.5	-0.16	0.23	0	0.13	0.03	-0.02	0.01	0.12	0.17	-0.2	-0.22	-0.22	-0.06	0.41	0.15	0.04	-0.1	-0.23	0.04	0.07	-0.16	-0.06	0.37	0.11	-0.08	0.04	0.15	-0.01	-0.2	0.24	-0.09	-0.01	0.16	-0.02	0.21	0.09	0.26
219199_at	0.2	0.34	0.07	0.66	0	-0.18	-0.17	0.01	0.45	-0.2	0.2	0.3	0	0	0	0	-0.24	-0.31	0.05	-0.14	0.39	-0.22	-0.18	0.4	0.32	0	-0.11	0.25	0.21	0.48	-0.01	0.31	0.34	0.44	-0.05	0.11	-0.08	0.26	0.08	0.54	0.2	0.01	0.23	0.02	0.25	0.14	0.34	-0.1	0.3
214588_s_at	-0.01	-0.32	0.26	0.81	-0.31	-0.4	-0.01	0.21	0.16	0	0.24	0.33	0.16	0.35	-0.01	-0.01	0.03	-0.14	-0.08	0.08	0.2	0.6	0.18	0.19	-0.36	-0.16	0.21	-0.56	0.16	-0.32	-0.19	-0.14	-0.19	0.23	-0.43	-0.04	-0.36	-0.2	-0.2	-0.48	-0.2	0.12	0.1	0.16	-0.07	-0.04	-0.09	0.17	0.05
204564_at	-0.42	0.05	0.16	0.36	0.59	-0.02	-0.2	-0.21	-0.49	-0.12	-0.04	-0.2	-0.09	0.06	0.16	0.57	0.46	0.01	0.14	-0.12	0.1	-0.07	-0.14	0.3	-0.61	0.11	-0.07	-0.37	-0.16	-0.21	-0.33	-0.08	-0.18	-0.38	-0.17	0.27	0.09	-0.59	-0.37	-0.17	-0.1	0.14	-0.31	0.01	-0.2	0.08	-0.34	-0.1	0.05
218554_s_at	0.03	0.06	-0.04	0.17	-0.02	0.21	0.57	-0.51	0.58	-0.23	-0.02	-0.22	-0.22	0.29	-0.14	-0.03	-0.18	0.04	-0.26	-0.11	0.4	0.01	0.25	0.3	0.05	-0.34	0.06	-0.08	0.36	0.27	0.36	0.15	0.22	0.06	0.21	-0.47	0.16	0.06	-0.08	-0.08	-0.21	-0.13	-0.1	0.29	-0.05	0.25	0	-0.35	-0.02
217125_at	-0.29	-1.03	0.12	1.1	0.32	-0.14	-0.04	0.37	0.41	-0.78	-0.21	-0.06	0	0	0	0	0.28	-0.66	-0.23	0.05	0.26	1.24	0.51	0.04	-0.43	-0.29	0.19	0.13	0.12	0.4	-0.18	0.13	0.25	0.35	-0.23	0.65	0.34	0.39	0.21	0.2	0.25	0.41	0.02	0.1	0.21	0.13	-0.05	0.1	0.38
206440_at	0.04	-0.34	0.16	0.45	0.06	-0.18	0	0.1	-0.09	-0.97	0.23	-0.63	0	0	0	0	-0.26	0	-0.15	-0.04	0.27	0.42	0	-0.11	-0.17	0.36	-0.03	-0.32	0.12	0.13	-0.01	0.05	0.14	-0.03	0.17	0.45	-0.14	0.06	0.05	0	-0.03	0.13	0.05	-0.07	-0.01	0.14	-0.13	-0.02	-0.1
213804_at	0.46	-0.06	0.11	0	-0.76	0.13	0.04	-0.24	-0.92	-0.23	0.2	0	0	0	0	0	-0.21	0	0.05	-0.02	-0.04	0.04	0.4	0.24	0.05	-0.01	-0.12	-0.03	-0.28	0	0.06	0.29	0.17	-0.11	-0.15	0.36	0.08	-0.02	-0.24	0.06	-0.2	-0.06	0.1	-0.19	-0.37	-0.33	0.01	-0.18	-0.01
219435_at	-0.14	0.43	0.11	1.09	-0.27	0	-0.65	-0.22	0.02	0.42	0.12	0.54	0	0	0	0	-0.54	0.47	0.11	-0.06	0.46	-0.33	-0.04	0.1	0.26	0.6	0.06	0.04	0.29	0.2	-0.24	0.23	-0.08	-0.17	-0.3	0.38	0.11	0.04	0.11	-0.02	-0.11	0.23	-0.2	0.01	0.16	0.04	-0.01	-0.07	0.06
212814_at	-0.01	0.22	-0.04	0.29	-0.35	0.1	-0.16	0.27	0.05	-0.35	0.08	0.54	0	0	0.23	0	0.25	0.08	0.2	-0.23	-0.08	-0.44	0.09	0.22	-0.63	0.3	-0.48	-0.14	0.28	-0.12	-0.08	0.24	-0.25	-0.16	-0.08	-0.05	-0.34	-0.14	-0.57	0.28	-0.41	0.2	0.08	0.14	-0.06	0.17	0.33	-0.14	0.5
201203_s_at	0.13	0.52	-0.38	-1.24	0.3	0.65	-0.23	0.3	0.02	1.19	-0.2	0	0	0.1	0	0	-0.07	-0.73	-0.37	0.02	-0.12	-0.63	-0.09	0.15	0.2	0.29	0.14	-0.04	0.29	-0.05	-0.19	0.3	0.06	-0.03	-0.17	0.05	-0.22	-0.08	-0.42	-0.42	-0.48	-0.12	0.2	0.14	0.16	0.3	0.16	0.21	0.37
215791_at	-0.44	0.11	-0.17	-0.06	0.17	0.27	-0.32	0.1	-0.11	-0.32	0.2	0	0	0	0	0	0	0.2	-0.13	0.15	0.06	0.01	-0.17	-0.32	-0.28	0.39	0.1	-0.13	-0.17	0.22	-0.12	0.13	-0.07	-0.2	0.04	0.34	-0.21	0.22	-0.1	0.06	-0.06	0.32	0.14	0.01	-0.32	0.06	0.09	-0.04	-0.02
202455_at	-0.22	0.07	-0.55	0.69	-0.02	0.33	-0.17	0.28	0.29	-0.14	-0.1	-0.36	0	0	0	0	0.02	0.03	-0.15	-0.18	0.22	-0.78	-0.13	-0.16	-0.15	0.1	0.1	-0.06	0.07	0.01	-0.14	-0.13	-0.14	0.3	0.14	-0.04	0.28	0.07	0.01	0.36	0.1	-0.18	0.06	-0.07	0.01	-0.1	0.19	0.7	0.3
218466_at	0.47	-0.12	0.22	-0.26	-0.2	-0.05	-0.7	-0.4	-0.34	-0.16	0.12	-0.42	0	0.01	0	0	0.4	0.47	0.53	-0.09	-0.21	-0.36	0.1	-0.12	0.26	0.28	-0.04	0.12	0.22	0.04	-0.13	-0.1	-0.26	0.23	0.2	0.02	-0.13	0.09	-0.15	-0.1	0.05	0.26	-0.15	0.14	0.38	-0.22	0.03	0.07	0.26
203163_at	0.16	-0.65	-0.34	-0.64	0.15	0.48	-0.84	-0.73	-0.48	0.19	0.02	0	0	0	0	0.04	-0.14	-0.38	-0.45	0.07	0.16	-0.81	-0.3	0.14	-0.06	0.34	0.39	-0.22	0.09	0.49	0.23	-0.16	-0.14	-0.06	-0.15	0.05	-0.17	0.13	-0.07	-0.49	-0.18	0.32	-0.29	0.27	0.08	-0.17	-0.2	0.11	0.47
221769_at	0.78	0.64	0.13	0.06	0.17	0.44	0.09	-0.21	0.11	-0.89	0.32	0.06	0	0	0	0	0.31	0.45	0.24	-0.04	0.48	-1.09	-0.43	-0.09	0.25	-0.23	0.28	0.06	-0.05	-0.22	0.22	0.21	-0.21	0.2	0.02	0.3	-0.08	0.09	0.03	-0.08	-0.16	0.47	0.34	-0.12	-0.17	-0.1	0.15	0.09	0.29
205233_s_at	-0.31	-0.1	0	0.14	-0.59	-0.29	0.04	-0.1	-0.23	-0.14	0.28	0	0	0	0	0	0.07	-0.01	-0.13	0.22	-0.02	0.39	0.56	0.59	0.16	-0.2	-0.27	0.27	0.56	0.03	0.13	0.03	-0.02	0.29	0.21	0.52	0.44	-0.06	0.32	0.14	0.23	-0.16	0.01	0.34	0.16	-0.22	0.33	0.08	0.14
34689_at	-0.41	-0.23	-0.12	0.52	-0.03	0.12	0.14	0.33	0.01	-0.57	-0.12	-0.14	0	0	0	0	-0.13	0.02	-0.34	-0.04	0.11	0.13	-0.03	-0.04	0.06	0.06	0.06	-0.02	0.42	0.23	-0.04	-0.09	-0.02	0.14	0.01	0.55	0.08	0.08	0.17	0.26	-0.06	0.16	-0.07	-0.01	0.17	-0.36	-0.21	0.62	0.29
48825_at	-0.56	0.05	-0.3	0.78	0.11	-0.78	-0.32	-0.06	0.37	0.33	0.1	0.63	0	0	0	0	-0.17	-0.35	-0.34	-0.24	0.06	-0.54	0.16	0.3	-0.11	0.37	0.23	0.54	0.58	0.67	0.4	0.27	0.09	0.16	-0.07	-0.06	-0.17	0.33	-0.17	0.02	0.29	0.12	-0.04	-0.02	-0.02	-0.04	0.36	-0.01	-0.02
210778_s_at	-0.39	0.03	0.3	0.56	0.2	0.34	0.46	0.3	-0.47	-0.22	-0.07	0.86	0	0	0	0	-0.02	1.03	0.32	-0.13	0.36	-0.64	-0.43	0.17	0.38	0.05	0.14	0.41	0.34	-0.08	0.12	0.12	-0.09	0.2	-0.28	-0.57	-0.05	-0.01	-0.23	-0.18	0.26	0.44	-0.27	-0.02	-0.16	-0.12	0.03	-0.12	0.15
219009_at	0.08	-0.51	0.13	0.32	-0.14	0.3	-0.14	-0.03	0.64	-0.36	-0.1	0.01	0	0	0	0	-0.42	0.11	-0.17	0.21	0.23	0.41	-0.22	0.07	-0.22	0.26	-0.02	-0.07	0.26	0.24	0.19	0.37	0.03	0.08	0.29	0.36	0.45	0.12	-0.04	0.38	0.38	0.46	0.04	0.23	0.06	0.04	0.28	0.08	-0.36
205092_x_at	0	0	0	0	0.48	0.98	-1.02	0.4	-0.02	0	-0.04	0	0	0	0	0	0	0	0	0.02	0.13	0	0	0.15	0.46	0.34	-0.09	0.45	0.18	0.19	0.1	0.22	0.16	0.14	0.23	-0.14	-0.18	0.33	-0.22	0.05	-0.07	0.07	0.08	0.06	0	0.13	-0.21	0.04	-0.14
221279_at	-0.03	-0.12	-0.4	-0.68	0.12	0.19	0.43	0.16	0.86	-0.6	-0.09	0.48	-0.32	0.32	0.09	-0.3	0.05	-0.36	0.24	-0.06	-0.03	-1.68	0.18	0.32	-0.24	-0.16	0.18	-0.18	0.14	-0.01	-0.28	-0.07	0.03	-0.21	-0.02	-0.08	0.24	0.16	0.06	-0.36	-0.19	0.27	0.03	0.23	0.24	0.1	0.28	0.26	0.28
204919_at	-0.33	0.09	-0.02	1.21	0.25	-0.51	-0.23	-0.12	0.1	0.36	0.18	0.64	0	0	0	0	-0.26	-0.76	-0.35	-0.1	-0.06	-0.26	-0.15	0.32	0.35	0.06	-0.18	0.02	0.28	0.29	0.12	0.38	0.07	0.08	0.1	0.05	-0.02	0.44	-0.01	0.01	0.17	0.34	0.28	0.22	0.22	0.36	0.24	0.17	0.36
208719_s_at	-0.17	0.11	-0.37	0.35	-0.14	-0.22	-0.18	-0.31	-0.22	0.26	0.2	0	0	0	0	0	0.06	-0.27	0.09	-0.2	-0.07	-1.4	-0.85	-0.01	-0.06	-0.01	-0.16	0.06	-0.09	0.09	0.15	0.1	0.15	0.26	0.13	0.52	-0.03	-0.04	-0.07	0.01	0.04	-0.02	0.29	0.07	0.1	-0.22	-0.04	-0.04	-0.03
220200_s_at	-0.07	0.1	-0.23	0.06	0.19	0.3	-0.12	-0.11	0.08	0.04	-0.06	0.32	-0.25	0.58	-0.81	-0.62	-0.17	0.15	-0.17	0.05	0.42	-0.2	0.1	0.03	-0.1	0.39	0.07	0.32	0.17	0.21	0.26	0.21	0.27	0.4	0.12	0.17	-0.07	-0.18	0.19	-0.03	-0.14	0.17	0.26	0.11	0.39	-0.18	-0.32	0.04	0.9
207348_s_at	-0.01	0.34	0.18	0.39	0	0.35	0	-0.24	0.17	0.09	0.28	-0.07	0	0	0	0	0.07	0.13	-0.09	-0.14	-0.06	-0.36	-0.25	0.35	0.28	0.33	0.07	0.33	0.41	0.12	0.13	0.29	0.02	0.24	0.55	0.45	0	0.35	0.3	0.17	0.22	-0.34	-0.08	0.05	0.01	-0.01	-0.05	0.12	0.14
217309_s_at	0.08	0.14	0.08	0.52	0.62	0.1	0.6	0.34	0.14	-0.33	0.22	0.35	-0.33	-0.14	-0.33	-0.33	-0.12	0.12	-0.06	0.06	0.34	-0.74	0	0.36	-0.04	0.09	0.18	-0.29	0.13	0.16	0.04	0.31	0.15	0.08	0.1	0.18	0.31	0.21	0.28	-0.16	0.12	0.27	-0.26	0.12	0.01	-0.2	0.25	-0.03	0.08
208769_at	0.63	0.98	-0.18	-1.33	-0.28	0	-0.42	-0.18	0.04	-2.31	-0.01	0.1	0	0	0	0	-0.26	-0.68	-0.19	0.03	0.06	-0.16	0.02	0.23	-0.36	0.12	-0.04	0.1	-0.17	0.2	0.06	0.22	-0.06	-0.15	0.4	-0.3	0.25	0.25	0.37	0.08	-0.22	-0.05	0.08	0.4	-0.04	-0.11	0.07	-0.06	0.29
209727_at	0.02	0.24	0	0	0.06	0.03	-0.31	-0.3	-0.22	0	0	0	0	0	0	0	0	-0.09	-0.33	0.41	-0.32	0.54	-0.41	0	0.02	0.07	-0.06	0.06	0.09	0.07	0.16	-0.12	0.31	0.14	0.35	0.09	0.14	0.27	0.14	0.12	-0.05	-0.16	0.28	-0.07	-0.04	-0.03	0.3	0.09	0.26
215891_s_at	0.11	-0.47	-0.53	-0.51	0.48	0	0.18	-0.14	-0.01	0.12	-0.02	0	0	0	0	0	0.03	-0.57	-0.14	0.03	-0.16	-0.74	-0.14	0.05	-0.2	0.29	-0.03	0.16	0.33	0.11	-0.02	-0.29	0.06	0.06	-0.04	0.15	0.14	-0.04	0.18	-0.03	0.2	-0.25	-0.23	-0.29	-0.04	-0.42	0.02	0.51	-0.05
205520_at	-0.29	-0.52	0.08	-0.03	0	-0.1	0.03	0.18	0	0.2	0.1	-0.88	0	0	0	0	-0.04	-0.39	-0.03	0.01	0.11	-0.38	-0.37	0.09	0.21	0.23	-0.35	-0.13	0.07	0.17	0.02	-0.04	0.16	0.07	0	0.19	0.13	0.48	0.38	0.21	0.43	0.02	-0.15	-0.16	-0.14	0.19	0.22	0.05	-0.23
211504_x_at	-0.61	-0.38	-0.2	-0.17	-0.13	0	0.03	0	0.11	0.35	0.01	0.23	-0.54	-0.25	-0.57	-0.48	0.06	-0.64	0.07	-0.16	0.27	-0.97	-0.13	0.48	0.15	0.57	0.18	-0.14	-0.07	0.04	-0.15	0	0.12	0.12	0.04	0.32	-0.02	0.18	-0.23	-0.12	0.09	0.19	-0.19	0	-0.42	-0.25	-0.26	-0.31	0
205701_at	0.38	-0.21	-0.34	0.47	-0.5	-0.1	-0.22	0.08	0.44	-0.14	0.08	-0.12	0	0.16	0.25	0	0	-0.35	-0.09	-0.05	-0.19	-0.13	-0.44	0.04	-0.22	-0.39	-0.06	-0.39	0.18	0.32	0.34	0.1	-0.26	-0.19	0.18	-0.15	-0.04	-0.04	-0.34	-0.16	-0.01	-0.19	0.5	-0.15	0.02	0.36	0.02	-0.25	0.08
214831_at	0.37	-0.28	-0.55	-0.04	0.05	0.26	-0.2	0.08	-0.29	-0.6	-0.63	-0.64	0	0	0.35	0.06	-0.06	-0.57	-0.41	-0.08	0.32	-0.04	-0.34	-0.03	-0.19	0.41	-0.12	0.1	0.13	-0.18	-0.07	0.21	-0.01	-0.14	-0.57	0.07	-0.24	0.23	-0.22	-0.21	-0.08	0.34	0.18	0.37	0.27	0.22	0.12	0.16	0.35
211665_s_at	-0.26	0.09	-0.68	0.14	0	0	0	0.06	0	-0.16	0.05	0.39	0	0	0	0	-0.07	-0.22	-0.23	0.09	0.16	-0.78	-0.34	0.21	-0.11	0.13	0.21	0.17	0.43	-0.09	0.4	0.15	0.09	0.04	0.21	0.17	0.14	0.11	0.28	-0.11	-0.13	-0.18	-0.21	-0.06	-0.06	-0.1	0.02	0.21	0.11
214698_at	-0.32	-0.13	-0.34	0.07	0	0.23	0	-0.17	0.02	0	0.37	-0.88	-0.26	0.54	0.06	0.14	0.31	-0.08	-0.18	-0.08	-0.28	0.09	0.08	0.15	-0.44	-0.03	0.07	0.1	-0.24	0.01	-0.2	0.45	-0.02	0.06	0.3	-0.21	-0.23	0.18	-0.02	-0.21	0.03	0.04	-0.09	-0.19	-0.1	0.18	0.23	0.18	0.33
203626_s_at	0.36	0.34	0.14	0.25	0	0	0	0	0	-0.3	0.18	-0.22	0	0	0	0	-0.06	-0.41	-0.36	0.03	0	-0.5	-0.09	0.07	0.18	0.14	0.37	-0.09	0.21	0	0.2	0.05	0.12	0	-0.01	0.58	0.35	0.2	0.02	-0.18	0.09	0.18	0.08	0.22	0.03	0.11	0.32	-0.26	-0.03
217097_s_at	0.37	0.1	-0.04	0.23	-0.16	0	-0.24	-0.23	0.06	0.16	0.37	0.36	-0.12	0.29	0.26	-0.25	0.08	-0.94	-0.18	0.12	-0.07	0.8	0.15	0.46	-0.39	0.13	-0.15	0.14	0.18	0.13	0.12	0.04	0.02	-0.06	-0.25	0.32	0.02	-0.26	-0.02	-0.19	-0.14	0.25	0.19	-0.02	-0.07	0.05	-0.01	-0.23	0.08
209677_at	0.12	0.42	-0.02	-0.07	0	0	0	0	0.2	-0.26	-0.02	-0.19	-0.16	0.39	-0.16	-0.16	0.01	-0.3	-0.2	-0.1	0.04	0.26	-0.01	-0.22	0.2	0.06	-0.08	-0.23	0.07	-0.03	0.22	-0.05	0.25	-0.08	-0.01	-0.06	0.07	-0.12	-0.33	-0.07	-0.01	0.14	0.07	0.13	0.11	-0.07	0.15	-0.02	0.42
215505_s_at	-0.17	0.42	0.33	0	0	0.09	0	-0.19	0.06	-1.02	0	0	0.16	0.2	0	0.06	-0.2	-0.67	-0.17	-0.26	-0.06	-0.2	0.01	0.31	-0.14	0	0.42	0.04	0.14	0.28	0.1	0.11	0.13	0.25	0.25	0.09	-0.29	0.33	0.12	0.33	0.22	0.14	0.32	0.2	0.32	-0.03	0.19	0.35	0.17
211077_s_at	-0.19	0.1	-0.59	-0.28	0	0.08	0	-0.03	0.29	0.96	0.11	0	0	0	0	0	0.01	-0.13	-0.2	0.06	-0.02	-0.42	-0.21	0.16	0.05	0.18	-0.42	-0.08	0.36	0.1	0.03	0.06	0.26	0.18	0.16	0.49	-0.18	0.07	0.02	-0.11	-0.21	-0.06	0.16	-0.13	0.13	0	0.06	0.02	-0.03
205655_at	-0.14	-0.37	-0.1	0.38	-0.05	-0.08	-0.07	0	0.2	-0.78	0.14	0	0	0	0	0	0	-0.4	-0.16	-0.03	0.16	0.01	-0.25	-0.32	0.16	0.08	-0.13	0.28	0.34	0.03	0.14	0.24	0.12	0.06	0.34	0.6	0.18	-0.02	0.17	-0.11	0.09	-0.03	0.1	0.11	0.21	-0.04	0.28	-0.15	0.12
207499_x_at	0.31	0	0.05	-0.14	-0.8	-0.4	-0.5	0.02	0.18	0.06	-0.26	0.16	-0.32	-0.41	-0.33	-0.12	0.2	0.38	0.12	-0.2	-0.09	0.17	0.11	-0.04	0.01	-0.63	-0.34	-0.23	0.06	0.16	-0.48	-0.1	-0.02	-0.18	-0.75	-0.18	-0.21	-0.4	-0.26	0.11	-0.21	0.38	-0.29	0.03	0.03	-0.11	-0.14	-0.21	0.16
214900_at	-0.06	0.19	-0.08	0.29	0.28	0.4	-0.06	0.05	-0.13	0.07	0.15	-0.35	-0.33	-0.09	-0.03	0.19	-0.38	0.93	0.13	0.18	0.34	-0.29	0.06	-0.21	0	0.05	-0.14	0.27	-0.38	-0.08	0.03	-0.02	-0.38	-0.07	-0.16	-0.12	-0.64	-0.31	0.03	-0.27	0.04	-0.12	-0.05	-0.14	-0.08	0.06	0.15	0.08	0.08
214668_at	-0.02	-0.04	-0.06	0.85	0.31	0.19	-0.02	0.18	0.29	0.12	0.26	-0.13	0	0	0	0	0.29	-0.01	-0.18	-0.34	-0.18	-0.64	-0.36	-0.12	-0.67	-0.17	0.13	0.08	0.05	-0.13	-0.23	0.21	0.02	0.09	-0.04	-0.13	-0.08	-0.2	-0.11	-0.21	0.14	0.03	0.01	0.41	0.33	0.43	0.32	0.09	0.21
202476_s_at	-0.47	-0.14	-0.25	-0.38	0.16	-0.37	-0.36	-0.35	0.37	-0.1	-0.19	-0.63	-0.12	0.33	-0.04	-0.03	-0.16	-0.3	0.2	0.02	-0.07	-0.13	0.07	-0.16	-0.17	-0.14	-0.32	-0.16	-0.14	0.01	-0.08	0.17	-0.5	0.09	-0.4	-0.16	-0.36	-0.57	-0.01	-0.17	-0.27	0.06	0.37	0.22	0.12	0.09	0.37	0.13	0.22
211140_s_at	0	0.26	0.29	0	0	0	0	0.04	0	0	0.12	0	0	0	0	0	0	-0.66	-0.22	0	0.2	-0.03	0.04	0.29	-0.02	0.22	0.01	0.03	0.36	0.04	0.09	0.31	0.35	0.11	0.02	0.44	-0.27	0.12	-0.03	-0.16	0.11	0.16	0.18	0.38	0.07	0.24	0.24	0.18	0.47
216855_s_at	0.07	0.02	-0.14	0	0	0.32	0	0.2	0.2	-0.33	-0.08	-0.13	0	0.77	0.09	0	-0.06	-0.15	-0.33	-0.14	-0.19	0.01	-0.45	-0.12	0.1	-0.34	-0.11	-0.26	0.27	-0.18	-0.34	0.05	-0.07	-0.03	-0.14	-0.42	-0.23	-0.31	-0.3	-0.41	0.31	0.22	-0.1	0.06	0.1	-0.21	0.24	0.07	0.27
222283_at	-0.27	-0.33	0.29	0.14	0.08	0	0	-0.02	0.07	-0.2	0.28	-0.01	-0.22	-0.12	0.03	-0.33	0.15	-0.26	0.16	-0.04	0	-0.1	0.12	-0.36	0	-0.37	0.09	0.3	0.36	-0.03	-0.24	0.19	-0.09	-0.13	-0.34	-0.5	-0.16	-0.09	-0.06	-0.31	0.21	0.18	0.01	0.13	-0.04	0.08	0.15	-0.05	-0.26
211084_x_at	-0.38	-0.64	0.27	0.69	0.34	-0.06	0.17	0.11	-0.16	-0.09	0.06	0	0	0	0	0	-0.17	-0.36	0.2	-0.02	-0.33	-0.01	-1.01	0.02	0.12	-0.02	-0.15	-0.1	0.09	0.21	0.01	0.08	-0.16	0.06	-0.02	0.29	0.01	0.2	-0.14	-0.21	0.28	-0.07	0.01	0.2	-0.14	0.02	0.12	0.03	-0.03
87100_at	0.1	0.15	-0.02	-0.03	-0.15	-0.16	-0.34	-0.18	0.4	-0.22	-0.02	0.22	0.01	0	0.1	0.32	-0.15	-0.22	-0.32	0.09	-0.32	-1.26	0.17	-0.26	-0.04	0.48	-0.04	-0.27	-0.18	-0.02	-0.01	0.21	0.25	0.06	0.16	-0.04	0.06	-0.02	0.02	-0.07	0.29	0.13	-0.21	0.1	-0.01	0.01	0.1	0.23	0.22
215820_x_at	0.36	0.14	0.08	0.89	0.12	0.02	0.04	0.13	-0.13	-0.2	0.03	0.07	0	0	0	0	0.02	-0.36	-0.02	-0.06	-0.07	-0.25	-0.39	-0.23	0.1	0.28	0.2	0.13	0.47	0.5	0.18	0.42	0.2	-0.1	0.47	-0.12	0.29	0.1	0.04	0.11	0.49	0.27	-0.06	0.4	0.27	0.3	-0.04	0.01	0.26
222115_x_at	0.66	0.25	-0.42	-0.52	-0.12	0.36	-0.35	-0.4	0.24	-0.16	0.3	0.38	0	0	0.03	0.12	-0.08	-0.3	-0.24	0.05	0.26	-0.29	-0.22	-0.07	0.18	-0.39	-0.17	-0.4	0.21	0.42	-0.02	0.18	-0.27	0.12	0.4	-0.43	0.15	0.02	0.01	0.12	0	0.22	-0.21	0.09	-0.25	-0.1	-0.33	-0.01	0.17
220483_s_at	0.92	0.53	0.24	0	-0.08	0.49	0.15	0.29	0.38	-0.92	0.07	0	0.1	-0.29	-0.26	-0.17	-0.14	0	-0.05	-0.1	-0.22	0.03	0.04	0.14	-0.39	0.03	-0.26	-0.37	-0.01	0.06	0.02	-0.25	0.07	0.05	0.37	0.06	-0.65	-0.31	0.08	-0.14	-0.34	0.04	-0.26	-0.16	-0.33	-0.01	0.26	0.26	-0.37
210736_x_at	0.78	0.91	1.05	1.17	-0.1	-0.04	0.4	0.06	-0.42	0.23	0.08	0.29	0.25	0.52	-0.13	0.36	-0.32	0.46	-0.11	-0.27	-0.16	-0.35	-0.36	0.27	0.22	0.47	0.52	0.15	0.05	0.2	0.14	0.47	-0.05	0.04	0.42	-0.14	-0.09	0.35	-0.15	0.31	0.34	0.22	-0.16	0.22	0.14	0.06	0.17	-0.12	0.12
211493_x_at	0.23	0.07	-0.4	-0.13	0.07	0	0.2	0.25	0.36	0.1	-0.08	0.01	0	0	0	0	-0.47	-0.17	-0.16	-0.16	-0.04	-0.26	-0.2	0.32	-0.32	-0.06	0.19	-0.2	-0.23	0.13	-0.14	-0.04	-0.02	0.08	-0.2	-0.07	-0.05	0.01	0.44	-0.15	-0.27	0.05	-0.09	0.03	0.15	-0.01	0.21	0.27	0.08
208430_s_at	-0.12	0.24	-0.29	0.44	-0.05	0.13	0	-0.12	0.67	-0.09	0.28	0.22	-0.17	0.29	0.19	0.63	-0.1	-0.42	-0.38	-0.32	0.03	-0.39	-0.21	0.02	-0.44	0.22	-0.18	0.13	-0.02	0.34	-0.26	0.05	-0.06	-0.24	0.23	0.46	-0.23	-0.09	-0.1	-0.12	-0.27	-0.15	-0.17	-0.14	-0.16	-0.16	0.12	0.02	0.15
206184_at	0.12	0.63	-0.08	0.44	0.05	0	0	-0.19	-0.04	-0.13	0.19	0	0.25	0	0.09	0	-0.06	-0.15	-0.01	0.21	0.23	-0.06	0.17	-0.15	-0.32	-0.1	0	0.41	0.48	0.14	-0.09	-0.21	-0.08	-0.23	-0.12	-0.14	-0.25	-0.31	-0.24	-0.02	-0.3	0.24	0.23	0.04	0.12	0.24	0.54	0.18	0.23
215910_s_at	0.98	1.61	0.51	1.19	0.17	0	-0.26	0.15	0.03	1.21	0.38	0	0	0.36	0	0	0.02	-0.15	-0.3	0.17	-0.04	1.34	1	0.12	-0.2	0.39	-0.04	-0.27	-0.08	-0.11	-0.14	-0.04	0.05	0.28	0.42	0.14	0.07	0.29	0.3	-0.34	-0.01	0.25	0.26	-0.05	0.13	-0.04	0.57	0.36	-0.16
219608_s_at	0.17	-0.14	0	0.88	-0.04	-0.2	0.65	0.42	0.62	0.74	0.03	0	0	0.45	0.07	0	0	0.27	0.25	-0.02	-0.04	0.19	0.32	0.08	-0.17	-0.56	-0.1	-0.2	-0.04	0.48	-0.02	0.26	0.09	0.39	-0.18	0.38	0.02	0.08	0.02	0.02	0.01	0.04	0.21	0.39	0.16	0.34	0.32	-0.43	0
210256_s_at	2.29	1.69	0.13	0.28	0	0	0	0.19	0.09	2.42	-0.23	0.17	0	0	0.41	0	0.45	0.98	0.66	0.18	-0.17	2.16	1.07	-0.05	0.18	-0.38	-0.32	0.24	-0.32	-0.33	0.15	-0.18	0.06	-0.12	-0.36	-0.19	0.06	0.27	-0.15	-0.24	0.1	-0.06	-0.1	-0.36	-0.07	-0.12	-0.01	0.36	-0.19
211205_x_at	0.52	0.21	-0.09	0.07	0.08	0.19	0.45	0.26	0.48	0.1	-0.06	0.35	0.13	-0.2	0.07	-0.2	-0.37	-0.38	-0.2	-0.07	0.07	-0.38	0	0.37	-0.43	-0.08	-0.2	-0.15	0.24	-0.24	0.44	0.08	0.11	0.01	0.02	0.2	0.4	-0.27	0.09	-0.14	-0.1	0.26	0.07	-0.1	0.02	0.3	0.16	0.17	0.39
211426_x_at	-0.06	0.11	0.06	0.38	0	0.17	0	0.07	0.48	0.07	0.22	-0.12	-0.33	-0.29	-0.04	-0.71	-0.04	-0.18	-0.06	-0.08	0.11	-0.12	-0.05	-0.29	-0.21	-0.18	0.02	-0.08	0.36	-0.07	-0.3	0.2	-0.11	0.15	0.25	0.23	-0.39	0.1	-0.36	-0.71	-0.24	-0.08	0.08	0.05	-0.04	-0.09	0.15	0.15	0.28
210866_s_at	0.9	-0.07	-0.27	-0.41	0.45	0.18	0.08	0.33	0.36	-0.77	0.11	0.38	-0.17	0.25	-0.17	-0.07	0.22	-0.23	0.01	0	-0.23	0.14	0.69	0.37	-0.08	-0.08	0.19	-0.17	0.24	0.26	-0.07	0.28	0.27	-0.06	0.33	0.25	0.08	0.31	0.09	-0.1	0.02	0.24	-0.35	-0.04	-0.08	0.08	-0.2	-0.1	0.24
212349_at	-0.94	-0.47	-0.56	-0.32	0.8	0.31	0.38	0.2	0.2	-0.8	0.19	0	0	0.03	0.06	0	0	0.23	0.07	0.04	-0.11	-0.57	0.06	-0.07	0.2	0.28	-0.32	-0.05	0.59	0.2	0	0.17	0.14	0.12	0.03	0.58	-0.33	0.29	0.19	0.03	-0.02	-0.21	0.41	-0.08	-0.32	0	-0.37	-0.24	0.41
209958_s_at	0	0	0	0	0.56	0.59	-0.37	0.18	0.19	0	0.02	0	0	0	0	0	0	0	0	-0.04	0.24	0	0	-0.19	-0.18	0.27	-0.24	0.01	0.15	0.15	0.22	-0.29	0.01	-0.24	0.04	0.42	-0.09	0.16	-0.16	0.06	-0.18	-0.13	-0.09	-0.08	0.22	-0.31	-0.43	-0.15	0.13
204090_at	-0.31	-1.31	-0.83	-0.3	-0.28	-0.23	-0.13	0.03	-0.2	-0.23	-0.17	0.32	-0.38	-0.63	0.13	-0.78	-0.07	-0.38	-0.34	-0.16	0.52	-2.37	-0.54	-0.13	-0.14	-0.03	-0.13	-0.07	0.01	-0.19	0.1	-0.01	0.06	-0.19	0.1	0.12	-0.23	-0.02	0.22	-0.28	-0.3	0.06	0.16	0.33	0.04	-0.32	-0.17	0.07	0.11
212156_at	-1.09	-0.55	-0.57	-1.38	0.18	0	-0.05	0.19	-0.26	-1.74	0.27	1.24	-0.06	0.04	-0.06	-0.06	0.29	0.53	0.05	-0.07	0.36	0.12	-1.03	0.31	0	-0.1	-0.06	-0.2	-0.27	0.26	0.1	0	-0.02	-0.17	0	0.42	0.06	-0.01	-0.32	-0.18	-0.32	-0.23	-0.09	-0.31	-0.51	-0.13	0.03	-0.05	0.09
204293_at	0.47	-0.76	-1.08	-1.45	-0.13	-0.16	0.5	0.01	-0.06	-1.64	-0.48	0	0	0	0	0	-0.2	0.64	-0.01	-0.07	-0.08	-0.26	-0.96	0.12	0.46	0.1	-0.12	0.02	0.06	0.09	0.14	0.1	-0.35	-0.1	0.16	-0.14	-0.2	0.3	0.1	0.02	0.2	-0.01	0.05	-0.14	0.17	-0.04	0.22	0.22	-0.23
204952_at	-0.05	0.06	-0.02	-0.04	-0.14	0.19	-0.28	0.44	0.74	0.07	-0.01	-0.17	-0.13	0.35	-0.35	-0.36	-0.02	0.62	0.26	-0.59	-0.25	-0.3	-0.2	0.09	-0.14	-0.33	0.03	0.3	-0.1	-0.03	0.05	0	-0.11	-0.25	0.12	0.02	-0.13	0	-0.26	0.21	-0.27	0.04	-0.05	-0.04	0.06	0.09	0.34	0.32	0.1
213820_s_at	0.55	0.7	1.25	1.17	-0.27	0.32	0.24	0.2	-0.03	-0.25	0.08	0.2	0	0	0	0	-0.11	-0.49	-0.15	-0.26	0.11	-0.36	-0.34	0.11	-0.04	0.2	0.14	-0.03	0.09	-0.11	-0.27	-0.06	-0.22	-0.08	0.25	0.2	0.49	0.18	-0.26	0.32	0.07	0.22	-0.16	0.04	-0.02	0.06	0.2	0.26	0.23
206756_at	0	0	0	0	0.29	0.4	-0.65	-0.2	0.12	0	0.12	0	0	0	0	0	0	0.24	-0.31	0.08	0.06	0	0.01	-0.24	-0.15	0.11	-0.11	-0.34	-0.23	0.08	0.07	0.29	-0.02	0.1	-0.14	0.24	0.17	0.23	0.1	0.23	0.21	0.34	-0.02	-0.26	-0.19	0.06	0.3	0.38	-0.08
203129_s_at	0	0	0	0	0.2	-0.26	-0.09	-0.3	-0.28	0	0.1	0	0	0.25	0	0	0	0.12	0	-0.16	0.13	-0.83	-0.42	-0.01	0.09	0.11	-0.27	0.1	-0.38	-0.11	0.18	0.15	-0.02	0.27	0.21	0.07	0.06	0.12	0.07	0.2	0.07	0.19	0	0.03	0.16	-0.16	0.69	-0.05	-0.08
213847_at	0.02	0.2	-0.33	0.33	0.13	0.65	-0.34	0.03	-0.05	-0.48	-0.01	-0.07	0	0	0	0	-0.12	-0.04	0.08	-0.09	-0.17	-0.14	-0.36	0.18	-0.06	0.57	0.24	-0.12	0.13	0.35	0.23	-0.17	0.12	0.07	0.27	0.2	0.29	0.06	0.01	0.02	0	0.32	0.23	0.11	-0.07	-0.1	0.2	-0.11	0.06
213413_at	0.01	-0.2	0.07	0.3	0.31	0.37	0.61	0.24	-0.32	-0.74	0.03	0.38	0	0	0	0	-0.07	0.03	-0.13	0	-0.14	0.28	0.22	0.25	-0.04	0.17	-0.07	-0.05	0.3	0.25	0.19	0.32	0.08	-0.01	-0.01	0.35	-0.12	-0.31	0.05	0.09	0.24	0.29	-0.03	0.09	0.1	0.23	-0.04	0.08	-0.13
215321_at	0	0	0	0	-0.2	0.17	-0.2	-0.12	-0.24	0	0.02	0	0	0	0	0	0	0	0	-0.04	-0.15	0	0	-0.15	-0.1	0.03	0.27	0.05	-0.03	-0.13	-0.05	0.02	0.15	0.13	-0.03	-0.01	0.01	0.05	-0.07	-0.08	-0.28	0.02	0.05	-0.18	-0.06	-0.18	-0.13	-0.12	-0.15
213295_at	0.06	0.19	0.54	0.5	0.31	0.24	-0.21	-0.4	0.11	-0.29	0.3	-0.39	0	0	0	0	-0.43	-0.71	-0.07	0.1	0.22	-0.16	0.31	-0.04	-0.03	0	-0.24	-0.19	-0.11	-0.1	0.15	0.12	0.11	0.13	0.21	0.22	0.46	-0.02	-0.19	0.06	0.03	0.01	0.09	-0.21	-0.1	0.12	0.24	0.2	0.08
209723_at	-0.3	-0.18	-0.5	-0.12	-0.14	-0.1	0.04	-0.15	-0.22	0.04	0.12	0.57	0	0	0	0	0.02	-0.66	0.05	0.15	0.37	-0.54	0.5	-0.05	-0.06	-0.01	-0.27	0.12	0.12	0.13	0.02	0.38	0.2	-0.15	-0.33	-0.01	-0.06	0.12	0.02	0.15	-0.08	0.34	0.15	0.14	0.03	0.19	0.26	0.13	-0.1
212992_at	-0.18	0.02	-0.11	0.54	0.31	-0.51	-0.2	-0.02	0.4	-0.32	0.04	0.51	0	0	0	0	-0.18	0.25	-0.09	-0.2	0.05	-0.92	-0.4	0.33	0.23	0.42	0.26	0.02	0.29	0.06	0.06	0.31	0.05	0.02	0.27	0.08	-0.06	0.16	0.2	0.08	0.21	-0.06	-0.12	0.12	0.1	-0.11	0.31	0.35	0.42
212706_at	-0.35	-0.1	0	0	0.38	0.06	-0.83	-0.07	0.12	0.28	0.11	0	0	0	0	0	0	0.08	0.08	-0.12	0.01	0.01	0	-0.02	0.09	0.27	0.2	0.01	0.34	0.15	0.25	-0.04	-0.06	0.09	0.19	0.26	0.02	-0.01	0.12	-0.05	0.18	0.15	0.14	-0.17	0.02	-0.19	-0.04	0.06	-0.14
205352_at	-0.11	-0.11	0.01	0	0.09	0.43	0.42	-0.18	0.28	0.47	-0.01	0	0	0	0	0	0	0	-0.08	0.11	0.14	-0.13	0.41	0.01	-0.1	0.35	-0.25	0.16	0.3	0.05	0.1	-0.16	-0.01	0.04	-0.11	0.16	0.01	-0.07	0.13	0.03	-0.1	0.04	0	0.13	0	0.13	0.21	0.15	0
218380_at	-0.02	-0.61	-0.37	0.16	0.67	-0.19	0.53	0.41	0.15	0.54	-0.14	0.52	0	0	0	0	-0.3	-0.1	0.12	0.03	0.29	-0.29	-0.15	0.24	0.28	0.24	0.38	0.14	0.34	0.35	0.08	0.09	-0.01	0.07	0.1	0.2	0.01	0.08	0.21	0.06	0.12	0.07	-0.05	0.15	-0.05	-0.05	0.26	0	-0.1
209568_s_at	0.03	0.84	0.64	1.47	-0.03	-0.03	-0.4	-0.01	-0.26	0.81	0.1	0.1	0	0	0	0	0.31	-0.11	-0.09	-0.26	0.25	-0.74	-0.38	0.1	0.39	0.24	0.24	0.07	0.13	0.3	0.26	-0.1	-0.06	-0.03	0.58	0.3	0.34	0.21	0.22	0	0.17	0.38	-0.13	0.37	0.05	0.16	0.03	0.26	0.06
205637_s_at	0.72	1.14	0.86	2.09	-0.02	0.14	-0.07	0.08	-0.25	-0.07	0.22	1.66	0	0	0	0	-0.39	-0.05	-0.25	-0.03	0.24	-0.99	0.33	0.26	0.17	0.13	0.03	0	0.01	0.27	-0.04	0.18	0.06	0.21	0.16	0.01	-0.02	0.11	0.32	0.04	-0.12	-0.14	0.18	0.13	0.03	-0.11	0.18	0.01	-0.01
219233_s_at	0	0	0	0	0.43	0.39	0.28	0.22	0.23	0	-0.07	0	0	0	0	0	0	0	0	-0.01	-0.12	0	0	-0.11	-0.56	-0.26	0.28	0.12	-0.05	-0.01	-0.13	0.03	-0.14	-0.11	0.26	0.45	0.38	-0.13	0.23	-0.25	0.04	0.14	-0.15	-0.14	-0.36	-0.18	-0.13	-0.11	0.41
205100_at	-0.19	0.14	-0.28	0.14	0.03	-0.29	0.05	0.18	0.02	0	0.02	-0.39	0	0	0	0	-0.09	0.01	0.15	-0.14	-0.18	-0.64	-0.13	-0.28	-0.27	-0.09	-0.11	-0.38	0.15	0	0.04	-0.15	-0.35	-0.1	-0.21	-0.1	-0.21	0.15	-0.27	-0.22	-0.39	0.2	0.13	-0.06	0.2	0.24	-0.05	-0.17	-0.11
212736_at	0.04	0.28	-0.3	-0.04	-0.54	-0.21	-0.08	0.15	0.29	0.06	0.37	0.71	0.14	0.28	0.17	0.04	-0.5	0.16	0.06	-0.12	-0.01	-0.16	-0.36	-0.05	0.18	-0.26	-0.12	-0.49	-0.1	0.17	0.1	-0.2	-0.43	-0.06	0.58	-0.08	0.2	-0.01	-0.07	-0.01	-0.05	-0.02	0.07	0.02	-0.1	-0.19	0.12	0.13	-0.04
216080_s_at	0.17	-0.12	-0.03	-0.1	1.08	0.06	0.43	-0.02	-0.3	-0.1	-0.03	0.22	0	0	0	0	0.03	0.41	0.04	-0.39	-0.13	-0.14	0.01	-0.2	-0.24	0	-0.81	-0.35	-0.17	0	0	0.25	-0.22	0.02	0.17	0.32	0.12	0.25	-0.17	0	0.1	-0.14	-0.18	-0.1	-0.07	-0.32	0.05	0.03	0.02
221541_at	0.22	-0.11	-0.26	0.32	0.51	0.12	-0.51	0.43	-0.11	-0.66	0.15	0.01	0.68	0.26	-0.01	0.1	0.25	0.34	0.27	0.81	0.48	0.23	0.57	0.05	-0.42	-0.08	-0.15	-0.09	0.06	-0.02	0.06	0.17	-0.21	0.23	0.22	0.01	0.05	-0.1	-0.15	-0.06	-0.12	0.2	0.18	0.1	0.04	-0.4	0.14	0.12	0.06
200878_at	0.1	0.08	0.07	0.2	0.61	0.42	-0.32	0.92	0.26	-0.26	0.13	0.06	1.07	0.2	-0.26	-0.51	-0.41	0.56	-0.14	1.43	1.34	0.32	0.67	-0.35	-0.03	0.21	-0.26	-0.4	-0.14	0.06	0.06	0.01	-0.14	-0.02	0.24	0.28	-0.17	0.03	0.02	-0.17	0.13	0.06	0.13	0.1	-0.12	-0.09	0.08	-0.06	-0.08
210240_s_at	0.14	0.2	0.05	0	0.03	-0.01	-0.51	-0.07	-0.14	0.09	0.28	-0.06	0	0	0	0	-0.02	-0.09	-0.03	0.23	0.22	-0.54	-0.04	-0.24	-0.1	0.31	-0.07	-0.18	0.21	0.01	0.21	-0.11	-0.32	0.1	-0.14	0.12	-0.23	-0.2	0.05	-0.05	0.06	-0.31	0.14	0.24	-0.04	-0.2	0.15	0.23	0.32
218793_s_at	-0.04	-0.13	0.41	0.13	0.86	0.28	0.46	0.01	0.05	-0.23	0.22	-0.96	-0.13	0.3	-0.29	-0.33	0.47	-0.11	-0.02	-0.18	-0.22	-0.64	-0.11	-0.03	-0.16	0.12	-0.13	-0.16	-0.17	0.19	-0.35	0.1	-0.26	-0.28	-0.01	0.11	-0.32	-0.23	-0.18	-0.28	-0.03	0.25	-0.22	-0.06	-0.01	0	0.05	0.14	-0.07
212162_at	0.06	0.37	0.05	0.6	0.24	0.22	-0.12	0.03	0.28	-0.58	0.15	-0.1	0.32	0.16	-0.38	0.41	0.04	-0.41	-0.03	-0.23	-0.04	-0.28	0.26	-0.03	0.03	0.38	-0.12	-0.22	-0.12	0.19	-0.01	0.09	-0.15	-0.21	0.07	0.29	-0.11	-0.07	-0.17	-0.25	0.01	-0.16	0.12	0.04	-0.02	0.14	0.01	-0.06	0.17
209002_s_at	-0.06	-0.2	-0.31	-0.56	0.32	-0.3	-0.89	-0.15	0.64	-0.2	0.02	0.35	0	0	0.16	0	0.2	-0.04	-0.23	-0.11	0	-0.36	-0.18	0.26	-0.24	0.08	-0.2	0.13	-0.16	-0.07	-0.17	-0.02	-0.15	-0.24	0.17	0.15	0.1	-0.01	0.06	0.19	-0.06	0.02	-0.14	-0.33	-0.57	-0.43	-0.14	-0.05	0.4
218858_at	0.1	0.1	-0.11	0.33	0.2	-0.03	-0.57	0.39	0.39	-0.13	-0.27	-0.17	0.23	-0.09	-0.09	0.33	-0.17	-0.5	-0.18	-0.2	-0.08	-0.1	0.06	0.01	-0.18	-0.51	-0.39	-0.27	-0.2	0.08	0.14	-0.01	-0.38	-0.23	-0.28	0.1	-0.27	-0.28	-0.39	-0.01	-0.23	-0.09	-0.01	0.01	-0.13	-0.2	-0.04	-0.16	0.11
214177_s_at	0.5	0.31	0.1	0.01	0.3	-0.28	0.12	0.01	0	-0.28	-0.11	0.2	0	0	0	0	0.03	-0.11	0.04	0.01	0.27	0.56	0.24	0.15	0.24	0.56	-0.1	-0.38	0.09	0.26	0.14	0.04	0	0.23	0.46	0.56	-0.07	0.1	0.19	0.16	0.32	-0.09	-0.17	-0.07	0	-0.26	0.04	0.05	0.24
204635_at	-0.26	-0.5	-0.46	-0.14	-0.38	-0.32	-0.7	0.36	-0.18	0.01	0.15	0.16	0	0	0	0	-0.2	-0.15	-0.13	-0.09	0.24	-0.09	0.3	0.19	0.02	-0.16	-0.17	0.05	0.49	0.14	-0.12	0.11	0	0.16	0.07	0.14	-0.09	0.16	-0.04	-0.04	0.07	0.21	-0.2	0.03	0.06	0.09	0.04	0.09	0.29
220917_s_at	-0.7	-0.33	-0.64	-0.09	-0.07	-0.21	-0.49	-0.1	-0.24	-0.13	-0.55	-0.52	0	0.41	0	0	0	0.1	-0.02	-0.04	0.21	0.3	0.2	-0.36	0.19	0.05	-0.09	-0.44	-0.15	0.02	-0.24	0.28	-0.08	-0.06	-0.27	0.44	0.21	0.09	0.06	0.03	-0.08	-0.03	-0.03	-0.05	-0.29	-0.24	0.14	-0.01	-0.03
203288_at	0.15	0.09	-0.03	0.16	0.68	0.32	0.07	-0.08	-0.19	-0.01	-0.09	-0.42	0	0	0	0	-0.49	-0.04	-0.36	-0.03	-0.13	0.17	-0.06	-0.25	-0.05	-0.18	-0.33	0.13	-0.17	-0.2	0.06	-0.19	0.08	-0.06	0.45	0.32	0.08	0.18	0.05	0.05	0.03	-0.1	-0.32	-0.03	-0.13	-0.03	0.13	0	0.08
219444_at	-0.09	-0.05	-0.13	0.16	-0.18	-0.1	-0.37	0.09	0.11	-0.04	0.03	1.64	0	0	0	0	0.25	0	0.31	-0.07	-0.23	0.25	0.27	-0.1	-0.14	0.07	-0.18	0.15	0.23	0.4	0.17	-0.04	-0.23	-0.11	0.21	0.36	0.01	0.23	-0.03	0.11	0.27	-0.04	-0.06	0.26	0.06	0.26	-0.01	-0.06	0.04
204079_at	0.38	0.25	0.94	1.4	0.1	0.56	-0.4	0.01	-0.26	-0.28	0.04	-0.03	-0.3	0.45	-0.01	-0.36	0.02	0.01	0.09	-0.25	-0.16	0.89	-0.13	0.4	0.32	0.1	0.08	-0.05	-0.21	0.27	0	-0.01	-0.02	-0.16	-0.07	0.2	-0.25	-0.07	0.1	-0.04	-0.01	-0.01	0.21	-0.27	0.13	0.32	0.15	0.14	0.09
220198_s_at	-0.28	0.26	0.3	0.06	-0.11	0.39	0.08	0.01	-0.02	-0.13	-0.41	0	0	0.2	0	0	0.36	0.05	0.1	-0.26	-0.36	-0.2	-0.12	0.01	-0.02	-0.02	0.08	-0.53	0.16	-0.4	-0.16	-0.02	0.1	0.02	-0.61	0.08	-0.18	0.01	0.14	-0.06	-0.08	0.04	0.13	-0.01	-0.11	-0.08	0.04	-0.14	0.15
202962_at	0.1	0.1	0.64	0.6	-0.14	-0.36	0.42	0.45	0.36	0.1	0.25	-0.33	0	0	0	0	-0.18	0.18	0	0.28	0.55	-0.52	-0.08	-0.15	0.1	0.1	-0.13	-0.04	-0.27	0.38	0.02	0.28	-0.26	-0.05	0.16	0.25	0.1	0.13	-0.36	-0.04	0.1	-0.02	0.21	0.04	-0.3	-0.3	0.02	0.16	0.34
210943_s_at	-0.22	0.33	0.25	0.6	-0.01	-0.13	-0.12	0.33	0.48	-0.12	0.02	-0.09	0	0	0	0	-0.14	-0.12	0.06	-0.18	-0.04	0.2	0.11	-0.33	-0.28	0.1	0.25	0.2	0.24	0.26	0.16	0.39	-0.16	0	0.04	0.27	-0.12	0.25	-0.07	-0.08	0.11	0.3	0.43	-0.08	-0.11	0.23	0.28	0.23	0.1
222126_at	0.15	0.08	0.37	0.91	0.32	0.12	-0.09	0.01	-0.2	-0.17	0.08	-0.8	0	0	0	0	0.03	-0.25	-0.14	-0.02	0.21	0	0.56	0.54	0.08	0.21	0.21	0.3	0.42	0.06	-0.11	0.29	0.06	0.2	0.49	0.68	0.08	0.09	0.04	0.38	-0.08	0.35	0.42	-0.13	-0.07	0.15	-0.47	0.17	0.11
212419_at	-0.38	-0.16	-0.01	-0.33	0.08	0.14	-0.41	0.44	0.23	-1.58	-0.13	0	0	0	0	0	-0.49	-0.04	0.28	0.32	0.79	0.57	0.74	0.07	-0.32	0.14	0.06	-0.12	-0.29	0.07	-0.09	0.06	-0.16	-0.08	-0.12	0.18	-0.19	-0.3	0.03	-0.2	-0.14	0.22	-0.03	-0.31	-0.1	-0.06	0.1	0.27	0.24
212423_at	0.73	-0.62	0.24	0	0.07	0.11	-0.39	0.39	0.35	0.51	0.26	0.01	0	0	0	0	-0.2	0.14	0.19	0.27	0.39	0.35	0.52	-0.03	-0.35	0.1	-0.08	-0.08	-0.33	0.29	-0.07	0.09	-0.02	0.09	0.03	0.32	0.02	-0.2	0.35	0.29	0.38	0.2	0.16	-0.03	0.37	-0.03	0.04	0.45	0.12
204396_s_at	-0.42	0.02	0.07	0.6	0.18	0.42	-0.63	0.36	-0.16	-0.45	0.1	0	0	0	0	0	0.01	-0.46	-0.26	0.09	-0.12	-1.02	-0.43	0.04	-0.15	-0.32	-0.11	-0.1	-0.13	-0.2	0.14	0.06	-0.12	-0.26	0	0.04	0.05	0.04	-0.08	-0.07	0.01	-0.05	0.35	0.11	0.08	-0.04	0.02	0.15	-0.05
219532_at	-0.14	-0.28	0	0	0.48	0.36	-0.14	0.09	0.3	-0.5	0.08	0	0	0	0	0	-0.09	0.28	0.13	-0.06	-0.36	0.99	0.15	0.22	-0.01	0.09	-0.31	-0.08	0.12	-0.24	-0.08	-0.1	0.12	-0.31	0.19	0.23	0.23	-0.02	-0.16	0.04	0.13	0.16	0.18	-0.25	-0.27	-0.26	-0.26	0.25	0.29
213424_at	-0.46	-0.54	0	0	0.35	0.05	0.05	0.29	-0.04	0.22	0.04	0	0	0	0	0	0	-0.01	-0.09	-0.21	0.04	0	0	0.1	0.14	-0.02	-0.17	-0.11	-0.02	0.04	-0.11	-0.02	-0.22	-0.07	0.15	0.36	-0.04	-0.02	-0.08	0.03	-0.04	0.36	-0.06	0.17	-0.01	-0.46	0.26	0.3	0.18
219210_s_at	0.14	0.94	0.33	0.78	-0.11	-0.52	0.11	0.01	0.06	0.03	0.04	-0.91	0.12	0.26	-0.22	-0.09	0.08	-0.33	0.31	-0.07	0.14	-0.35	-0.23	0.12	0.06	-0.12	-0.04	-0.38	0.02	-0.06	0.06	0.32	-0.15	0	0.12	0.03	-0.24	0.12	-0.03	0.04	-0.07	0.39	-0.16	0.02	-0.18	-0.1	-0.03	0.07	0.02
202501_at	0.05	0.07	0.38	0.25	0	-0.06	0	0.47	0.26	-0.12	0.16	-0.17	0.1	0	0	0	0.26	0.07	-0.02	0.09	0.18	-0.32	-0.09	0.32	0.08	0.14	0.11	0.06	0.14	0.1	0.35	0.14	-0.05	0.08	-0.03	0.15	0.06	0.41	0.04	0	-0.13	0.12	0.08	0.05	-0.19	-0.09	0.07	0.06	-0.15
212390_at	0.62	0.63	0.27	0	0.02	0.2	-0.08	-0.04	-0.46	2.19	-0.27	0	0	0	0	0	0	-0.65	-0.1	0.22	-0.05	0.58	0.74	-0.08	-0.06	0.03	-0.23	0.06	-0.05	-0.29	-0.01	-0.06	-0.23	0.41	-0.26	0	0.39	0.08	0.12	-0.07	-0.15	-0.04	-0.04	0.01	-0.07	0.01	0.06	0.01	0.59
214099_s_at	0	0	0	0	0.52	0.78	0.12	0.06	-0.26	0	0.13	0	0	0	0.03	0	0	0	0	-0.17	-0.01	0	0	0.3	0.23	0.01	-0.13	0.5	-0.08	-0.02	-0.02	0.02	0.17	0.25	-0.09	0.17	0.08	0.22	0.04	0.29	0.34	0.1	0.03	-0.08	0.24	-0.1	0.05	0.28	0
203217_s_at	-0.12	0.29	-0.11	0.42	-0.16	-0.23	-0.24	0.34	0.65	-0.2	-0.01	0.16	0	0	0	0	-0.04	-0.17	-0.02	0.11	-0.23	-0.26	-0.03	0.43	0.54	0.15	0.25	0.3	0.33	-0.01	-0.14	0.32	0.61	0.29	0.15	0.21	0.43	0.47	-0.07	0.6	0.5	0.4	0	-0.13	-0.32	-0.06	0.16	0.26	-0.45
214798_at	-0.1	-0.06	-0.21	-0.07	-0.52	-0.73	0.27	0.43	0	0	-0.38	-0.17	0.09	0.03	0	0.33	-0.29	-0.34	-0.14	-0.24	0.29	0.12	-0.44	-0.3	0.22	0.22	0.14	-0.02	0.29	0.26	0.01	0.17	0	-0.05	0.12	0.38	0.32	-0.02	0.25	0.19	-0.09	0.01	-0.18	0.03	-0.38	-0.41	0.2	0.45	-0.05
202597_at	0.19	0.3	0.36	1.15	-0.25	-0.24	-0.15	0.02	0.22	0.44	-0.17	0.44	0	0	0	0	0.18	-0.23	-0.1	-0.38	0.12	-0.6	-0.33	0.02	0.17	0.39	-0.29	0.18	0.19	-0.02	0.42	0.4	-0.02	0.3	-0.01	0.4	-0.19	0.22	0.15	0.08	0.25	0.27	0.02	0.12	-0.03	0.02	-0.05	-0.24	0.27
202073_at	0.43	0.13	-0.02	0.66	-0.29	-0.42	0.17	-0.41	0.49	-0.32	0.16	0.06	0	0	0	0	0.03	0.11	-0.02	-0.07	0.15	-0.2	0.19	0.39	-0.2	0.6	0.6	0.48	0.35	0.01	-0.05	0.17	0.01	-0.07	0.1	0.13	-0.1	-0.03	0.08	-0.08	-0.03	0.09	0.15	0.08	0.12	0.15	0.43	0.42	-0.11
203778_at	-0.19	-0.36	-0.32	0.13	0.49	0.66	-0.29	0.16	-0.2	-0.07	-0.14	-0.14	0	0.26	0	0.28	0.05	-0.26	-0.3	0.01	-0.07	-0.19	-0.03	0.06	-0.12	0.29	-0.04	-0.13	0.08	0.07	0.13	0.12	0.18	0.2	0.33	0.13	-0.13	0.12	-0.14	0	-0.05	0.11	0.35	-0.05	0.2	-0.33	0.23	0.15	0.12
208957_at	-0.08	0.04	-0.04	0.36	-0.08	-0.05	0.5	-0.2	0.22	0.36	0.57	0.19	0	0	0	0	0	-0.48	-0.15	-0.08	0.23	-0.17	-0.38	0.21	0	-0.01	0.23	-0.03	-0.07	-0.09	-0.27	-0.11	0	-0.15	0.26	0.26	-0.13	-0.16	0.34	0.02	-0.16	-0.17	-0.03	-0.4	0.06	-0.34	-0.11	0.05	0.3
205448_s_at	0.39	0.09	0.22	0.33	-0.83	0.36	-0.66	-0.22	-0.08	-0.12	-0.15	0.45	0.64	0	0	0	0.43	0.19	0.16	-0.01	-0.15	-0.41	0.08	-0.06	0.23	-0.1	0.17	0.27	0.11	0.22	0.24	0.42	-0.05	0.1	0.12	0.16	0.12	0.07	-0.11	-0.09	0.3	0.57	-0.02	0.25	-0.03	0.1	0.05	0.3	0.12
222156_x_at	-0.06	-0.18	0.13	0.06	-0.05	-0.05	0	-0.47	0.2	0.28	0.22	0	0	0	0	0	0	-0.06	-0.15	0.09	0.25	-0.17	0.08	0.18	0.21	0.51	0.1	0.69	0.55	0.35	0.25	0.22	0.09	0.33	0.11	0.51	0.14	0.11	0.15	-0.16	0.24	0.1	0.16	0.14	0.18	-0.02	0.29	0.04	0.13
212912_at	-0.17	-0.1	0.06	0	0.47	-0.11	0.09	0.54	-0.04	-0.28	0.05	-0.12	0	0	0	0	-0.03	0.04	0.05	-0.05	0.03	-0.3	0.62	0.08	0.27	0.1	-0.31	0	0.09	-0.1	0.1	0.04	-0.07	0.41	0.02	0.5	-0.16	-0.17	0.04	0.15	-0.04	0.14	-0.04	-0.18	0.4	0.02	-0.06	-0.06	0.16
205830_at	-0.01	-0.19	0	0	0.42	0.1	-0.62	0.06	-0.25	-0.41	0.07	0	0	0	0	0	0	0.04	0.06	-0.01	-0.09	0.47	0.54	-0.11	0.12	0.18	0.02	-0.16	0.04	0.13	0.13	0.17	0.02	0.14	-0.09	0.28	0	-0.06	0.15	0.21	0.07	-0.07	0.28	0.22	0.12	0.16	0.28	0.05	0.32
219563_at	0.3	0.38	0	0	-0.62	0.4	-0.73	-0.03	0.24	-0.16	0.02	-0.06	0	0	0	0	-0.08	0.32	0.01	-0.08	0.09	-0.39	0.01	0.26	0.18	0.2	0.03	0.31	0.02	-0.12	0.02	-0.12	-0.04	-0.04	-0.01	-0.08	0.24	-0.09	-0.1	0.09	0.15	0.31	0.07	0.11	0.17	0.26	0.26	-0.16	-0.01
221834_at	0.25	0.28	-0.02	0.16	-0.27	-0.3	-0.4	-0.05	0.04	0.09	0.05	0.09	0.12	0	0	0	0.11	-0.12	-0.06	-0.07	0.1	0.07	0.1	0.06	-0.2	0.23	-0.04	0.09	-0.11	0.14	0.07	-0.04	0.03	0.09	0.34	0.25	0.09	0.02	0.2	0.3	0.32	0.06	-0.14	0.08	-0.06	-0.22	0.36	0.16	0.35
212913_at	0.41	-0.15	0.55	0.92	0.1	-0.43	-0.53	-0.03	0.14	-0.07	-0.09	0.69	0	0	0	0.16	0.33	-0.34	-0.13	-0.07	0.23	0.2	-0.05	-0.26	-0.19	0.48	-0.09	0.35	-0.08	0.06	-0.08	0.09	0.19	0.08	0.05	0.49	0.2	0.16	0.22	0.43	0.29	-0.06	-0.34	-0.12	-0.01	-0.31	0.15	0.43	-0.02
221973_at	0	-0.39	0	0	0.18	-0.99	-0.15	0.2	-0.15	0.17	0.13	0	0	0	0	0	0	-0.23	0.07	-0.17	-0.48	-0.74	-0.41	0.32	0.21	0.08	-0.11	0.09	-0.02	0.08	0.03	-0.26	-0.09	0.17	-0.05	-0.15	0	0.04	0.15	-0.07	-0.19	0.15	-0.23	-0.04	0.26	-0.04	-0.09	0.09	0.12
202080_s_at	0.06	-0.23	0.32	0	0.02	0.44	0.05	-0.12	-0.06	0.13	0.24	0.07	0	0	0	0.19	-0.2	0.02	0.14	0.34	0.43	1.33	0.7	0.29	0.07	0.41	-0.03	0.08	0.19	0.06	0.22	-0.08	0.05	0.04	0	0.09	-0.32	0.33	0.09	0.12	0.14	0.12	-0.16	0.07	0.2	-0.23	0.03	-0.21	-0.25
221864_at	-0.02	0.04	0	0.29	0.24	-0.06	-0.71	-0.22	0.02	-0.35	0.23	-0.32	0	0.01	0	0	0.13	0.17	0.17	0.03	0.22	-0.19	0.09	0.38	-0.37	0.06	-0.51	-0.1	-0.36	-0.09	0.1	0.24	-0.11	-0.14	-0.05	-0.01	-0.07	-0.26	-0.73	-0.27	-0.15	-0.02	-0.22	0.04	0.06	-0.5	-0.41	0.31	-0.13
219020_at	0.2	0.03	-0.12	0.13	-0.12	0.4	-0.98	-0.1	-0.01	0.04	0.33	0.03	-0.39	0.78	0.12	-0.06	-0.24	-0.49	-0.05	-0.37	0.11	-0.83	-0.1	0.08	0.04	0.12	0.14	0	-0.07	0.03	0.07	-0.15	-0.31	0.16	0.22	0.24	-0.22	-0.19	0.15	0.11	-0.06	-0.04	-0.01	0.08	-0.22	-0.15	-0.13	-0.06	0.21
222376_at	-0.11	0.04	0.12	0.68	0.12	0.14	-0.7	-0.08	0.24	-0.13	0.01	0.1	0	0	0	0	0.01	-0.34	-0.05	0.03	-0.27	-0.29	0.03	0.16	-0.25	0.28	0.3	-0.2	-0.01	0	0.01	-0.13	-0.25	0.04	-0.09	0.04	0.03	-0.18	-0.11	-0.24	-0.07	0.04	0.11	0.08	-0.2	0.08	0.14	-0.02	0.07
213388_at	0.09	-0.4	0.3	0.81	0.46	0.28	-0.36	-0.57	-0.5	0.03	0.21	0.28	0	0.17	0	0	0	0.19	-0.21	-0.15	0.15	-0.12	0.47	0.13	0.38	0.12	-0.16	0.15	0.08	0.26	-0.34	0.17	0.11	0.14	0.2	0.27	0.22	0.22	0.03	0.01	0.16	0.29	0.21	-0.03	-0.09	0.12	-0.13	-0.2	0.07
218769_s_at	0.32	-0.4	-0.49	0.1	0.47	-0.11	-0.07	0.06	0.21	-0.44	0.5	0.38	-0.07	0.14	-0.07	0.16	0.5	0.65	0.24	0.03	0.29	0.2	0.38	-0.2	-0.07	0.32	-0.29	0.09	0.1	0.39	-0.14	0.37	-0.12	-0.02	-0.12	0.45	0	-0.22	0.18	0.29	0.24	0.17	-0.33	-0.03	-0.13	-0.07	0.28	-0.01	-0.07
213737_x_at	0.03	0.53	0.31	0.81	-0.21	-0.21	-0.2	0.21	0.24	0.01	0.41	-0.56	-0.23	0.01	0.35	0.86	0.08	0.01	-0.35	-0.05	0.28	-0.54	-0.4	-0.21	0.3	0.03	-0.11	-0.21	0.07	0.1	0.17	0.06	-0.11	0.03	-0.03	0.14	-0.01	-0.15	0.02	0.09	0.04	0.13	-0.07	-0.06	0.01	-0.21	0.23	-0.02	-0.07
203710_at	0	0	0	0	0.48	-0.03	-0.67	0.45	-0.2	0	0.22	0	0	0	0	0	-0.07	0.24	-0.08	0.62	0.17	0	-0.04	-0.05	-0.08	0.01	-0.15	0.05	-0.01	0.23	-0.06	0.02	-0.23	0.1	0.16	0.31	-0.25	0.09	0.02	0.26	0.24	0.25	0.05	0.12	-0.13	0	-0.13	-0.04	-0.11
218498_s_at	0.22	-0.29	-0.49	-0.45	0.49	0.22	-0.3	0.21	-0.26	-0.56	0.31	0.8	0.29	-0.28	-0.3	0.39	-0.01	-0.86	-0.53	-0.09	0.2	-0.2	-0.48	0.12	0.2	0.1	-0.06	-0.06	0.15	0.39	0.17	0.04	0.02	0.21	0.24	0.01	-0.16	-0.14	0.42	0.06	-0.03	0.21	0.12	0.18	0.02	0.02	0.26	-0.33	-0.18
201313_at	0.4	0.67	-0.23	0	0.34	0.4	-0.42	0.18	-0.19	0.47	0.1	0	0	0.36	0	0.64	-0.1	0.24	0.03	-0.24	0.08	0	0.13	-0.11	-0.19	-0.14	-0.14	0.06	0.06	0.14	0.06	-0.05	-0.32	0.09	0.01	0.19	-0.12	-0.26	0.03	-0.28	-0.35	0.14	-0.12	0.13	0.27	-0.06	0.23	0.14	-0.06
200632_s_at	0.16	-0.1	0.05	0.71	-0.04	-0.26	-0.17	0.03	-0.09	-0.42	0	0.03	0	0	0	0	0.08	-0.34	-0.28	0.36	0.59	0.1	0.06	-0.1	0.04	0.43	0.1	0.06	0.16	0.16	0	0.08	0.05	0.21	0.29	0.15	-0.04	0.02	0	0.02	-0.08	-0.16	-0.1	0.28	0.14	-0.33	0.32	0.05	0.06
221478_at	-0.07	-0.44	-0.47	-0.04	0.18	0.07	-0.28	0.09	0	-0.19	-0.02	-0.04	0.06	-0.09	-0.09	-0.19	0.46	-0.04	-0.09	-0.14	0.07	-0.45	0.04	-0.09	-0.09	0.22	-0.24	0.05	0.11	0.23	0.03	0.11	-0.24	-0.06	0.1	0.03	-0.1	-0.16	-0.19	0.14	-0.06	0.28	-0.17	-0.03	-0.06	-0.2	0.01	0.1	-0.08
217226_s_at	-0.06	-0.28	0.42	0.85	-0.18	-0.23	-0.6	0.22	0	0.1	0.06	0.51	0	0.26	0	0	0.1	-0.56	0.23	-0.42	-0.68	-0.14	-0.03	0.15	0.33	0.31	-0.12	0.37	0.48	0	0.51	0.2	0	0.01	0.37	0.4	0.3	-0.24	-0.12	0.27	-0.03	0.3	-0.17	0.1	0.01	-0.4	0.03	-0.21	-0.48
220974_x_at	-0.21	-0.48	0.09	0	0.24	-0.17	-0.21	0.02	-0.06	-1.26	0.03	0.47	-0.32	0.16	0.17	-0.1	0.03	-0.05	0.48	-0.4	0.06	-0.47	-1.02	0.12	0.1	0.24	0.08	-0.02	-0.14	0.02	0.01	0.12	-0.26	0.01	-0.05	0.07	-0.43	-0.03	-0.03	0.11	0.02	-0.04	0.04	-0.08	-0.17	-0.1	0.04	0.28	0.07
210135_s_at	-0.32	-0.29	0	0	0.31	-0.15	0	0.25	-0.01	-0.42	0.17	0	0	0	0	0	0.05	-0.15	-0.02	0.08	0.45	0.04	0.04	0.06	0.38	-0.01	-0.12	0.06	0.28	0.05	0.01	-0.01	0.1	0.04	0.1	0.45	0.12	0.02	-0.08	0.15	-0.09	-0.01	0.09	0.1	0.18	-0.16	-0.23	-0.01	-0.03
215977_x_at	0.04	0.15	0.07	0.06	0	0	-0.1	-0.01	-0.03	-0.01	0.25	0	0	0	0	0.17	-0.05	0.47	0.2	0	0.18	0.38	0.18	-0.29	-0.24	-0.16	-0.37	-0.11	-0.42	0.06	-0.16	-0.06	-0.06	0.2	0.04	0.21	0.09	-0.24	0.19	0.12	-0.04	0.1	-0.1	0.38	0.24	0.1	0.42	0.05	0.33
213069_at	0	0	0	0	0.4	-0.24	-0.91	0.07	-0.15	0	0.14	0	0	0	0	0	-0.09	0	0.03	-0.15	-0.23	0	0	0.51	0.52	-0.1	-0.17	0.08	-0.04	0.24	0.16	0.1	-0.06	0.1	-0.18	0.26	0.14	0.02	0.21	0.21	0.12	0.13	0.12	-0.01	-0.05	-0.24	0.04	0.27	0.18
203505_at	0.28	-0.38	0	0	-0.3	0.17	-0.85	0.57	0.07	-1.05	0.16	0	0	0	0	0	0	-0.09	0.13	0.5	1.22	-0.17	-0.06	0.01	0.32	0.3	0.06	0.35	0.1	0.19	0.03	0.08	0.17	0.2	0.24	0.35	-0.04	-0.01	0.07	0.1	0.11	0.12	-0.06	-0.09	-0.03	0.11	-0.12	-0.14	0.01
202308_at	-0.06	-0.41	-0.71	-0.39	0.08	-0.05	-0.33	0.3	-0.34	0.22	0.18	0.19	0.22	0.6	0.48	-0.16	-0.18	-0.44	-0.16	0.36	0.04	-0.17	0.37	-0.2	-0.06	0.16	-0.16	-0.27	0.02	0.16	0.3	0.19	-0.06	0.02	0.19	0.2	-0.22	0.07	-0.21	0.04	0	0.4	-0.26	0.13	0.04	-0.18	-0.25	0.06	0.13
204567_s_at	-0.43	-0.46	-0.83	0.2	-0.09	-0.06	-0.07	0.17	-0.18	-0.36	-0.03	0.22	-0.42	-0.22	-0.47	-0.09	0.01	-0.3	-0.13	-0.21	-0.08	-0.26	0.01	-0.09	-0.03	0.18	0.41	-0.04	0.2	0	0.17	0.12	0.19	0.12	0.54	-0.2	-0.12	-0.03	-0.18	0.31	-0.01	0.24	0.05	-0.16	-0.05	-0.17	-0.11	0.04	0
212158_at	-0.01	-0.26	-0.14	-0.83	0.32	0.11	-0.11	0.56	0.05	-0.33	0.02	0	0	0	0	0	0.17	0.12	-0.13	-0.44	-0.34	0.39	0.1	0.32	0.23	0.24	-0.08	0.24	0.15	0.2	-0.02	0.06	-0.27	0.13	0.17	0.15	-0.01	-0.09	-0.39	0.23	0.03	0.55	0.02	0.52	0.2	0.38	0.25	-0.02	0.29
205003_at	0.15	0.1	0	0	0.12	0.03	-0.34	0.2	0.06	0.3	0.11	-0.16	0	0	0	0	0.03	-0.23	-0.31	-0.17	-0.14	0.29	0.71	0.32	0.25	0.17	-0.05	0.21	0.14	0.32	0.08	0.14	0.15	0.02	0.17	0.1	0.1	0.17	0.16	0.27	0.36	0.12	0.25	-0.02	0.15	0.31	0.3	0.21	0.18
214681_at	0.15	-0.56	-0.06	0.63	0.15	-0.04	0.39	0.46	0.01	0.36	0.2	0	0	0	0	0	0	0.67	0.23	0.1	-0.1	0	-0.04	0.25	-0.08	0.41	0.28	0.17	0.43	0.5	0.32	-0.02	-0.1	0.02	0.18	0.03	0.04	-0.2	-0.21	0.29	0.13	0.01	-0.33	0.03	0.07	0	-0.11	-0.13	-0.2
207387_s_at	-0.53	-0.45	0.04	0.03	-0.14	0.2	0.2	0.21	0.16	0.28	0.13	0	0	0	0	0	0.2	-0.18	0.22	0.03	0.19	-0.2	-0.09	-0.04	0.13	0.55	-0.17	0.05	0.15	-0.05	-0.08	-0.1	-0.07	-0.16	0.08	-0.32	-0.28	-0.29	-0.1	-0.15	-0.37	0.1	0.19	-0.2	0.3	-0.04	0.25	0.22	0.19
212484_at	-0.17	-0.78	-0.16	0.04	0.16	0.13	0.5	0.04	-0.1	0.13	-0.02	-0.16	0	0.09	-0.81	-0.22	-0.08	0.22	-0.2	-0.03	0.05	0.01	0.62	0.07	-0.21	0.09	-0.31	-0.03	0.1	0.27	-0.02	0.28	-0.05	0.04	-0.05	0.19	-0.05	0.38	-0.05	-0.02	-0.05	0.06	-0.08	0.05	-0.04	-0.03	-0.12	0.16	0.25
221551_x_at	0.12	-0.01	-0.32	-0.58	0.12	0.26	-0.17	-0.2	0.08	0.57	-0.04	-0.09	-0.01	0.32	-0.04	-0.1	-0.07	-0.03	0.09	-0.06	0.05	-0.2	0.17	-0.07	0.1	-0.01	-0.44	-0.31	0.26	0.06	-0.25	-0.14	-0.06	-0.03	0.11	0.35	0.12	0.34	0.02	-0.05	-0.18	0.06	-0.02	0.05	0.25	-0.13	-0.03	0.09	0.1
221755_at	0	0	0	0	0.14	0.14	0.22	-0.43	-0.81	0	0.2	0	0	0	0	0	0	-0.01	-0.33	-0.12	0.25	0	0	0.44	0.24	0.21	-0.13	0.35	0.17	0.25	-0.02	0.18	-0.02	0.26	0.09	0.39	-0.01	-0.03	0.07	0.34	-0.11	0.48	0.11	0.01	0.35	0.14	0.47	0.01	0.16
220258_s_at	-0.39	-0.19	-0.46	-0.16	0.54	-0.12	0.51	0.36	0.08	0.03	0.03	0.64	-0.56	0.03	-0.26	-0.01	-0.01	0.37	-0.21	-0.15	-0.37	-0.29	0.25	-0.24	-0.61	-0.53	-0.41	-0.12	0.31	0.23	0.15	-0.21	-0.05	0.15	-0.07	-0.21	-0.08	-0.16	-0.26	-0.15	-0.07	0.03	0.08	-0.18	-0.33	-0.1	-0.03	0.35	0.18
209083_at	-0.36	0.32	-0.18	0.44	0.05	0.21	-0.61	-0.35	-0.43	0.06	-0.05	0	-0.16	0.25	-0.32	-0.01	0.38	0.12	0.18	-0.08	-0.21	-0.52	-0.41	0.53	0.34	0.2	-0.05	0.23	0.36	0.15	0.17	0.12	0.47	0.27	0.37	0.34	0.25	0.32	-0.02	0.21	-0.05	-0.12	0.14	-0.02	-0.15	0.04	0	0.14	-0.07
204867_at	0.03	-0.29	0.19	-0.03	0.22	0.05	-0.12	0.34	-0.24	0.56	-0.02	-0.5	-0.42	-0.17	-0.22	0.45	-0.05	0.06	0.16	-0.09	-0.15	0.48	0.46	0.2	-0.43	0.28	-0.02	-0.1	0.5	0.1	0.16	0.21	-0.01	0.25	0.08	0.12	-0.17	0.02	0.07	0	-0.16	0.34	-0.03	0.2	0.01	0	-0.14	0.43	0.05
202793_at	0.38	0.22	-0.4	-0.26	0.19	0.02	-0.08	0.48	-0.15	0.04	0.25	0.42	0	0	0	0	0.25	-0.04	-0.03	0.01	-0.06	-0.41	-0.06	0.42	-0.19	0.23	-0.69	0.21	0.07	0.04	-0.01	0.2	-0.1	-0.04	0.03	0.12	-0.05	0.2	-0.31	-0.09	0.03	0.23	-0.16	0.08	-0.16	-0.08	0.03	0.08	-0.14
212957_s_at	-0.44	-0.47	0	0	0.66	0.58	0.77	0.53	0.64	-0.41	0.09	0	-0.19	0.09	-0.25	-0.25	0.03	0.2	0.09	-0.1	0.13	-0.17	-0.42	-0.22	-0.01	0.34	-0.36	-0.33	0.04	0.13	-0.19	-0.04	-0.15	0.04	-0.17	0.06	-0.1	-0.06	-0.08	-0.06	-0.09	0.34	-0.19	-0.18	-0.12	0.02	0.07	0.04	-0.01
203617_x_at	-0.21	0.2	0.02	0.54	0.5	-0.21	0.05	0.4	-0.08	-0.16	0.45	0.26	0.39	-0.38	-0.1	-0.25	-0.04	-0.3	-0.15	-0.14	-0.32	0.26	-0.2	0.26	-0.37	0	0.08	-0.13	-0.15	-0.16	-0.02	-0.08	0.12	-0.34	-0.34	0.19	0.16	0.25	0.24	-0.02	0.1	-0.18	-0.07	-0.04	-0.02	-0.16	-0.38	-0.15	0.17
203118_at	-0.15	0.24	0.24	0.03	0.25	0.12	-0.1	0.12	0.64	1.07	0.24	0	0.52	0.25	0.45	0.12	0.26	0.28	0.11	-0.21	-0.08	-1.04	-0.28	0.36	-0.23	-0.18	0.2	-0.32	-0.1	-0.02	-0.18	0	-0.02	-0.36	-0.17	0.09	-0.03	0.25	-0.16	-0.53	-0.13	-0.01	0.11	-0.25	-0.24	-0.3	-0.34	0	-0.24
218786_at	0.15	0.14	-0.5	0.56	-0.07	-0.44	0.75	-0.11	-0.04	0.56	0.22	-0.35	0	0	0	0	0.06	-0.28	-0.38	-0.02	0.1	-0.04	0.17	0.28	0.15	0.22	-0.01	0.01	-0.04	0.18	0.1	0	0.05	0.06	0.29	0.43	0.04	0.39	0.09	-0.12	0.27	0.24	-0.01	0.11	0.22	-0.39	-0.2	0.44	0.19
212359_s_at	-0.09	0.65	0.24	1.51	0.29	-0.01	0.42	0.15	0.16	0.42	0.25	0.58	-0.14	-0.17	-0.17	0.2	0.22	0.12	-0.34	-0.06	-0.04	-0.72	-0.15	0.06	-0.08	0.05	0.01	-0.18	-0.17	0.01	0.07	0.05	0.07	0.09	0.09	0.17	-0.08	-0.16	-0.4	0.01	-0.07	0.1	-0.21	0.03	-0.08	-0.31	0.16	0.2	0.16
205197_s_at	-0.58	-0.02	0.16	0.83	-0.1	0.07	-0.08	0.02	-0.08	-0.33	0.28	-0.56	0	0	0	0	0.47	0.64	0.19	0.02	0.16	-0.3	0.9	-0.03	-0.26	0.18	0.14	-0.36	-0.15	-0.05	-0.02	0.19	-0.14	-0.03	-0.22	0.1	-0.12	-0.02	0.09	0.16	-0.37	0.32	0.12	0.43	-0.23	-0.02	-0.08	-0.32	0.08
219952_s_at	0.32	-0.19	0.31	0.22	0.4	-0.07	0.09	0.33	0.04	1.6	0.21	0	0	0	0	0	0.02	0.52	0.14	-0.01	0.33	1.57	0.11	-0.04	0.22	0.04	0.02	0.36	0.22	0.15	-0.04	-0.1	-0.11	0.08	0.08	-0.11	0.22	0.13	-0.24	-0.11	0.01	0.02	-0.15	-0.16	-0.18	-0.1	0.06	-0.18	0.22
214755_at	0.01	0.25	-0.46	-0.1	0.39	0.14	0.12	0.33	-0.43	-0.01	0.09	0.47	0.12	0.2	0	0	-0.03	0.27	-0.23	-0.42	-0.25	-0.16	-0.35	0.36	-0.14	-0.04	-0.91	0.06	-0.06	0.25	0.1	0.31	0.21	-0.08	0.32	0.16	0.26	0.19	-0.16	-0.21	0.31	0.06	0.11	0.11	0.19	0	0.6	0.05	0
209577_at	0.25	-0.19	0.14	0.29	-0.49	-0.23	0.24	0.12	-0.57	0.12	0	0.07	0.5	0.41	0.19	0.3	0.28	0.04	-0.07	-0.23	0.29	0.3	0.03	-0.22	0.06	0.13	-0.11	0.15	0.24	0	0.04	0.24	-0.02	-0.34	0.21	0.25	0.06	0.28	0.12	-0.04	-0.32	0.18	0.16	0.27	-0.38	-0.07	0.01	0.16	-0.1
201759_at	-0.17	-0.34	0.08	0.23	-0.78	-0.55	0.47	0.38	0.26	-0.09	0.15	0.25	0	0.44	0	0	-0.24	-0.53	-0.08	-0.13	-0.02	0.36	0.02	0.07	-0.06	-0.16	-0.31	-0.6	-0.11	0.24	0.36	0.2	-0.02	-0.08	-0.46	0.44	-0.26	0.09	0.3	-0.45	0.07	0.21	0.29	-0.11	-0.1	0.17	-0.15	0.1	-0.18
203442_x_at	-0.06	0.56	0.53	1.42	0.99	0.57	1.14	0.29	0.41	0.92	0.27	-0.14	0.17	0.22	0	0	0.33	-0.13	0.18	-0.19	-1	-0.51	-0.32	0.2	-0.63	0.14	-0.3	0.1	0.36	0.42	0.09	0	-0.16	0.31	0.33	0.2	-0.02	0.06	0.19	-0.11	0.17	-0.01	0.21	-0.13	0.12	-0.49	0.24	0.49	-0.05
212969_x_at	-0.1	-0.16	0	0.29	0.79	0.78	0.47	-0.1	0.23	0.72	0.02	-0.44	0	0	0	0.39	0.14	0.12	0.08	-0.25	0.23	-1.07	0.25	-0.12	0.21	0.28	-0.17	0.12	0.2	0.31	0.14	0.02	-0.36	-0.28	0.03	0.12	-0.2	0.01	-0.07	-0.29	-0.48	0.06	-0.34	-0.02	-0.11	-0.46	-0.24	0.24	-0.15
202782_s_at	-0.04	-0.2	-0.39	-0.33	0.02	-0.67	-0.33	0.1	0.49	0.03	0.22	-0.09	0	0	0	0.35	0.08	0.03	0.1	0.21	0.28	-0.14	-0.54	0.54	0.29	0.23	0.18	-0.23	0.26	0.27	0.14	0.12	-0.23	-0.04	-0.34	-0.01	0.04	0.21	0.2	-0.33	-0.04	-0.07	-0.07	-0.11	-0.01	-0.12	0.08	-0.06	-0.24
204702_s_at	-0.38	-0.37	-0.28	0.44	0.55	-0.07	0.36	0.37	-0.39	-0.16	-0.09	0	0	0	0	0	-0.01	-0.27	-0.05	-0.32	0	-0.28	-0.16	0.16	-0.39	0.25	-0.1	0.27	0.27	0.28	0.12	0.07	-0.01	0.17	0.15	0.11	0.23	0.23	0.01	0.16	0.37	0.18	-0.07	0.15	0.19	-0.09	0.34	-0.02	0.12
203773_x_at	-0.13	0.12	-0.12	-0.03	0.3	0.76	0.09	0.28	0.49	-0.13	0.18	0.42	-0.32	0.13	-0.13	0.04	0.25	-0.01	-0.11	-0.04	0.23	-0.07	-0.08	0.14	-0.06	0.12	-0.28	0.14	0	0.23	0.08	-0.12	-0.31	0.1	0.08	0.34	-0.15	-0.04	-0.06	-0.04	0.08	-0.08	-0.06	0.2	-0.07	0.01	0.04	0.35	0.05
203172_at	-0.86	-1.05	-0.01	-0.62	0.77	0.44	-0.18	0.48	-0.06	-0.23	0.21	-0.38	0	0	0	0.07	0.4	0.87	0.57	-0.08	-0.27	0	0	-0.53	-0.5	-0.32	-0.78	-0.43	-0.1	-0.04	0.07	-0.16	-0.17	-0.19	0.04	0.14	-0.17	-0.16	-0.25	-0.27	-0.13	-0.1	-0.23	-0.07	0.31	-0.12	-0.45	0.21	0.23
218900_at	-0.34	-0.34	-0.07	0.23	0.23	0.06	0.8	0.09	0.82	-0.32	0	0.12	0.6	0.14	-0.17	0.07	-0.12	-0.21	-0.29	0.3	0.24	-0.06	0.25	-0.06	-0.11	0.39	-0.31	0.05	0.08	-0.18	0.15	-0.2	-0.33	0	0.02	-0.14	0.08	-0.19	-0.07	-0.18	-0.22	0.22	-0.06	0.13	-0.06	-0.21	-0.33	0.23	0.39
209973_at	0.53	0.23	0.27	1.62	-0.2	-0.17	0.1	-0.22	0.05	0	-0.04	1.12	0	0	0	0	-0.31	0.3	0.11	0.06	0.13	0	0.19	-0.12	0.11	-0.22	0.24	0.2	0.27	0.13	0	-0.07	-0.13	0.22	0.12	-0.1	-0.48	-0.11	-0.07	-0.16	-0.06	-0.04	0.15	-0.27	0.03	-0.15	-0.18	-0.02	0.22
215185_at	0	0	0	0	0	0	0	0.22	0	0	0.06	0	0	0	0	0	0.1	0	0.14	0.3	0.15	0	0	0.02	0.62	0.6	0.38	0.34	0.44	0.21	0.01	0.12	0.04	-0.01	0.51	0.32	0	0.37	0.01	-0.05	-0.18	-0.22	0.13	-0.02	0.1	0.08	0.23	0.13	-0.07
203950_s_at	0.47	0.04	0.48	0.64	0.32	0.25	0.34	-0.12	-0.01	-0.39	0.3	0.29	0	0	0	0	-0.71	0	-0.1	-0.11	0.44	-0.77	0.06	0.08	0.18	0.43	0.2	0.39	0.51	0.25	0.19	0.29	0.1	-0.07	0.34	-0.06	-0.02	-0.2	-0.01	0.12	0.33	-0.16	-0.08	-0.11	0.12	-0.26	0.02	-0.06	-0.15
219657_s_at	0.14	0.5	0.14	0.69	0.3	-0.1	0.6	0.31	0.2	0.07	0.38	0.6	-0.47	-0.47	-0.47	0.22	-0.2	-0.33	0.13	-0.11	-0.16	-0.01	0.25	0.15	-0.07	-0.15	-0.28	-0.22	-0.01	-0.13	-0.1	-0.16	-0.01	-0.14	0.11	0.5	0.08	-0.26	-0.29	-0.16	-0.25	0.11	0.1	-0.26	0.1	0.07	0.19	0.44	0.44
214197_s_at	-0.05	0.1	0.45	0.78	0.05	0.29	-0.09	0.07	0.14	-0.07	0.17	-0.19	-0.3	0.47	-0.14	0.5	-0.26	-0.17	-0.09	-0.2	-0.01	-0.66	-0.62	-0.05	-0.25	0.08	-0.31	-0.02	0.02	0.14	0.06	0.34	0.08	0.3	0.03	0.44	0.22	0.18	-0.24	-0.16	0.33	-0.04	0.07	0.05	0.02	0.03	0.26	-0.15	0.25
206521_s_at	0	0.1	0.25	0.41	-0.1	-0.42	-0.23	0.13	-0.55	0.54	0.22	0	0	0	0	0	0	0.16	0.31	-0.12	-0.42	0.96	0.12	-0.6	-0.16	-0.35	-0.29	-0.21	0.03	-0.1	0.02	0.3	-0.08	-0.05	-0.11	0.13	-0.03	0.25	0.02	-0.15	0.06	-0.11	0.04	0.02	0.03	0.02	-0.12	0.06	0.25
213336_at	0	0	0	0	-0.31	-0.3	-0.34	0.36	0.51	0	0.12	0	-0.38	-0.26	-0.38	0.63	0	0	0	0.01	0.09	0	0	0.02	-0.41	0.02	0.2	-0.47	-0.21	0.5	-0.15	-0.05	0.1	-0.04	-0.44	-0.01	-0.01	-0.2	0.08	0.03	0.07	0.56	0.1	-0.24	0.07	-0.15	0.45	0	0.08
204909_at	0.2	-0.25	-0.67	-0.36	-0.22	-0.1	-0.79	0.02	0.04	-0.06	0.09	0	0	0	0	0	0.11	-0.16	-0.04	0.04	0.06	0.33	0.06	0.04	-0.19	-0.07	-0.28	0.07	0.02	0.43	0.34	0.2	0	0.17	0.29	0.46	0.19	-0.28	0.22	0.08	0.21	0.15	0.06	0.13	0.09	0.36	0.11	0.05	0.23
202821_s_at	0.28	0.46	0.82	1.22	0.28	0.08	0.01	-0.22	0.02	-0.51	-0.21	0.01	-0.29	-0.28	-0.29	0.04	-0.03	-1.09	0.35	0.08	0.38	-0.54	0.09	-0.18	-0.5	0.17	-0.11	-0.01	0.1	-0.36	-0.06	0.37	0.1	0.6	0.33	0.17	0.15	-0.29	0.32	0.26	0.18	0.29	0.03	-0.06	0.11	0.16	0.04	0.3	0.24
204535_s_at	0	-0.18	-0.24	-0.03	0.29	0.13	-0.63	0.37	0.42	0	0.08	0	0.06	0.1	-0.12	-0.12	0.18	-0.81	-0.32	-0.17	0.23	-0.92	-0.56	-0.5	0.09	0.48	0.19	0.18	0.44	0.22	-0.17	0.01	-0.18	0.15	0.26	0.33	-0.14	0.25	-0.13	-0.14	0.01	0.1	-0.07	0.33	0.15	0.02	0.29	-0.3	0.11
216555_at	0.1	-0.31	-0.32	0.35	0.52	0.8	-0.22	-0.23	-0.23	0.09	0	0.2	-0.35	-0.35	-0.35	0.1	0.42	-0.78	0	-0.01	0.06	-0.83	0.45	-0.13	-0.63	-0.2	0.13	0.24	-0.07	-0.04	-0.19	-0.25	-0.25	-0.1	0.01	-0.32	0.14	-0.24	-0.28	-0.23	0.24	0.19	0.01	0.16	0.06	0.25	-0.11	-0.08	-0.18
202328_s_at	0.66	-0.2	0.16	0.33	-0.79	-0.15	0.1	-0.09	-0.57	0.04	0.03	-0.09	0	0	0	0	0.03	0.14	-0.46	-0.26	-0.19	0.25	-0.01	0.12	-0.35	-0.15	0.09	0.07	-0.24	0.14	0.02	0.01	-0.11	0.18	0	0.31	-0.1	-0.01	-0.41	0.18	0.05	0.46	-0.12	0.08	-0.04	0.29	-0.32	-0.22	0.04
214002_at	0.04	-0.23	-0.62	-0.63	-0.11	0.14	0.27	0.47	0.54	0.39	0.16	-0.66	0	0	0	0	-0.35	-0.42	-0.08	-0.02	-0.46	-0.86	-0.55	0.14	0.06	0.05	-0.1	0.11	0.11	0.01	0.38	0.1	-0.36	-0.13	0.2	0.14	-0.34	-0.04	-0.06	0.08	0.06	-0.04	0.3	0.14	0.21	-0.27	0.08	0.54	-0.39
217141_at	-0.07	-0.07	0	0	-0.04	0	0.8	0.22	-0.15	0	0.01	0	0	0	0	0	0	0	0	-0.03	-0.27	0	0	0.36	0.52	0.12	0.27	0.21	-0.55	0.19	-0.03	-0.14	0.17	0.03	-0.4	-0.19	0	-0.21	-0.13	0.41	-0.12	0.08	-0.49	-0.21	-0.03	-0.26	-0.07	0.05	0.03
216121_at	-0.2	0.3	-0.22	0.92	-0.19	0.21	-0.28	0.37	0.3	0.36	-0.02	0	0	0	0	0	0.06	0.1	0.04	0	-0.28	-1.14	-0.54	0.06	0.1	0.41	0.05	0.36	0.41	0.27	0.18	0.03	0.33	0.25	0.25	0.12	-0.13	0.31	0.12	0.17	0.11	0.31	0.34	0.3	0.21	0.42	0.56	0.04	0.09
215377_at	0.22	0.25	-0.77	-0.75	-0.17	0.16	-0.01	-0.43	-0.55	0.39	-0.09	0	0	0	0	0	-0.07	0.03	-0.11	0.07	-0.31	-1	-0.32	-0.28	0.07	0.14	0.08	-0.2	0.32	-0.06	-0.1	0.14	0.06	-0.02	0.23	0.09	0.06	-0.05	-0.28	-0.14	-0.28	0.08	0.24	0.35	0.17	0.36	0.25	-0.07	0.12
216161_at	-0.48	-0.57	-0.46	-0.33	0.01	0.02	0.34	0.16	-0.43	1.33	0.61	0	0	0	0	0	-0.02	-0.44	-0.48	0	-0.02	0.04	-0.11	0.39	0.21	0.04	0.37	0.33	0.24	0.29	-0.01	-0.07	-0.01	0.05	0.1	0.16	-0.18	-0.04	-0.03	0.11	-0.16	-0.12	-0.05	-0.07	-0.12	0.05	0.06	0.02	-0.18
215889_at	-0.15	-0.41	-0.16	0.42	0.19	0.05	-0.19	-0.05	0.24	0.25	0.03	0	-0.13	-0.17	-0.17	0.29	0	-0.26	-0.04	0.06	0.09	-0.25	0.23	-0.16	-0.22	-0.5	-0.03	-0.21	-0.3	-0.1	-0.07	-0.16	-0.08	-0.02	0.39	0.18	0.07	0.01	-0.1	-0.07	-0.12	0.26	0.21	0.73	0.31	0.22	0.72	0.26	0.39
214802_at	0.08	-0.4	-1.15	-1.26	0.3	0.12	1.24	0.4	1.22	0	0.4	0	0.04	0	0	0	0.04	-0.58	-0.15	0.16	-0.14	0	0	-0.01	-0.19	0.17	-0.44	-0.32	-0.25	-0.24	0.26	-0.04	-0.11	-0.08	-0.13	-0.44	-0.35	0.01	0.21	-0.3	0.08	0.25	-0.28	0.01	-0.21	0.08	-0.24	0.05	-0.39
201294_s_at	-0.44	-0.02	-0.33	0.38	-0.49	0.02	0.26	0.42	0.41	0.71	-0.08	-0.19	0	0	0	0	-0.25	-0.05	-0.3	0.09	-0.01	-0.52	-0.46	-0.5	-0.16	-0.32	-0.12	-0.33	-0.51	0.16	-0.27	-0.15	-0.18	-0.11	0.15	0.04	-0.08	-0.28	-0.16	-0.2	-0.16	0.17	-0.1	-0.01	0.16	0.35	0.26	0.17	-0.08
220590_at	0.31	-0.11	0.26	0	0.33	0.24	0.05	0.52	0.36	0.91	0.1	0	-0.06	0	-0.06	-0.06	-0.04	0.04	-0.06	-0.22	0.04	-0.77	-0.49	-0.06	0.21	-0.59	-0.23	0.07	-0.18	0.09	-0.66	-0.04	-0.13	-0.23	-0.34	0.36	-0.52	-0.16	-0.32	-0.24	-0.46	-0.12	0.14	0.15	-0.19	-0.27	0	-0.41	0.25
220843_s_at	0.3	0.48	-0.05	0.1	1.02	0.29	0.45	-0.14	-0.48	-0.92	0.13	0	0	0	0	0	0.02	0.17	0.08	0.03	-0.1	-0.19	-0.19	-0.32	-0.48	-0.15	0.2	0.24	-0.15	0.11	-0.24	0.04	-0.33	-0.11	0.22	0.16	-0.44	0.15	-0.34	-0.12	-0.32	0.26	0.24	-0.03	-0.13	0.08	-0.16	-0.03	0.17
214782_at	-0.12	-0.12	-0.01	0.19	0.4	-0.48	-0.41	0.3	-0.04	0	-0.19	0.35	0.1	0.03	0	0.3	0.13	0.42	0.05	-0.18	-0.01	-0.48	-0.26	-0.34	0.05	-0.06	-0.32	-0.01	0.01	0.06	-0.14	-0.16	-0.1	0.16	0.06	-0.14	-0.18	-0.23	-0.16	0.05	-0.02	0.2	0.18	-0.06	-0.14	-0.21	-0.09	0.06	-0.06
215109_at	0.12	0.45	0.41	1.45	0.19	0.2	-0.23	-0.14	-0.01	-0.17	0.22	-0.14	0.17	-0.19	-0.19	0.32	-0.18	0.15	-0.08	-0.08	0.14	-0.42	-0.57	0.1	0.11	0.31	-0.24	0.11	0.16	0.05	0.12	0.04	-0.05	-0.01	0.07	-0.27	-0.25	-0.02	-0.25	0.21	-0.07	0.02	0.26	0.02	-0.1	-0.08	0.36	-0.18	0.3
215006_at	-0.18	-0.02	1.02	1.1	0.8	0.09	-0.24	-0.17	-0.41	0.35	0.16	0.23	-0.25	0	-0.29	0.25	0.47	0.19	-0.05	-0.33	0.02	0.07	0.09	-0.08	-0.24	-0.5	-0.31	-0.24	-0.09	0.09	0.02	-0.06	-0.21	-0.24	0.01	-0.1	-0.42	0	-0.18	-0.14	-0.12	-0.1	-0.08	-0.1	-0.31	-0.02	-0.32	-0.13	-0.16
209325_s_at	-0.47	0.06	-0.14	0.04	0.24	0.16	0	0.1	-0.07	0.51	0.11	0.14	-0.41	0.51	-0.12	0.12	0.04	0.75	-0.5	0.88	0.39	0.07	0.02	-0.1	-0.17	0.01	-0.08	-0.06	-0.18	-0.15	-0.06	0.08	-0.02	0.04	-0.01	0	0.04	-0.1	-0.02	-0.13	0.14	-0.06	0.02	0.04	-0.01	-0.13	0.02	0.18	0.12
209324_s_at	-0.02	-0.06	-0.11	-0.16	-0.07	-0.28	0	0.03	-0.2	-0.19	0.02	0.14	-0.3	0.56	-0.04	0.19	0.34	-0.02	0.05	0.92	0.36	-0.26	0.63	0.05	0.03	0.15	-0.1	0.18	0.07	-0.01	0.18	0.11	0.01	-0.02	0.01	0.22	-0.15	-0.07	-0.05	-0.12	-0.02	0.08	0.02	-0.07	0	-0.18	0.02	0.05	-0.02
220399_at	-0.27	0.06	-0.1	0.16	-0.39	-0.9	-0.21	-0.1	-0.24	-0.04	0.08	-0.17	-0.22	-0.01	-0.22	-0.22	0.07	0	0.15	-0.08	-0.11	-0.35	-0.12	0.28	0.1	-0.08	-0.21	0.05	-0.22	0.41	0.23	0.11	0.04	0.19	0.2	0.23	-0.27	0.24	-0.14	0.34	0.1	0.25	0.03	0.05	0.08	0.01	0	0.04	0.12
205511_at	-0.21	-0.31	0.16	0.6	0.09	-0.2	0.1	-0.19	-0.55	-0.32	0.25	0	0.13	-0.3	-0.19	-0.38	0.13	0.12	0.13	-0.11	0.01	-0.92	-0.49	-0.08	-0.42	-0.13	-0.42	-0.02	0.19	0.08	-0.24	0.19	-0.19	-0.26	0.04	0.27	-0.26	-0.1	-0.38	-0.2	-0.13	0.32	0.32	0.01	-0.03	0.12	0.15	0.01	0.15
216112_at	-0.27	-0.55	-0.52	-0.17	-0.4	-0.24	-0.32	-0.1	-0.21	-0.96	0.03	0	0	0	0	0	0.08	0.35	0.12	0	0.04	0.77	-0.34	-0.3	-0.24	0.13	0.22	0.03	0.31	-0.47	-0.38	-0.28	-0.22	-0.16	-0.21	0.65	0.6	0.38	0.38	-0.17	0.12	-0.38	-0.12	-0.19	-0.58	-0.43	0	0.22	-0.29
215855_s_at	0.95	0.09	-0.38	-0.23	-0.13	-0.22	-0.3	0.16	-0.5	0.01	0.01	0.75	0.1	0	0	0	0.3	-0.55	0.15	0.11	-0.05	1.04	0.17	0.1	0.3	0.13	-0.13	-0.09	0.05	0.29	-0.1	0.51	0.2	-0.08	0.18	0.39	-0.23	0.11	-0.09	0	0.16	0.21	-0.03	-0.16	-0.17	0.19	-0.2	-0.13	0.05
214060_at	-0.31	0.49	0.65	1.12	0.06	0.22	0.34	0.1	-0.03	-0.1	0.37	0.41	0	0	0	0	0.09	-0.49	-0.17	-0.1	0.14	-0.8	0.1	-0.11	-0.03	-0.12	0.04	-0.14	-0.22	0	-0.18	-0.1	-0.47	-0.09	-0.03	0.26	0.21	-0.45	0.01	-0.54	0.01	0.2	0.1	-0.07	-0.08	-0.06	0.33	0.29	-0.06
215908_at	0	0.25	0	0	-0.23	0.08	0.09	0.29	0.19	0.07	0.12	0	0	0	0	0	-0.09	-0.07	-0.08	-0.04	0.17	-0.03	-0.01	-0.68	-0.27	0.15	-0.24	-0.42	-0.21	0.03	0.45	-0.13	-0.16	0.11	0.05	-0.06	-0.22	-0.07	-0.25	-0.32	-0.27	0.16	0.01	-0.04	0.02	-0.36	-0.15	0.06	0.21
215786_at	-0.09	-0.11	0.17	0.17	0.28	0.39	0.14	0.49	0.22	-0.32	0.23	0	0	0	0	0.41	0.16	-0.08	0.03	-0.1	0.1	-0.78	-0.02	-0.07	0.29	0	-0.27	-0.23	-0.2	0.14	-0.05	0.03	-0.01	-0.17	-0.18	0.13	0.04	-0.35	-0.2	-0.07	-0.39	0.16	-0.21	-0.04	-0.18	-0.05	-0.34	0.06	0.01
215720_s_at	-0.35	0.01	0.21	0.3	-0.08	0.06	0.03	0.31	0.7	-0.14	0.11	0	0.45	0	0.04	0.09	0.18	0.07	0.11	-0.19	-0.4	-0.6	-0.42	-0.14	-0.03	-0.22	0.11	-0.26	0.13	0.23	-0.18	0.01	-0.26	0.1	0.01	-0.11	-0.27	0.13	-0.21	-0.14	-0.12	0.29	-0.04	0.07	-0.08	-0.11	0	-0.2	-0.08
213882_at	0.25	-0.07	0.05	0.09	-0.05	0.6	0.01	0.04	0.08	0.2	0.24	0.04	0	0	0	0	-0.09	-0.33	0.03	0.02	0.48	-0.09	0.06	0.34	-0.04	-0.02	0.1	0.07	0.12	-0.11	-0.07	-0.07	-0.06	-0.02	-0.32	0.12	-0.23	-0.13	-0.31	0.06	0.15	0.23	-0.03	-0.06	-0.09	-0.21	0.21	0.22	0.44
210656_at	-0.04	-0.23	0	0	0.1	-0.01	0.18	0.27	-0.09	-0.51	-0.05	0	0	0	0	0.6	0	-0.09	-0.04	-0.02	0	0.2	-0.38	0.15	-0.04	0.08	-0.1	0.39	0.19	-0.15	-0.02	-0.04	-0.08	0.1	-0.16	-0.18	-0.12	0	-0.14	0.45	0.15	0.34	0.41	0.11	0.07	-0.12	-0.2	0.21	0.31
205976_at	-0.36	-0.1	-0.03	0.33	-0.12	0.13	0.28	0.19	0.23	-0.75	0.14	-0.33	0	0	0	0	0.22	-0.3	-0.17	-0.09	0.15	0	0.13	0.11	0.2	0.21	0.04	0.31	-0.05	0.14	-0.06	0.1	-0.23	-0.01	0.28	0.15	-0.27	0.07	-0.24	-0.18	-0.37	0.19	0.36	0.18	0.06	-0.02	0	-0.08	0.09
213575_at	-0.71	-0.45	-0.74	-0.32	0.31	0.27	0.05	-0.45	-0.05	0.26	0.13	0	0	0	0	0	-0.08	0.04	-0.07	-0.09	0.04	-0.38	-0.51	-0.06	-0.19	-0.09	0.02	0.22	0.1	0.08	0.08	0.09	-0.17	0.41	0.22	0.12	0.22	-0.03	-0.02	0.03	-0.09	0.04	0.4	0.44	0.26	0.15	0.2	0.12	0.26
214814_at	0	-0.28	-0.03	0.3	0.32	0.58	0.4	-0.05	-0.01	0.17	0.14	0	0	0	0	0	0	-0.55	-0.23	-0.01	-0.05	0.33	0.44	0.2	0.32	0.22	-0.16	0.26	0.23	0.08	0.1	0.25	-0.16	-0.07	-0.31	0.1	0.08	0.46	0.08	0.24	-0.11	-0.17	-0.11	-0.14	-0.06	-0.22	0.03	-0.14	-0.15
222180_at	-0.05	-0.09	-0.16	-0.36	0.08	-0.12	0.81	0.07	0	0.2	0.22	0	0	0	0	0	-0.02	-0.44	-0.22	-0.12	0	0.48	0.01	0.21	0.22	0.01	-0.06	0.32	0.1	0.09	0.05	0.06	0.08	-0.06	0.12	0.29	-0.21	0.19	0.06	0.13	-0.04	0.46	0.1	0.13	-0.03	-0.04	0.08	-0.07	-0.18
215252_at	-0.79	-0.28	-0.3	-0.09	0.66	0.16	0.38	0.23	-0.51	-0.3	-0.07	0	0.09	0	0	0.2	0.48	-0.16	0.05	-0.03	0.18	-0.86	-0.43	0.17	0.32	-0.03	-0.25	0.32	0.32	0.75	-0.55	0.33	0.18	0.09	0.56	0.32	0.16	0.24	0.29	-0.04	0.26	0.07	0.11	-0.06	-0.23	0.07	0.09	-0.04	0.51
207078_at	-0.26	-0.34	0	0	-0.06	0.05	-0.2	0.12	-0.19	-0.19	0.23	0	0	0	0	0	0	0	0	-0.04	0.2	0.01	0	0.16	0.28	0.15	-0.09	0.25	0.36	0.23	-0.09	-0.08	-0.01	0.06	0.06	0.48	-0.1	0.24	0.13	0.1	0.03	0.53	0.25	0.32	-0.06	0.31	0.44	-0.06	0.11
215645_at	-0.2	-0.66	-0.61	-0.91	0.22	-0.05	0.57	-0.26	0.15	-0.48	0.09	0	0	0	0	0	-0.18	0.02	-0.4	-0.03	0.09	0.09	-0.33	0.33	-0.04	0.19	0.24	0.13	0.1	0.16	-0.18	-0.07	-0.04	-0.26	0.43	0.6	-0.36	0.2	0	0.02	-0.4	0.1	-0.08	0.01	-0.47	0.05	0.14	0.12	-0.02
216197_at	-0.12	-0.64	-0.05	-0.29	0.28	-0.55	0.5	0.07	-0.03	-0.69	0.02	0	0	0	0	0	0	0.01	-0.05	-0.04	-0.11	-0.35	-0.52	-0.35	-0.19	0.07	-0.46	0	0.08	0.29	-0.06	-0.12	0.06	0.12	0.28	-0.04	0.13	0.04	0.26	0.23	0.35	0.06	0.05	-0.07	-0.16	0.03	-0.1	0.17	-0.16
215398_at	0.37	-0.45	-0.82	-0.86	-0.25	-0.56	0.76	-0.16	-0.43	-0.2	-0.12	-0.17	0	0	0	0	0.14	-0.03	-0.39	-0.21	0.45	-0.69	0.3	0.2	0.1	0.12	-0.01	0.02	-0.18	0.26	-0.04	-0.13	0.16	0.18	-0.11	0.34	-0.19	-0.24	0.08	-0.46	-0.35	0.6	0.25	0.12	0	0.08	0.36	0.12	0.27
214731_at	-0.51	-0.01	-0.43	0.25	0.06	0.4	0.46	0.02	-0.19	-0.17	0.12	0.04	0.14	0.03	-0.17	0.14	-0.07	-0.33	-0.26	-0.1	0.05	0.14	0.05	0.38	-0.24	0.22	-0.14	0.19	0.29	0.16	-0.28	-0.4	0.04	0.18	-0.08	0.3	-0.12	-0.14	-0.01	-0.14	0.01	-0.06	0.23	0.08	0.13	-0.23	-0.21	-0.23	0.06
215029_at	1.35	0.94	0.03	0.3	0.1	-0.05	0.22	0	-0.29	-0.22	0.27	0.22	0	0	0	0	-0.13	-0.11	-0.26	-0.1	-0.05	0.38	0.28	-0.1	0.12	0.19	0.03	-0.24	0.09	0.39	-0.33	-0.11	-0.06	-0.17	-0.02	0.45	0.1	0.12	-0.01	-0.2	-0.07	-0.3	-0.12	0.2	-0.17	0.35	0.21	-0.03	0.03
217591_at	0.68	0.64	-0.29	0.16	0.6	-0.4	-0.55	0.06	-0.06	-0.17	0.07	0.19	0.01	0.04	-0.04	0.07	0.26	-0.05	-0.14	0.13	0.07	0.44	0.31	-0.29	0.19	0.14	0.13	0.16	0.17	0.29	0.02	0.28	0	-0.09	-0.02	-0.07	0	-0.01	-0.05	-0.1	-0.09	0.36	0.07	0.18	0.06	0.25	0.16	-0.07	0.1
215483_at	0.7	0.79	0.07	0.89	-0.3	-0.11	-0.65	-0.06	-0.3	-0.09	0.2	0	0	0	0	0	0.61	0.08	0.15	0.02	0.06	-0.38	0.68	-0.1	0.05	0.29	0.01	-0.15	0.08	0.17	0.01	-0.1	-0.12	-0.02	0.01	-0.16	-0.04	-0.11	-0.16	0.11	-0.16	0.19	0.02	0.07	0.1	0.29	0.46	-0.01	0.09
215012_at	0.34	0.52	0.12	0.94	0.03	0.09	-0.01	0.21	0.29	-0.14	0.02	-0.52	0.71	0	0	0	0.36	-0.06	0.24	-0.04	-0.23	0.04	0.25	0.03	-0.41	-0.27	0.03	-0.01	-0.15	0.15	-0.09	-0.06	-0.62	-0.17	-0.15	-0.13	-0.25	-0.21	-0.27	-0.16	-0.37	0.12	0.1	0.17	0.15	-0.02	0.26	-0.05	-0.14
215203_at	0.65	0.15	-0.24	-0.16	0.42	0.05	0.02	0.08	0	-0.75	-0.01	-1	0.29	0.01	-0.48	0.26	0.12	0.01	0.1	-0.22	-0.01	-0.52	-0.3	0.16	-0.06	-0.08	-0.05	-0.15	-0.06	0.19	-0.21	-0.02	-0.38	-0.17	-0.02	-0.04	0.06	-0.08	-0.1	-0.01	-0.18	0.02	-0.01	-0.01	-0.14	0.16	0.13	0.18	0.14
219810_at	0.36	0.48	0.15	-0.25	-0.02	-0.04	0.71	-0.38	-0.47	0.2	0.11	0	0	0.42	0	0	0.06	-0.12	0.27	-0.1	0.2	-0.62	0.01	0.04	0.13	-0.13	-0.04	-0.18	0.18	0.34	0.13	0.3	-0.01	0.21	-0.76	0.26	0.03	0.01	0.01	-0.15	0.2	-0.45	-0.12	-0.19	-0.07	0	-0.31	0.13	0.12
210634_at	0	-0.07	-0.34	0.28	-0.19	0.35	0.21	0.38	0.12	1.33	0.1	-0.3	0	0	0	0	-0.25	-0.7	-0.16	0.06	0.81	-0.78	-0.36	0.21	0.01	0.08	0.13	0.22	0.17	0.24	0.05	0.21	-0.08	0.17	0.19	0.46	-0.15	0.36	0.06	0.23	0.27	0.35	0.19	0.14	-0.1	0.13	0.29	0.35	0.46
209936_at	-0.3	-0.51	0.12	0.32	-0.24	0.05	0.16	0.12	0.98	0.01	0.05	0	0	0	0	0	-0.1	0.15	0.18	-0.13	-0.17	0.57	0.17	0.07	0.32	0.3	0.18	-0.32	-0.02	0.26	0.55	0.26	-0.03	0.44	0.16	0.25	-0.04	0.17	0.03	-0.07	0.3	0.36	0.36	-0.2	0.03	0.23	0.4	0.33	0.29
205409_at	-0.26	0.99	0.42	0.06	0.27	0	-0.22	0.08	0.11	-0.52	-0.08	-0.25	0	0	0	0	0.32	-0.04	0.27	0	-0.43	-0.63	-0.54	0.35	0.18	0.74	0.1	-0.15	0.22	-0.11	0	0.14	0.17	0.1	0.48	0.16	0.12	0.3	0.36	-0.02	0.08	-0.25	0.06	-0.16	0.2	0.16	-0.34	-0.07	0.03
205438_at	0	0	0	0	0.29	-0.24	-0.16	-0.54	-0.27	0	0.11	0	0	0	0	0	0	0	0	-0.14	0.23	0	0	0	-0.04	0.53	0.58	-0.1	0.36	0.35	0.28	0.22	0.15	0.14	-0.12	0.1	0.06	0.55	-0.1	-0.44	0.06	0.08	-0.28	-0.16	0.24	0.16	-0.24	-0.17	-0.22
203882_at	0.12	0.22	0.31	0.29	0.1	-0.08	0.35	-0.16	-0.15	0	0.15	0.16	-0.25	0.16	-0.25	-0.25	-0.38	0.28	-0.08	0.17	-0.04	0.04	0.17	0.12	-0.33	0.54	0.21	-0.08	-0.08	0	0.05	-0.36	-0.04	-0.09	-0.4	0.08	-0.38	0.11	0.08	0.04	-0.27	-0.03	-0.24	0.19	0.09	0.11	0.6	-0.16	-0.04
218943_s_at	0.04	0.04	0.08	0	-0.31	-0.35	-0.27	-0.4	-0.06	-0.28	-0.12	-0.17	0	0	0	0	0	-0.09	0.17	-0.16	-0.18	-0.3	-0.09	-0.15	-0.07	0.15	-0.06	0.04	-0.25	-0.04	-0.22	-0.14	-0.18	-0.26	-0.25	0.1	-0.04	-0.15	0.15	0.03	-0.17	0.17	0.06	0.06	0.22	0.01	0.16	0.12	0.21
219209_at	-0.23	-0.23	0	0	0.07	0.04	-0.42	-0.19	-0.25	-0.16	0.02	0	0	0.03	0	0	0	0	0	0.04	0.25	0	0	-0.13	0.37	0.01	0.08	-0.01	0.29	-0.01	0.08	0.3	-0.22	-0.06	-0.34	0.21	-0.09	0.26	0.22	0.09	-0.11	0.38	-0.2	-0.13	0.11	-0.06	0.39	0.05	0.19
219863_at	-0.02	-0.22	0.24	0.44	0	0.39	-0.14	-0.01	0.21	1.76	0.37	0	0	0	0	0	0.02	-0.19	-0.35	-0.04	-0.23	0.1	-0.01	0.17	0.26	0.19	0.1	0.1	0.07	-0.16	-0.04	0.12	0.18	0.07	-0.17	0	-0.16	-0.04	0.01	0.09	0.14	-0.15	-0.15	-0.03	-0.11	0.04	-0.29	-0.01	-0.02
205660_at	0.02	0.04	-0.23	0.04	0.1	0.02	0.37	1.03	0.04	0.12	0.11	-0.2	0	0	0	0	0.11	-0.13	0.06	-0.09	0.16	-0.36	0.11	-0.04	0.23	0.34	-0.08	0.37	0.02	0.32	0.13	0.13	0.07	0.2	0.07	0.43	0.2	-0.1	-0.24	0.01	0.03	-0.16	0.07	-0.07	-0.1	-0.22	-0.08	-0.26	0.02
210797_s_at	0.38	0.85	1.04	1.34	-0.24	0.06	0.44	0.47	0.6	-0.5	-0.08	0.26	0	0	0	0	-0.04	0.12	0.1	0.03	0.32	0.57	0.42	0.03	-0.34	0.03	-0.08	-0.53	-0.05	0.1	-0.14	0.05	-0.12	0.14	0.02	0.23	0.45	0.18	0.32	0.01	0.04	-0.14	0.01	0.04	-0.25	-0.31	0.31	-0.12	0.14
203153_at	-0.12	0.17	0	0	-0.09	-0.25	-0.61	-0.22	-0.24	0	0.05	0	0	0	0	0	0	-0.19	-0.57	-0.05	0.17	0	0.09	0.43	0.1	0.53	-0.09	0.34	-0.05	-0.01	0.51	0.19	0.17	-0.03	0.1	0.11	0.09	0.08	0.36	0.04	0.1	0.28	0.18	0.17	0.09	0.23	0.73	0.12	0.09
217502_at	-0.13	0.15	0.04	0.07	0.33	0.58	-0.92	0.26	-0.14	-1.42	0.02	-0.77	0	0	0	0	-0.22	-0.26	-0.03	-0.05	0.12	0.41	0.51	0.08	-0.02	0.2	-0.16	0.18	0.13	0.02	0.03	0.2	0.07	0	-0.06	0.03	0.22	-0.15	0.2	0.09	-0.24	-0.05	-0.23	-0.15	0.02	0.1	-0.06	0.01	0.04
217546_at	0	0	0	0	0.22	0.1	0.18	-0.41	-0.37	0	0	0	0	0	0	0	0	-0.02	-0.45	-0.05	0	0	-0.62	0.13	0.01	0.09	0	0.16	0.12	-0.1	-0.24	-0.01	-0.07	-0.24	0.2	0.12	-0.09	0.02	-0.19	0	-0.15	-0.09	0.12	-0.02	0.01	-0.07	0.05	0.14	-0.01
212859_x_at	-0.66	-0.34	0.23	0.64	-0.39	-0.33	-0.77	-0.18	-0.16	0.01	0.01	0.54	0	0	0	0	0.21	0.12	0.11	-0.21	0.07	-0.1	0.3	0.23	0.08	0.21	0.32	0.02	0.26	0.23	-0.15	0.16	-0.03	0.17	0.34	0.31	0.1	0.23	0.2	0.16	-0.06	0.09	0.41	0.02	-0.2	-0.02	0.32	0.3	-0.03
212907_at	0.22	0.04	-0.28	-0.64	0.71	0.66	-0.35	0.67	0.28	0.52	0.52	1.14	0.01	0.12	-0.04	0.32	0.22	-0.02	-0.22	-0.16	0.21	0.19	-0.25	0.17	0.29	0.22	0.12	-0.02	0.2	0.25	0.19	0.38	-0.07	-0.28	0.21	0.34	0.14	0.24	0.19	0.37	0.13	0.26	0.03	0.23	-0.11	0.06	0.38	0.06	0.04
216336_x_at	-0.09	0.41	-0.09	0.42	0.25	0.16	0.01	0.04	0.29	0.39	0.16	-0.36	0	0	0.14	0	0.56	-0.28	-0.09	-0.22	0.31	-0.42	0.02	0.03	-0.02	0.17	0.11	-0.13	0.19	0.29	-0.15	0.14	0.02	0.03	0.35	0.19	-0.08	-0.07	-0.17	-0.03	-0.02	0.12	0.44	0.06	0.03	-0.02	-0.08	0.31	0.15
204745_x_at	-0.17	-0.09	-0.08	-0.2	-0.19	-0.39	-0.05	0.28	0.08	0.01	0.16	-0.41	-0.2	0.35	-0.01	-0.2	0.01	-0.16	0.14	-0.04	0.12	0.72	-0.14	0.03	-0.12	-0.01	-0.2	-0.25	-0.22	-0.14	0.06	-0.02	0.08	-0.11	0.2	0.14	-0.03	-0.04	0.28	0.03	-0.03	0.16	0.19	0.04	-0.04	-0.16	0.05	0.24	0.05
211456_x_at	0.41	0.38	0.11	0.64	0.03	-0.09	-0.48	0.02	-0.3	-0.63	0.27	0.63	0.25	0.32	-0.6	0.06	-0.46	0.94	-0.29	-0.21	0.17	0.96	0.2	0.27	0.05	0.11	0	0.24	0.02	0.18	-0.03	0.13	-0.21	-0.14	0.41	0.1	0.19	0.1	0.43	0.02	-0.02	0.28	0.63	0.08	-0.04	-0.02	0.36	0.19	-0.22
206461_x_at	0.3	0.14	-0.3	-0.81	0.12	-0.1	-0.36	-0.05	-0.37	-0.06	0.21	-2.09	-0.13	0.32	0.04	-0.12	0.11	0.42	0.3	-0.1	0.04	0.01	-0.51	0.26	-0.05	0.35	-0.04	0.13	-0.02	0.18	0.06	0.11	-0.11	-0.01	0.42	0.19	0.1	0.09	0.11	-0.19	-0.32	-0.07	0.74	0.21	0.09	-0.03	0.4	0.29	-0.21
213629_x_at	-0.04	0.36	-0.01	0.19	-0.27	-0.27	-0.38	-0.05	0.25	0.04	0.19	-0.6	-0.2	-0.09	-0.26	-0.13	0.26	-0.12	0.03	-0.28	-0.27	0.17	0.16	0.12	-0.12	0.07	0.04	-0.01	-0.08	0.15	0.07	0.31	0.02	0.05	0.08	0.08	0.03	0.09	-0.09	0.22	-0.05	0.2	0.21	0.06	0.03	-0.17	0.27	0.21	0.13
210524_x_at	0.06	0.42	0.31	0.58	-0.18	-0.14	-0.49	-0.05	-0.11	0.01	0.05	0.5	-0.35	0.1	-0.1	-0.16	-0.13	-0.06	0	-0.14	0.04	0.2	-0.14	0.29	-0.07	0.39	0.01	0.21	-0.11	0.1	-0.05	0.2	-0.08	0.14	0.36	0	-0.04	-0.04	-0.07	0.01	-0.04	0.08	0.3	-0.02	-0.02	-0.15	0.26	0.03	0.07
217165_x_at	-0.3	-0.16	-0.2	-0.38	-0.1	0.17	-0.14	-0.12	-0.56	0.01	-0.14	0.23	0	0.36	0	0.41	0.18	0.29	0.13	-0.23	-0.19	-0.47	-0.49	0.22	0.22	0.24	0.14	0.17	0.26	0.17	0.02	0.14	-0.3	-0.03	0.52	0.05	-0.1	0.19	-0.06	-0.03	0.04	-0.06	0.39	-0.03	-0.01	-0.36	0.01	0.09	0.02
212185_x_at	-0.13	0.06	-0.33	-0.23	0	-0.27	-0.34	-0.07	-0.2	-0.14	-0.01	-0.01	0.19	0.47	0.06	-0.28	-0.37	0.14	-0.13	-0.04	0.05	0.41	0.42	-0.01	-0.05	0.16	0	-0.1	0.05	0.02	-0.07	0.09	-0.02	0	0.37	0.11	0	0.06	0.08	0.04	0.02	0.04	0.46	-0.03	-0.09	-0.07	0.28	0.12	-0.02
204326_x_at	-0.14	-0.08	-0.08	0	-0.09	-0.39	-0.31	-0.2	-0.38	-0.06	0.02	0.57	-0.23	-0.04	-0.03	-0.42	0.05	-0.04	-0.07	-0.17	0.05	0.28	-0.01	0.18	0.03	0.4	-0.08	0	0.14	0.11	0.05	0.05	-0.05	0.01	0.64	0.38	0.01	0.14	0.16	0.12	0.27	0.34	0.72	-0.04	0.05	-0.13	0.44	0.27	0.2
208581_x_at	-0.12	0.03	-0.09	-0.38	-0.16	-0.33	-0.44	-0.34	-0.4	-0.19	0.31	0.45	0.01	0.19	0	-0.09	0.15	0.31	0.29	-0.17	-0.1	0.13	-0.2	0.27	0.06	0.23	-0.04	0.08	0.05	0.1	0.15	0.16	-0.08	-0.08	0.39	0.11	0.04	0.16	0.15	0.11	0.06	0.13	0.63	0.13	-0.01	0.03	0.41	0.38	0.02
212942_s_at	-0.09	-0.53	-0.5	-0.64	-0.1	-0.14	-0.81	0.71	-0.15	-0.16	-0.24	0.78	0	0	0	0	0.25	-0.72	-0.13	0.05	-0.24	-0.75	-0.12	0.3	-0.13	0.41	-0.03	-0.02	-0.14	0.28	-0.05	0.03	0.07	0.02	0	-0.23	0.18	0.06	0.14	0.26	-0.03	0.22	0.01	0.08	-0.21	0.03	0.48	0.21	0.34
204698_at	0	0	0	0	0.53	-0.01	0.01	1.65	-0.02	0	0.17	0	0	0	0	0	-0.24	0	-0.15	-0.07	-0.36	0	0	-0.18	-0.08	0.26	0.07	-0.1	0.12	0.14	-0.08	0.09	-0.25	0.05	0.07	0.27	-0.18	-0.05	-0.11	-0.14	0.19	0.25	0.06	-0.26	0.08	0.21	0.55	0.27	-0.06
33304_at	0.16	0.32	0.25	0.56	-0.06	-0.52	-0.78	1.1	0.2	0.56	0.02	-0.13	0	0	0	0	0.09	0.77	0.1	-0.2	0.16	-0.16	0.17	0.06	0.13	0.4	0.13	0.15	-0.12	-0.05	-0.15	0.18	-0.17	-0.14	0.25	0.14	0.24	-0.08	0.24	-0.24	0.02	0.23	0.02	0	0.01	0.04	0.51	0.15	0.12
203072_at	0.08	0.14	-0.21	0.88	0.76	0.02	0.17	0.31	0.13	-0.26	0.1	0.33	0	0	0	0	-0.07	0.24	0	0.14	0.29	-0.2	0	-0.2	-0.4	-0.39	0.09	0.02	0.19	0.09	-0.04	-0.01	-0.12	0.1	0.05	0.02	0.22	-0.18	-0.15	0.25	-0.08	0.09	0.4	-0.08	0.31	-0.08	0.21	0.12	0.43
202748_at	-0.55	-0.31	-0.81	-0.5	-0.36	0.19	-0.11	-0.2	0.33	-0.3	0.42	-0.12	0	0	0	0	0.19	-0.2	-0.03	-0.06	0.09	-0.29	0.15	0.02	0.12	-0.08	-0.19	-0.13	0.18	0.07	0.01	0.21	0.09	0.06	0.23	0.48	0.15	-0.21	-0.09	-0.08	0.04	0.08	0.16	0.18	0.03	-0.12	-0.05	0.11	0.02
204135_at	-0.26	-0.38	-0.03	0.06	-0.08	-0.08	0	0.34	0.09	0.06	-0.02	0	0	0	0	0	0.05	-0.38	-0.11	-0.01	-0.07	1.1	0.46	-0.2	-0.19	-0.14	-0.04	-0.35	0.05	-0.11	-0.11	0	-0.19	-0.15	0	0	-0.12	0.14	0.03	-0.35	-0.16	0.26	-0.16	-0.01	0.09	-0.13	0.21	-0.01	0.28
211865_s_at	0.21	0.03	0.14	0.32	-0.43	0.36	-0.14	-0.08	-0.36	0.5	-0.25	-0.36	0	0	0	0	-0.06	0.25	-0.22	-0.11	-0.29	-0.41	0.12	0.27	0.06	0.38	-0.54	-0.5	-0.4	-0.01	-0.23	-0.14	-0.42	0.04	0.27	0.04	-0.27	0.01	0.22	-0.29	0.12	-0.03	-0.04	0.05	0.06	-0.08	-0.07	-0.12	0.03
220841_s_at	0.03	-0.19	0.72	0.86	-0.06	0.29	0.02	-0.05	1	-0.74	0.37	0	0.26	0	0.06	0	0.56	0.49	-0.04	-0.24	0.3	0.39	0.31	-0.38	0.05	-0.17	-0.11	-0.49	-0.57	-0.49	-0.13	-0.22	-0.09	-0.05	0.1	0.43	0.07	-0.14	0.04	-0.22	0.22	0.33	0.01	0.08	-0.03	-0.24	-0.13	0.18	-0.19
208496_x_at	0.36	0.65	1.19	1.7	0.14	0.07	-0.54	-0.01	0.48	-0.06	0.07	0.54	-0.04	-0.19	-0.44	-0.3	0.06	-1.47	-0.03	-0.19	0.04	0.1	-0.28	0.07	0.19	0.21	-0.18	0.13	-0.1	-0.18	0.09	-0.05	0.13	-0.02	0.12	0.08	-0.32	-0.24	-0.12	-0.01	-0.3	-0.09	-0.08	0.12	-0.13	-0.02	0.03	0.08	0.27
210954_s_at	0.34	0.6	0.57	1.02	0.17	-0.03	-0.13	-0.9	-0.25	-0.2	0.04	0.23	0.07	-0.13	-0.36	-0.36	0.12	-0.47	0.07	0.05	0.48	-0.22	0.34	0.04	-0.24	-0.16	-0.3	-0.18	-0.16	-0.43	-0.25	-0.42	-0.23	-0.25	-0.13	-0.01	-0.48	-0.16	-0.44	-0.24	-0.01	0.09	-0.22	-0.16	-0.16	-0.12	0.02	0.2	0.25
204096_s_at	-0.28	0.13	0.16	0.44	-0.3	0.42	-0.31	-0.57	0.17	0.13	0.15	0.75	0	0	0	0	0.16	0.87	0.57	0	-0.07	-0.85	-0.18	0.38	0.09	-0.06	-0.08	-0.14	0.24	0.02	0.08	-0.01	0.29	0	0.37	-0.15	0.03	0.44	-0.19	0.24	0.32	0.22	-0.21	-0.17	-0.11	-0.02	-0.04	-0.02	-0.17
211078_s_at	-0.33	0.15	0	0	-0.11	-0.01	0.12	0.18	0.25	-0.07	-0.04	0	0	0	0	0	0	0	0	-0.19	0.02	0.33	0.09	0.2	-0.08	0.1	-0.24	-0.22	0.09	0.05	0.01	0	0.2	0	0.16	0.06	0.09	0.26	-0.24	0	0.03	0.42	-0.04	0.02	0.21	0.22	-0.08	0.19	0.25
210012_s_at	0	0	0	0	0.04	-0.14	-0.36	0.16	-0.39	0	0	0	0	0	0	0	0	0	0	-0.05	0.08	0	0	0.07	0.06	0.38	0.03	0.02	-0.22	-0.08	0.06	0.3	-0.07	-0.14	0.05	-0.21	-0.12	0.1	-0.02	0.06	0.25	0.32	0.02	0.11	0.43	-0.22	0.14	-0.12	0.24
207247_s_at	0	0.22	0	0	0.2	0.37	-0.49	0.05	0.1	0	-0.01	0	0	0	0	0	0	-0.14	-0.06	-0.03	0.18	-0.12	-0.06	-0.04	0.19	0.12	-0.02	-0.08	-0.25	0.02	-0.21	-0.38	0.1	-0.28	0.32	0.22	0.17	0.05	0.2	-0.08	0.04	0.23	0.22	0.06	-0.08	-0.19	0.16	-0.01	0.3
220671_at	-0.17	-0.14	-0.24	-0.06	-0.33	0.14	-0.32	0.08	0.26	0.1	-0.1	-0.29	0	0	0	0	-0.31	-0.16	0.04	-0.11	-0.56	-0.77	-0.17	0.14	0.05	0.24	0.13	0.24	0.21	0.29	0.3	0.07	0.03	-0.13	0.06	0.21	0.22	0.12	-0.02	0.05	0.25	0.63	0.44	0.4	0.3	0.1	0.01	-0.22	0
215956_at	0.18	0.61	0.12	0.56	0.13	0.07	-0.19	-0.65	-0.64	0.89	-0.03	0	0	0	0	0	-0.4	-0.24	-0.32	-0.11	-0.29	0.19	-0.07	-0.37	0.01	0.07	-0.23	0.2	0.17	-0.03	0.33	0.09	0.04	0.15	0.36	0.05	0.32	0.03	-0.27	-0.07	0.14	0.16	0.09	0.24	0.08	0.51	0.31	-0.25	0.31
208115_x_at	0.4	0.1	0.34	0.85	0	0	0	0.11	0.02	-0.29	0.28	0.23	0	0	0	0	-0.11	0.15	0.26	-0.07	-0.14	-0.48	0.06	-0.18	-0.07	0.23	-0.21	-0.13	-0.04	0.12	-0.27	-0.17	-0.3	-0.08	0.15	0.33	-0.04	0.03	-0.14	0.16	-0.12	0.28	0.17	0.03	0.13	-0.04	0.2	0.01	0.17
215072_x_at	0	0	0	0	0.14	0	0.04	-0.08	0.45	0	0.1	0	0	0	0	0	-0.08	0	0	0.04	0.23	0	0	0.13	-0.28	-0.58	-0.37	-0.34	-0.03	0.06	-0.16	-0.1	-0.18	0.02	-0.16	-0.07	0.12	-0.12	-0.41	-0.41	-0.29	0.22	-0.03	0.11	0.13	0.17	0.4	0.16	0.38
204668_at	0.22	-0.03	0.21	0.45	0.58	1.26	0.26	0.09	0.54	0.38	-0.06	-0.22	0	0.28	0	0	-0.3	0.07	0.01	0.04	0.13	-0.23	-0.4	-0.08	-0.34	0.01	0.07	0.13	-0.06	0.36	0	-0.05	0.05	0.24	-0.04	0.52	-0.01	-0.01	0.21	0.3	-0.08	0.2	-0.03	0.21	0.1	-0.08	0.11	0.1	-0.05
214754_at	-0.49	-0.2	-0.6	-0.28	0	0.12	0	0.38	0.43	0.2	0.49	1.47	0.23	-0.32	0.16	-0.52	0.41	-1.58	-0.96	-0.33	-0.22	0.68	-0.59	0.24	0.46	0.46	-0.08	-0.38	-0.2	0.14	0.13	0.18	0.12	0.03	0.24	0.23	-0.14	0.06	-0.2	-0.2	-0.21	0.02	-0.07	0.1	0.21	0.03	-0.12	0.03	0.26
202622_s_at	-0.02	0.11	-0.7	-1.62	-0.02	-0.15	-0.07	0.04	0.27	0.03	-0.11	0.2	0.04	0.12	-0.33	0.01	0.28	-0.28	-0.39	-0.06	0.07	0.54	-0.61	-0.01	0.15	0.11	-0.09	0	0.14	-0.08	-0.5	-0.09	-0.02	-0.49	0.13	0.38	0.19	0.09	-0.02	0.01	-0.49	-0.02	-0.13	-0.19	0.16	-0.35	-0.25	0	-0.15
208595_s_at	-0.23	-0.32	0.07	0	-0.11	-0.02	0.26	-0.27	-0.42	-1.55	0.12	0	0	0	0.45	0	0	0.22	0.25	-0.04	0.31	0.71	-0.2	0.18	-0.5	-0.11	-0.14	-0.28	0.22	0.21	0.01	0.05	0.08	-0.16	0.17	0.07	-0.34	-0.06	0.02	-0.02	0.09	-0.26	-0.09	0.21	0.08	-0.11	0	-0.23	0.15
202807_s_at	0.07	-0.22	-0.43	0.04	0.21	0.35	0.31	-0.08	-0.37	-0.33	0.22	0.35	0	0	0	0	-0.19	-0.28	-0.05	-0.07	0.65	-0.39	0.09	0.04	-0.76	-0.06	-0.31	-0.11	-0.06	-0.07	0.02	0.4	0.08	-0.18	0.06	0.08	-0.16	-0.02	-0.04	-0.28	-0.21	0.29	-0.21	0.08	-0.18	-0.29	0.2	-0.26	0.09
210350_x_at	-0.05	-0.01	0	0	0.4	-0.39	0.59	0	-0.41	0.68	0.15	0	0	0	0	0	0	0.22	0	-0.22	-0.03	0	0	0	0.06	0.31	0.23	0.14	0.08	0.15	0.27	0.29	0.26	0.29	0.53	-0.46	0.2	0.27	0	-0.2	0.18	0.28	-0.02	0.07	0.43	0.06	0.04	-0.34	0.23
220104_at	0.03	0.01	0.21	0.29	-0.61	-0.52	-0.41	0.14	-0.01	-0.54	0.1	0	-0.2	-0.23	-0.09	-0.29	0.38	-0.4	-0.1	-0.15	0.09	-0.94	-0.09	0.11	-0.18	-0.07	-0.06	-0.2	0.22	-0.2	-0.1	0.06	0.2	0.14	0.13	0.31	-0.22	-0.25	-0.13	-0.03	-0.2	0.16	0	-0.1	-0.12	-0.13	0.22	-0.47	0.08
219500_at	-0.05	-0.2	-0.19	0.2	0.12	-0.81	0.12	0.45	0.19	-0.48	0.18	0.63	0	0	0	0	0.16	0.42	0.19	-0.23	0.15	-0.72	-0.18	0.26	0.21	0.39	0.22	-0.56	-0.46	0.09	-0.08	0.34	-0.04	0.01	-0.4	0.21	0.24	0.21	0.01	-0.02	0.01	0.23	0.16	0.24	0.15	0.21	0.06	0.75	-0.36
222343_at	-0.36	0.06	-0.58	0.28	0.18	-0.74	0.2	0.08	0	0.19	-0.12	0.12	0.1	0.28	0.13	-0.1	0.13	0.34	-0.19	0.08	-0.36	-0.38	-0.14	0.09	0.09	0.1	-0.47	0.1	-0.28	-0.3	-0.05	0.03	-0.17	-0.27	0.02	-0.33	0.04	0.06	0	-0.1	0.09	0.07	0.24	0.23	-0.02	-0.11	0.31	-0.17	-0.13
204363_at	0.33	-0.12	0	0	-0.21	-0.12	-0.24	-0.2	-0.81	-1.27	0.05	0	0	0	0	0	0	0.12	0	-0.2	0.14	0.33	0.71	-0.07	0.13	0.23	0.22	-0.05	0.13	-0.02	-0.04	0.36	-0.18	0.14	-0.07	0.19	0.32	0.27	-0.24	-0.23	0.26	0.22	0.34	-0.23	0.14	-0.13	-0.02	0.49	0.28
205288_at	0	0	0	0	-0.12	0.19	-0.16	-0.11	0.48	0	0.02	0	0	0	0	0	0	0	0	-0.02	-0.09	0	0	0.1	0.38	0.14	0.02	-0.36	-0.3	0.16	-0.18	0.14	-0.22	-0.06	-0.36	0.17	-0.05	-0.26	0.06	0.3	0.18	0.24	0.29	0.05	0.19	-0.08	0.22	0.27	0.57
218751_s_at	-0.24	-0.33	-0.1	-0.14	0.12	0.1	-0.44	-0.34	0.11	0.17	0.11	0	0.04	-0.26	-0.14	-0.28	0.04	-0.01	-0.17	0.15	0.22	-0.32	-0.18	-0.19	0	0.4	-0.29	-0.11	-0.06	0.28	-0.07	0.39	0.26	0.16	-0.12	0.36	-0.07	-0.11	-0.04	0.06	0.19	0.42	-0.26	-0.11	0.13	-0.17	0.25	0.12	0.02
219844_at	-0.09	-0.25	-0.43	0.14	-0.34	-0.12	-0.14	0.2	0.28	0.01	0.19	-0.58	0	0	0	0	-0.09	-0.52	-0.11	0.05	0.31	-0.3	-0.09	0.32	-0.37	0.38	-0.14	0.08	-0.4	-0.09	-0.19	-0.06	0.12	-0.3	-0.14	-0.47	-0.17	0.4	0.17	-0.2	-0.14	-0.11	0.18	0.39	0.12	0.18	0.37	-0.05	0.13
219720_s_at	0.01	-0.16	0.13	0.39	-0.1	-0.4	-0.12	0.17	0.18	0.33	0.19	-0.2	0	0	0	0	-0.08	0.64	0.23	-0.08	0.11	-0.88	-0.09	0.34	-0.14	-0.13	0.13	-0.02	0.44	-0.24	-0.22	0.16	0.09	0.01	-0.13	-0.06	0.28	0.02	-0.02	-0.03	0.17	0.04	-0.08	0.11	0.02	-0.06	0.41	0.04	0.28
213810_s_at	0.21	0.68	-0.02	0.66	-0.12	-0.16	-0.07	-0.39	0.16	0.47	0.2	0	0	0	0	0	-0.02	0.2	0.04	0.12	0.29	-0.99	-0.34	0	-0.19	-0.1	-0.36	-0.18	-0.18	0.29	0.06	-0.01	0.09	-0.28	-0.44	0.12	-0.02	0.29	-0.04	-0.04	-0.18	0.26	0.27	0.31	0.2	-0.13	0.2	0.38	0.42
202723_s_at	0.78	0.25	-0.02	0.25	-0.12	-0.25	0.1	-0.27	-0.17	-0.64	0.04	0.71	-0.19	0.13	0.13	-0.23	0.17	-0.54	0.14	0.04	0.49	-0.1	0.09	-0.03	0.12	0.32	0.07	-0.1	0.16	0.26	0.26	0	-0.2	-0.09	-0.09	0.18	-0.27	0.03	0.2	-0.36	-0.26	0.22	-0.03	0.21	-0.17	0.07	0.38	0.04	0.09
207233_s_at	0.06	0.19	-0.37	0.36	-0.01	-0.08	-0.26	0.01	-0.36	-0.33	0.2	0.17	0	0	0	0	0.07	0.18	-0.09	0.28	0.3	0.19	-0.07	0.08	-0.25	0.06	-0.16	-0.1	0.19	0.26	-0.11	0.1	-0.45	0.26	-0.05	0.11	0.16	-0.4	-0.29	-0.55	-0.18	-0.01	-0.3	0	-0.13	-0.05	0.21	-0.05	-0.12
214969_at	-0.3	-0.22	0.08	0.33	-0.05	0.53	0.32	0.09	0.32	0.2	0.12	-0.14	0	0	0	0	0.21	-0.4	-0.01	0.08	-0.02	-0.26	-0.06	-0.09	0.05	-0.09	0.15	-0.16	-0.25	0.09	0.07	0.1	0.12	0.2	0.18	-0.09	0.51	0.22	0.12	-0.07	-0.09	0.02	-0.25	-0.05	-0.28	-0.05	-0.29	0.14	-0.08
210761_s_at	-0.14	0.65	0.26	0.97	0.16	0.08	0.62	0.4	0.22	0.17	0.06	0.01	0	0	0	0	-0.26	0.05	-0.33	-0.17	-0.39	0.1	0.44	-0.06	-0.28	-0.09	0.28	-0.15	-0.24	-0.23	-0.05	0.16	-0.18	-0.07	-0.27	0	-0.12	-0.2	0.45	0.06	0.1	0.03	-0.11	0.12	0.03	-0.39	0.07	-0.09	-0.33
221489_s_at	0.01	0.2	0.11	0.2	0.12	-0.12	0.17	-0.1	0.08	1.36	0.11	0.14	0	0	0	0	-0.11	-0.12	-0.31	-0.15	-0.02	-0.14	-0.06	0.08	0.27	0.28	0.02	0.06	-0.04	0.1	0.07	0.29	0.24	0.31	0.12	0.23	0.2	0.18	0.54	0.02	0.23	0.36	0.06	0.13	0.38	0.25	0.23	0.08	0.18
220936_s_at	-0.14	-0.04	-0.4	0.07	0.06	-0.22	-0.21	0.1	0.06	0.07	0.08	0.38	0.44	0.45	-0.22	0.6	0.04	-0.03	-0.03	-0.35	0.13	0.12	-0.17	0.13	0	0.1	0.11	0.18	-0.1	0.2	0.27	0.17	0.2	-0.25	0.37	0.37	-0.01	0.33	-0.19	0.14	-0.06	0.47	0.28	0.13	0.05	0.01	-0.14	0.02	0.14
206463_s_at	0.01	-0.04	0.26	0.58	0.37	-0.31	0.03	0	0.27	-0.3	0.36	0.54	-0.13	0.2	-0.04	0.04	0.08	-0.29	-0.22	0.31	0.17	-0.54	-0.03	0.18	0.02	-0.08	0.08	-0.01	-0.34	-0.08	0.15	0.15	-0.06	-0.08	-0.24	0.03	0	-0.52	-0.09	-0.17	0.04	0.05	0.01	0.15	-0.1	-0.24	-0.1	0.14	0.22
214079_at	-0.04	0.32	0.07	0.6	0.08	-0.61	-0.07	-0.11	0.16	0.63	0	1.07	-0.22	0.28	0.03	-0.35	0.1	-0.18	-0.1	0.32	0.02	-0.12	-0.12	-0.14	-0.09	-0.21	0.11	-0.02	0.26	0.08	0.35	0.31	0.07	0	-0.24	0.04	-0.12	-0.08	-0.06	0.15	-0.08	0.14	-0.14	0	-0.02	-0.34	0.04	0.15	0.26
204805_s_at	0.22	0.46	0.23	0.45	0.63	-0.49	-0.24	-0.03	-0.31	0.19	0.12	0.3	0.03	0.48	0.07	0.09	0.08	-0.14	-0.11	-0.2	-0.19	0.14	0.04	0.2	0.14	0.11	-0.28	-0.24	0.06	0.13	0.12	0.22	-0.19	-0.01	0.07	0.26	-0.07	0.08	-0.08	0.15	-0.02	0.26	-0.06	0.05	-0.06	-0.2	-0.22	0.31	-0.04
208886_at	0.06	0.03	-0.04	0.17	0	-0.7	0.41	0.06	0.82	0.19	0.14	0.12	0	0.12	-0.07	-0.07	0.08	0.01	-0.05	-0.22	-0.13	0.45	0.06	-0.18	0.32	-0.06	-0.28	0.06	-0.02	-0.15	0.24	-0.11	0.1	-0.12	-0.06	0.15	0.15	-0.02	0.06	0.18	0.26	0.15	-0.22	0.1	0.04	-0.15	-0.03	-0.1	0.04
216361_s_at	0	0	0	0	0.35	-0.3	0.14	-0.09	-0.64	0	-0.1	0	0	0	0	0	0	-0.23	-0.15	0.02	0	0	0	0.03	-0.04	-0.08	0.1	-0.14	-0.18	0.23	0.13	0.18	0.33	0.32	0.17	0.4	0.36	-0.06	-0.08	0.01	0.37	0.26	0.04	-0.08	-0.2	0.2	0.25	0.07	0.01
208553_at	-0.2	0	-0.14	0	-0.64	-0.59	0.61	0.04	-0.18	0	-0.03	0	0	0	0	0	-0.11	0	-0.07	-0.11	0.1	0	0	-0.41	-0.05	0.26	-0.2	-0.16	0.44	0.17	-0.16	0.46	0.14	0.2	0.14	0.35	0.17	0.2	-0.23	-0.07	0.12	0.65	0.18	0.64	0.23	0.25	0.2	0.33	0.1
214537_at	-0.28	-0.04	-0.03	0	-0.84	-0.91	1.15	-0.24	0.58	-0.97	-0.08	0	0	0	0	0	0	0.44	0.19	-0.12	0.06	-0.29	-0.14	-0.19	-0.14	0.16	0.56	0.75	0.04	0.52	-0.02	0.09	-0.34	-0.19	-0.54	-0.23	-0.09	0.42	-0.07	0.03	0.49	0.12	0.29	-0.06	-0.24	0.07	0.19	0.39	0.41
205967_at	-0.1	-0.17	0.01	0.01	-0.14	-1.16	0	0.19	0.16	0.41	0	-0.1	-0.17	0.66	0.03	-0.26	-0.04	-0.02	0.1	-0.13	-0.13	-0.12	0.03	0.2	0.13	0.12	-0.01	0.2	0.27	0.43	0.24	0.37	0.17	-0.05	0.36	0.12	0.07	0.1	0.02	0.08	0.15	0.48	0.08	0.05	0.04	0.19	-0.04	-0.19	0.38
222303_at	0.14	-0.21	-0.24	-0.25	-0.41	-0.35	-0.36	0.03	0	0.48	0.32	0.92	0	0	0	0	0.19	-0.3	-0.36	0.03	0.04	-0.75	-0.26	0.21	0.1	0.23	0.14	0.29	0.04	0.1	-0.05	-0.13	0.04	0.15	0.09	0.44	-0.08	-0.11	0.13	0.01	0.12	0.18	0.16	0.26	-0.02	-0.01	-0.22	0.38	0.35
213139_at	-0.15	-0.25	-0.37	0.03	0.53	-0.28	-0.81	-0.33	-0.13	-0.19	0.13	0.78	0	0	0	0	0.35	-0.11	-0.16	0.07	0.34	0.03	-0.22	-0.14	0.16	0.14	0	-0.16	-0.1	0.09	0.17	-0.01	-0.14	0.01	0.36	0.18	0.17	0.04	-0.15	0.02	-0.01	0.16	0.6	-0.01	0.12	0.09	0.2	0.31	0.43
219250_s_at	-0.15	-0.42	-0.14	0.14	0.02	-0.4	-1.08	0.01	-0.09	-0.75	0	0.41	0	0	0	0	0	-0.11	-0.14	-0.05	0.16	-0.66	0.04	0.02	-0.26	0.09	0.09	-0.17	0.18	0.06	0.14	0.11	0.09	-0.04	0.17	0.01	0.12	-0.09	-0.02	0.12	0.14	0.56	0.19	0.22	0.09	0.12	0.3	0.32	0.32
209453_at	0.05	-0.28	0.24	0.13	0.24	-0.01	0.3	0.24	-0.07	0.06	0.01	2.05	-0.13	-0.09	-0.2	-0.2	0.7	0	-0.09	-0.26	0.49	0.39	-0.3	0.38	0.03	0.01	0.34	0.06	-0.19	-0.02	-0.11	0.11	-0.27	-0.08	0.23	0.16	0.51	-0.2	-0.17	0.2	-0.05	0.04	0.13	-0.12	-0.09	-0.32	-0.19	0.26	-0.01
218964_at	0	0	0	0	0.27	-0.1	0.05	-0.09	-0.5	0	0.05	0	0	0	0	0	0	0	0	-0.12	0.14	0	0	-0.27	0.11	-0.15	0	-0.76	-0.09	0.07	-0.16	-0.14	-0.18	-0.19	0.12	0.38	0.31	0.14	-0.16	-0.09	-0.05	-0.23	-0.43	0.17	0.04	-0.4	-0.1	-0.05	-0.02
205294_at	-0.2	0.22	-0.3	0.36	-0.09	-0.33	-0.34	0.17	0.04	0.13	0.02	0.33	0	0	0	0	-0.11	-0.63	-0.19	0.15	0.06	-0.22	0.13	0.05	-0.15	0.41	0.18	-0.19	0.17	0.21	0.03	0.16	0.15	-0.2	0.18	0.11	-0.12	-0.21	-0.24	-0.15	0.06	0.24	0.11	-0.22	-0.1	-0.08	0.08	0.06	0.2
205293_x_at	0.65	0.01	-0.03	0	-0.14	0.19	-0.02	0.56	0.16	0	0.06	0	0.25	0.39	0	0	0	-0.26	-0.1	0.09	0.03	0	0	0.02	0.09	0.04	0.02	0.37	0.13	0.26	0.06	0.26	-0.42	-0.09	-0.37	-0.49	-0.17	0.1	-0.19	-0.08	-0.03	-0.1	-0.16	0.01	-0.23	-0.13	-0.38	0.05	-0.11
31637_s_at	-0.17	0.09	-0.44	0.01	-0.13	-0.27	-0.49	0.01	-0.29	-0.26	0.25	-0.63	0	0	0	0	-0.2	-0.07	0.05	-0.09	0.07	-0.03	0.05	0	0.44	0.29	0.26	-0.26	0.01	0.08	0.07	-0.11	-0.29	0	-0.28	0.2	-0.14	-0.41	0.3	0.04	0.03	0.31	-0.06	0.12	0.17	0.03	0.02	-0.02	-0.11
203499_at	-0.12	-0.33	0.07	0.36	0.05	-0.22	0.09	0.05	-0.28	-0.09	0.16	0.06	0.16	0.13	0	0	0.04	0.15	-0.34	-0.14	-0.14	-0.41	-0.03	0.35	0	0.38	0.27	-0.2	0.25	-0.01	0.07	0.25	-0.06	0.04	0.34	0.26	0.1	0.04	0.31	-0.26	-0.32	-0.04	-0.16	-0.47	-0.12	-0.22	0.11	0.14	-0.27
204420_at	-0.24	0.35	-0.08	-0.2	0.03	-0.51	0.35	0.05	-0.03	-1.64	-0.18	0.1	0	0.01	0	0	-0.1	0.81	-0.08	-0.07	0	0.33	0.04	-0.13	-0.22	0.05	-0.05	-0.28	-0.04	-0.05	0.13	-0.15	-0.12	0.03	0.12	0.35	0.05	0.49	-0.13	-0.04	0.07	0.1	-0.05	-0.18	-0.1	-0.35	0.03	0.17	-0.15
214696_at	-0.2	-0.46	0.36	0.58	0.15	-0.12	-0.19	-0.08	-0.06	-0.32	-0.16	-0.17	0.29	0.35	-0.03	-0.44	-0.01	0.04	-0.05	-0.04	0.38	-0.09	-0.14	0.16	0.2	0.21	-0.15	0.08	0.04	-0.06	-0.02	0.02	0.07	0.01	0.12	0.03	0.07	0.06	-0.24	-0.07	0.12	0.28	0.1	0.02	0	0.05	0.26	0.16	0.13
204970_s_at	-0.33	-0.14	-0.25	0.63	0.42	0.01	-0.1	-0.42	-0.28	-0.47	0.12	0.36	-0.09	0.17	-0.13	0.22	0.17	0.75	0.33	-0.07	0.67	0.16	-0.08	0.27	0.06	-0.05	0.13	-0.21	0.15	0.06	0.02	-0.18	-0.15	-0.02	-0.18	0.23	0.01	0.04	-0.09	0.07	0.02	-0.09	-0.26	-0.17	-0.18	-0.24	-0.13	0.19	-0.15
214748_at	-0.35	0.14	0.05	0	0.21	0.09	-0.17	0.04	0.11	-0.45	-0.07	0	0	0	0	0	0.32	0.19	0.15	0.23	0.24	-0.38	0.25	-0.14	-0.46	0.16	0.11	-0.09	0.21	-0.25	-0.15	-0.15	0.13	0.02	0.08	0.02	0.05	-0.04	-0.19	-0.1	0.06	0.09	0	0.18	0.27	0.23	0.27	-0.1	0.06
221988_at	0.24	-0.28	0.28	0.13	-0.26	0.58	-0.25	-0.06	-0.26	0.23	0.13	0	-0.32	0.2	-0.47	0.39	0.37	-0.09	0.26	-0.25	-0.45	1.04	-0.3	0.08	0.06	0.04	0.21	0.11	-0.04	0.23	-0.05	0.07	-0.1	0	0.3	0.2	0.13	0.19	0.13	-0.19	-0.21	-0.11	-0.17	-0.14	-0.11	-0.04	0.22	0.26	0.18
208076_at	0.26	-0.3	-0.3	0.23	0.12	-0.44	0	-0.11	0.03	-0.44	0.19	0.03	0	0	0	0	-0.03	-0.17	0	-0.06	-0.39	-0.26	0.02	0.03	0.1	0.6	-0.09	0.2	0.22	-0.12	0.36	0.16	-0.18	-0.21	0.24	-0.04	0.13	-0.04	-0.09	-0.12	-0.09	0.22	-0.2	0.1	-0.14	0.15	0.23	0.08	0.07
214540_at	0	0	0	0	-0.32	0.07	-0.28	-0.07	-0.33	0.72	-0.03	0	0	0	0	0	0	0	0	-0.11	0.5	0	0	0.04	-0.09	-0.04	0.45	0.01	0.02	0.05	-0.08	-0.04	0.15	-0.08	-0.06	0.39	-0.09	0.07	-0.09	-0.1	-0.17	0.12	-0.03	-0.06	-0.04	0.1	-0.07	-0.34	-0.03
202861_at	0	0	0	0	0.12	-0.13	0.55	-0.45	0.44	0	0.17	0	0	0	0	0	0	0	0	0.06	0.14	0	0	0.55	0.28	0.58	0.35	0.29	0.22	0.04	0.04	0.13	-0.08	-0.13	1.07	0.21	0.36	0.15	0.37	0.16	0.33	-0.14	0.62	-0.14	-0.08	0.03	-0.22	-0.08	0.08
36829_at	0.27	0.3	-0.15	0.09	0	0.96	-0.24	-0.12	-0.13	-0.04	0.01	-0.01	0	0	0	0	-0.24	-0.12	-0.06	-0.34	0.02	-0.5	-0.25	0.08	-0.02	0	-0.04	-0.56	-0.34	0.02	-0.15	0.09	-0.01	-0.13	0.93	0.05	0.07	-0.18	-0.25	-0.02	-0.16	0.27	0.22	0.07	-0.05	-0.28	0.01	0.12	-0.13
219371_s_at	0.46	0.59	0.14	0	0.13	0.52	-0.2	-0.19	0.06	-0.22	0.15	0.29	0	0	0	0	0.11	-0.22	0.22	-0.04	0.46	0.57	0.03	-0.01	0.14	-0.14	0.11	-0.26	0.16	0.06	0.33	0.35	0.11	0.3	0	-0.17	0.04	0.01	-0.14	0.09	-0.09	0.13	-0.44	0.09	-0.02	0.16	0.41	-0.03	-0.05
209185_s_at	0.12	0.22	0.03	0	0.48	0.14	0.26	0.62	0.75	-0.36	0.23	0	0	0.1	0	0	-0.06	0.16	0.24	0.05	0.16	0.91	0.5	0.1	0.05	0.19	-0.19	-0.02	-0.06	0.35	0.23	-0.06	-0.16	0.17	0.5	0.11	-0.05	0.15	0	0.22	-0.08	0.22	0.22	0.06	-0.11	-0.05	0.15	0.3	0.12
209184_s_at	0.04	0.28	-0.17	0.39	0.4	0.18	-0.04	-0.1	0.18	0.19	0.07	0.2	0	0	0	0	0.2	-0.4	-0.14	-0.06	0.14	-0.5	0.08	0.17	0.15	-0.02	-0.18	0.26	-0.13	0.02	0.26	-0.06	0.05	-0.32	0.36	0.16	0.28	0.1	-0.03	-0.04	0.2	-0.05	0.35	-0.13	0.11	0.13	0.25	0.22	-0.08
211138_s_at	-0.12	-0.03	0.19	1.05	0.14	-0.03	0.12	-0.24	0.32	0.29	0.1	-0.36	0	0	0	0	-0.44	-0.5	-0.13	-0.16	-0.05	-0.72	0.12	0.05	-0.2	0.29	0.08	0.05	-0.3	0.21	-0.11	0.05	-0.01	-0.13	-0.04	0.27	0.34	0.17	-0.01	0.16	-0.06	-0.03	-0.18	-0.01	-0.21	-0.02	0	-0.08	-0.28
205306_x_at	-0.64	-0.14	-0.16	0.83	-0.14	0.26	-0.5	-0.23	-0.21	-0.12	0.06	-0.45	0	0	0	0	-0.39	-0.64	-0.16	0.02	0	-0.68	0.04	0.24	0.31	0.03	0.31	0	0.18	-0.02	0.01	0.02	-0.11	0.15	0.05	-0.06	0.36	-0.12	-0.22	0.18	0.1	0.04	-0.12	0.08	0.02	-0.01	-0.08	0.36	-0.04
211506_s_at	0	0	0	0	-0.06	-0.64	1.16	-0.13	-0.29	0	0.13	0	0	0	0	0	0.02	0.18	-0.3	0.18	0.15	0.19	0.01	0.3	0.19	0.17	-0.01	0.15	0.04	0.2	0.02	0.09	0.01	0.13	-0.2	0.18	0.05	0.16	0.15	-0.11	0.13	0.04	-0.08	0.13	0.06	-0.07	-0.07	0.08	0.14
206569_at	0	0	0	0	-0.15	-0.16	0.36	0.15	0.11	0	0.01	0	0	0	0	0	-0.18	0	-0.11	-0.09	0.26	0	-0.09	0.19	0.05	0.23	-0.09	0.08	0	0.06	0.2	0.25	0.04	0.13	0.58	0.28	-0.01	0	0.18	0.26	0.49	0.12	-0.14	-0.04	-0.09	0.05	-0.02	0.02	0.02
204748_at	0	0	0	0	0.08	0.22	0.22	1.16	0.16	0	0.04	0	0	0	0	0	0.04	0	-0.11	-0.04	0.13	0	0	0.11	0	0.38	-0.17	-0.02	0.18	0.03	-0.04	-0.06	0.05	0.14	-0.03	-0.03	0.08	0.3	0.11	0.1	0.18	-0.13	-0.04	-0.07	-0.17	0.05	-0.12	-0.08	-0.17
205207_at	-0.18	-0.08	0.11	0.83	-0.32	0.1	-0.21	0.66	0.33	-0.36	-0.07	-0.35	0	0	0	0	0.15	-0.22	0.12	-0.1	0	-0.23	0.34	-0.31	0.08	0.16	0.2	0.02	-0.04	-0.02	0.12	0.08	-0.08	-0.2	0.02	0.22	0.15	-0.07	0.14	-0.03	-0.14	0.13	-0.25	-0.01	-0.2	0.07	0.1	0.05	-0.14
209774_x_at	0	0	0	0	-0.06	-0.04	0.26	0.6	0.18	0	0.01	0	0	0	0	0	0.04	-0.05	-0.07	-0.18	-0.17	0	0.05	0.1	0.04	0.06	0.05	0.3	0.27	0.03	0.2	0.01	0.1	-0.08	0.11	0.06	-0.17	0.24	0.14	-0.02	0.06	0.23	0.2	0.23	0.16	0.19	0.2	0.2	-0.07
204440_at	0.1	0.45	0.02	1.21	0.3	0.16	0.62	0.06	-0.12	0	0.5	-0.39	0	0	0	0	0.23	-0.04	0.1	-0.06	0.07	-1.27	-0.2	0.28	-0.1	-0.13	-0.44	-0.06	-0.03	0.31	0.1	-0.17	0.03	0	0.06	0.17	-0.03	0.12	0.05	-0.3	-0.21	-0.01	-0.09	0.13	-0.02	0.02	0.29	0.03	0.15
207982_at	0	0	0	0	-0.06	-0.36	0.04	0.23	-0.1	0	0.02	0	0	0	0	0	0	0	0	-0.05	0.18	0	0.07	-0.34	-0.07	0.2	-0.3	-0.18	-0.15	0.01	0.04	-0.07	-0.1	-0.04	0.39	0.41	-0.09	-0.05	0.23	0.18	0.25	-0.09	-0.14	-0.27	0.04	0.24	-0.03	0.05	0.19
201044_x_at	0	0	0	0	0	0	0	-0.05	0.02	0	0	0	0	0	0	0	0	0	0	0.06	0.02	0	0	0	0.08	0	0	0	0	0.07	0.03	0.1	0	0.15	0.4	0.12	0.09	0.2	0	0	0.13	0.05	0.22	0	0.12	0.03	0.09	0.16	-0.14
218995_s_at	-0.25	-0.25	0	0	0.18	0	-0.05	-0.18	-0.25	0	0.18	0	0	0	0	0	0	0	0	0	0.22	0	0	0.2	-0.03	0.2	0.01	0.11	-0.03	-0.16	0.12	0	0.01	0.38	-0.01	0.21	0.16	-0.01	-0.01	0.15	0.29	-0.1	0.04	0	0	0.21	0.06	0.04	0.01
205249_at	0.38	-0.62	-0.66	-0.99	0.34	-0.37	-0.6	-0.21	-0.15	-1.1	0.1	0	0	0	0	0	0	-0.01	-0.29	0.15	0.19	0.03	-0.2	0.17	0.15	0.29	0.05	0.06	0.13	0.31	0.39	0.3	0.23	0.09	0.36	0.42	0.16	0.04	0.27	0	0.06	0	0.1	0.08	0.15	0.03	0.19	0.35	0.25
221035_s_at	0	0	0	0	0.01	0	0	-0.03	0.16	0	0	0	0	0	0	0	0	0	0	-0.01	-0.03	0	0	-0.04	0.22	0.13	-0.05	-0.13	0.17	0	0.1	0.04	0.18	0.13	0.16	0.6	0.01	0.06	0.09	0	0	0	0.05	0.14	0	0	0	0.24	-0.08
208576_s_at	-0.11	0.08	0	0	0.14	-0.16	-0.35	0.01	-0.33	0.09	0	0	0	0	0	0	-0.06	0	-0.04	-0.18	0.04	0	0	-0.16	-0.14	0.16	-0.19	-0.25	-0.16	0.2	0.06	0.02	-0.19	-0.19	0.21	-0.06	0.05	0.12	0.03	-0.03	-0.03	-0.09	0.05	0.17	-0.07	-0.31	0.16	0.31	-0.18
214481_at	0.14	-0.26	-0.42	-0.78	-0.15	-0.16	0.31	0.2	0.03	-0.42	-0.08	-0.26	0.39	0	0	0	0.04	0.2	-0.13	-0.13	0.25	0.54	0.05	0.15	0.25	0.26	-0.48	0	0.01	0.23	-0.06	0.19	-0.13	-0.08	0.64	0.42	0.38	0.16	0.35	0.11	0.16	0.27	-0.07	-0.01	-0.25	-0.12	-0.26	-0.28	0.28
214455_at	0.23	-0.47	0.12	0	0.45	-0.17	-0.41	0.1	-0.16	-0.77	0.14	0	0	0	0	0	-0.16	-0.55	-0.55	0.08	0.01	0	0.62	-0.05	-0.46	-0.17	-0.19	-0.06	-0.04	0.02	0.03	-0.22	0.2	-0.1	0.07	0	0.44	-0.14	-0.04	0.02	0.14	0.33	0.21	0.42	0.32	0.29	-0.1	0.65	0.51
214502_at	-0.35	-0.35	0	0	-0.07	0.14	-0.19	0.18	0.24	0	-0.02	0	0	0.01	0	0	0	0	0	-0.1	0.29	0	0	-0.06	0.26	0.68	-0.02	0.04	0.26	-0.32	-0.01	0.12	-0.25	-0.04	0.17	0.16	0.23	0.31	-0.1	-0.09	-0.18	-0.21	0	-0.17	0.16	0.07	0.1	0	0.15
221582_at	0.37	0.62	0.26	0.48	0.34	-0.08	-0.38	-0.29	-0.1	-0.29	0.14	-0.64	0.41	0.42	-0.07	-0.36	0.33	-0.31	0.08	0.56	0.46	1.17	0.23	-0.07	-0.17	0.2	-0.06	0.16	0.05	-0.25	0.08	-0.06	-0.28	-0.29	-0.1	-0.03	0.09	-0.27	-0.12	-0.25	0.02	0.15	-0.11	0	-0.28	-0.08	0.03	0	0.12
208523_x_at	-0.18	0.32	0.09	0.48	-0.18	0.56	-0.46	0.08	-0.03	0.51	-0.24	-0.01	-0.57	-0.14	-0.01	0.2	-0.06	-0.12	-0.36	-0.12	0.3	0.01	-0.12	-0.08	0.1	0.32	-0.33	-0.16	0.1	0.12	0.24	0.12	-0.05	0.01	-0.24	-0.12	0.27	0.15	0.03	-0.16	-0.01	0.33	0.06	0.43	0.13	0.08	0.12	0.2	-0.04
207156_at	-0.19	-0.53	0.01	0.03	0.06	-0.91	-0.3	-0.44	-0.26	-0.17	0.09	0	0.28	0.09	-0.12	-0.12	0.2	-0.76	-0.24	-0.16	0.14	0.47	0.19	0.27	-0.09	0.15	-0.05	-0.27	0.24	0.07	0.02	0.18	0	-0.05	0.04	0.4	0.06	-0.01	0.17	0.13	0.08	0.3	0.16	0.33	0.06	-0.15	0.21	0.3	0.35
214469_at	-0.59	-0.34	-0.14	0	0.58	0.45	-0.12	-0.29	-0.36	0.3	-0.05	0	-0.22	0.06	-0.22	0.16	0	-0.14	-0.04	-0.08	0.38	0	0.07	-0.43	-0.08	-0.12	0.07	0.17	0.13	0.13	0.03	0.32	-0.09	-0.16	0.39	0.24	0.01	-0.14	0.07	-0.05	0.05	0.14	-0.21	-0.16	-0.07	-0.14	0.06	-0.08	0.06
210387_at	-0.21	-0.36	-0.14	-0.22	0	-0.94	-0.81	-0.12	0.23	0.09	-0.23	0.01	-0.09	0.14	-0.01	0.1	0.03	-0.3	-0.44	-0.42	-0.02	-0.14	0.05	-0.06	0.14	0.02	-0.04	0.08	0.15	0.16	0	0.32	-0.04	-0.08	-0.04	-0.01	-0.11	-0.04	0.06	-0.06	-0.05	0.24	0.1	0.14	0	0.01	0.17	-0.01	0.16
215779_s_at	-0.18	-0.25	-0.21	-0.29	0.26	0.08	-0.11	0.03	-0.04	-0.16	0.09	-0.23	0.35	0.66	0.35	0.38	-0.32	-0.17	-0.26	-0.31	0.27	0.71	-0.3	0.1	0.04	0.18	-0.24	-0.31	0.14	0.19	-0.04	0.1	-0.02	-0.05	-0.07	0.04	-0.05	0.05	-0.11	0.22	-0.06	0.24	0.01	0.22	-0.1	-0.07	-0.02	0.07	0.36
207046_at	0.51	0.19	0.27	0.77	-0.15	-0.03	-0.11	-0.02	0.36	0.5	-0.01	0.04	0	0.03	0	0	-0.13	-0.06	0	-0.29	0.02	0.19	-0.12	0.26	-0.14	-0.09	-0.24	-0.14	0.11	0.08	-0.27	0.16	0.2	0.09	-0.13	0.32	0.14	0.21	-0.22	-0.09	0.1	0.34	-0.11	0.15	-0.11	0	0.18	0.24	-0.17
214522_x_at	-0.42	-0.68	0	0	0.01	-0.05	-0.56	-0.09	-0.44	-0.48	0.1	0	0.17	0.22	0.12	0.51	0	0	0	-0.38	-0.11	0	-0.09	0	-0.34	-0.13	0.19	0.11	0.33	-0.1	-0.19	-0.02	-0.27	-0.15	-0.14	-0.02	-0.15	0.09	-0.06	-0.37	0.05	0.14	-0.46	-0.08	-0.27	-0.31	-0.01	0.16	0.09
208180_s_at	-0.03	-0.1	-0.03	0.52	0.69	0.26	0.22	0.11	0.06	0.09	0.04	0.06	0	0	0	0	0.03	-0.36	-0.24	-0.17	-0.06	-0.41	0.3	-0.17	0.07	0.08	0.13	-0.18	-0.3	0.19	-0.05	0.18	0.02	-0.28	0.12	0.36	-0.26	-0.07	-0.08	0.07	-0.05	0.27	0.12	-0.04	0.15	0.13	0.02	0.06	0
222067_x_at	0.17	-0.17	-0.82	0.04	0.28	-0.18	-0.29	-0.42	-0.42	0.04	0.04	1.31	0.23	0.5	-0.07	0.39	0.1	-0.54	-0.18	-0.17	-0.52	-0.94	-0.13	0.14	-0.11	0.26	-0.02	0.13	0.08	0.17	-0.07	0.08	-0.08	-0.2	-0.33	0.22	0.33	0.21	0.07	0.09	0.11	0.15	-0.02	0.08	0.21	-0.19	0.11	0.4	0.16
215071_s_at	-0.08	-0.43	-0.08	-0.45	0.31	-0.17	-0.44	-0.19	-0.32	0.2	0.06	-0.1	-0.32	0.2	-0.17	0.39	0.29	-0.09	-0.1	-0.25	0.23	0.47	0	0.08	0	0.07	-0.08	0.05	0.16	0.16	-0.06	0.13	-0.14	-0.04	-0.01	0.23	-0.06	-0.01	-0.06	-0.09	0.1	0.11	-0.02	0.05	-0.08	-0.16	-0.04	0.07	0.16
206110_at	0.03	-0.05	0.13	0.83	0.24	-0.34	-0.56	-0.29	-0.18	0.13	0.2	0.26	0.29	0.29	-0.04	0.01	0.19	-0.24	-0.21	-0.26	-0.12	0.35	0.16	-0.1	-0.24	0.05	0	-0.2	0.23	0.03	0.03	0.16	0.1	0.03	0.07	0.2	-0.13	0.03	0.02	0.05	0.02	0.24	-0.05	0.22	-0.01	0.16	0.11	0.32	0.36
208490_x_at	-0.13	-0.33	-0.19	0.1	0.59	0.09	-0.13	0.02	-0.21	0.38	0.09	1.21	-0.04	0.16	-0.13	0.28	-0.26	-0.13	-0.36	-0.11	0.17	-0.04	-0.38	0.08	-0.09	0.1	-0.03	0.02	0.25	0.04	-0.01	0.02	-0.18	0.03	0.18	0.21	-0.02	0.12	-0.1	-0.13	-0.19	0.09	-0.12	0.09	-0.23	-0.15	0.22	0.3	0.09
208546_x_at	-0.09	-0.32	0.05	-0.06	0.36	-0.18	-0.17	-0.27	-0.2	-0.1	0.09	-0.86	-0.17	0.33	0.04	0.52	0.23	-0.3	0.06	-0.18	0.38	0.5	0.1	0.05	-0.06	0.25	-0.21	0.08	0.12	0.19	-0.09	0.14	0.01	0.02	0	0.06	-0.18	-0.05	0.03	0.01	0.06	0.16	0.02	0.12	-0.1	-0.04	0.16	0.27	0.26
208579_x_at	-0.06	0.04	0.02	0.13	0.57	0.34	-0.17	-0.01	0.02	0	0.25	0.75	0.03	0.33	0	0.38	-0.11	0.18	-0.04	-0.05	0.02	0.28	-0.27	0.13	-0.15	0.13	-0.09	-0.08	0.17	0.21	0	0.04	0.02	-0.16	0.01	0.22	-0.12	-0.18	0.02	-0.01	-0.13	0.24	0.06	0.12	0	-0.08	0.08	-0.04	0.06
208527_x_at	0.02	-0.01	0.01	0.14	0.33	0.06	-0.45	-0.15	-0.24	0.09	-0.1	0.47	0.32	0.26	0.23	0.58	-0.01	0.2	-0.01	-0.12	0.08	0	-0.03	0.07	-0.15	0.27	-0.13	0.03	0.24	0.17	0.04	0.34	0.04	0.02	0.19	0.27	-0.07	-0.07	-0.05	-0.04	0.01	0.25	0.17	0.24	0.01	-0.03	0.04	0.23	0.37
209398_at	0.1	0.69	0.39	0.77	0.14	-0.04	-0.02	0.29	-0.09	0.2	-0.02	0.07	0.28	0.42	0.04	-0.26	-0.31	-0.36	-0.63	-0.19	0.14	0.16	0.22	0	-0.08	0.12	-0.28	0.01	0.12	0.09	0.28	0.18	-0.14	-0.12	0	0.09	-0.17	-0.01	0.02	0.01	-0.02	0.28	0.09	0.26	-0.02	-0.24	0.09	0.16	0.32
214472_at	0.33	-0.03	0.05	0.2	-0.27	-0.6	-0.34	-0.14	0.28	0.22	-0.1	0.26	0	0	0	0.1	0.07	0.15	-0.05	-0.19	0.13	0.56	0.68	0.03	0.04	-0.1	0.13	0.43	-0.12	0.24	-0.09	0.22	0.05	-0.02	0.08	0.26	-0.02	-0.01	0.22	0	-0.03	0.31	-0.13	-0.15	-0.14	-0.2	-0.21	0.19	-0.08
202708_s_at	0.2	-0.16	-0.2	0.13	-0.26	-0.46	-0.75	-0.21	-0.06	-0.09	0.07	0.29	-0.01	0.01	0.44	-0.09	-0.13	-0.42	-0.14	-0.19	0.21	0.1	0.1	0.17	0.15	0.1	-0.14	-0.03	-0.08	0.03	0.12	0.28	-0.13	-0.07	0	0.08	0.06	0.04	0.05	0.02	0.08	-0.03	-0.19	0.04	-0.06	-0.04	-0.1	-0.04	0.11
214290_s_at	-0.18	-0.2	0.02	-0.23	0.36	0.22	0.01	-0.01	-0.25	0.04	0.06	0.56	0.16	0.41	0.06	0.14	0.08	0.12	0.07	-0.12	0.06	-0.2	-0.1	0.05	-0.14	0.09	-0.08	0.05	0.09	0.22	-0.01	0.19	-0.07	0.03	-0.02	0.25	0.09	0.02	0.14	0.06	0.22	0.28	-0.02	-0.02	-0.01	-0.03	-0.06	0.14	0
218280_x_at	0.2	0.02	0	-0.17	0.19	0.09	-0.21	-0.12	-0.17	-0.01	0.08	-0.03	0.16	0.54	-0.06	-0.23	0	0.02	-0.04	-0.07	0.18	-0.38	0.22	0.07	-0.09	0.14	-0.04	0.06	0.05	0.15	-0.16	0.15	-0.15	-0.11	0.04	0.11	0.1	0.01	0.09	0.02	0.06	0.22	-0.09	-0.04	-0.16	-0.15	-0.01	0.13	0.08
207535_s_at	0.15	0.33	0.24	0.94	0.24	0.11	0.22	-0.52	0.29	0.3	-0.14	-0.33	0.3	0.47	0.07	-0.01	0.28	0.25	0.34	-0.07	-0.17	-0.77	-0.16	-0.03	0.12	0.08	0.01	-0.11	-0.11	0.12	-0.29	0.15	0.09	0.13	-0.15	0.42	0.38	0.14	0.1	-0.06	0.18	0.33	0.05	0.18	-0.2	-0.08	0.29	0.09	0.38
221563_at	-0.41	-0.33	-0.55	0.04	-0.01	0.04	-0.63	0.28	0.57	0.14	-0.18	0.13	0	0	0	0	0.05	0.04	-0.12	-0.12	-0.04	-0.07	-0.07	0.08	-0.05	-0.04	-0.12	0.16	-0.37	0.14	0.04	-0.12	-0.26	-0.12	0.18	-0.09	-0.23	0.1	-0.18	-0.02	-0.11	0.38	-0.01	-0.04	0.16	0.13	0.05	0.13	0.11
215501_s_at	0.36	-0.19	-0.44	0.19	0.16	-0.03	0.04	-0.1	0.15	0.19	0.18	-0.51	0	0	0	0	-0.09	0.28	0.12	-0.06	0.21	0.19	0.09	0.07	0.05	0.15	0.09	0.2	0.08	-0.06	0.09	-0.01	0.36	-0.03	0.14	-0.04	-0.03	-0.19	0	-0.15	-0.16	0.17	0.31	0.36	0.4	0.22	0.58	0.11	0.24
210056_at	-0.5	-0.3	-0.26	0.38	0.01	0	0	0	0.09	-0.8	0.07	0	0	0	0	0	-0.16	-0.51	-0.04	0.03	0.44	-0.07	0.22	0.12	0.32	0.14	0.62	0.28	0.05	0.31	0.26	0.17	-0.01	0.29	0.24	0.29	0.18	0.29	0.44	0.54	0.19	0.16	0.06	0.26	0.16	0.11	0.45	-0.04	-0.02
205205_at	0.07	0.28	0.73	0.96	0.17	-0.01	0.08	-0.26	-0.16	-0.16	0.18	0.57	0	0	0	0	-0.44	-0.13	-0.16	-0.04	0.21	-0.04	-0.22	-0.03	0.11	0.42	0.08	0.09	-0.01	0.24	-0.27	0.18	-0.42	-0.04	0.13	0.17	0.26	-0.06	-0.16	0.03	0.24	0.22	-0.3	0.19	-0.43	-0.5	-0.14	-0.18	-0.16
202531_at	-0.05	0.3	-0.23	0.19	-0.08	0.01	0.05	-0.17	0.13	0.12	-0.14	0.54	0	0	0	0	0.16	-0.22	0.04	0.91	0.55	-0.12	0.26	0.01	-0.33	-0.2	-0.2	0.24	0.24	0.06	0.01	0.13	-0.24	0.04	-0.03	0.32	0.49	-0.06	-0.12	0.05	-0.02	0.12	-0.23	-0.25	-0.31	-0.4	-0.16	-0.16	-0.12
220987_s_at	-0.11	-0.32	-0.14	0.2	-0.06	-0.14	0.26	-0.09	0.16	-0.14	0.17	0.54	-0.03	0.6	-0.03	-0.03	0.1	0.05	-0.01	-0.22	-0.36	-0.06	0.21	0.2	0.04	0.19	0.06	-0.23	-0.03	0.05	-0.1	-0.04	-0.29	0	-0.32	0.31	0.01	0.18	-0.2	-0.1	-0.09	-0.1	0	-0.03	-0.22	-0.06	-0.19	-0.01	0.15
202638_s_at	0.26	0.07	0.09	0.68	0	0.05	0.43	0.44	0.17	-0.28	0.26	0.6	0	0	0	0	-0.26	0.53	0	0.54	0.16	-0.23	0.04	0.02	0.36	0.19	0.07	-0.15	0.1	0.08	-0.12	0.18	-0.06	0.18	-0.2	0.63	-0.24	0.1	0.04	-0.05	-0.26	0.22	-0.01	0.09	0.01	0.09	0.65	-0.02	-0.03
210538_s_at	0	0	0	0	-0.36	0.39	0.26	0.19	0.17	0	0.05	0	0	0	0	0	0	-0.09	-0.04	0.16	0.17	0	0	0.09	-0.22	0.31	-0.3	-0.04	-0.16	0.12	-0.07	-0.01	0.04	0.06	0.6	0.17	0.07	0.21	0.01	0.03	0.01	0.18	0.29	-0.21	0.14	-0.1	0.46	0.22	0.59
202644_s_at	-0.09	0.33	0.3	0.33	0.08	0.17	0.68	0.14	-0.1	0.13	-0.14	0.26	0	0	0	0	0.14	0.28	0.15	-0.13	0.09	0.16	-0.2	0.26	0.32	0.33	0.06	0.09	0.18	0.12	0.44	0.2	-0.29	0.24	-0.08	0.16	0.03	0.23	0.11	-0.02	0.3	0.16	0.24	0.06	0.03	-0.15	0.52	0.1	0.27
202643_s_at	0.36	0.14	0.2	0.57	-0.09	0	0.01	-0.07	-0.2	0.38	-0.28	-0.81	0	0	0	0	-0.3	-0.23	0.1	0.03	0.14	-0.12	-0.39	-0.44	0.25	0.21	0.27	0.07	0.39	-0.05	0.24	0.17	-0.24	0.38	0.09	0.48	-0.37	-0.01	0.05	0.02	-0.36	0.32	0.25	0.05	-0.04	0.05	0.23	0.08	-0.14
213281_at	-0.35	-0.31	-0.15	0.8	0.28	-0.03	0.22	0.5	0.11	0.75	-0.26	0.04	0	0	0	0	0.22	0.24	-0.14	-0.24	-0.08	-0.57	-0.2	0.06	0.12	0.28	0.12	0.27	0.06	0.09	-0.3	0.34	0	0.01	-0.28	-0.02	-0.09	-0.27	-0.13	-0.13	-0.21	0.38	0.1	0.05	0.16	0.1	0.05	0.07	-0.19
202912_at	0.07	-0.02	-0.38	-0.03	0.36	-0.28	-0.12	0.02	-0.36	-0.01	0.45	0.3	0	0	0	0	0.23	-0.22	0.16	0.21	0.48	-0.03	0.08	0.09	-0.19	0.12	0.02	0.12	0.08	0.22	0.12	0.02	-0.06	0.2	0.05	0.3	-0.08	-0.22	0.22	-0.22	-0.05	0	0.16	0.19	-0.1	0.02	0.25	0.46	-0.05
201328_at	-0.49	0.24	0.63	1.36	0.17	0.26	-0.38	0.2	-0.08	-0.48	0.2	-0.16	0.12	0.01	-0.04	-0.04	-0.41	0.18	-0.29	-0.07	0	0.36	-0.04	0.09	0.05	0.1	0.08	-0.19	-0.04	-0.13	-0.2	-0.01	-0.13	-0.45	0.34	0.29	-0.03	0.05	-0.04	0.06	-0.04	0.18	0.3	-0.06	-0.08	-0.01	-0.11	-0.12	0.2
203821_at	0	0	0	0	0.22	-0.1	0.11	0.57	0.45	0	0.2	0	0	0	0	0	0.22	0.07	0.14	0.46	0.68	0	0.28	0.49	0.09	-0.05	-0.1	0.05	0.21	0.33	0.39	-0.2	0.03	0.39	0.2	0	0.15	0.12	0.02	-0.02	0.05	0.4	-0.08	0.29	0.29	0.21	0.12	-0.12	0.14
38037_at	-0.14	-0.64	0	0	0	-0.46	0.39	0.59	0.4	-0.91	0.14	0	0	0	0	0	0.03	0.25	0.1	0.37	0.75	-0.09	-0.05	0.07	0.12	0.06	-0.12	0.06	0.02	0.1	0.11	0.01	-0.12	0.06	-0.08	0.19	0.26	-0.02	0.09	-0.03	0.03	0.02	-0.23	-0.13	-0.21	-0.19	-0.11	0.01	-0.09
202340_x_at	-1.33	0.31	-0.41	0	0.15	0.35	-0.22	0.44	-0.23	0.32	0.14	-0.54	0	0	0	0	0.07	0.42	0.18	0.01	-0.69	0	-0.1	0.13	0	-0.09	-0.62	-0.3	0.42	-0.28	0.3	0.1	-0.22	-0.42	-0.36	-0.22	-0.09	-0.05	0.09	-0.4	0.05	-0.29	-0.28	-0.1	-0.22	-0.39	0.01	-0.1	0.1
202768_at	0	0	0	0	-0.02	-0.02	0	0	0	0	0.06	0	0	0	0	0	0	0	0	0.03	0	0	0	-0.05	0.16	-0.18	-0.06	-0.18	-0.18	0	0	0	0	0.11	0.25	0.14	0	0	0	0.11	0	0	0	0	0	0	0	0	0.08
216248_s_at	-0.78	0.17	0	0.17	0.3	0.02	0	0.16	-0.09	0.06	0.11	0	0	0	0	0	-0.02	-0.66	-0.38	-0.1	-0.26	-0.89	-0.07	-0.02	-0.04	0.54	-0.43	0.06	0.56	0.27	-0.07	-0.16	-0.33	0.36	0.06	0.53	-0.4	0.02	0.13	0.05	-0.23	-0.07	0.09	0.22	0.25	0.01	-0.19	0.25	0.5
204622_x_at	-0.1	0.09	-0.07	-0.12	-0.27	-0.4	-0.52	-0.24	-0.19	0.09	0.17	0.17	0	0	0	0	0.09	-0.12	-0.2	-0.33	0.24	-0.28	0.18	-0.08	0.24	-0.19	-0.37	-0.02	-0.03	0.36	0.03	0.1	-0.37	-0.3	-0.23	0.54	-0.1	-0.42	0.08	-0.09	0.01	0.28	0.02	0.27	-0.02	-0.07	0.02	0.41	0.26
204621_s_at	0	0	0	0	0	0	-0.13	0.08	0.16	0	0.05	0	0	0	0	0	-0.42	0	-0.11	-0.02	0	0	0	-0.23	0.12	-0.1	0.13	-0.17	0.04	0	0.04	0	0.07	0.06	-0.02	0.06	-0.04	-0.04	0.24	0.12	0.27	0	0	0	0	0	0.18	0.01	0.33
209959_at	0	0	0	0	0	0	0	0	0	0	0.07	0	0	0	0	0	-0.13	0	-0.31	0.15	0	0	0	0	0	0	0	0.14	0.5	0	0	0.14	0	0	0	0	0.09	0	0	0.21	0	0	0	0	0	0	0	0	0
201473_at	-0.05	0.25	-0.08	0.04	0.54	0.51	0.5	0.54	-0.16	0.38	0.04	0.32	0.22	0.92	0.41	-0.17	0.08	0.14	-0.21	-0.04	-0.38	0.03	-0.04	0.11	0.18	0.02	0.44	-0.4	0.16	-0.01	-0.18	-0.09	0.1	-0.18	0.25	0.08	0.54	0.14	0.09	0.11	0.16	0.15	-0.15	-0.16	-0.12	-0.26	-0.22	-0.13	-0.28
208960_s_at	0	0	0	0	0.47	-0.04	0.61	-0.21	0.45	0	-0.1	0	-0.25	0.13	-0.41	0.28	0	0	0.03	-0.44	0.14	0	0	-0.49	-0.58	-0.2	-0.55	-0.39	-0.02	-0.06	-0.34	-0.11	-0.4	0.07	0.05	-0.04	-0.24	-0.11	-0.33	-0.12	-0.1	0.16	0.47	-0.13	-0.2	-0.13	0.21	0.21	0.34
208961_s_at	-0.09	-0.09	0	0	0.34	-0.16	0.66	-0.09	0.36	-0.07	0.07	0	0.42	0.29	-0.45	-0.17	0	0.25	0.21	-0.63	-0.28	1.21	0.1	0.22	0.01	0.27	0.12	-0.07	0.16	0.07	0.1	0.11	-0.15	-0.04	0.44	0.43	-0.01	-0.02	-0.01	0.11	-0.1	0.1	0.45	0.07	-0.03	-0.06	0.25	0.09	0
205193_at	-0.1	-0.11	-0.32	-0.83	-0.06	-0.65	0.96	0.2	0.27	-0.36	0.38	0	0	0	0	0	0.46	-0.17	-0.17	0.29	0.66	-1.05	-0.61	0.3	0.35	0.4	-0.09	-0.18	0.26	0.37	0.32	0.39	-0.13	0.5	-0.17	0.31	-0.23	0.02	0.09	0.09	0.22	0.54	-0.2	0.23	-0.14	0.34	0.6	0.12	-0.1
201465_s_at	0	0.86	0.34	0.91	-0.16	-0.7	-0.32	-0.37	-0.48	-0.52	0.16	0	0	0.28	0	0.28	0.15	0.19	0.16	-0.39	-0.24	0.09	-0.1	-0.06	0.17	-0.22	-0.7	-0.58	0.3	0.59	-0.11	-0.64	0.35	0.33	0.36	0.31	0.08	0.23	-0.01	0.12	0.22	-0.02	0.08	0.36	-0.33	0.35	0.74	0.09	-0.04
202014_at	0	0.24	0	0	0.16	-0.25	0.48	0.05	0.12	0	-0.02	0	0	0	0	0	0.03	-0.21	-0.22	0.06	0.02	1.1	0.17	-0.3	-0.05	0.11	0.12	0.05	-0.05	0.18	0.03	0.31	0.04	0.19	0	0.08	0.21	-0.25	0.09	0.03	0.18	-0.01	-0.28	0.15	0	-0.12	0.13	0.03	-0.11
37028_at	0.24	0.06	-0.17	0.1	0.33	-0.21	0.39	0.1	0.15	-0.06	0.34	-0.1	0	0	0	0	-0.02	-0.23	-0.16	-0.19	0.08	-0.3	-0.03	-0.12	0.11	0.26	-0.04	-0.14	0.12	0.34	-0.2	0.17	-0.04	0.08	0.07	0.13	0.06	0.1	-0.04	0.04	0.15	-0.27	-0.18	0	-0.09	-0.17	0.04	0.16	0
202672_s_at	0.06	-0.26	-0.34	0.91	0.2	-0.32	0.91	0.59	0.2	0.29	-0.04	0.62	0	0	0.12	0.06	-0.14	0.06	-0.1	-0.04	0.18	0.12	0.07	-0.44	-0.11	0.26	-0.2	-0.08	-0.33	-0.17	-0.37	-0.04	-0.09	-0.25	0.19	0.08	-0.17	-0.07	0.15	0.19	-0.13	0.02	-0.25	-0.26	0.13	-0.25	0.6	-0.1	-0.29
36711_at	0	0	0	0	-0.04	-0.18	0.29	-0.16	-0.08	0	0.03	0	0	0	0	0	0.04	0.82	-0.11	0.52	0.72	0	0.09	0.13	-0.06	0.44	-0.22	0.14	0.14	0.33	0.16	0.11	0.02	0.03	0.63	0.24	0.08	0.04	-0.03	0.09	0.16	0.35	0.04	0.02	0.03	-0.18	0.74	0.19	0.01
204472_at	-0.19	-0.02	-0.34	0.91	0.4	-0.24	-0.68	0.15	0.09	0.29	0.18	0.42	0	0	0	0	0.14	-0.24	0.07	0.03	0.09	-0.66	-0.21	-0.04	0.05	0.06	0.26	0.2	-0.05	-0.01	0.01	0.15	0.06	0.04	0.1	0.06	0.29	0.04	-0.03	0.12	0.06	0.28	-0.08	0.11	-0.01	-0.01	0.44	0.16	0.16
201693_s_at	0.42	0.08	-0.09	0.16	-0.12	-0.12	0	-0.14	-0.18	0.06	-0.2	-0.51	0	0	0	0	-0.01	-0.14	0.13	-0.01	0.1	-0.33	0.52	0.13	0.41	0.01	0.02	-0.23	-0.16	-0.23	0.11	0.22	-0.04	-0.2	0.18	0.26	0.1	0.18	0.25	0.26	0.09	0.43	0.12	0.15	-0.18	0.06	0.58	0.39	-0.45
201694_s_at	-0.48	-0.22	-0.81	-0.29	0.15	0.11	0.22	0.23	0.6	0.1	0.1	0.32	0	0	0	0.45	0.06	0.42	0.08	-0.25	0	-0.33	0.25	-0.15	0.41	-0.13	-0.08	0.1	0.02	-0.12	-0.15	0.18	-0.09	-0.06	-0.12	0.28	-0.15	0.08	0.28	-0.27	-0.15	0.04	-0.3	0.07	-0.17	-0.27	0.56	0.03	0.01
209189_at	0	0	0	0	0	0.01	0	0	0	0	0.05	0	0	0	0	0	0.16	0	0.06	0.15	0.1	0	0	0.23	0.11	0.01	0.09	0.25	0.07	0.1	0.17	-0.07	-0.07	-0.08	0.2	0.14	0.04	-0.1	0.05	0.1	-0.05	0.24	0.01	0.08	0.12	0.05	0.74	-0.08	-0.04
209305_s_at	-0.22	-0.41	-0.22	-0.16	0.42	0.19	0.23	0	0.06	0.1	0.29	0.56	0.07	0.38	0.19	0.03	-0.29	-0.14	-0.25	0	-0.01	0.03	0.15	-0.07	-0.17	0.25	0.14	-0.13	0.17	-0.01	-0.15	-0.08	-0.27	0.02	0.14	0.22	-0.06	-0.16	0	-0.13	-0.18	-0.06	-0.09	-0.12	-0.1	-0.04	0.02	0.28	0.19
209304_x_at	0.05	1.02	0.34	1.68	-0.19	-0.62	-0.15	-0.33	-0.37	-0.09	-0.19	-0.04	-0.39	-0.58	-0.88	-0.01	0.67	-0.41	-0.03	-0.08	0.38	0.39	-0.12	0.45	0.3	0.19	0.43	0.02	0.3	0.21	0.25	0.14	-0.15	-0.09	0.53	0.21	0.07	0.19	0.2	-0.1	-0.35	-0.09	0.05	0.14	-0.03	-0.09	-0.15	0.24	0.06
207574_s_at	0.04	0.09	-0.14	0.57	0.27	-0.03	-0.02	-0.1	-0.22	0.01	-0.09	0.88	-0.41	0.51	0.07	-0.23	0.2	0.09	-0.17	-0.08	0.14	0.41	0.46	0.4	0.04	0.2	-0.18	-0.02	0.18	0.1	-0.05	0.01	-0.12	-0.06	0.31	0.25	-0.1	0.08	0.16	-0.04	0.15	0.04	-0.06	0.02	-0.01	0.01	0	0.14	0.09
201531_at	0.48	0.61	-0.35	0.2	0.51	-0.04	0.06	0.71	0.59	-0.56	0.35	0	0.01	0.14	-0.44	-0.42	-0.48	1.05	0.1	-0.24	0.12	-0.09	-0.57	0.04	0	-0.06	-0.11	-0.23	-0.07	0.06	-0.01	-0.04	-0.28	-0.1	-0.04	0.14	-0.19	0.03	0.05	-0.24	-0.13	0.04	0.03	0.06	-0.18	-0.12	-0.17	0.17	-0.2
201041_s_at	0.18	-0.39	-0.3	-0.45	-0.26	-0.18	0.01	0.84	0.93	-0.19	0.08	0.42	0.42	0.3	0.28	-0.38	0.11	0.17	0.38	-0.07	-0.05	0	-0.24	0.19	0.24	0.44	0.3	0.1	0.2	0.03	0.14	0.02	-0.04	0.06	1.32	0.12	0.07	0.22	-0.07	0.26	0.3	0.04	0.83	-0.09	0.06	-0.09	0.33	-0.01	-0.03
201466_s_at	-0.22	-0.5	-0.12	0.26	0.3	-0.14	-0.17	0.14	-0.09	-0.69	0.17	0	0.09	0.45	0.06	0	0.11	0.31	-0.01	-0.27	-0.4	-0.5	0.06	-0.09	0.18	0.37	-0.15	0.26	0.2	0.2	0.04	0.15	0.01	-0.18	0.01	0.46	0.07	-0.03	0.04	0.31	0.43	0.23	-0.2	0.15	0.22	-0.04	0.54	0	-0.09
201464_x_at	0.18	-0.22	-0.05	0.19	0.22	-0.14	-0.24	0.12	0.02	-0.07	0.31	0.63	0.48	0.09	0.04	0.29	0.16	0.26	-0.04	-0.25	-0.14	0.12	-0.04	0.07	-0.02	-0.09	-0.16	0.18	-0.16	0.18	0.14	-0.01	-0.09	-0.02	0.08	0.24	0.06	-0.12	0.06	0.24	0.16	0.25	-0.07	0.11	-0.02	0	0.29	0	0.15
219870_at	-0.38	-0.1	0.04	0.91	-0.04	-0.08	-0.28	-0.23	-0.14	-0.07	0.31	0.77	0.22	0.44	0.14	0.52	0.12	-1.06	-0.15	0.04	0.11	0.47	0.42	0.31	0.2	0.17	-0.05	-0.07	0.32	0.38	0.42	0.35	-0.14	0.09	0.26	0.18	0.31	-0.07	0.1	0.37	0.18	0.26	-0.11	0.15	0.05	0.06	-0.08	-0.09	0.17
220370_s_at	-0.13	0.06	0	0.23	0.2	0.21	0.21	-0.29	-0.46	0.64	0.04	0	-0.1	-0.32	-0.33	-0.33	-0.01	-0.08	0.11	-0.1	-0.35	-0.35	-0.26	-0.25	-0.1	-0.14	-0.66	-0.18	0.07	-0.06	-0.08	-0.06	-0.02	0.11	-0.23	0.16	-0.23	-0.16	-0.27	-0.37	-0.24	0.29	0.2	0.23	-0.06	-0.46	0.35	-0.02	-0.05
215495_s_at	-0.23	-0.17	-0.14	0.13	0.01	-0.27	0.28	0.29	0.05	-0.57	-0.02	-0.14	0	0	0	0	0.14	-0.9	-0.03	-0.2	-0.04	-0.3	-0.38	0.17	-0.04	0.29	-0.05	-0.02	0.52	0.19	0.18	-0.03	-0.15	0.36	0.21	0.13	-0.12	0.43	0	0.22	0.3	0.11	0.23	0.39	-0.04	0	0.49	0.09	0.12
206114_at	0.2	0.26	-0.01	0.63	0.11	-0.7	-0.48	0.03	0.09	0.07	-0.16	-0.1	0.3	0.04	-0.12	-0.66	-0.43	0.26	0	0	0.16	-0.16	-0.45	-0.3	0.01	-0.07	-0.18	-0.31	-0.48	0.08	0.02	-0.09	-0.05	-0.37	0.14	0	-0.09	0.04	-0.14	-0.23	-0.34	0.3	-0.2	0.11	0.12	-0.11	-0.02	0.03	0.22
205239_at	0.04	0.08	0.23	1.19	0.24	0.1	0.45	0.74	0.26	-0.19	-0.13	0.16	0.63	0.07	-0.03	0.52	-0.02	0.77	0.08	-0.06	0.02	0.75	0.3	0.28	0	0.04	-0.16	-0.05	0.2	0.24	0.03	-0.06	-0.09	0.05	0.86	0.02	0	0.28	-0.19	0.19	0.16	0.23	0.21	0.06	0.02	0.06	0.31	0.33	0.16
201108_s_at	0.27	0.32	0.16	0.33	0.06	0.59	0.06	-0.01	0.28	-0.14	0.07	0.12	-0.06	-0.19	0	-0.06	-0.16	-0.23	-0.09	-0.26	-0.3	-0.03	0.02	0.05	-0.35	-0.16	0.21	0.04	0.21	0.08	-0.15	0.12	-0.01	-0.1	0.23	0.44	0.03	0.17	-0.05	-0.15	0.02	0.1	0.28	0.05	0.21	0.06	0.1	0.34	0.09
201110_s_at	-0.38	-0.58	-0.17	0.52	0.42	-0.29	0.17	0.1	-0.41	-0.52	-0.18	-0.13	0.01	0.01	-0.03	0.09	0.34	0.23	-0.32	-0.5	-0.26	-0.14	-0.21	-0.13	-0.07	0.01	-0.17	-0.17	0.14	0.16	0.04	0.21	-0.02	-0.03	0.8	0.09	-0.03	0.17	-0.06	0.04	0.28	0.2	0.1	0.08	0.22	-0.03	0.11	0.27	0.28
201109_s_at	-0.02	0.04	-0.21	0.33	0.94	0.17	0.37	0.24	0.01	-0.33	0.04	-0.13	0.17	0.14	0.25	-0.17	-0.11	0.03	-0.13	-0.51	-0.28	-0.23	-0.2	0.17	-0.13	0	-0.06	-0.22	-0.17	0.1	-0.31	0.17	-0.05	-0.07	0.07	0	-0.1	0.18	0	0.04	0.16	0.08	0.2	0.09	0.04	0.06	0.04	0.21	0.25
218182_s_at	-0.02	0.06	0.62	1.26	-0.45	-0.33	-0.23	0.12	-0.18	0.33	0.14	0.44	0	0	0.01	0	-0.34	0	-0.22	0.05	-0.1	-0.12	0.01	0.16	-0.05	0.07	-0.12	0.15	0.02	-0.18	0.17	0.02	-0.08	0.29	0.22	0.27	-0.01	0.3	-0.04	0.32	-0.03	0.18	-0.19	0.02	-0.1	0.18	0.29	0.19	0.16
209909_s_at	-0.03	-0.47	-0.35	0.41	0.34	-0.27	-0.01	0.49	-0.69	0.12	-0.23	-0.28	0	0	0	0	0.04	-0.09	-0.26	-0.06	-0.14	0.57	0.31	0.06	-0.22	0.55	-0.03	0.14	0.11	0.38	0.16	0.18	0.19	0.05	-0.3	0.36	0.18	0.09	-0.2	-0.05	0.21	0.21	0.1	0.22	0.12	-0.1	0.15	0.08	0.3
220407_s_at	-0.12	0.09	-0.05	0.29	0.34	-0.28	-0.31	0.66	-0.23	0.56	0.03	-0.29	0	0	0	0	0.17	-0.17	-0.2	-0.11	-0.23	-0.28	-0.13	0.21	-0.29	0.13	-0.27	0.18	-0.19	0.02	0.01	0.1	-0.07	0.2	-0.02	-0.05	0.11	0.14	0	-0.07	-0.04	0.29	0.24	0.16	0.21	0.18	0.12	0.3	0.12
218246_at	0.88	-0.76	0.73	-0.22	0.43	-0.51	0.37	0.48	0.28	-0.96	0.06	0.35	0	0	0.04	0	-0.12	0.93	-0.06	-0.11	0.08	-1.4	-0.35	0.32	-0.48	0.22	-0.23	0.36	0.14	-0.11	-0.04	0.2	-0.11	0.26	0.14	0.52	-0.42	0.15	-0.22	0.23	0.51	0.26	-0.15	-0.56	-0.31	-0.29	-0.65	-0.23	0.06
[truncated: 3,341 more rows]
[truncated: 1,260 more columns]
